# Supplementary material for: The Genome and Development-Dependent Transcriptomes of Pyronema confluens: A Window into Fungal Evolution
Source: PLoS Genet. 2013 Sep 19;9(9):e1003820. doi: 10.1371/journal.pgen.1003820 (PMC3778014; doi:10.1371/journal.pgen.1003820)
Supplement: Table S2 — Analysis of differential gene expression in P. confluens by RNA-seq. The table gives an overview of all protein-coding genes of P. confluens with their basic characteristics (length of mRNA, UTRs, CDS, peptides; homology to other species; putative domains and subcellular localization), normalized RNA-seq read counts from two replicates each of the condition sex, DD, and vegmix, as well as the expression ratios for sex/DD, sex/vegmix, and DD/vegmix calculated with LOX or “classic” analysis as well as results of the consensus analysis. (XLSX) [file pgen.1003820.s018.xlsx]

## Sheet: Pcon_diff_expr
Table S2. Analysis of differential gene expression in P. confluens by RNA-seq.
Quantification analysis was done as described in Materials and Methods with LOX or classical analysis.
Criteria for grouping in classic analysis:
group 4: all ratios <= 0.25 or >= 4
group 3: mean ratio <= 0.25 or >= 4 and coefficient of variance < 0.5
group 2: all ratios <= 0.5 or >= 2
group 1: mean ratio <= 0.5 or >= 2 and coefficient of variance < 0.5
group 0: all other genes that are not differentially regulated
group n.d.: genes for which no ratio could be determined due to insufficient read coverage
criteria used to classify genes as differentially expressed for the consensus analysis:
1) "normal" analysis
expression ratios from both classical and LOX analysis had to be > 2 and < 0.5,
LOX Bayesian probability for differential expression = 1, and the gene had to be in groups 1-4 in the classical analysis
2) "stringent" analysis
expression ratios from both classical and LOX analysis had to be > 4 and < 0.25,
LOX Bayesian probability for differential expression = 1, and the gene had to be in groups 1-4 in the classical analysis
													consensus analysis of differential expression						normalized read counts						comparison sex/DD				comparison sex/veg				comparison DD/veg
													"normal"			"stringent"
locus_tag	scaffold	position gene	position mRNA	length of gene	length of mRNA	length of 5'UTR	length of 3'UTR	length of cds	length of peptide	Best blast hit vs. swissprot or nr (no hit: Protein of unknown function)	Pfam domain model name for all domains found in the protein (sorted by e-value)	WolfPsort predictions	diff. expr. sex/DD (>2, <0.5)	diff. expr. sex/vegmix (>2, <0.5)	diff. expr. DD/vegmix (>2, <0.5)	stringent diff. expr. sex/DD (>4, <0.25)	stringent diff. expr. sex/vegmix (>4, <0.25)	stringent diff. expr. DD/vegmix (>4, <0.25)	DD1 normalized read counts	DD2 normalized read counts	sex1 normalized read counts	sex2 normalized read counts	vegmix1 normalized read counts	vegmix2 normalized read counts	sex/DD ratio classic	sex/DD group classic	sex/DD ratio lox	sex/DD Bayesian prob lox	sex/vegmix ratio classic	sex/vegmix group classic	sex/vegmix ratio lox	sex/vegmix Bayesian prob lox	DD/vegmix ratio classic	DD/vegmix group classic	DD/vegmix ratio lox	DD/vegmix Bayesian prob lox
PCON_01000	1003	170..3884	join(170..350,398..1309,1370..2131,2191..2228,2294..2614,2661..3884)	3715	3438	45	105	3288	1096	Similar to Protein CbxX, chromosomal; acc. no. P40118	AAA,AAA_5,Mg_chelatase,Viral_helicase1,RuvB_N,RNA_helicase,Sigma54_activat	cyto 18, cyto_nucl 12.666, cyto_mito 10.166, cyto_pero 10.166	0	0	0	0	0	0	23764	26979	16708	17080	18552	17603	0.668549	0	0.665712	1	0.935176	0	0.931637	1	1.40445	0	1.39946	1
PCON_01001	1003	complement(4069..4797)	complement(4069..4797)	729	729	30	300	399	133	Protein of unknown function	no hits above threshold	cyto 15.5, cyto_nucl 10.5, nucl 4.5, extr 3, pero 3	1	1	0	1	1	0	13	47	12207	16433	25	36	703.11	4	501.231	1	485.289	4	504.309	1	1.01667	0	1.00614	0.5
PCON_01002	1003	complement(5380..9682)	complement(join(5380..5665,5729..5790,5852..7477,7530..9682))	4303	4127	1903	277	1947	649	Protein of unknown function	no hits above threshold	mito 13, nucl 10.5, cyto_nucl 8, cyto 2.5	0	0	0	0	0	0	3509	3061	4017	4727	3476	2805	1.33712	0	1.3403	1	1.40821	0	1.38107	1	1.05809	0	1.03042	0.910667
PCON_01003	1003	complement(12921..14778)	complement(join(12921..13780,13898..13944,14018..14051,14113..14203,14366..14492,14605..14778))	1858	1333	163	0	1170	390	Similar to SH3 domain-containing protein PJ696.02; acc. no. Q9URW6	DUF500,SH3_1,SH3_2	extr 9, mito 8.5, cyto_mito 7.333, cyto 5, cyto_nucl 4.833, nucl 3.5	0	0	0	0	0	0	5213	5403	9330	9587	6844	7384	1.7825	0	1.78158	1	1.33148	0	1.33688	1	0.747211	0	0.75039	1
PCON_01004	1003	20094..22154	join(20094..20305,20433..20662,20764..21894,21981..22154)	2061	1747	118	0	1629	543	Similar to Uncharacterized MFS-type transporter C1271.10c; acc. no. O94343	MFS_1	plas 25	0	1	1	0	0	0	540	572	789	746	248	210	1.38154	0	1.37224	1	3.37476	2	3.30764	1	2.44478	2	2.4104	1
PCON_01005	1003	23279..23937	join(23279..23302,23359..23937)	659	603	0	0	603	201	Protein of unknown function	no hits above threshold	mito 15, nucl 5, cyto 4, cysk 2, cyto_pero 2	1	1	0	1	1	0	17	7	86	93	5	0	9.02521	4	7.16313	1	53.7	4	27.2951	1	n.d.	n.d.	3.8105	1
PCON_01006	1003	complement(24849..26358)	complement(join(24849..25556,25628..25843,25899..26358))	1510	1384	370	234	780	260	Similar to Putative nuclease HARBI1; acc. no. Q8BR93	no hits above threshold	cyto 12, cyto_nucl 10, nucl 6, pero 4, mito 2, cysk 2	1	0	-1	1	0	-1	50	13	162	299	135	122	11.1704	2	7.61535	1	1.79838	0	1.82941	1	0.245765	2	0.240226	1
PCON_01007	1003	28588..30275	join(28588..28750,28833..28943,29015..29125,29197..29268,29349..29739,29846..29937,30005..30275)	1688	1211	31	226	954	318	Protein of unknown function	no hits above threshold	nucl 11.5, mito 11, cyto_nucl 8.5, cyto 4.5	1	0	-1	1	0	-1	12	27	1094	3014	914	197	123.62	4	109.563	1	6.33683	0	3.52754	1	0.0601598	4	0.0321965	1
PCON_01008	1003	30769..31625	join(30769..31131,31203..31625)	857	786	161	355	270	90	Protein of unknown function	no hits above threshold	mito_nucl 10.332, nucl 10, mito 10, cyto_nucl 9	1	1	0	1	1	0	0	3	80	66	21	1	48.6667	4	38.908	1	38.2381	2	5.63837	1	0.785714	0	0.144915	1
PCON_01009	1003	complement(32672..34420)	complement(join(32672..32773,32835..33887,34017..34073,34240..34420))	1749	1393	169	69	1155	385	Similar to Sterol regulatory element-binding protein ECM22; acc. no. Q05958	Zn_clus	nucl 12, cyto 5, mito 4, plas 3, pero 2	0	0	0	0	0	0	2437	2194	2507	2605	2983	2677	1.10691	0	1.10682	1	0.905828	0	0.899525	1	0.820596	0	0.812711	1
PCON_01010	1003	complement(38103..43305)	complement(join(38103..41335,41401..41569,41648..41821,43067..43305))	5203	3815	188	0	3627	1209	Similar to Nephrocystin-3; acc. no. A0JM23	TPR_1,TPR_2,NB-ARC	mito 15, nucl 8, cyto 4	0	0	0	0	0	0	2902	2529	1936	1944	1914	1629	0.717803	0	0.715614	1	1.10225	0	1.0814	0.9985	1.54287	0	1.51115	1
PCON_01011	1003	46153..46952	join(46153..46254,46316..46551,46614..46780,46827..46952)	800	631	354	231	153	51	Protein of unknown function	no hits above threshold	cyto_nucl 13, nucl 12.5, cyto 12.5	0	0	0	0	0	0	87	57	26	63	137	61	0.646098	0	0.648109	0.998	0.527163	0	0.443928	1	0.852938	0	0.684958	0.998
PCON_01012	1003	complement(50955..53234)	complement(join(50955..51839,51889..52597,52654..52900,52954..53066,53136..53234))	2280	2053	1083	80	1068	356	Similar to hypothetical protein CPC735_032850 [Coccidioides posadasii C735 delta SOWgp]; acc. no. XP_003070094	Cyclase	extr 12, mito 5, cyto 5, cyto_mito 5	0	1	0	0	0	0	2354	2802	2371	4720	1494	1644	1.38575	0	1.41311	1	2.26489	1	2.34215	1	1.64685	0	1.65744	1
PCON_01013	1003	53429..53925	join(53429..53602,53671..53925)	497	429	65	175	189	63	Protein of unknown function	no hits above threshold	nucl 15, cyto_nucl 12, cyto 7, mito 5	0	0	0	0	0	0	71	57	16	50	46	28	0.521868	0	0.539075	1	0.947981	0	0.895095	0.725	1.83851	0	1.66043	0.999
PCON_01014	1003	complement(54769..56230)	complement(join(54769..55951,56003..56230))	1462	1411	64	12	1335	445	Similar to hypothetical protein [Tuber melanosporum Mel28]; acc. no. XP_002835932	no hits above threshold	extr 9, mito 6, cyto 6, cyto_mito 6	0	0	1	0	0	0	5448	6610	3359	4534	2691	3196	0.660722	0	0.662589	1	1.35069	0	1.37427	1	2.06343	1	2.07409	1
PCON_01015	1003	complement(56818..59267)	complement(join(56818..57090,57144..58245,58303..58981,59041..59267))	2450	2281	73	0	2208	736	Similar to Tyrosinase; acc. no. Q92396	Tyrosinase,CBM_1	extr 26	0	0	0	0	0	0	144	442	44	97	108	36	0.324543	0	0.247217	1	1.30556	0	0.948272	0.67	5.42593	0	3.83579	1
PCON_01016	1003	complement(62573..64473)	complement(join(62573..63574,63625..64473))	1901	1851	696	45	1110	370	Similar to Trans-aconitate 2-methyltransferase; acc. no. C5CSI6	Methyltransf_11,Methyltransf_12	cyto_nucl 9, nucl 8, cyto 8, pero 7, cysk 4	0	0	0	0	0	0	274	246	460	417	436	438	1.69144	0	1.68511	1	1.00344	0	0.999923	0.5015	0.594969	0	0.593387	1
PCON_01017	1003	complement(64691..66865)	complement(join(64691..66204,66253..66865))	2175	2127	0	0	2127	709	Similar to TRAF-type zinc finger domain-containing protein 1; acc. no. Q58D05	UFD1	mito 17, nucl 5.5, cyto_nucl 5, cyto 3.5	0	0	0	0	0	0	2625	3061	2959	3171	2788	3987	1.08446	0	1.07891	1	0.934051	0	0.931283	1	0.866397	0	0.86317	1
PCON_01018	1003	complement(67424..68960)	complement(join(67424..67980,68031..68201,68249..68328,68629..68960))	1537	1140	0	126	1014	338	Similar to Protein rai1; acc. no. Q5AYW6	RAI1	nucl 11, mito 9, cyto 5	0	0	0	0	0	0	5852	6220	4607	4641	5477	5815	0.766783	0	0.766207	1	0.819721	0	0.822808	1	1.07003	0	1.07387	1
PCON_01019	1003	72479..74177	join(72479..72597,72704..73050,73232..74177)	1699	1412	37	640	735	245	Protein of unknown function	no hits above threshold	nucl 25.5, cyto_nucl 14	0	0	1	0	0	0	2841	3725	1822	1693	1180	1115	0.545216	0	0.532436	1	1.53282	0	1.5205	1	2.8633	2	2.85574	1
PCON_01020	1003	74556..75598	74556..75598	1043	1043	0	164	879	293	Similar to Protein vip1; acc. no. P87216	RRM_1	cyto_mito 9.166, mito 9, cyto 9, cyto_nucl 7.5	0	0	0	0	0	0	24603	30489	14765	18253	19771	25040	0.606245	0	0.604325	1	0.747158	0	0.756647	1	1.24667	0	1.25205	1
PCON_01021	1003	75818..77958	join(75818..75891,75945..76480,76530..77958)	2141	2039	44	0	1995	665	Similar to SWI/SNF and RSC complexes subunit arp9; acc. no. Q9UTQ7	Actin	cyto 11, cysk 8, cyto_nucl 7.833, cyto_mito 6.833, nucl 3.5, pero 2	0	0	0	0	0	0	5033	4780	5838	5804	4938	5281	1.18717	0	1.18582	1	1.14054	0	1.14394	1	0.961353	0	0.964683	0.989667
PCON_01022	1003	78912..79969	join(78912..79152,79211..79969)	1058	1000	75	283	642	214	Similar to unnamed protein product [Pseudomonas mendocina NK-01]; acc. no. YP_004382567	GFA	mito 11.5, cyto_mito 11.333, cyto 10, cyto_nucl 7.833, nucl 4.5	1	1	0	1	1	0	124	191	2400	4101	72	108	21.616	4	20.952	1	37.6215	4	37.5684	1	1.82292	0	1.79307	1
PCON_01023	1003	80107..82408	join(80107..80350,80406..80770,80822..80956,81008..81355,81401..82408)	2302	2100	198	0	1902	634	Similar to LEC14B homolog; acc. no. O24467	WD40	nucl 13.5, cyto_nucl 11.5, cyto 8.5, pero 3	0	0	0	0	0	0	7907	7536	10089	7354	8300	7736	1.13016	0	1.11414	1	1.08909	0	1.06781	1	0.964213	0	0.958414	0.999667
PCON_01024	1003	complement(89689..92242)	complement(join(89689..91131,91188..91723,91820..91971,92124..92242))	2554	2250	114	1326	810	270	Similar to 40S ribosomal protein S3; acc. no. O60128	Ribosomal_S3_C,KH_2	mito 22, cyto 3.5, cyto_nucl 3	0	0	0	0	0	0	44084	43413	33119	37735	45456	45747	0.809835	0	0.815175	1	0.77689	0	0.781861	1	0.959375	0	0.959132	1
PCON_01025	1003	89765..90552	89765..90552	788	788	0	26	762	254	Similar to Vacuolar protein sorting-associated protein 28; acc. no. Q02767	VPS28	cyto 14.5, cyto_nucl 10, mito 7, nucl 4.5	0	0	0	0	0	0	0	0	0	0	0	0	n.d.	n.d.	n.d.	n.d.	n.d.	n.d.	n.d.	n.d.	n.d.	n.d.	n.d.	n.d.
PCON_01026	1003	93860..96099	join(93860..95558,95665..96099)	2240	2134	65	287	1782	594	Similar to Protein phosphatase 2C homolog 5; acc. no. Q12511	PP2C	mito 21, cyto 5	0	0	0	0	0	0	13475	13441	14405	15530	15888	15120	1.11217	0	1.11627	1	0.965989	0	0.965406	1	0.868567	0	0.86485	1
PCON_01027	1003	complement(96597..97601)	complement(join(96597..97206,97271..97354,97403..97601))	1005	893	163	319	411	137	Similar to Uncharacterized protein C10F6.16; acc. no. P79058	Endosulfine	nucl 18.5, cyto_nucl 12.333, mito_nucl 11.666, cyto 4	0	0	0	0	0	0	18789	17161	24109	21856	20481	24254	1.28121	0	1.27366	1	1.03486	0	1.03523	1	0.809379	0	0.812797	1
PCON_01028	1003	98364..99401	join(98364..98766,98834..98851,98930..99040,99128..99401)	1038	806	78	92	636	212	Similar to Uncharacterized protein YOR021C; acc. no. Q12314	RNA_Me_trans	cyto 11.5, cyto_nucl 10.5, nucl 8.5, pero 4	0	0	0	0	0	0	871	736	903	1577	1622	1347	1.55422	0	1.5807	1	0.842526	0	0.845077	1	0.545943	0	0.534622	1
PCON_01029	1003	complement(99620..101121)	complement(join(99620..100823,100913..101121))	1502	1413	0	300	1113	371	Protein of unknown function	no hits above threshold	nucl 16.5, cyto_nucl 9.5, mito 9	1	1	0	1	1	0	171	336	1223	3249	252	234	9.86539	2	9.1132	1	9.21429	4	9.49158	1	1.04464	0	1.04152	0.7
PCON_01030	1003	complement(101301..102536)	complement(join(101301..102066,102120..102536))	1236	1183	50	164	969	323	Similar to Exosome complex component rrp43; acc. no. Q10205	RNase_PH	cyto 8.5, cyto_nucl 7.833, cyto_mito 7.166, nucl 5, mito 4.5, pero 4, extr 2, cysk 2	0	0	0	0	0	0	2609	2751	2959	2666	2679	2801	1.05018	0	1.04468	0.984	1.02697	0	1.02533	0.892	0.978587	0	0.981479	0.814333
PCON_01031	1003	103210..104834	join(103210..103982,104051..104834)	1625	1557	0	1172	453	151	Protein of unknown function	no hits above threshold	nucl 17, cyto_nucl 10, mito 9	1	1	0	1	1	0	32	38	758	766	264	67	21.9326	4	21.307	1	7.12975	2	4.25551	1	0.327482	0	0.199724	1
PCON_01032	1003	complement(105608..106810)	complement(join(105608..105999,106168..106400,106637..106810))	1203	799	0	73	726	242	Similar to O-methyltransferase mdmC; acc. no. Q00719	Methyltransf_3,PCMT	cyto 14.5, cyto_nucl 10, pero 5, nucl 4.5	1	0	0	1	0	0	299	475	1799	1700	723	1700	4.76716	3	4.49658	1	1.72445	0	1.52669	1	0.381458	0	0.339523	1
PCON_01033	1003	complement(107769..109732)	complement(join(107769..108499,108552..109251,109310..109732))	1964	1854	254	223	1377	459	Similar to Protein btn1; acc. no. Q4X0S3	CLN3	plas 23, mito 2	0	0	0	0	0	0	2734	2829	2902	2982	2870	2655	1.05801	0	1.05947	0.997667	1.06659	0	1.06125	0.999667	1.0084	0	1.00168	0.543
PCON_01034	1003	109975..112440	join(109975..110262,110323..111847,111917..112026,112091..112440)	2466	2273	189	77	2007	669	Similar to Mitochondrial division protein 1; acc. no. Q1DIW7	WD40,Nup160	plas 8, nucl 7, mito 6, cyto 2, extr 1, E.R. 1, golg 1, vacu 1, cyto_pero 1	0	0	0	0	0	0	8035	8408	7653	7079	8100	8551	0.896405	0	0.891679	1	0.885401	0	0.885003	1	0.988233	0	0.992513	0.72
PCON_01035	1003	complement(113910..114905)	complement(join(113910..114361,114406..114905))	996	952	0	397	555	185	Protein of unknown function	no hits above threshold	nucl 17, cyto_nucl 15.833, cyto 8.5, cyto_mito 5.498	1	1	0	1	1	0	1	30	1712	4546	20	3	1616.65	4	197.138	1	599.725	4	247.383	1	2.97083	0	1.25487	0.783
PCON_01036	1003	complement(116088..118492)	complement(join(116088..116227,116280..118492))	2405	2353	514	1510	381	127	Protein of unknown function	no hits above threshold	cyto 9.5, extr 8, cyto_nucl 6, E.R. 4, mito 3	1	0	0	1	0	0	55	76	244	591	310	97	6.54217	2	6.53239	1	2.82545	0	1.97697	1	0.443274	0	0.302641	1
PCON_01037	1003	complement(119112..120495)	complement(join(119112..119576,119631..120495))	1384	1330	66	247	1017	339	Similar to 37S ribosomal protein S5, mitochondrial; acc. no. P33759	Ribosomal_S5_C,Ribosomal_S5	mito 25.5, cyto_mito 13.5	0	0	0	0	0	0	2890	2722	3039	4784	3827	3978	1.39523	0	1.42214	1	1.00268	0	1.0254	0.922667	0.719295	0	0.721027	1
PCON_01038	1003	120681..122497	join(120681..122132,122188..122497)	1817	1762	87	157	1518	506	Similar to tRNA (uracil(54)-C(5))-methyltransferase; acc. no. Q09833	tRNA_U5-meth_tr	nucl 12, cyto_nucl 12, cyto 10, pero 4	0	0	0	0	0	0	1527	1559	1551	1667	1422	1480	1.04289	0	1.04705	0.9455	1.10933	0	1.11686	1	1.06383	0	1.06667	0.9855
PCON_01039	1003	122636..123496	join(122636..122855,122912..123018,123082..123496)	861	742	84	286	372	124	Similar to hypothetical protein CHGG_06280 [Chaetomium globosum CBS 148.51]; acc. no. XP_001222375	no hits above threshold	nucl 24, cyto_nucl 14	0	1	0	0	1	0	162	189	352	2334	88	122	7.69797	0	8.12122	1	13.1348	2	13.8872	1	1.71642	0	1.70999	1
PCON_01040	1003	123965..127841	join(123965..124474,124531..124745,124795..125279,125338..127841)	3877	3714	0	0	3714	1238	Similar to Meiotically up-regulated gene 190 protein; acc. no. Q9USG8	C2	nucl 12, cyto_nucl 11.5, cyto 9, mito 4	0	0	0	0	0	0	771	1366	702	1231	583	506	0.980554	0	0.922802	0.989	1.78394	0	1.80286	1	1.97221	0	1.95368	1
PCON_01041	1003	complement(128164..128895)	complement(join(128164..128198,128289..128895))	732	642	0	0	642	214	Protein of unknown function	no hits above threshold	mito 16, cyto 5, nucl 4	1	1	0	1	1	0	20	6	81	86	18	11	9.04583	4	6.34273	1	6.1149	4	5.53322	1	0.95202	0	0.872372	0.665
PCON_01042	1003	complement(131315..135221)	complement(join(131315..132840,132928..134765,134910..135221))	3907	3676	0	169	3507	1169	Similar to Alpha-ketoglutarate-dependent dioxygenase alkB homolog 2; acc. no. Q6NS38	Isochorismatase	mito 18, mito_nucl 11.333, cyto_mito 10.833, nucl 3.5, cyto 2.5	0	0	0	0	0	0	12107	12182	7344	6842	11411	13257	0.584056	0	0.581791	1	0.578316	0	0.579599	1	0.990181	0	0.996233	0.625
PCON_01043	1003	complement(136231..138111)	complement(join(136231..137541,137716..138111))	1881	1707	0	1485	396	132	Similar to hypothetical protein [Tuber melanosporum Mel28]; acc. no. XP_002838645	no hits above threshold	extr 14, mito 7, nucl 5	0	0	0	0	0	0	6036	7875	4955	5128	4237	4794	0.737715	0	0.724185	1	1.12075	0	1.12844	1	1.54624	0	1.55822	1
PCON_01044	1003	complement(145711..150914)	complement(join(145711..149924,149980..150603,150690..150914))	5204	5063	347	110	4692	1564	Similar to Pentafunctional AROM polypeptide; acc. no. A7F7H0	EPSP_synthase,DHQ_synthase,DHquinase_I,SKI,Shikimate_dh_N,Shikimate_DH	cyto 21, cyto_nucl 12, mito 4	0	0	0	0	0	0	12183	11670	9138	9190	9525	8129	0.768729	0	0.769436	1	1.04471	0	1.02812	0.991333	1.35964	0	1.3362	1
PCON_01045	1003	152154..155264	join(152154..152419,152479..155264)	3111	3052	56	155	2841	947	Similar to hypothetical protein [Tuber melanosporum Mel28]; acc. no. XP_002838603	Utp8	mito 13, cyto 10, nucl 3	0	0	0	0	0	0	2542	2835	2320	2170	2597	2520	0.837525	0	0.832085	1	0.877666	0	0.872798	1	1.05105	0	1.04893	0.989
PCON_01046	1003	156639..158281	join(156639..157301,157376..157621,157703..157884,157980..158281)	1643	1393	25	276	1092	364	Similar to Metacaspase-1A; acc. no. B0XPP3	Peptidase_C14	nucl 21, cyto_nucl 14, cyto 5	1	1	0	1	1	0	6	0	425	1157	4	0	461.417	4	244.405	1	494.375	4	300.235	1	n.d.	n.d.	1.22843	0.596
PCON_01047	1003	complement(159188..160307)	complement(join(159188..159696,159936..160307))	1120	881	77	114	690	230	Similar to conserved hypothetical protein [Aspergillus fumigatus Af293]; acc. no. XP_755770	no hits above threshold	mito 18, cyto 7	0	0	0	0	0	0	1616	1676	1845	2610	1958	1900	1.35373	0	1.37419	1	1.155	0	1.16992	1	0.853485	0	0.851354	1
PCON_01048	1003	162758..163657	join(162758..162865,163215..163657)	900	551	97	214	240	80	Protein of unknown function	no hits above threshold	mito 23, cyto 3	1	0	0	1	0	0	9	6	177	72	62	15	17.2917	4	15.741	1	5.15403	0	2.8485	1	0.310484	0	0.18096	1
PCON_01049	1003	163740..165425	join(163740..164164,164225..164520,164570..164742,164794..165425)	1686	1526	179	189	1158	386	Similar to Protein TOS1; acc. no. P38288	DUF2401,DUF2403	extr 18, mito 4, nucl 2, cyto 2, cyto_nucl 2	1	1	-1	1	1	-1	41	76	10993	12844	724	805	223.759	4	201.584	1	15.6338	4	15.776	1	0.076736	4	0.0782601	1
PCON_01050	1003	173064..173825	join(173064..173427,173483..173825)	762	707	117	206	384	128	Protein of unknown function	Hydrophobin	extr 27	-1	-1	1	-1	-1	0	234043	255713	5161	2293	73784	100460	0.0152497	4	0.0146864	1	0.0438058	4	0.0422274	1	2.87821	2	2.87527	1
PCON_01051	1003	176198..176526	176198..176526	329	329	122	0	207	69	Protein of unknown function	no hits above threshold	nucl 11.5, cyto_nucl 9.5, cyto 6.5, pero 3, mito 2, extr 1, golg 1, cysk 1, vacu 1	-1	0	1	0	0	0	99	82	7	40	35	38	0.26198	2	0.281687	1	0.644925	0	0.701676	0.963	2.48365	2	2.49098	1
PCON_01052	1003	complement(178515..181098)	complement(join(178515..179559,179618..179849,179900..181098))	2584	2476	873	237	1317	439	Similar to Fucose-specific lectin; acc. no. P18891	no hits above threshold	plas 17, nucl 3, cyto 3, cyto_nucl 3	0	0	0	0	0	0	6023	6028	4798	4201	4812	4044	0.746743	0	0.742523	1	1.02385	0	0.99688	0.572667	1.37108	0	1.34256	1
PCON_01053	1003	187399..190338	join(187399..187916,187966..188818,188925..189034,189143..189167,189562..189602,189804..190338)	2940	2082	486	381	1215	405	Similar to hypothetical protein [Tuber melanosporum Mel28]; acc. no. XP_002840117	no hits above threshold	nucl 17.5, cyto_nucl 10.5, mito 6	0	0	-1	0	0	0	3614	2658	5656	6275	10934	9283	1.94751	0	1.91461	1	0.594109	0	0.586196	1	0.312317	2	0.30617	1
PCON_01054	1003	190944..192653	190944..192653	1710	1710	0	0	1710	570	Similar to Histone-lysine N-methyltransferase ATXR4; acc. no. Q9FG08	SET	cyto 8.5, mito 8, cyto_nucl 7.5, nucl 5.5, plas 2, pero 2	0	0	0	0	0	0	1471	1629	1545	1490	1595	1447	0.981582	0	0.976543	0.8	1.00007	0	0.989129	0.650667	1.02148	0	1.01289	0.655333
PCON_01055	1003	complement(195400..196668)	complement(join(195400..196063,196138..196239,196331..196668))	1269	1104	336	534	234	78	Protein of unknown function	no hits above threshold	nucl 13.5, mito_nucl 10.166, cyto_nucl 9.833, mito 5.5, cyto 4	0	0	1	0	0	0	125	112	114	100	38	83	0.905679	0	0.903988	0.837	2.05247	1	1.85116	1	2.27307	1	2.04777	1
PCON_01056	1003	complement(196669..197742)	complement(join(196669..197226,197288..197742))	1074	1013	28	109	876	292	Similar to hypothetical protein CMQ_849 [Grosmannia clavigera kw1407]; acc. no. EFX03921	NPP1	extr 23, mito 2, golg 2	0	0	1	0	0	0	19212	21132	9166	11393	7880	11218	0.510749	0	0.514008	1	1.11042	0	1.11369	1	2.17904	1	2.16668	1
PCON_01057	1003	complement(198712..201612)	complement(join(198712..199199,199249..199747,199808..199973,200026..200442,201032..201612))	2901	2151	507	132	1512	504	Similar to Fucose-specific lectin; acc. no. P18891	Fungal_lectin	plas 12, nucl 6, mito 3, cyto_nucl 3, pero 2, golg 2	0	0	0	0	0	0	645	1128	1645	1788	1724	1094	2.09148	1	1.93155	1	1.28233	0	1.18435	1	0.66227	0	0.613162	1
PCON_01058	1003	203462..204332	join(203462..203643,203703..203925,204004..204332)	871	734	21	95	618	206	Similar to hypothetical protein [Tuber melanosporum Mel28]; acc. no. XP_002841353	DUF1994	extr 25	1	0	-1	1	0	-1	109	179	1120	1174	1284	1016	8.46538	4	7.88629	1	1.01112	0	0.984025	0.687	0.126941	4	0.124777	1
PCON_01059	1003	complement(205141..206480)	complement(join(205141..206292,206344..206480))	1340	1289	64	52	1173	391	Similar to 12-oxophytodienoate reductase 1; acc. no. Q9XG54	Oxidored_FMN	mito 11, cyto 9, extr 4, pero 3	0	0	0	0	0	0	1700	2100	2751	3353	1931	1492	1.62431	0	1.61608	1	1.81305	0	1.76393	1	1.1287	0	1.09149	0.9995
PCON_01060	1003	complement(207560..207752)	complement(join(207560..207611,207654..207752))	193	151	35	47	69	23	Protein of unknown function	no hits above threshold	no prediction	0	0	0	0	0	0	76	55	103	58	46	19	1.26142	0	1.19553	0.923	2.99342	0	2.26917	1	2.43564	0	1.89804	1
PCON_01061	1003	207765..208391	join(207765..207902,207957..208315,208368..208391)	627	521	95	0	426	142	Protein of unknown function	no hits above threshold	nucl 18, cyto_nucl 12, mito 4, cyto 4	0	1	0	0	0	0	190	307	490	410	182	203	1.91711	0	1.79358	1	2.34464	2	2.33352	1	1.29476	0	1.30104	0.999
PCON_01062	1003	complement(208192..210228)	complement(join(208192..208637,208692..208927,209004..210228))	2037	1907	1604	274	159	53	Protein of unknown function	no hits above threshold	nucl 22.5, cyto_nucl 13.5	0	0	0	0	0	0	895	695	1384	958	660	499	1.49664	0	1.44748	1	2.06047	1	1.94264	1	1.39887	0	1.34208	1
PCON_01063	1003	complement(211034..212242)	complement(211034..212242)	1209	1209	0	123	1086	362	Similar to Acyl-coenzyme A thioesterase 8; acc. no. Q8VHK0	Acyl_CoA_thio	mito 19, nucl 3, cyto 3, cyto_nucl 3	0	0	0	0	0	0	3160	3739	3527	3243	4831	5110	0.988262	0	0.975772	0.905	0.681555	0	0.680758	1	0.694542	0	0.697662	1
PCON_01064	1003	213767..215993	join(213767..214039,214092..214166,214221..214481,214532..214594,214644..215993)	2227	2022	201	171	1650	550	Protein of unknown function	no hits above threshold	nucl 24.5, cyto_nucl 15	0	0	0	0	0	0	2895	2421	1517	1654	2421	2509	0.601282	0	0.600038	1	0.64341	0	0.647589	1	1.07864	0	1.07925	1
PCON_01065	1003	complement(216786..218788)	complement(join(216786..218189,218245..218506,218562..218788))	2003	1893	0	75	1818	606	Similar to Glucose dehydrogenase [acceptor]; acc. no. P18172	GMC_oxred_N,GMC_oxred_C	extr 14, mito 6, plas 3, mito_nucl 3	-1	-1	1	-1	-1	1	324	899	8	10	92	92	0.0188945	4	0.0155202	1	0.0978261	4	0.10392	1	6.64674	2	6.69576	1
PCON_01066	1003	220044..225207	join(220044..220769,220817..221345,221401..224619,224673..225207)	5164	5009	0	83	4926	1642	Similar to DNA repair protein rev1; acc. no. O94623	IMS,IMS_C,Chromo	nucl 21, mito 3, cyto 2	0	0	0	0	0	0	2807	2354	4246	3578	2679	2345	1.52776	0	1.50712	1	1.56424	0	1.5311	1	1.03183	0	1.01591	0.754333
PCON_01067	1003	225518..227003	225518..227003	1486	1486	0	58	1428	476	Similar to Alpha-1,2-mannosyltransferase MNN5; acc. no. P46982	Mannosyl_trans3	plas 15, mito 5, E.R. 5	0	0	0	0	0	0	952	931	958	609	653	844	0.832286	0	0.817869	1	1.06408	0	1.04509	0.8755	1.27866	0	1.27782	1
PCON_01068	1003	228584..230368	join(228584..228807,228916..229752,229823..230368)	1785	1607	0	83	1524	508	Similar to Bifunctional solanapyrone synthase; acc. no. D7UQ40	FAD_binding_4	cyto 14.5, cyto_nucl 10, mito 7, nucl 2.5	-1	-1	1	-1	0	0	1973	1255	272	368	779	566	0.208585	3	0.201633	1	0.488077	1	0.4713	1	2.46174	1	2.33741	1
PCON_01069	1003	complement(231364..233360)	complement(join(231364..232375,233167..233360))	1997	1206	188	613	405	135	Protein of unknown function	no hits above threshold	extr 12, mito 6, nucl 4, pero 2, cyto 1, plas 1, vacu 1	-1	-1	0	0	0	0	157	130	59	58	252	195	0.411306	2	0.408632	1	0.266071	2	0.256631	1	0.652671	0	0.628026	1
PCON_01070	1004	complement(2471..3759)	complement(join(2471..2778,3049..3185,3368..3759))	1289	837	159	174	504	168	Similar to hypothetical protein AOL_s00083g379 [Arthrobotrys oligospora ATCC 24927]; acc. no. EGX47443	no hits above threshold	nucl 12, cyto 10, mito 5, cyto_pero 5	0	0	0	0	0	0	284	417	806	341	149	243	1.69733	0	1.56744	1	3.10454	0	2.91485	1	1.89737	0	1.85962	1
PCON_01071	1004	6165..7321	join(6165..6321,6499..7321)	1157	980	41	0	939	313	Similar to UPF0551 protein C8orf38 homolog, mitochondrial; acc. no. A2AIL4	SQS_PSY	mito 26	0	0	0	0	0	0	442	235	743	596	468	532	2.18182	1	1.96621	1	1.34451	0	1.33501	1	0.679784	0	0.678979	1
PCON_01072	1011	7141..9111	join(7141..7319,7375..8626,8676..9111)	1971	1867	32	140	1695	565	Similar to hypothetical protein CH063_03406 [Colletotrichum higginsianum]; acc. no. CCF44711	no hits above threshold	plas 19, mito 4, E.R. 2, vacu 2, cyto_mito 2, mito_nucl 2	0	0	0	0	0	0	927	1041	895	933	904	1126	0.931989	0	0.92999	0.978	0.911392	0	0.914997	0.9915	0.981193	0	0.983878	0.6755
PCON_01073	1011	complement(9226..12206)	complement(join(9226..10236,10292..11184,11268..11426,11511..11601,11654..11700,11765..12206))	2981	2643	387	54	2202	734	Similar to Protein transport protein sec1; acc. no. O94590	Sec1	nucl 14, cyto_nucl 12.5, cyto 9, mito 2	0	0	0	0	0	0	14635	14204	15531	15569	13712	12596	1.07864	0	1.07972	1	1.18428	0	1.17668	1	1.09818	0	1.0898	1
PCON_01074	1011	complement(12568..13288)	complement(join(12568..12614,12671..13288))	721	665	0	5	660	220	Similar to hypothetical protein AOR_1_608184 [Aspergillus oryzae RIB40]; acc. no. XP_001816840	no hits above threshold	extr 15, mito 6.5, cyto_mito 5.5, cyto 3.5	-1	0	0	-1	0	0	51	122	17	17	47	13	0.236339	3	0.199123	1	0.834697	0	0.529372	0.997	4.24714	0	2.65851	1
PCON_01075	1011	complement(14532..15008)	complement(join(14532..14697,14746..15008))	477	429	29	265	183	61	Protein of unknown function	no hits above threshold	nucl 12.5, cyto_nucl 11, cyto 8.5, pero 3	0	1	1	0	0	0	41	34	48	83	15	22	1.76202	0	1.78743	1	3.67197	2	3.67555	1	2.10227	1	2.05633	1
PCON_01076	1011	19224..20400	19224..20400	1177	1177	200	311	666	222	Protein of unknown function	no hits above threshold	mito 22, nucl 3	0	0	0	0	0	0	10777	10172	16487	15375	9168	11652	1.5222	0	1.51664	1	1.55245	0	1.55186	1	1.02073	0	1.02322	0.977667
PCON_01077	1011	21448..22537	join(21448..22059,22190..22537)	1090	960	558	0	402	134	Protein of unknown function	no hits above threshold	cyto_nucl 11.5, nucl 10.5, cyto 9.5, pero 6	0	0	0	0	0	0	36	47	37	56	27	29	1.14051	0	1.14537	0.791	1.66284	0	1.66805	0.999	1.48404	0	1.45634	0.982
PCON_01078	1011	24424..26228	join(24424..25019,25144..25218,25314..25581,25656..25739,25804..26228)	1805	1448	292	178	978	326	Similar to Uncharacterized alpha-1,2-galactosyltransferase C1289.13c; acc. no. O94622	Glyco_transf_34	extr 7, E.R. 7, golg 6, plas 4, mito 2	1	1	-1	1	0	0	789	1078	6705	5017	1809	2898	6.43266	4	6.18692	1	2.63117	1	2.54116	1	0.419075	1	0.410732	1
PCON_01079	1011	complement(26621..28100)	complement(join(26621..27564,27618..28100))	1480	1427	461	96	870	290	Similar to Protoporphyrin uptake protein 1; acc. no. P40100	RTA1	plas 23, E.R. 2	0	0	0	0	0	0	255	215	228	346	128	353	1.23019	0	1.24662	1	1.52761	0	1.30279	1	1.25083	0	1.04506	0.7245
PCON_01080	1011	complement(28255..28807)	complement(join(28255..28494,28525..28807))	553	523	0	121	402	134	Protein of unknown function	no hits above threshold	nucl 13.5, cyto_nucl 10.5, cyto 6.5, mito 3, pero 3	1	1	1	1	1	0	50	51	885	1431	22	26	22.9329	4	23.2254	1	48.5874	4	48.3813	1	2.11888	1	2.08312	1
PCON_01081	1011	complement(29041..31479)	complement(join(29041..29428,29477..29968,30049..30980,31032..31479))	2439	2260	82	123	2055	685	Similar to Nitrogen assimilation transcription factor nit-4; acc. no. P28349	Zn_clus	nucl 23, mito 2	-1	0	0	0	0	0	10698	12528	4946	5185	5749	6969	0.438917	2	0.43679	1	0.803986	0	0.809553	1	1.84319	0	1.85341	1
PCON_01082	1011	34156..34470	join(34156..34283,34340..34470)	315	259	13	99	147	49	Protein of unknown function	no hits above threshold	cysk 17, cyto_nucl 4, nucl 3.5, cyto 3.5	0	0	0	0	0	0	0	0	24	12	0	0	n.d.	n.d.	n.d.	1	n.d.	n.d.	n.d.	1	n.d.	n.d.	n.d.	n.d.
PCON_01083	1011	38680..40664	join(38680..38913,38969..39282,39332..39591,39640..40249,40302..40425,40473..40664)	1985	1734	15	0	1719	573	Similar to Putative sterigmatocystin biosynthesis monooxygenase stcW; acc. no. Q00730	FMO-like,Pyr_redox_2	cyto 14.5, cyto_pero 10.666, cyto_nucl 10.333, pero 5.5, nucl 4	-1	-1	0	-1	-1	0	732	688	47	77	846	1027	0.0874079	4	0.0902967	1	0.066828	4	0.0692737	1	0.765289	0	0.767178	1
PCON_01084	1011	complement(45200..48365)	complement(join(45200..45940,45999..46415,46474..46605,46662..46978,47045..47176,47228..48129,48209..48365))	3166	2798	82	712	2004	668	Protein of unknown function	no hits above threshold	nucl 23.5, cyto_nucl 14	1	1	0	0	1	0	782	976	2764	1945	486	642	2.71163	1	2.63135	1	4.25605	3	4.17371	1	1.5889	0	1.58615	1
PCON_01085	1011	complement(49221..50092)	complement(join(49221..49642,49706..49858,49912..50092))	872	756	0	261	495	165	Protein of unknown function	no hits above threshold	nucl 21, cyto_nucl 13.5, cyto 4	0	0	0	0	0	0	79	3	16	17	18	6	2.85443	0	0.417655	1	1.83333	0	1.28934	0.82	4.55556	0	3.08709	1
PCON_01086	1011	complement(50327..50688)	complement(join(50327..50336,50471..50688))	362	228	1	271	90	30	Protein of unknown function	no hits above threshold	no prediction	0	0	0	0	0	0	0	3	1	0	0	0	n.d.	n.d.	0.389288	0.838375	n.d.	n.d.	n.d.	1	n.d.	n.d.	n.d.	1
PCON_01087	1011	59299..59584	join(59299..59401,59465..59584)	286	223	41	5	177	59	Protein of unknown function	no hits above threshold	nucl 19, cyto 4, mito 2	0	-1	-1	0	-1	-1	0	0	0	0	2	1	n.d.	n.d.	n.d.	n.d.	0	4	0	1	0	4	0	1
PCON_01088	1011	complement(62185..62594)	complement(join(62185..62341,62480..62594))	410	272	35	0	237	79	Protein of unknown function	no hits above threshold	mito 9, cyto 7, nucl 4, pero 3, cysk 3	0	0	-1	0	0	-1	0	0	1	0	5	6	n.d.	n.d.	n.d.	1	0.0916667	4	0.0449414	0.9976	0	4	0	1
PCON_01089	1011	complement(62950..64386)	complement(join(62950..63297,63355..63676,63727..64016,64073..64386))	1437	1274	15	134	1125	375	Similar to hypothetical protein AOL_s00054g150 [Arthrobotrys oligospora ATCC 24927]; acc. no. EGX51451	no hits above threshold	plas 21, vacu 3, E.R. 2	-1	-1	-1	0	-1	-1	586	465	127	242	4985	4379	0.35581	1	0.361426	1	0.039572	4	0.0403067	1	0.11271	4	0.111521	1
PCON_01090	1011	67469..68613	join(67469..67792,67842..68613)	1145	1096	139	297	660	220	Similar to 3-(3-hydroxy-phenyl)propionate/3-hydroxycinnamic acid hydroxylase; acc. no. B7MPB4	FAD_binding_3	mito 9, cyto 8, cyto_nucl 8, nucl 6, pero 3	0	0	0	0	0	0	83	141	87	140	103	57	1.08622	0	1.0227	0.571	1.54658	0	1.39225	1	1.52615	0	1.36135	0.991
PCON_01091	1011	complement(69087..69986)	complement(69087..69986)	900	900	0	0	900	300	Similar to 3-hydroxyisobutyrate dehydrogenase, mitochondrial; acc. no. Q2HJD7	NAD_binding_2	cysk 23, nucl 2.5, cyto_nucl 2	0	0	0	0	0	0	1035	902	248	830	746	1512	0.559167	0	0.585052	1	0.539501	0	0.526493	1	0.9694	0	0.899908	0.997
PCON_01092	1011	complement(70556..71428)	complement(70556..71428)	873	873	0	0	873	291	Similar to 4-pyridoxolactonase; acc. no. Q988B9	Lactamase_B	cyto 13, cyto_nucl 8.5, mito 6, cysk 6	0	0	0	0	0	0	28	28	28	62	19	61	1.60714	0	1.64784	0.998	1.55306	0	1.24639	0.901	0.96635	0	0.756378	0.918
PCON_01093	1011	71618..72463	join(71618..71895,71957..72463)	846	785	230	54	501	167	Similar to 4-carboxymuconolactone decarboxylase; acc. no. P20370	CMD	mito 18.5, cyto_mito 12, cyto 4.5, nucl 2	-1	-1	0	0	0	0	987	866	186	350	838	1247	0.290499	2	0.297342	1	0.267362	2	0.272277	1	0.924296	0	0.915703	0.995
PCON_01094	1011	complement(72464..73501)	complement(join(72464..72515,72566..73148,73199..73501))	1038	938	0	514	474	158	Similar to benzoate 4-monooxygenase cytochrome P450, putative [Talaromyces stipitatus ATCC 10500]; acc. no. XP_002483484	no hits above threshold	mito 9, pero 7.5, cyto_pero 7.5, cyto 6.5, nucl 3	0	0	0	0	0	0	28	40	17	34	52	17	0.774107	0	0.778792	0.886	0.995192	0	0.710031	0.96	1.32692	0	0.911708	0.675
PCON_01095	1011	complement(75788..76848)	complement(join(75788..76503,76556..76848))	1061	1009	79	0	930	310	Similar to 2-hydroxymuconic semialdehyde hydrolase; acc. no. P19076	Abhydrolase_1	mito 25.5, cyto_mito 13.5	0	-1	-1	0	0	0	222	350	273	617	921	1159	1.63797	0	1.60631	1	0.433561	1	0.450305	1	0.278648	2	0.280335	1
PCON_01096	1011	78187..79648	join(78187..78716,78764..79648)	1462	1415	0	128	1287	429	Similar to Zeaxanthin epoxidase, chloroplastic; acc. no. P93236	FAD_binding_3,Lycopene_cycl	mito 12, extr 5, cyto 3, E.R. 3, nucl 1, plas 1, pero 1, cysk 1	0	1	0	0	0	0	2139	2254	3202	4498	1098	1640	1.75399	0	1.77667	1	2.92697	1	2.93724	1	1.66989	0	1.65323	1
PCON_01097	1011	81185..81513	join(81185..81415,81492..81513)	329	253	138	176	15	5	Protein of unknown function	no hits above threshold	no prediction	0	1	0	0	1	0	0	6	7	28	3	3	n.d.	n.d.	5.6657	1	5.83333	2	5.77278	1	1	0	1.0189	0.497
PCON_01098	1011	82813..87557	join(82813..83101,83149..83256,83311..83384,83437..83494,83732..84308,84360..85442,85500..86707,86766..87557)	4745	4189	223	162	3804	1268	Similar to Nephrocystin-3; acc. no. Q6AZT7	TPR_1,TPR_2,MIT,NB-ARC,TPR_4,DUF2225,SPO22,Rab5-bind,14-3-3	mito 27	0	0	0	0	0	0	5467	5733	4210	5227	8477	7195	0.843065	0	0.850369	1	0.606213	0	0.601037	1	0.719465	0	0.706796	1
PCON_01099	1011	complement(88240..89255)	complement(join(88240..88591,88747..89255))	1016	861	319	155	387	129	Similar to hypothetical protein CH063_00602 [Colletotrichum higginsianum]; acc. no. CCF46311	no hits above threshold	mito 16.5, cyto_mito 11.333, cyto_nucl 5.833, nucl 5.5, cyto 5	1	1	0	1	1	0	12	52	345	1699	7	18	52.4103	4	33.2232	1	101.389	4	88.6034	1	3.1746	0	2.66691	1
PCON_01100	1011	complement(89983..91155)	complement(89983..91155)	1173	1173	0	0	1173	391	Similar to Uncharacterized protein YkgB; acc. no. O34499	Muc_lac_enz	mito 16, extr 6, cyto 2, pero 2, cyto_pero 2	0	0	0	0	0	0	3996	4720	4451	4649	2520	3218	1.05131	0	1.04417	0.991333	1.60974	0	1.61682	1	1.54181	0	1.54843	1
PCON_01101	1011	complement(98481..99626)	complement(98481..99626)	1146	1146	0	372	774	258	Protein of unknown function	no hits above threshold	extr 18, plas 4, E.R. 2, mito 1, golg 1, vacu 1	1	1	1	0	1	1	685	1163	2504	2720	159	227	3.02953	2	2.82123	1	13.9671	4	13.9157	1	4.9409	3	4.93249	1
PCON_01102	1013	complement(912..5533)	complement(join(912..1587,1695..1861,2079..2426,2488..2629,2708..2882,2946..4261,4314..4752,4809..4871,4923..5081,5136..5180,5233..5533))	4622	3831	172	446	3213	1071	Similar to Phosphatidylserine decarboxylase proenzyme 3; acc. no. O14111	PS_Dcarbxylase,C2	mito 11, cyto 5, golg 3, nucl 2, plas 2, extr 2, E.R. 2	0	0	0	0	0	0	13797	14607	13314	11789	15808	13068	0.884503	0	0.879044	1	0.877236	0	0.853213	1	0.992591	0	0.970615	0.99975
PCON_01103	1013	9973..14233	join(9973..10355,10447..10532,10594..10679,10779..11360,11413..13293,13350..14233)	4261	3902	380	396	3126	1042	Similar to Ubiquitin-activating enzyme E1 1; acc. no. O94609	ThiF,UBACT,UBA_e1_C,UBA_e1_thiolCys	nucl 15, cyto_nucl 14.5, cyto 10	0	0	0	0	0	0	36252	34487	59533	55296	41458	38157	1.62429	0	1.61928	1	1.44479	0	1.42905	1	0.890044	0	0.882519	1
PCON_01104	1013	complement(15285..17120)	complement(join(15285..16784,16862..17120))	1836	1759	76	300	1383	461	Similar to hypothetical protein PHYSODRAFT_315288 [Phytophthora sojae]; acc. no. EGZ18658	no hits above threshold	nucl 18.5, cyto_nucl 14, cyto 6.5	1	1	0	1	1	0	13	8	1255	2689	19	28	199.096	4	185.022	1	87.109	4	89.2468	1	0.463816	1	0.482358	0.992
PCON_01105	1013	20909..21456	join(20909..21223,21283..21456)	548	489	0	0	489	163	Protein of unknown function	no hits above threshold	nucl 24, mito 3	0	-1	-1	0	-1	-1	0	24	25	16	206	61	n.d.	n.d.	1.59486	0.952	0.21779	2	0.141619	1	0.127487	2	0.0887973	1
PCON_01106	1013	22254..24327	join(22254..22609,22657..23263,23324..23509,23577..23647,23713..24327)	2074	1835	131	111	1593	531	Similar to Kinetochore protein mis13; acc. no. Q9UUB5	Mis12_component	nucl 15, mito 11	0	0	0	0	0	0	5329	4553	5165	4698	5245	5797	1.00427	0	0.995441	0.619333	0.895464	0	0.896258	1	0.897189	0	0.900363	1
PCON_01107	1013	25191..25886	join(25191..25333,25385..25448,25523..25886)	696	571	130	464	51	17	Protein of unknown function	no hits above threshold	no prediction	0	0	0	0	0	0	0	4	18	11	8	0	n.d.	n.d.	5.75164	1	n.d.	n.d.	2.81444	0.996667	n.d.	n.d.	0.489328	0.875333
PCON_01108	1013	25898..27811	25898..27811	1914	1914	0	0	1914	638	Similar to Ankyrin-3; acc. no. Q12955	Ank	nucl 17, cyto 6, plas 2, pero 2	0	1	0	0	0	0	67	71	120	58	43	29	1.29094	0	1.26007	0.963	2.56937	1	2.31714	1	1.99198	0	1.8389	1
PCON_01109	1013	29579..31493	join(29579..30233,30342..30357,30616..30863,31010..31493)	1915	1403	383	348	672	224	Similar to Glutathione peroxidase; acc. no. O59858	GSHPx	mito 23, cyto_mito 14	-1	-1	0	0	0	0	33020	36081	16327	16166	37895	52118	0.471149	2	0.469525	1	0.370225	2	0.36897	1	0.787336	0	0.785835	1
PCON_01110	1014	858..1835	join(858..1196,1446..1835)	978	729	54	0	675	225	Similar to Cystinosin homolog; acc. no. Q54WT7	PQ-loop	plas 21, mito 3, E.R. 2	1	1	0	0	0	0	704	678	2267	2206	763	810	3.23776	2	3.22762	1	2.84615	2	2.8465	1	0.879361	0	0.88192	0.997
PCON_01111	1016	148..1510	join(148..644,703..1010,1065..1510)	1363	1251	157	359	735	245	Protein of unknown function	no hits above threshold	cyto_nucl 10.5, nucl 9.5, mito 9, cyto 8.5	1	1	-1	1	1	-1	6	0	861	1007	19	38	544.833	4	280.665	1	36.8684	4	34.4633	1	0.118421	2	0.122792	1
PCON_01112	1024	7161..9307	join(7161..7411,7467..8886,8936..9307)	2147	2043	92	196	1755	585	Similar to Delta-1-pyrroline-5-carboxylate dehydrogenase, mitochondrial; acc. no. Q9P8I0	Aldedh	mito 27	0	0	0	0	0	0	17651	17718	12979	11936	9840	13252	0.704433	0	0.701484	1	1.10303	0	1.09649	1	1.56584	0	1.5631	1
PCON_01113	1028	3494..5354	join(3494..3891,4563..5354)	1861	1190	16	145	1029	343	Similar to hypothetical protein AOL_s00004g290 [Arthrobotrys oligospora ATCC 24927]; acc. no. EGX54257	no hits above threshold	plas 16, E.R. 5, mito 3, vacu 2	0	0	0	0	0	0	112	131	137	123	184	179	1.07654	0	1.06212	0.7305	0.716389	0	0.708959	1	0.669549	0	0.667494	1
PCON_01114	1028	complement(6950..7417)	complement(join(6950..6973,7045..7417))	468	397	254	11	132	44	Protein of unknown function	no hits above threshold	nucl 21, cyto_nucl 14, cyto 5	1	0	0	1	0	0	9	1	34	24	4	0	16.1111	2	5.2514	1	n.d.	n.d.	10.3753	1	n.d.	n.d.	1.97572	0.862
PCON_01115	1028	9515..10126	9515..10126	612	612	0	0	612	204	Protein of unknown function	no hits above threshold	nucl 16, cyto 6, cysk 3, cyto_pero 3	1	1	0	1	1	0	3	8	152	69	2	0	25.3229	4	17.6853	1	82.875	4	67.8182	1	n.d.	n.d.	3.83472	0.979
PCON_01116	1028	complement(11529..13521)	complement(join(11529..11915,11966..12483,12555..13521))	1993	1872	84	339	1449	483	Similar to Transcription initiation factor IIB; acc. no. O13749	TFIIB,TF_Zn_Ribbon	mito 8.5, mito_nucl 8, cyto 7, nucl 6.5, extr 3	1	1	0	1	1	0	6	6	3788	5079	8	0	738.917	4	783.051	1	2493.84	4	903.437	1	n.d.	n.d.	1.15374	0.646
PCON_01117	1028	14612..15575	join(14612..14837,14900..14975,15032..15575)	964	846	199	260	387	129	Similar to hypothetical protein CIMG_03626 [Coccidioides immitis RS]; acc. no. XP_001244185	ATP_sub_h	mito 27	0	0	0	0	0	0	5902	7420	4987	6836	9386	12362	0.899154	0	0.898618	1	0.55401	0	0.562196	1	0.624251	0	0.625623	1
PCON_01118	1028	complement(15576..16173)	complement(join(15576..15707,15754..15812,15881..16173))	598	484	94	69	321	107	Similar to hypothetical protein [Tuber melanosporum Mel28]; acc. no. XP_002835714	no hits above threshold	cyto 10.5, cyto_nucl 10, nucl 8.5, pero 5	1	0	0	0	0	0	255	376	600	677	393	475	2.10103	1	2.02505	1	1.48445	0	1.4974	1	0.733505	0	0.739437	1
PCON_01119	1028	complement(16339..17327)	complement(16339..17327)	989	989	0	194	795	265	Similar to hypothetical protein [Tuber melanosporum Mel28]; acc. no. XP_002838810	no hits above threshold	nucl 16, cyto_nucl 13.5, cyto 9	0	0	0	0	0	0	3802	4395	3419	3956	3817	4996	0.904453	0	0.902869	1	0.852082	0	0.858229	1	0.947053	0	0.950557	0.998667
PCON_01120	1028	17551..19875	join(17551..18156,18219..18257,18308..18394,18448..19061,19199..19875)	2325	2023	113	539	1371	457	Similar to E3 ubiquitin-protein ligase MARCH5; acc. no. Q6GM44	zf-C3HC4	plas 10, mito 9, extr 3, E.R. 2, nucl 1, cyto 1, cyto_nucl 1, pero 1, cyto_pero 1	0	0	0	0	0	0	7816	8369	9054	7816	6927	7917	1.04354	0	1.03439	0.999667	1.14156	0	1.13989	1	1.09521	0	1.10199	1
PCON_01121	1028	complement(26770..27704)	complement(join(26770..27073,27123..27297,27657..27704))	935	527	0	296	231	77	Protein of unknown function	no hits above threshold	nucl 12.5, cyto_nucl 12, cyto 8.5, mito 4	0	0	0	0	0	0	25	35	36	31	23	4	1.14857	0	1.1117	0.697	4.91576	0	2.20543	1	4.40217	0	1.98383	0.997
PCON_01122	1028	33080..34988	join(33080..34205,34257..34988)	1909	1858	543	70	1245	415	Similar to Negative regulator of sexual conjugation and meiosis; acc. no. P08092	Pkinase,Pkinase_Tyr	cyto 9, cyto_nucl 8.833, cyto_mito 8.499, mito 6.5, extr 6, nucl 5.5	-1	0	0	0	0	0	89242	75164	42280	39132	44963	49322	0.498846	1	0.494262	1	0.865317	0	0.866213	1	1.74745	0	1.75254	1
PCON_01123	1028	complement(35519..35974)	complement(join(35519..35864,35940..35974))	456	381	153	24	279	93	Protein of unknown function	no hits above threshold	plas 12, mito 6, E.R. 5, cyto 3, mito_nucl 3	0	0	0	0	0	0	28	23	5	20	38	33	0.494953	0	0.537187	0.992	0.353868	0	0.372698	0.999	0.72189	0	0.693795	0.958
PCON_01124	1028	37642..38610	join(37642..38288,38371..38610)	969	887	192	618	159	53	Protein of unknown function	no hits above threshold	mito 10, extr 8, nucl 5, cyto_nucl 5, cyto 3	0	0	1	0	0	0	139	90	58	115	63	43	0.791707	0	0.774576	0.992	1.69232	0	1.61881	1	2.24013	1	2.08993	1
PCON_01125	1028	39028..40964	join(39028..39444,39549..40964)	1937	1833	1647	131	159	53	Protein of unknown function	no hits above threshold	nucl 14.5, cyto_nucl 11.5, mito 6, cyto 5.5	0	0	0	0	0	0	295	297	205	347	274	171	0.932443	0	0.952215	0.7725	1.31067	0	1.22391	1	1.40564	0	1.28533	0.9995
PCON_01126	1028	43284..43953	join(43284..43396,43448..43537,43607..43659,43772..43953)	670	438	97	146	195	65	Protein of unknown function	TMA7	mito 13, nucl 12	0	0	0	0	0	0	17026	20113	8911	12052	14347	17382	0.568374	0	0.571301	1	0.66679	0	0.67885	1	1.18132	0	1.18825	1
PCON_01127	1028	complement(43954..45312)	complement(join(43954..44849,44906..44936,45048..45312))	1359	1192	0	100	1092	364	Similar to hypothetical protein [Tuber melanosporum Mel28]; acc. no. XP_002835720	SAC3_GANP	mito 12, nucl 7, cyto 6	0	0	0	0	0	0	4983	4632	2625	3338	5132	5458	0.621004	0	0.627321	1	0.563612	0	0.571781	1	0.908793	0	0.911465	1
PCON_01128	1028	45924..47268	join(45924..46054,46108..46168,46224..46236,46297..46326,46382..46443,46491..47268)	1345	1075	80	44	951	317	Similar to ADIPOR-like receptor spbc12c2.09c; acc. no. Q09749	HlyIII	plas 19, mito 4, E.R. 3	0	-1	0	0	0	0	3657	4159	1327	2562	6095	5716	0.49963	1	0.511085	1	0.329609	2	0.337206	1	0.662438	0	0.659783	1
PCON_01129	1028	47269..47599	join(47269..47292,47350..47599)	331	274	150	88	93	31	Protein of unknown function	no hits above threshold	plas 13, extr 8, mito 5	0	0	0	0	0	0	83	47	38	15	54	54	0.441553	0	0.401107	1	0.490741	0	0.47647	1	1.2037	0	1.18789	0.867
PCON_01130	1028	48089..48877	join(48089..48441,48505..48877)	789	726	0	459	330	110	Protein of unknown function	no hits above threshold	mito 15, extr 5, cyto 4, nucl 3	0	-1	0	0	0	0	370	612	212	280	548	589	0.533413	0	0.504737	1	0.433281	1	0.43923	1	0.864801	0	0.870216	0.9955
PCON_01131	1028	55450..55922	join(55450..55480,55534..55644,55707..55922)	473	358	22	0	336	112	Protein of unknown function	no hits above threshold	nucl 13.5, cyto_nucl 12.833, mito_nucl 8.832, cyto 8, plas 3	1	0	0	1	0	0	9	4	34	79	20	3	10.2014	2	8.56072	1	10.8292	0	4.52335	1	1.24583	0	0.528385	0.959
PCON_01132	1028	57216..58522	join(57216..57388,57512..57887,57992..58522)	1307	1080	143	37	900	300	Similar to UPF0613 protein PB24D3.06c; acc. no. Q9C0Y8	DUF1749	cyto 9.5, cyto_nucl 6.5, mito 5, extr 5, E.R. 4, nucl 2.5	0	0	0	0	0	0	1205	1324	1677	1941	1399	1594	1.43378	0	1.43603	1	1.21397	0	1.22741	1	0.848574	0	0.854723	1
PCON_01133	1028	complement(58653..59892)	complement(join(58653..59069,59122..59267,59325..59360,59427..59892))	1240	1065	315	90	660	220	Similar to 50S ribosomal protein L9; acc. no. A6M3K7	Ribosomal_L9_N	mito 20, cyto_nucl 3, nucl 2.5, cyto 2.5	0	0	0	0	0	0	1178	1275	1430	1985	1715	1560	1.39435	0	1.4127	1	1.04509	0	1.05373	0.977	0.750689	0	0.745896	1
PCON_01134	1028	60040..62383	join(60040..60354,60458..62383)	2344	2241	141	177	1923	641	Similar to Ubiquitin carboxyl-terminal hydrolase 16; acc. no. P0CAQ1	UCH	nucl 11, cyto 9, mito 6	0	0	0	0	0	0	1040	1022	1411	1657	919	1119	1.48799	0	1.49701	1	1.52004	0	1.53554	1	1.02161	0	1.02574	0.7645
PCON_01135	1028	complement(62828..64440)	complement(join(62828..62973,63045..64111,64249..64440))	1613	1405	149	265	1062	354	Similar to hypothetical protein CC1G_09569 [Coprinopsis cinerea okayama7#130]; acc. no. XP_001839714	no hits above threshold	cyto 9.5, cyto_nucl 9.5, nucl 8.5, mito 6	1	1	0	0	1	0	3169	5500	15369	14814	3116	4325	3.75307	2	3.46433	1	4.1663	3	4.14816	1	1.19662	0	1.19739	1
PCON_01136	1028	65455..66707	65455..66707	1253	1253	0	89	1164	388	Similar to hypothetical protein [Tuber melanosporum Mel28]; acc. no. XP_002841319	no hits above threshold	mito 24, cyto_mito 14	0	0	0	0	0	0	8188	9682	8471	9117	8373	10039	0.991147	0	0.986038	0.882333	0.963132	0	0.97028	0.990667	0.978575	0	0.984019	0.912333
PCON_01137	1028	68528..72091	join(68528..68855,69064..70465,70518..70956,71006..72091)	3564	3255	27	441	2787	929	Similar to hypothetical protein [Tuber melanosporum Mel28]; acc. no. XP_002835696	no hits above threshold	mito 18.5, cyto_mito 10.999, nucl 5.5, cyto_nucl 5.333	0	0	0	0	0	0	16846	21323	28041	27042	18737	19115	1.46327	0	1.43874	1	1.45537	0	1.45634	1	1.00848	0	1.01223	0.924
PCON_01138	1028	72695..73824	join(72695..73190,73288..73824)	1130	1033	169	0	864	288	Similar to 3-oxoacyl-[acyl-carrier-protein] reductase FabG; acc. no. Q9X248	adh_short,KR	cyto 17, mito 9	0	0	0	0	0	0	6228	5439	6346	5741	5389	6499	1.04076	0	1.03184	0.983333	1.02568	0	1.0249	0.963333	0.990041	0	0.993276	0.656
PCON_01139	1028	74266..75108	74266..75108	843	843	0	0	843	281	Protein of unknown function	no hits above threshold	nucl 14, cyto_nucl 11, cyto 6, mito 3, plas 2	0	-1	-1	0	-1	-1	139	161	190	317	3826	1194	1.69914	0	1.7327	1	0.139284	2	0.0961607	1	0.0824168	4	0.0554976	1
PCON_01140	1037	complement(5780..6647)	complement(join(5780..5887,5952..6071,6116..6235,6283..6461,6523..6647))	868	652	100	0	552	184	Protein of unknown function	no hits above threshold	mito 17, cyto 7, nucl 2	1	1	0	1	0	0	22	6	101	117	55	33	11.5606	4	7.77356	1	2.64242	1	2.38944	1	0.339394	0	0.30738	1
PCON_01141	1037	complement(7366..8088)	complement(7366..8088)	723	723	0	0	723	241	Protein of unknown function	no hits above threshold	nucl 18.5, cyto_nucl 11.5, mito 5	1	1	0	0	0	0	470	437	1282	1544	734	588	3.1199	2	3.15127	1	2.16406	1	2.11871	1	0.694553	0	0.672337	1
PCON_01142	1037	complement(9792..11684)	complement(join(9792..11043,11105..11484,11553..11684))	1893	1764	0	0	1764	588	Protein of unknown function	no hits above threshold	extr 19, E.R. 4, cyto 2	1	0	0	0	0	0	165	162	569	542	404	263	3.39784	2	3.35995	1	1.74358	0	1.61286	1	0.513188	0	0.480024	1
PCON_01143	1037	14335..15051	join(14335..14499,14595..15051)	717	622	110	296	216	72	Protein of unknown function	no hits above threshold	extr 17, mito 3, plas 2, E.R. 2, vacu 2	1	1	-1	1	1	-1	3	0	249	197	28	33	148.667	4	112.679	1	7.36093	4	7.13492	1	0.049513	4	0.0633208	1
PCON_01144	1037	15728..16393	join(15728..15951,16043..16393)	666	575	169	172	234	78	Protein of unknown function	no hits above threshold	extr 17, pero 3, E.R. 3, plas 2, cyto_pero 2	1	1	-1	1	0	-1	22	92	1932	1340	317	539	46.0731	4	27.8194	1	4.09807	3	3.89842	1	0.142781	2	0.140133	1
PCON_01145	1037	16767..18055	join(16767..16821,16885..17006,17654..18055)	1289	579	0	321	258	86	Protein of unknown function	no hits above threshold	plas 18, E.R. 3, mito 2, cyto 1, extr 1, golg 1, vacu 1, mito_nucl 1	0	1	0	0	1	0	0	0	358	436	2	0	397	4	n.d.	1	297.75	4	709.871	1	n.d.	n.d.	0	1
PCON_01146	1037	18406..19068	join(18406..18619,18685..19068)	663	598	135	223	240	80	Protein of unknown function	no hits above threshold	extr 14, plas 5, mito 3, E.R. 2, cyto_mito 2	1	1	0	1	1	0	29	82	11539	5373	95	250	197.354	4	143.287	1	61.4173	4	50.1853	1	0.403105	0	0.350243	1
PCON_01147	1037	22181..22867	join(22181..22368,22437..22867)	687	619	127	156	336	112	Protein of unknown function	no hits above threshold	extr 19, golg 4, E.R. 2	0	1	-1	0	1	-1	0	0	4242	1698	7	6	2970	4	n.d.	1	459.643	4	653.803	1	0	4	0	1
PCON_01148	1037	24279..24812	join(24279..24339,24400..24812)	534	474	0	135	339	113	Protein of unknown function	no hits above threshold	extr 11, plas 7, E.R. 4, golg 4	0	0	0	0	0	0	9	0	72	40	4	0	n.d.	n.d.	12.0306	1	n.d.	n.d.	20.1486	1	n.d.	n.d.	1.67478	0.794
PCON_01149	1037	complement(29751..30550)	complement(join(29751..29965,30035..30136,30207..30550))	800	661	73	87	501	167	Protein of unknown function	no hits above threshold	nucl 16.5, cyto_nucl 13, cyto 4.5, extr 4	1	1	0	1	1	0	23	7	255	258	12	14	23.8975	4	16.3165	1	19.8482	4	19.7508	1	1.16071	0	1.21048	0.717
PCON_01150	1037	complement(48182..49500)	complement(join(48182..48972,49025..49500))	1319	1267	45	100	1122	374	Similar to predicted protein [Trichoderma reesei QM6a]; acc. no. EGR50139	no hits above threshold	nucl 12, mito 7, cyto_nucl 7	-1	0	1	0	0	0	3484	3356	906	1123	1178	1264	0.296741	2	0.299558	1	0.831908	0	0.841177	1	2.80446	2	2.80806	1
PCON_01151	1037	complement(51412..52304)	complement(join(51412..51699,51772..52304))	893	821	117	395	381	127	Protein of unknown function	no hits above threshold	nucl 13, mito 11, plas 2	0	1	0	0	1	0	0	0	108	174	2	0	141	4	n.d.	1	105.75	4	239.664	1	n.d.	n.d.	0	1
PCON_01152	1037	complement(54616..60572)	complement(join(54616..57075,57417..59914,59968..60572))	5957	5563	118	0	5445	1815	Similar to BTB/POZ domain-containing protein 1; acc. no. O74881	RCC1,BTB	mito 10, cyto_nucl 8, nucl 7.5, cyto 7.5	0	0	0	0	0	0	2412	2206	3058	3221	4801	2419	1.36239	0	1.36262	1	0.975888	0	0.833376	1	0.717734	0	0.611598	1
PCON_01153	1046	1..3576	1..3576	3576	3576	213	600	2763	921	Similar to hypothetical protein [Tuber melanosporum Mel28]; acc. no. XP_002837646	no hits above threshold	nucl 22.5, cyto_nucl 15, cyto 4.5	0	0	0	0	0	0	6618	6449	7535	8191	10176	9957	1.20369	0	1.20792	1	0.781198	0	0.78291	1	0.649111	0	0.648147	1
PCON_01154	1046	complement(12080..16027)	complement(join(12080..12562,12653..14671,14941..15143,15206..15378,15507..16027))	3948	3399	966	481	2142	714	Similar to Transcription factor steA; acc. no. O74252	no hits above threshold	nucl 18, cyto 3, plas 3, mito 1, pero 1, cysk 1	0	0	0	0	0	0	3124	2877	4200	4128	2966	2353	1.39012	0	1.38768	1	1.58678	0	1.53878	1	1.14341	0	1.10889	1
PCON_01155	1046	21760..24137	join(21760..21877,21965..22436,23057..23388,23502..23885,23951..24137)	2378	1493	93	104	1296	432	Similar to hypothetical protein [Tuber melanosporum Mel28]; acc. no. XP_002841426	no hits above threshold	nucl 12.5, mito 9, cyto_nucl 8.5, cyto 3.5	0	1	0	0	0	0	938	301	576	659	273	300	1.35491	0	1.01243	0.613	2.16012	1	2.17434	1	2.16712	0	2.14764	1
PCON_01156	1046	complement(25710..27350)	complement(join(25710..25851,25912..26363,26516..27350))	1641	1429	719	479	291	97	Protein of unknown function	no hits above threshold	mito 7, nucl 5, extr 5, cyto_mito 5, cyto 3, plas 3	0	0	0	0	0	0	86	171	157	117	58	95	1.1971	0	1.04578	0.661	1.90209	0	1.85373	1	1.78407	0	1.77258	1
PCON_01157	1046	28616..29583	join(28616..28864,28930..29430,29516..29583)	968	818	205	389	309	103	Protein of unknown function	no hits above threshold	mito 14.5, mito_nucl 11.333, nucl 7, cyto_nucl 5.333, cyto 2.5	0	1	1	0	0	0	47	66	58	46	17	17	0.947131	0	0.915457	0.707	3.05882	2	3.04569	1	3.32353	2	3.32696	1
PCON_01158	1046	complement(33167..33654)	complement(join(33167..33280,33351..33654))	488	418	217	0	201	67	Protein of unknown function	no hits above threshold	mito 12, cysk 8, cyto_nucl 4, nucl 3.5, cyto 3.5	0	0	0	0	0	0	13	18	10	9	13	3	0.629274	0	0.611332	0.932	1.94872	0	1.11708	0.62	3.17949	0	1.82729	0.962
PCON_01159	1046	complement(34133..35153)	complement(join(34133..34310,34415..35153))	1021	917	643	85	189	63	Protein of unknown function	no hits above threshold	nucl 13, mito 10, cyto 2	0	0	0	0	0	0	23	88	65	45	43	17	1.50815	0	0.974111	0.573	2.25718	0	1.72366	1	2.2777	0	1.76947	1
PCON_01160	1046	37744..39506	join(37744..38324,38375..38619,38683..39506)	1763	1650	102	300	1248	416	Similar to hypothetical protein [Tuber melanosporum Mel28]; acc. no. XP_002841429	no hits above threshold	nucl 21, cyto_nucl 12.5, mito 2, cyto 2, pero 2	-1	0	1	-1	0	0	4572	6489	1205	1029	2160	1847	0.208225	3	0.200184	1	0.560947	0	0.547957	1	2.77737	2	2.73727	1
PCON_01161	1046	43150..44468	43150..44468	1319	1319	140	0	1179	393	Similar to Thermolabile hemolysin; acc. no. Q99289	Lipase_GDSL	extr 9, cyto_nucl 4, nucl 3.5, cyto 3.5, golg 3, mito 2, plas 2, vacu 2	-1	0	0	0	0	0	6774	5504	2020	3007	4530	4943	0.413859	1	0.417315	1	0.531677	0	0.543611	1	1.29857	0	1.30264	1
PCON_01162	1046	complement(46315..48075)	complement(join(46315..47816,47872..48075))	1761	1706	30	17	1659	553	Similar to hypothetical protein [Tuber melanosporum Mel28]; acc. no. XP_002841432	no hits above threshold	nucl 20.5, cyto_nucl 13, cyto 4.5	0	0	0	0	0	0	22580	25193	30223	27086	21348	20393	1.20321	0	1.19244	1	1.37369	0	1.36167	1	1.14511	0	1.14192	1
PCON_01163	1046	50123..50693	join(50123..50239,50293..50351,50451..50693)	571	419	175	0	297	99	Protein of unknown function	no hits above threshold	nucl 13, cyto_nucl 10.833, cyto_mito 6.666, cyto 6.5, mito 5.5	0	1	0	0	0	0	83	40	97	178	61	74	2.54706	0	2.30509	1	2.0561	1	2.13057	1	0.919639	0	0.924291	0.708
PCON_01164	1046	51604..51880	51604..51880	277	277	64	0	213	71	Similar to hypothetical protein [Tuber melanosporum Mel28]; acc. no. XP_002841431	no hits above threshold	nucl 10, mito 8, cyto 4, pero 4, cyto_pero 4	0	0	0	0	0	0	222	629	579	615	481	809	1.81916	0	1.39997	1	0.989556	0	0.964711	0.7855	0.705287	0	0.689094	1
PCON_01165	1052	1..359	join(1..202,259..359)	359	303	99	84	120	40	Protein of unknown function	no hits above threshold	mito 9, cysk 6, extr 5, mito_nucl 5	0	0	0	0	0	0	0	0	19	0	2	0	n.d.	n.d.	n.d.	1	n.d.	n.d.	8.10886	0.99525	n.d.	n.d.	0	1
PCON_01166	1052	complement(1324..2297)	complement(join(1324..1700,1737..1827,1888..1973,2024..2297))	974	828	201	0	627	209	Similar to DNA polymerase epsilon subunit C; acc. no. Q6BX14	CBFD_NFYB_HMF	cyto_nucl 14.333, cyto 12, nucl 11.5, cyto_pero 7.665	0	0	0	0	0	0	1148	1188	1258	1320	1321	1423	1.10392	0	1.10582	0.999	0.940804	0	0.946091	0.966333	0.85249	0	0.855556	1
PCON_01167	1052	2413..5536	join(2413..2607,2730..2891,2970..3098,3152..3219,3269..3628,3689..4101,4166..5536)	3124	2698	29	128	2541	847	Similar to Probable chloride channel protein UM03490-D; acc. no. P0C197	Voltage_CLC,CBS	plas 22, E.R. 3	0	0	0	0	0	0	4859	4824	5811	4176	3942	3903	1.03141	0	1.01685	0.842	1.27307	0	1.25348	1	1.23432	0	1.23271	1
PCON_01168	1052	6458..8180	join(6458..6565,6642..6823,7031..7290,7434..8180)	1723	1297	36	277	984	328	Similar to hypothetical protein [Tuber melanosporum Mel28]; acc. no. XP_002841528	DUF3112	plas 23, E.R. 2	-1	-1	0	-1	-1	0	4104	4239	664	834	2718	3839	0.179599	4	0.18145	1	0.235337	3	0.23671	1	1.31069	0	1.30455	1
PCON_01169	1052	9068..10034	join(9068..9765,9817..10034)	967	916	49	369	549	183	Protein of unknown function	no hits above threshold	nucl 22.5, cyto_nucl 13, cyto 2.5	0	0	0	0	0	0	3144	3323	4661	4397	2998	3524	1.40172	0	1.39829	1	1.39793	0	1.40255	1	0.998059	0	1.00305	0.567333
PCON_01170	1052	12740..16389	join(12740..14183,14245..14331,14384..15283,15401..15521,15614..16389)	3650	3328	624	592	2112	704	Similar to Dual specificity protein phosphatase PPS1; acc. no. P38148	DSPc,Y_phosphatase	mito 18, cyto 4, nucl 3, cyto_pero 3	0	0	0	0	0	0	24056	26137	41781	32200	25507	21188	1.47647	0	1.45603	1	1.59802	0	1.54616	1	1.08419	0	1.0619	1
PCON_01171	1052	21971..22415	join(21971..22125,22193..22415)	445	378	40	107	231	77	Protein of unknown function	no hits above threshold	cyto 10.5, cyto_nucl 9.666, cyto_mito 9.333, nucl 7.5, mito 6	0	0	0	0	0	0	0	0	61	13	2	0	n.d.	n.d.	n.d.	1	n.d.	n.d.	56.9247	1	n.d.	n.d.	0	1
PCON_01172	1052	complement(24675..27877)	complement(join(24675..25293,25347..25937,25991..26616,26668..27461,27516..27601,27658..27877))	3203	2936	158	495	2283	761	Similar to DNA topoisomerase 2-associated protein pat1; acc. no. O42958	PAT1	cyto_nucl 11, nucl 10.5, cyto 8.5, mito 4, plas 1, pero 1, E.R. 1, cysk 1	0	0	0	0	0	0	24294	22489	24240	23700	25463	22902	1.02626	0	1.02422	0.99975	0.994	0	0.982607	0.99475	0.97001	0	0.959371	1
PCON_01173	1052	28082..30482	join(28082..28177,28275..28747,28837..29298,29354..29886,29940..30037,30093..30482)	2401	2052	612	313	1224	408	Similar to Glycolipid 2-alpha-mannosyltransferase 1; acc. no. Q00310	Glyco_transf_15	golg 10, extr 8, E.R. 6, plas 1, pero 1, vacu 1	1	0	0	0	0	0	6004	6603	14803	14431	14415	7584	2.32412	2	2.31532	1	1.47068	0	1.27164	1	0.634223	0	0.549227	1
PCON_01174	1052	complement(31453..33701)	complement(join(31453..32194,32278..32376,32450..32818,32879..33321,33377..33467,33525..33546,33601..33701))	2249	1867	11	1238	774	258	Similar to Uncharacterized phosphatase C823.14; acc. no. Q9P6N2	no hits above threshold	cyto 21.5, cyto_nucl 16	0	0	0	0	0	0	1299	1112	1253	1008	1969	1834	0.943461	0	0.92891	0.992	0.595281	0	0.586507	1	0.634773	0	0.631392	1
PCON_01175	1052	33976..35658	join(33976..34755,34850..35658)	1683	1589	263	0	1326	442	Similar to Sensitive to high expression protein 9 homolog, mitochondrial; acc. no. A1DEC4	She9_MDM33	mito 15, nucl 5, plas 3, cyto_nucl 3	0	0	0	0	0	0	2024	1999	1987	2234	3249	3927	1.04926	0	1.0549	0.9795	0.593509	0	0.59896	1	0.565668	0	0.567788	1
PCON_01176	1052	complement(35659..36210)	complement(join(35659..36069,36158..36210))	552	464	215	181	156	52	Protein of unknown function	no hits above threshold	cyto_nucl 11.5, cyto 11, nucl 10, mito 5	0	0	0	0	0	0	32	3	24	3	2	10	2.46094	0	0.732064	0.847	4.05	0	2.24543	0.986	5.25	0	3.06726	0.999
PCON_01177	1052	36461..37430	join(36461..36659,36729..36777,36897..37430)	970	782	81	392	309	103	Similar to Transcription elongation factor B polypeptide 1; acc. no. Q15369	Skp1_POZ	cyto 15, cyto_nucl 14, nucl 9	0	0	0	0	0	0	2045	2009	2758	2252	1760	2173	1.23591	0	1.22418	1	1.28804	0	1.28021	1	1.04226	0	1.04577	0.9578
PCON_01178	1052	37431..38950	join(37431..37785,37855..37895,38009..38296,38337..38471,38533..38950)	1520	1237	93	220	924	308	Similar to U2 small nuclear ribonucleoprotein A&apos; acc. no. Q4WV66	no hits above threshold	mito 12.5, cyto_mito 9.333, nucl 8.5, cyto_nucl 7.333, cyto 5	0	0	0	0	0	0	2969	3044	3919	4993	3296	3434	1.48235	0	1.49649	1	1.32478	0	1.34219	1	0.893838	0	0.896893	1
PCON_01179	1052	39707..45129	join(39707..39879,40208..40297,40369..40399,40726..41490,41660..41747,41809..41843,41940..41977,42108..42128,42270..42288,42463..42537,42765..42778,42876..42890,42952..42966,43136..43168,43270..43341,43471..43487,43750..43767,43838..43901,43989..44055,44168..44205,44434..45129)	5423	2384	1744	147	1218	406	Similar to hypothetical protein NEUTE1DRAFT_78509 [Neurospora tetrasperma FGSC 2508]; acc. no. EGO58946	no hits above threshold	plas 21, E.R. 3, mito 2	0	0	0	0	0	0	3761	4358	3605	2798	4060	3360	0.792931	0	0.778998	1	0.870687	0	0.841453	1	1.10403	0	1.08017	1
PCON_01180	1052	47252..48837	join(47252..48103,48159..48837)	1586	1531	16	447	1068	356	Similar to Zinc finger protein 567; acc. no. Q8N184	zf-C2H2	nucl 25.5, cyto_nucl 14	0	0	-1	0	0	0	8678	8285	20154	10567	19616	19140	1.81203	0	1.76068	1	0.792797	0	0.769034	1	0.437753	2	0.436782	1
PCON_01181	1052	52070..54586	join(52070..52858,53049..53307,53397..54586)	2517	2238	639	165	1434	478	Similar to hypothetical protein [Tuber melanosporum Mel28]; acc. no. XP_002841605	Inhibitor_PI31	cysk 10, nucl 5, cyto 5, cyto_nucl 5	0	0	0	0	0	0	11230	11128	7606	6658	8647	8906	0.637995	0	0.633918	1	0.812802	0	0.808479	1	1.27402	0	1.27537	1
PCON_01182	1052	complement(63447..65655)	complement(join(63447..63966,64026..64907,64990..65655))	2209	2068	531	277	1260	420	Similar to Arrestin family protein 1; acc. no. O42956	Arrestin_C	mito 14, cyto_nucl 7.5, cyto 7, nucl 6	0	0	0	0	0	0	3951	3482	4382	3730	3212	3211	1.09571	0	1.08411	1	1.26296	0	1.25377	1	1.15725	0	1.1565	1
PCON_01183	1052	complement(67076..67869)	complement(67076..67869)	794	794	0	17	777	259	Similar to UPF0667 family protein C31G5.18c; acc. no. O14113	no hits above threshold	cyto_mito 10.666, cyto 10.5, mito 9.5, cyto_nucl 8.833, nucl 5	0	0	0	0	0	0	6459	6140	7102	6561	11580	7248	1.08515	0	1.08131	1	0.766238	0	0.70068	1	0.706567	0	0.647992	1
PCON_01184	1052	69105..71675	join(69105..69345,69407..69472,69534..70204,70258..70416,70483..70968,71044..71675)	2571	2255	0	374	1881	627	Similar to Ubiquitin-like-specific protease 1; acc. no. O42957	Peptidase_C48	nucl 17, cyto_nucl 11.5, mito 6, cyto 4	0	0	0	0	0	0	4785	4608	5516	4882	3849	4476	1.10739	0	1.10147	1	1.25613	0	1.25425	1	1.13472	0	1.13871	1
PCON_01185	1052	complement(72362..75059)	complement(join(72362..74658,74725..75059))	2698	2632	427	354	1917	639	Similar to Protein pim1; acc. no. P28745	RCC1	cyto 12, cyto_mito 10.833, cyto_nucl 9.833, mito 8.5, nucl 6.5	0	0	0	0	0	0	4251	4802	6144	5605	3278	3876	1.30263	0	1.29184	1	1.65385	0	1.65572	1	1.27435	0	1.28168	1
PCON_01186	1052	76644..81805	join(76644..77111,77168..77288,77344..78388,78448..79287,79339..81805)	5162	4941	248	850	3843	1281	Similar to Putative serine/threonine-protein kinase VPS15; acc. no. Q9UVG6	Pkinase,HEAT,WD40,Pkinase_Tyr	nucl 13.5, cyto_nucl 11.5, cyto 6.5, pero 4	0	0	0	0	0	0	5644	6010	11841	8882	6510	5455	1.77994	0	1.75498	1	1.74554	0	1.68971	1	0.981639	0	0.962807	0.994
PCON_01187	1052	82737..83941	join(82737..83098,83151..83517,83581..83676,83749..83941)	1205	1018	457	13	600	200	Protein of unknown function	no hits above threshold	nucl 15.5, cyto_nucl 11, cyto 5.5, mito 3	0	0	0	0	0	0	13	95	91	195	55	10	6.25263	0	2.69421	1	8.45	0	4.04554	1	3.19091	0	1.50157	0.993
PCON_01188	1052	complement(85647..88041)	complement(85647..88041)	2395	2395	300	400	1695	565	Protein of unknown function	no hits above threshold	mito 19, nucl 6	0	0	0	0	0	0	10046	7936	10305	11404	11169	12049	1.22412	0	1.21448	1	0.936352	0	0.944085	1	0.775599	0	0.777357	1
PCON_01189	1052	88704..92048	join(88704..88729,89603..89657,90145..90269,90360..91000,91102..92048)	3345	1794	1513	324	1317	439	Similar to Dihydrosphingosine 1-phosphate phosphatase C823.11; acc. no. Q9P6N5	PAP2	plas 21, E.R. 2, vacu 2	0	0	0	0	0	0	3318	2521	2574	2018	2062	2487	0.801366	0	0.779787	1	1.01834	0	1.012	0.704	1.29488	0	1.29779	1
PCON_01190	1052	94334..96207	join(94334..95010,95068..96207)	1874	1817	311	210	1296	432	Similar to Probable short/branched chain specific acyl-CoA dehydrogenase; acc. no. Q54RR5	Acyl-CoA_dh_1,Acyl-CoA_dh_N,Acyl-CoA_dh_M,Acyl-CoA_dh_2	mito 25.5, cyto_mito 14	0	0	0	0	0	0	17905	20137	26244	22130	16670	17451	1.27599	0	1.26028	1	1.41846	0	1.41178	1	1.1155	0	1.12021	1
PCON_01191	1055	456..810	join(456..590,651..810)	355	295	70	57	168	56	Protein of unknown function	no hits above threshold	nucl 11, cyto_nucl 10.166, mito_nucl 9.333, cyto 8, mito 6.5, cyto_pero 4.833	0	-1	0	0	-1	0	0	4	0	2	6	17	n.d.	n.d.	0.577004	0.7505	0.112745	2	0.135221	1	0.22549	0	0.234351	0.999
PCON_01192	1060	complement(3973..4247)	complement(join(3973..4103,4159..4247))	275	220	63	121	36	12	Protein of unknown function	no hits above threshold	no prediction	0	0	0	0	0	0	0	0	6	1	0	0	n.d.	n.d.	n.d.	1	n.d.	n.d.	n.d.	1	n.d.	n.d.	n.d.	n.d.
PCON_01193	1060	6271..6762	join(6271..6394,6451..6503,6565..6762)	492	375	105	96	174	58	Protein of unknown function	no hits above threshold	mito 10, cyto_nucl 9, nucl 8.5, cyto 8.5	0	0	0	0	0	0	0	0	71	115	0	0	93	4	n.d.	1	93	4	n.d.	1	n.d.	n.d.	n.d.	n.d.
PCON_01194	1060	complement(9040..9566)	complement(join(9040..9230,9328..9566))	527	430	121	0	309	103	Protein of unknown function	no hits above threshold	mito 20, nucl 4.5, cyto_nucl 3.5	0	0	0	0	0	0	0	3	29	28	6	0	n.d.	n.d.	15.2693	1	n.d.	n.d.	7.05736	1	n.d.	n.d.	0.462193	0.864
PCON_01195	1060	11528..12301	join(11528..12023,12110..12301)	774	688	18	621	135	45	Protein of unknown function	no hits above threshold	nucl 19.5, cyto_nucl 11, mito 6	0	0	0	0	0	0	9	3	13	3	60	17	1.77778	0	1.30813	0.71	0.301961	0	0.194091	1	0.226471	0	0.148373	1
PCON_01196	1060	complement(12459..14511)	complement(join(12459..14014,14078..14511))	2053	1990	555	223	1275	425	Similar to hypothetical protein [Tuber melanosporum Mel28]; acc. no. XP_002842272	no hits above threshold	extr 25	0	-1	0	0	0	0	22442	21323	13547	9335	32657	31710	0.52318	0	0.514464	1	0.35557	2	0.348823	1	0.680076	0	0.678032	1
PCON_01197	1060	complement(15176..15705)	complement(join(15176..15342,15410..15705))	530	463	13	439	78	26	Protein of unknown function	no hits above threshold	no prediction	1	0	0	1	0	0	9	23	47	99	47	6	5.64251	2	4.64069	1	6.85993	0	2.53177	1	1.50355	0	0.54556	0.995
PCON_01198	1060	complement(21231..22577)	complement(21231..22577)	1347	1347	0	288	1059	353	Protein of unknown function	no hits above threshold	nucl 23.5, cyto_nucl 14	1	1	0	1	1	0	3	0	2025	4413	4	3	2146	4	1639.33	1	938.875	4	790.496	1	0.4375	0	0.482207	0.855
PCON_01199	1060	complement(29099..31571)	complement(29099..31571)	2473	2473	514	0	1959	653	Similar to Ankyrin-3; acc. no. Q12955	Ank	cyto_nucl 10.5, nucl 9.5, cyto 8.5, mito 6	0	0	0	0	0	0	2459	2110	3305	2796	2144	1936	1.34314	0	1.32598	1	1.49924	0	1.47201	1	1.12277	0	1.11013	1
PCON_01200	1060	complement(32855..36671)	complement(join(32855..35435,36000..36671))	3817	3253	1385	332	2100	700	Protein of unknown function	no hits above threshold	nucl 16.5, cyto_nucl 11.5, cyto 5.5, mito 5	0	0	0	0	0	0	11570	10982	9293	8936	10527	11563	0.80886	0	0.807683	1	0.827034	0	0.828679	1	1.02316	0	1.026	0.989
PCON_01201	1060	38142..39554	join(38142..38960,39011..39554)	1413	1363	784	126	453	151	Similar to Microsomal glutathione S-transferase 3; acc. no. Q3T100	MAPEG	mito 9, cysk 7, cyto 4, pero 3, plas 2	0	0	0	0	0	0	3092	2740	3472	5637	3399	4016	1.56761	0	1.59461	1	1.23702	0	1.26808	1	0.791997	0	0.795229	1
PCON_01202	1060	complement(39833..40689)	complement(join(39833..39870,39919..40689))	857	809	117	608	132	44	Protein of unknown function	no hits above threshold	nucl 14.5, cyto_nucl 11, cyto 6.5, mito 3	0	0	0	0	0	0	2753	2543	1427	1630	3363	2768	0.578137	0	0.581223	1	0.503354	0	0.494508	1	0.87202	0	0.850807	1
PCON_01203	1060	40651..42281	join(40651..41702,41838..42281)	1631	1496	0	590	1041	347	Protein of unknown function	no hits above threshold	nucl 13.5, cyto_nucl 12.5, cyto 6.5, mito 5	0	-1	0	0	0	0	4820	4605	2154	2650	5163	5858	0.509974	0	0.514514	1	0.437635	1	0.44401	1	0.8586	0	0.86297	1
PCON_01204	1060	complement(48656..50151)	complement(join(48656..49734,49781..49866,49938..50151))	1496	1379	59	84	1236	412	Similar to Putative malic acid transport protein; acc. no. O59815	C4dic_mal_tran	plas 27	0	0	0	0	0	0	1740	5183	840	2114	804	1446	0.56691	0	0.439537	1	1.42925	0	1.42131	1	3.3496	0	3.23365	1
PCON_01205	1060	50855..51397	join(50855..51220,51303..51397)	543	461	0	177	366	122	Similar to hypothetical protein M7I_8184 [Glarea lozoyensis 74030]; acc. no. EHK96130	no hits above threshold	cyto_nucl 10, nucl 9.5, mito 9, cyto 7.5	1	1	0	1	1	0	36	57	266	2270	39	22	28.7339	4	28.7914	1	45.0746	4	42.5949	1	1.65297	0	1.47943	0.9825
PCON_01206	1060	complement(52500..53799)	complement(join(52500..53269,53320..53799))	1300	1250	294	116	840	280	Similar to hypothetical protein [Tuber melanosporum Mel28]; acc. no. XP_002842258	no hits above threshold	nucl 16.5, cyto_nucl 10, mito 7	-1	-1	0	0	0	0	282132	193499	59355	59885	202384	164010	0.259717	2	0.251524	1	0.329051	2	0.320772	1	1.31254	0	1.27531	1
PCON_01207	1060	complement(57964..58348)	complement(join(57964..58168,58223..58348))	385	331	30	115	186	62	Protein of unknown function	no hits above threshold	extr 17, mito 2, cyto_nucl 2, E.R. 2, nucl 1.5, cyto 1.5, plas 1, pero 1, golg 1	1	0	-1	1	0	-1	4	14	155	230	171	126	30.9375	4	19.6987	1	1.32675	0	1.28927	0.9995	0.0620301	4	0.0654493	1
PCON_01208	1062	complement(850..1963)	complement(join(850..1735,1791..1963))	1114	1059	138	453	468	156	Protein of unknown function	no hits above threshold	cyto_nucl 10, nucl 8.5, cyto 8.5, mito 5, pero 4	1	1	0	1	1	0	6	10	89	176	25	0	17.6667	4	16.3713	1	68.9	2	9.4534	1	n.d.	n.d.	0.577437	0.934
PCON_01209	1062	complement(4714..6756)	complement(join(4714..4988,5037..5486,5544..5669,5728..5922,5989..6756))	2043	1814	0	497	1365	455	Protein of unknown function	no hits above threshold	nucl 13.5, cyto_nucl 11, cyto 7.5, mito 4	1	1	0	1	0	0	16	11	119	100	42	7	8.39915	4	7.79084	1	9.125	2	3.97993	1	1.125	0	0.510848	0.993
PCON_01210	1063	complement(25..1154)	complement(join(25..498,550..856,964..1154))	1130	972	387	14	678	226	Similar to Uncharacterized hemerythrin-like protein C869.06c; acc. no. Q9URY9	no hits above threshold	mito 23, nucl 2, cyto 2, cyto_nucl 2	0	0	0	0	0	0	297	290	316	1861	225	215	3.70922	0	3.9465	1	4.95028	0	5.23184	1	1.33478	0	1.32569	1
PCON_01211	1063	2185..7593	join(2185..2283,2340..2655,2722..3033,3101..3870,3925..4020,4071..4800,4928..5495,5601..5782,5833..5869,5948..6233,6290..6350,6757..7593)	5409	4294	453	384	3513	1171	Similar to Leptomycin B resistance protein pmd1; acc. no. P36619	ABC_membrane,ABC_tran,ABC_ATPase,SMC_N	plas 26	0	0	0	0	0	0	951	1392	1415	1030	1194	991	1.08186	0	1.02665	0.7745	1.12874	0	1.08864	0.9965	1.08165	0	1.06038	0.965
PCON_01212	1063	complement(8365..11686)	complement(join(8365..10165,10224..10504,10565..10635,10687..11686))	3322	3153	303	0	2850	950	Similar to Putative GTPase-activating protein AN11010; acc. no. C8VDQ4	TBC,GRAM	nucl 12.5, cyto_nucl 11, cyto 8.5, mito 3	0	0	0	0	0	0	12171	10424	12626	9962	11895	10230	1.0057	0	0.990501	0.809667	1.02674	0	0.99974	0.507	1.02706	0	1.00933	0.793667
PCON_01213	1063	12961..17025	join(12961..13785,13833..17025)	4065	4018	0	214	3804	1268	Similar to Puff II/9-2 protein; acc. no. P22312	no hits above threshold	nucl 11.5, cyto_nucl 8, mito 5, cyto 3.5, plas 3, pero 2	0	0	0	0	0	0	12603	11354	11142	8832	8999	7757	0.836016	0	0.825858	1	1.19864	0	1.16664	1	1.43766	0	1.41264	1
PCON_01214	1063	19450..19692	19450..19692	243	243	0	0	243	81	Protein of unknown function	no hits above threshold	nucl 15.5, cyto_nucl 11.333, mito_nucl 10.166, cyto 5, mito 3.5	1	1	0	1	1	0	3	0	3193	5910	6	0	3034.33	4	2607.15	1	2655.04	4	1317.17	1	n.d.	n.d.	0.505214	0.834
PCON_01215	1063	27505..29799	join(27505..28357,28408..28808,28865..29282,29337..29799)	2295	2135	37	10	2088	696	Similar to Leptomycin B resistance protein pmd1; acc. no. P36619	ABC_membrane,ABC_tran	plas 21, E.R. 3, vacu 2	0	0	0	0	0	0	910	1289	1123	676	1177	912	0.843145	0	0.798034	1	0.875262	0	0.826433	1	1.06987	0	1.03559	0.8285
PCON_01216	1063	31089..32826	join(31089..31531,31594..31898,31956..32046,32099..32206,32255..32298,32352..32387,32452..32826)	1738	1402	103	249	1050	350	Similar to hypothetical protein [Tuber melanosporum Mel28]; acc. no. XP_002835368	no hits above threshold	nucl 10, cyto_nucl 10, cyto 8, pero 6	0	0	0	0	0	0	16792	12753	7631	7514	9234	10242	0.52237	0	0.513097	1	0.779712	0	0.782442	1	1.52107	0	1.52494	1
PCON_01217	1063	33912..37570	join(33912..34364,34422..34449,34510..34801,34860..35041,35093..35785,35839..36580,36632..37570)	3659	3329	46	256	3027	1009	Protein of unknown function	no hits above threshold	nucl 15, mito 3, cyto 3, plas 3, cyto_mito 3	0	0	0	0	0	0	15085	11400	12535	7748	6546	8213	0.780948	0	0.751201	1	1.39204	0	1.36648	1	1.81769	0	1.81906	1
PCON_01218	1063	complement(38570..41150)	complement(join(38570..40569,40706..41150))	2581	2445	121	314	2010	670	Similar to Vacuolar segregation protein pep7; acc. no. O13786	FYVE	mito 13.5, mito_nucl 11.833, nucl 9, cyto_nucl 6.833	0	0	0	0	0	0	3741	3656	4702	4212	3827	4038	1.20524	0	1.19843	1	1.13419	0	1.13025	1	0.941173	0	0.943112	0.998333
PCON_01219	1063	42045..42962	42045..42962	918	918	0	0	918	306	Similar to Siroheme biosynthesis protein met8; acc. no. O14172	no hits above threshold	mito 24, cyto 2	0	0	0	0	0	0	1743	2291	1983	1775	2507	2776	0.949096	0	0.925643	1	0.713187	0	0.713562	1	0.765566	0	0.770882	1
PCON_01220	1063	complement(42823..45220)	complement(join(42823..44695,44754..44779,44831..44910,44960..45220))	2398	2240	210	590	1440	480	Similar to Membrane protein TMS1; acc. no. Q12116	Serinc	plas 22, mito 3	0	0	0	0	0	0	16829	19828	22429	16814	15006	13330	1.07776	0	1.0559	1	1.38978	0	1.35586	1	1.2982	0	1.28408	1
PCON_01221	1063	complement(45270..46954)	complement(join(45270..45697,45751..45923,45999..46050,46178..46954))	1685	1430	696	383	351	117	Similar to hypothetical protein [Tuber melanosporum Mel28]; acc. no. XP_002836038	no hits above threshold	extr 9, mito 8, golg 5, E.R. 4, mito_nucl 4	0	0	0	0	0	0	3442	3750	5380	7277	7575	6511	1.76311	0	1.78328	1	0.903708	0	0.902068	1	0.513508	0	0.505848	1
PCON_01222	1063	complement(47403..50336)	complement(join(47403..48215,48273..49108,49165..49367,49427..49453,49508..49524,49578..49608,49676..50336))	2934	2588	86	225	2277	759	Similar to Uncharacterized PI3/PI4-kinase family protein C343.19; acc. no. Q9UT42	PI3_PI4_kinase	nucl 17.5, cyto_nucl 11.5, cyto 4.5, pero 3	0	0	0	0	0	0	6726	6613	9071	7553	9034	7885	1.24636	0	1.2364	1	0.987117	0	0.965319	0.998667	0.792057	0	0.78075	1
PCON_01223	1063	50965..53680	join(50965..52585,52607..53680)	2716	2695	1069	1383	264	88	Protein of unknown function	no hits above threshold	cyto_nucl 11, cyto 10, nucl 8, mito 7	0	0	0	0	0	0	290	398	343	342	657	560	1.02079	0	0.995788	0.538	0.566458	0	0.555309	1	0.568939	0	0.557658	1
PCON_01224	1063	53807..56379	join(53807..54565,54877..54955,54988..55200,55284..56379)	2573	2147	1092	508	858	286	Similar to GATA type zinc finger protein asd-4; acc. no. Q9HEV5	GATA	nucl 25, cyto_nucl 14.5	0	0	0	0	0	0	6274	9667	7971	6864	10821	13004	0.974781	0	0.921201	1	0.627937	0	0.626617	1	0.674752	0	0.680218	1
PCON_01225	1063	complement(58462..59537)	complement(join(58462..58880,58942..59235,59291..59537))	1076	960	97	221	642	214	Similar to hypothetical protein PTT_16193 [Pyrenophora teres f. teres 0-1]; acc. no. XP_003303826	no hits above threshold	extr 27	1	1	1	1	1	0	591	950	8961	6387	234	353	10.5313	4	9.75642	1	27.2671	4	26.5001	1	2.73773	1	2.71617	1
PCON_01226	1063	complement(61539..62905)	complement(join(61539..61799,61852..61912,61974..61996,62052..62188,62898..62905))	1367	490	0	109	381	127	Protein of unknown function	no hits above threshold	extr 14, plas 8, mito 2, E.R. 2	1	1	1	1	1	1	28	34	353	140	3	3	8.02679	4	7.73068	1	82.1667	4	69.8693	1	10.3333	4	9.03793	1
PCON_01227	1063	complement(63601..65409)	complement(63601..65409)	1809	1809	0	0	1809	603	Similar to predicted protein [Physcomitrella patens subsp. patens]; acc. no. XP_001768111	HET	cysk 14, nucl 6.5, cyto_nucl 5, cyto 2.5, mito 2, pero 2	0	1	0	0	0	0	544	442	793	789	357	304	1.62182	0	1.61105	1	2.40883	2	2.36662	1	1.50133	0	1.46899	1
PCON_01228	1063	complement(65756..68724)	complement(join(65756..68268,68340..68581,68660..68724))	2969	2820	0	0	2820	940	Similar to DNA ligase 1; acc. no. P12000	DNA_ligase_A_M,DNA_ligase_A_N,DNA_ligase_A_C	mito 14.5, cyto_mito 12.333, mito_nucl 10.166, cyto 8	0	0	0	0	0	0	3955	3507	5744	4322	2903	2761	1.35385	0	1.33314	1	1.77831	0	1.74691	1	1.31827	0	1.31037	1
PCON_01229	1063	complement(70626..71500)	complement(join(70626..70854,70885..71277,71352..71500))	875	771	321	200	324	108	Protein of unknown function	no hits above threshold	cysk 24, cyto 2	1	0	0	1	0	0	1	1	140	107	0	0	123.5	4	201.617	1	123.5	4	n.d.	1	n.d.	n.d.	n.d.	1
PCON_01230	1063	73594..75446	73594..75446	1853	1853	474	239	1140	380	Similar to Putative agmatinase 2; acc. no. O42887	Arginase	extr 16, cyto 7.5, cyto_nucl 4.5	0	0	0	0	0	0	1377	1361	1854	2005	2115	2868	1.40947	0	1.4148	1	0.792531	0	0.794474	1	0.562309	0	0.561545	1
PCON_01231	1063	76018..79028	join(76018..76321,76421..76465,76669..76759,76808..76912,76964..77591,77645..77660,77748..77865,78155..79028)	3011	2181	217	395	1569	523	Similar to Uncharacterized membrane protein YMR155W; acc. no. Q03795	MFS_1,Nodulin-like	plas 21, E.R. 3, mito 1, extr 1, golg 1	0	0	0	0	0	0	4494	5026	3459	3806	6188	6039	0.765521	0	0.766148	1	0.594265	0	0.595713	1	0.77872	0	0.777543	1
PCON_01232	1063	complement(81132..81965)	complement(join(81132..81387,81625..81965))	834	597	68	493	273	91	Protein of unknown function	no hits above threshold	cyto 14, mito 9, nucl 3	0	0	0	0	0	0	9	3	17	9	23	6	2.88889	0	2.13826	0.976	1.36594	0	0.824138	0.751	0.630435	0	0.385425	0.993
PCON_01233	1063	complement(82176..83885)	complement(join(82176..82332,82396..83885))	1710	1647	1374	48	225	75	Protein of unknown function	no hits above threshold	mito 16, nucl 4, cyto 3, extr 2	0	0	0	0	0	0	267	232	424	449	289	375	1.75815	0	1.74972	1	1.33719	0	1.34057	1	0.764328	0	0.76616	1
PCON_01234	1063	84669..86297	84669..86297	1629	1629	0	0	1629	543	Similar to hypothetical protein [Tuber melanosporum Mel28]; acc. no. XP_002836023	no hits above threshold	nucl 14.5, cyto_nucl 10, cyto 4.5, mito 4, pero 3	0	0	0	0	0	0	2815	2474	1653	1346	3024	2682	0.569393	0	0.562616	1	0.527482	0	0.516855	1	0.930261	0	0.918663	1
PCON_01235	1063	complement(87244..88377)	complement(join(87244..87671,87756..88377))	1134	1050	708	219	207	69	Protein of unknown function	no hits above threshold	nucl 22, cyto_nucl 13.5, cyto 3	1	1	0	0	0	0	44	66	189	167	82	56	3.37121	2	3.18766	1	2.67465	2	2.48721	1	0.826437	0	0.780262	0.958
PCON_01236	1063	complement(88378..89736)	complement(join(88378..88818,88878..89084,89176..89441,89497..89525,89607..89736))	1359	1073	754	273	273	91	Protein of unknown function	no hits above threshold	extr 21, mito 3, nucl 2, cyto_mito 2	0	0	0	0	0	0	25	49	74	54	46	68	1.93306	0	1.67928	1	1.16624	0	1.14093	0.829	0.674233	0	0.679417	0.995
PCON_01237	1063	90061..91074	join(90061..90467,90515..91074)	1014	967	7	117	843	281	Similar to hypothetical protein TERG_04134 [Trichophyton rubrum CBS 118892]; acc. no. XP_003235083	DUF3632	cyto 9.5, cysk 9, cyto_nucl 7.5, mito 3, pero 3	0	0	0	0	0	0	2720	2614	2451	3154	3161	4052	1.05122	0	1.06391	0.997333	0.78911	0	0.800101	1	0.750957	0	0.752038	1
PCON_01238	1063	complement(91217..92851)	complement(join(91217..91481,91545..91679,91744..91851,91905..91995,92047..92360,92418..92747,92810..92851))	1635	1285	364	260	723	241	Similar to hypothetical protein [Tuber melanosporum Mel28]; acc. no. XP_002835368	no hits above threshold	cyto 25, cyto_nucl 14	1	1	0	0	1	0	373	150	932	863	63	93	4.19475	3	3.43625	1	11.9483	4	11.7104	1	3.48131	0	3.4079	1
PCON_01239	1063	94583..96971	join(94583..94624,94901..95150,95225..95406,95468..95983,96048..96354,96406..96971)	2389	1863	0	0	1863	621	Protein of unknown function	no hits above threshold	plas 8, nucl 6, mito 5, E.R. 3, cyto_mito 3	0	0	1	0	0	1	197	380	138	73	23	44	0.406582	0	0.354231	1	3.49234	0	3.16293	1	9.55015	4	8.929	1
PCON_01240	1063	98263..100539	join(98263..98495,98647..99371,99442..100539)	2277	2056	123	193	1740	580	Similar to Siderophore iron transporter mirC; acc. no. Q870L3	MFS_1,TRI12	plas 24, E.R. 2	1	0	-1	1	0	-1	462	723	2969	3741	16965	2034	5.95115	4	5.69606	1	0.92361	0	0.32071	1	0.163111	2	0.0563038	1
PCON_01241	1065	complement(4400..6369)	complement(join(4400..5315,5371..5538,5637..5659,5717..5768,5822..6369))	1970	1707	386	184	1137	379	Similar to Probable endo-beta-1,4-glucanase D; acc. no. Q2US83	Glyco_hydro_61	extr 23, cyto 3	1	0	-1	1	0	-1	6039	7317	66842	35234	70948	86405	7.71333	4	7.41757	1	0.655028	0	0.639451	1	0.0857062	4	0.0862076	1
PCON_01242	1065	8481..10058	join(8481..8873,8983..9294,9357..10058)	1578	1407	594	855	129	43	Protein of unknown function	no hits above threshold	nucl 23, cyto_nucl 14.5	0	0	0	0	0	0	120	106	304	154	888	211	2.03436	1	1.9763	1	0.671595	0	0.372688	1	0.331399	0	0.188579	1
PCON_01243	1068	complement(1176..3789)	complement(1176..3789)	2614	2614	64	81	2469	823	Similar to 37S ribosomal protein S22, mitochondrial; acc. no. P36056	Rsm22	mito 24, cyto_mito 13.333, mito_nucl 12.833	0	0	0	0	0	0	3380	3323	3316	3895	3627	3129	1.07586	0	1.08383	1	1.07318	0	1.06538	1	0.997575	0	0.982975	0.830667
PCON_01244	1068	4911..6493	join(4911..5196,5280..5363,5420..6493)	1583	1444	149	269	1026	)]; acc. no. P15428	Similar to 15-hydroxyprostaglandin dehydrogenase [NAD(	adh_short,KR	mito 7, cyto 7, cyto_mito 7, E.R. 6	-1	-1	0	0	0	0	2784	2631	767	720	2313	2538	0.274827	2	0.273736	1	0.307196	2	0.306891	1	1.11867	0	1.12112	1
PCON_01245	1068	6694..8249	join(6694..7637,7695..8249)	1556	1499	119	294	1086	362	Similar to Phosphopantothenate--cysteine ligase CAB2; acc. no. P40506	DFP	cyto 11.5, cyto_nucl 11.5, nucl 10.5, pero 3	0	0	0	0	0	0	3092	3246	2069	2240	3317	4024	0.680269	0	0.681933	1	0.592473	0	0.596862	1	0.871453	0	0.87525	1
PCON_01246	107	complement(1875..3398)	complement(join(1875..2531,2734..3398))	1524	1322	332	0	990	330	Similar to Exosome complex component rrp4; acc. no. Q09704	no hits above threshold	mito 13, cyto 8.5, cyto_nucl 6.5, nucl 3.5	0	0	0	0	0	0	1401	1272	1717	1507	1060	1164	1.20895	0	1.1983	1	1.45282	0	1.45063	1	1.20452	0	1.21057	1
PCON_01247	107	complement(4614..5423)	complement(4614..5423)	810	810	0	0	810	270	Similar to Acyl-protein thioesterase 1; acc. no. P0CL95	Abhydrolase_2	cyto 20, cyto_nucl 12, nucl 2, pero 2, cysk 2	0	1	0	0	0	0	0	13	47	68	27	18	n.d.	n.d.	8.66531	1	2.66204	1	2.49978	1	0.300926	0	0.288481	1
PCON_01248	107	complement(6346..9383)	complement(join(6346..7025,7077..8693,8745..8808,8862..8963,9025..9383))	3038	2822	192	527	2103	701	Similar to Acetolactate synthase catalytic subunit, mitochondrial; acc. no. P07342	TPP_enzyme_N,TPP_enzyme_C,TPP_enzyme_M	mito 20.5, cyto_mito 13.5, cyto 5.5	0	0	0	0	0	0	18542	19559	11449	12203	14356	14803	0.621214	0	0.622034	1	0.81133	0	0.815621	1	1.30697	0	1.31122	1
PCON_01249	107	12286..14278	join(12286..12460,12519..14278)	1993	1935	13	986	936	312	Similar to Retinol dehydrogenase 12; acc. no. Q8BYK4	adh_short	cyto 13, cysk 11, pero 2	1	0	-1	0	0	0	820	923	2782	2353	2900	2320	2.95639	2	2.92932	1	0.996013	0	0.962528	0.967	0.338082	2	0.328584	1
PCON_01250	107	complement(13495..15612)	complement(join(13495..14838,14953..15612))	2118	2004	246	0	1758	586	Similar to Alpha-glucosidase; acc. no. Q9P6J3	Alpha-amylase	cyto 13.5, cyto_pero 8, nucl 7, mito 5	-1	-1	0	-1	0	0	2116	1735	283	429	1138	1189	0.186715	4	0.188491	1	0.30612	2	0.312106	1	1.65572	0	1.65582	1
PCON_01251	107	complement(15711..17526)	complement(join(15711..16144,16213..16354,17113..17526))	1816	990	60	243	687	229	Similar to UPF0480 protein At4g32130; acc. no. Q8VY97	DUF2012	extr 11, mito 7, plas 3, E.R. 3, cyto 2	0	0	0	0	0	0	2234	1833	2453	3062	2974	3371	1.36935	0	1.37308	1	0.872604	0	0.885995	1	0.643496	0	0.645261	1
PCON_01252	107	complement(17656..22586)	complement(join(17656..18522,18575..18795,18842..19309,19363..19834,19885..20337,20405..20612,20690..21126,21178..21198,21249..21559,21716..22586))	4931	4329	1035	588	2862	954	Similar to Pumilio domain-containing protein C6G9.14; acc. no. Q92359	PUF	nucl 20, cyto_nucl 13, cyto 4	0	0	0	0	0	0	68763	64706	61390	84918	52693	47667	1.09721	0	1.1126	1	1.4615	0	1.46837	1	1.33325	0	1.31977	1
PCON_01253	107	22641..22847	22641..22847	207	207	0	0	207	69	Protein of unknown function	no hits above threshold	mito 11, nucl 10, cyto_nucl 7.5, cyto 3, extr 3	0	0	0	0	0	0	6	11	5	6	16	4	0.708333	0	0.656155	0.849667	0.859375	0	0.527668	0.957333	1.32812	0	0.804182	0.728333
PCON_01254	107	23441..25967	join(23441..23730,23812..24369,24422..24700,24752..24826,24884..25340,25392..25546,25596..25967)	2527	2186	839	105	1323	441	Similar to Origin recognition complex subunit 5; acc. no. O43114	no hits above threshold	nucl 16.5, cyto_nucl 12, cyto 6.5, pero 2	0	0	0	0	0	0	2090	1645	1282	1606	1126	1414	0.78436	0	0.783302	1	1.15182	0	1.16907	1	1.48962	0	1.49249	1
PCON_01255	107	26398..28261	join(26398..26522,26584..26687,26816..27210,27276..28261)	1864	1610	88	205	1317	439	Similar to DDB1- and CUL4-associated factor 4; acc. no. Q8WV16	no hits above threshold	cyto_nucl 9, nucl 8.5, cyto 8.5, pero 7	0	0	0	0	0	0	965	820	1295	1271	774	838	1.44708	0	1.43939	1	1.59432	0	1.60326	1	1.10907	0	1.11385	0.9975
PCON_01256	107	29796..30208	join(29796..30097,30156..30208)	413	355	199	0	156	52	Protein of unknown function	no hits above threshold	nucl 7, cyto_nucl 7, extr 6, mito 5, cyto 5, pero 3	0	0	0	0	0	0	0	1	5	0	8	3	n.d.	n.d.	2.19725	0.833	0.572917	0	0.399664	0.963	0.114583	2	0.181893	0.9955
PCON_01257	107	33224..37781	join(33224..33827,33901..34149,34383..34494,34719..35846,35902..35935,35996..36164,36224..36428,36675..37781)	4558	3608	481	760	2367	789	Similar to Rpb7-binding protein seb1; acc. no. Q9UTE3	RRM_1	nucl 12.5, cyto_nucl 10, cyto 6.5, mito 3, extr 3	0	0	0	0	0	0	7684	9291	8519	8467	7740	6778	1.0097	0	0.998983	0.535667	1.17516	0	1.15907	1	1.17439	0	1.16025	1
PCON_01258	107	48425..51900	join(48425..49011,49070..51355,51410..51900)	3476	3364	200	392	2772	924	Similar to Plasma membrane ATPase; acc. no. P07038	E1-E2_ATPase,Hydrolase,Cation_ATPase_N	plas 25	0	0	0	0	0	0	76241	84258	77514	72907	116676	91879	0.939553	0	0.933785	1	0.731596	0	0.707344	1	0.780612	0	0.757501	1
PCON_01259	107	complement(56415..59072)	complement(join(56415..57083,57549..57625,58190..58223,58404..58606,58920..59072))	2658	1136	111	530	495	165	Similar to Mitochondral 37S ribosomal protein S27; acc. no. P53305	MRP-S33,DUF2665	mito 12.5, cyto_mito 9.833, cyto 6, cyto_nucl 4.833, E.R. 3, nucl 2.5	0	0	0	0	0	0	1814	1571	1996	2509	1692	2017	1.33777	0	1.34594	1	1.22401	0	1.24405	1	0.919707	0	0.9243	0.998333
PCON_01260	107	complement(59435..61614)	complement(join(59435..60629,60683..60815,60868..60932,60992..61614))	2180	2016	500	88	1428	476	Similar to Citrate synthase, mitochondrial; acc. no. O00098	Citrate_synt	mito 17, cyto 8	0	0	0	0	0	0	11227	11253	13084	16373	19107	19509	1.31037	0	1.32288	1	0.762901	0	0.771291	1	0.582205	0	0.583039	1
PCON_01261	107	64817..65239	join(64817..64907,64965..65052,65111..65239)	423	308	88	127	93	31	Protein of unknown function	no hits above threshold	mito 10, nucl 6.5, cyto_nucl 6, cysk 5, cyto 4.5	0	0	-1	0	0	-1	3	10	16	3	31	32	2.05833	0	1.28587	0.742	0.301663	0	0.283071	1	0.206401	2	0.22014	1
PCON_01262	107	complement(65387..65946)	complement(join(65387..65553,65612..65946))	560	502	307	81	114	38	Protein of unknown function	no hits above threshold	plas 8, extr 7, E.R. 7, golg 3	0	-1	0	0	0	0	54	11	17	29	92	68	1.25842	0	0.730114	0.935	0.294118	2	0.289398	1	0.415601	0	0.396374	1
PCON_01263	107	complement(66944..68248)	complement(66944..68248)	1305	1305	0	0	1305	435	Protein of unknown function	no hits above threshold	cyto 16.5, cyto_nucl 14.333, nucl 9, mito_nucl 5.999	-1	-1	1	-1	0	1	10981	10832	556	793	1220	2262	0.0618467	4	0.0628279	1	0.425528	1	0.410851	1	6.88069	4	6.53932	1
PCON_01264	107	69163..70316	69163..70316	1154	1154	0	119	1035	345	Similar to Elongator complex protein 5; acc. no. O94495	Hap2_elong	nucl 11, cyto_nucl 9.5, mito 7, cyto 6	0	0	0	0	0	0	642	528	871	1026	881	904	1.63691	0	1.63361	1	1.06292	0	1.07399	0.975	0.655571	0	0.657432	1
PCON_01265	107	complement(70382..71767)	complement(join(70382..70928,71227..71365,71569..71767))	1386	885	165	81	639	213	Similar to Protein transport protein sec22; acc. no. Q9Y7L0	Synaptobrevin	nucl 12, cyto_nucl 10.5, cyto 7, mito 4, pero 2	0	0	0	0	0	0	2453	2203	3031	2185	2420	2643	1.12351	0	1.10338	1	1.03222	0	1.02097	0.841667	0.9214	0	0.925309	1
PCON_01266	107	72500..73626	join(72500..73009,73107..73213,73283..73626)	1127	961	499	168	294	98	Protein of unknown function	no hits above threshold	nucl 9, mito 8, cyto 2, plas 2, pero 2, E.R. 2, golg 2, cyto_pero 2	0	0	0	0	0	0	8131	9247	12812	20577	16522	14657	1.92929	0	1.95862	1	1.07473	0	1.08438	1	0.559364	0	0.553645	1
PCON_01267	107	74495..78713	join(74495..74928,75081..75159,75218..75301,75357..75478,75533..75649,75710..75765,75821..75950,75999..76190,76237..77146,77194..77561,77616..77732,77971..78141,78308..78713)	4219	3186	392	400	2394	798	Similar to Protein Hook homolog 3; acc. no. Q86VS8	HOOK	nucl 18.5, cyto_nucl 12, cyto 4.5, mito 3	0	0	0	0	0	0	39755	34954	29463	28623	38603	38256	0.780721	0	0.777109	1	0.755763	0	0.754205	1	0.972047	0	0.970526	1
PCON_01268	107	78990..80178	join(78990..79657,79830..80178)	1189	1017	186	279	552	184	Similar to hypothetical protein [Tuber melanosporum Mel28]; acc. no. XP_002835952	no hits above threshold	extr 27	0	0	0	0	0	0	7434	8788	7232	6907	6960	9088	0.877709	0	0.868636	1	0.896813	0	0.89613	1	1.02893	0	1.03165	0.989
PCON_01269	107	complement(82321..83317)	complement(join(82321..82646,82751..82883,82981..83208,83264..83317))	997	741	31	248	462	154	Similar to NADH-ubiquinone oxidoreductase 20.8 kDa subunit; acc. no. P21976	CHCH	cyto 10.5, cyto_nucl 10, nucl 8.5, mito 7	0	0	0	0	0	0	4919	4793	4064	4872	6581	6796	0.920254	0	0.92773	1	0.668185	0	0.674755	1	0.72621	0	0.727318	1
PCON_01270	107	83656..85430	join(83656..84328,84382..84565,84622..85066,85123..85430)	1775	1610	0	194	1416	472	Similar to Nucleoporin nup44; acc. no. O42963	no hits above threshold	mito 9, cyto 8, cyto_nucl 8, nucl 6, pero 3	0	0	0	0	0	0	13561	14389	13254	13106	12529	13587	0.943941	0	0.942121	1	1.011	0	1.01425	0.942	1.07198	0	1.07656	1
PCON_01271	107	complement(85431..85894)	complement(join(85431..85626,85684..85782,85838..85894))	464	352	44	158	150	50	Similar to hypothetical protein [Tuber melanosporum Mel28]; acc. no. XP_002840760	Tom5	mito 10, cyto 9.5, cyto_nucl 8, nucl 3.5, extr 2	0	0	0	0	0	0	701	729	1061	1672	776	772	1.91192	0	1.94874	1	1.76552	0	1.8016	1	0.923779	0	0.924496	0.9685
PCON_01272	107	86539..88019	join(86539..87029,87081..87639,87691..88019)	1481	1379	160	106	1113	371	Similar to Transcription factor IWS1; acc. no. Q6CGB2	Med26	nucl 22, cyto_nucl 14.5, cyto 5	0	0	0	0	0	0	6963	6736	7020	9530	7319	7331	1.20845	0	1.22535	1	1.12969	0	1.14473	1	0.935086	0	0.934204	1
PCON_01273	107	89110..90681	join(89110..89330,89407..89454,89526..89659,89732..90011,90065..90341,90402..90681)	1572	1240	0	160	1065	355	Similar to Mitochondrial aspartate-glutamate transporter AGC1; acc. no. Q12482	Mito_carr	mito 16, cyto 4, nucl 3, plas 2, cyto_pero 2	1	1	0	1	1	0	3	11	131	189	0	10	33.9394	4	21.6312	1	88	4	35.1853	1	n.d.	n.d.	1.6266	0.848
PCON_01274	107	complement(95348..96007)	complement(95348..96007)	660	660	0	0	660	220	Protein of unknown function	no hits above threshold	nucl 11, cyto_nucl 10, cyto 7, mito 5, extr 3	0	0	0	0	0	0	223	206	386	247	326	236	1.47785	0	1.44205	1	1.15598	0	1.07519	0.884	0.783437	0	0.745601	1
PCON_01275	107	96542..99427	join(96542..97089,97534..99427)	2886	2442	343	746	1353	451	Similar to Lipase; acc. no. O59952	Lipase_3	extr 7, mito 6, nucl 4, cyto 3, vacu 3, E.R. 2, cyto_pero 2	0	0	-1	0	0	-1	101	126	81	205	2549	331	1.27538	0	1.30639	0.998	0.244062	0	0.0932823	1	0.193714	2	0.0714046	1
PCON_01276	107	complement(103733..105431)	complement(join(103733..104766,104946..105146,105291..105431))	1699	1376	106	415	855	285	Similar to conserved hypothetical protein [Aspergillus flavus NRRL3357]; acc. no. XP_002382903	MARVEL	plas 17, E.R. 4, vacu 3, mito 2	0	0	0	0	0	0	10863	14527	5817	8503	5627	7835	0.575997	0	0.572794	1	1.09314	0	1.10819	1	1.93819	0	1.93471	1
PCON_01277	107	107608..109303	join(107608..107744,107835..107889,107947..108030,108095..109303)	1696	1485	102	63	1320	440	Similar to O-acetylhomoserine (thiol)-lyase; acc. no. P50125	Cys_Met_Meta_PP,DegT_DnrJ_EryC1,Aminotran_1_2,Aminotran_5	cyto 24.5, cyto_nucl 13	0	0	0	0	0	0	13714	12932	10629	14567	11055	14888	0.946398	0	0.959517	1	0.99288	0	1.00613	0.727667	1.05002	0	1.04858	1
PCON_01278	107	complement(110127..111290)	complement(110127..111290)	1164	1164	0	0	1164	388	Similar to hypothetical protein [Tuber melanosporum Mel28]; acc. no. XP_002840784	SWI-SNF_Ssr4	mito 19, nucl 4.5, cyto_nucl 4.5, cyto 3.5	0	0	0	0	0	0	4365	4204	4881	4488	3727	4754	1.09375	0	1.09133	1	1.12114	0	1.12016	1	1.02541	0	1.02642	0.937
PCON_01279	107	112505..115142	join(112505..112657,112722..113121,113175..113487,113569..114696,114772..115142)	2638	2365	573	359	1497	499	Similar to Delta(24(24(1)))-sterol reductase; acc. no. P36209	ERG4_ERG24	plas 26	0	0	0	0	0	0	9666	10134	4720	5403	9936	9104	0.511548	0	0.514316	1	0.532687	0	0.531943	1	1.04191	0	1.03427	0.996
PCON_01280	107	complement(118940..119273)	complement(join(118940..118985,119044..119273))	334	276	0	0	276	92	Protein of unknown function	no hits above threshold	cyto_nucl 15, nucl 13, cyto 9, mito 2, plas 2	0	0	0	0	0	0	0	0	0	1	1	0	n.d.	n.d.	n.d.	1	n.d.	n.d.	1.18315	0.5828	n.d.	n.d.	0	1
PCON_01281	107	complement(124749..127044)	complement(join(124749..125108,125163..125926,125983..126177,126233..126454,126510..126636,126704..126881,126958..127044))	2296	1933	76	294	1563	521	Similar to ATP synthase subunit beta, mitochondrial; acc. no. P23704	ATP-synt_ab,ATP-synt_ab_C,ATP-synt_ab_N	mito 26	0	0	0	0	0	0	87184	87764	99125	107060	100874	107284	1.17856	0	1.18254	1	0.991462	0	0.998598	0.6705	0.841255	0	0.844452	1
PCON_01282	107	complement(127279..130305)	complement(join(127279..127526,127593..127761,127813..128084,128140..128572,128623..128695,128747..129429,129504..129628,129681..129780,129844..130163,130226..130305))	3027	2503	186	207	2172	724	Similar to 1,4-alpha-glucan-branching enzyme; acc. no. Q9Y8H3	Alpha-amylase_C,Alpha-amylase,CBM_48	cyto 16, cyto_pero 10.833, cyto_nucl 9.833, pero 4.5, mito 4	0	0	0	0	0	0	51797	58137	27114	36450	66122	61868	0.580131	0	0.585281	1	0.497182	1	0.500734	1	0.859876	0	0.855543	1
PCON_01283	107	131441..133235	join(131441..132062,132249..132368,132647..132865,133006..133235)	1795	1191	78	0	1113	371	Similar to Isopentenyl-diphosphate Delta-isomerase; acc. no. Q10132	NUDIX	mito 24, cyto 3	0	0	0	0	0	0	12992	10147	17094	15446	16347	16457	1.42787	0	1.40237	1	0.991963	0	0.987341	0.937	0.705379	0	0.704052	1
PCON_01284	1071	complement(2115..2870)	complement(2115..2870)	756	756	0	0	756	252	Protein of unknown function	no hits above threshold	plas 9, nucl 8, cyto 6.5, cyto_mito 5, mito 2.5	1	1	0	1	1	0	15	6	116	91	24	6	12.075	4	9.68129	1	10.7812	2	6.18704	1	1.09375	0	0.639072	0.932
PCON_01285	1076	complement(286..701)	complement(286..701)	416	416	0	152	264	88	Protein of unknown function	no hits above threshold	nucl 14.5, cyto_nucl 10.5, mito 6, cyto 5.5	0	0	0	0	0	0	42	8	44	3	14	13	1.74851	0	0.870454	0.723	1.74313	0	1.65207	0.971	1.8544	0	1.89794	0.992
PCON_01286	1079	complement(1268..3389)	complement(join(1268..2591,2722..2890,3092..3389))	2122	1791	254	175	1362	454	Similar to Nuclear distribution protein PAC1; acc. no. D5GBI7	WD40,Nup160	cyto 20, cyto_nucl 14, nucl 4	0	0	0	0	0	0	4971	5494	5542	4591	4532	4831	0.9707	0	0.959725	0.997333	1.08334	0	1.07828	1	1.11884	0	1.12353	1
PCON_01287	1079	6985..8514	join(6985..7563,7868..8514)	1530	1226	0	401	825	275	Similar to Insulin-induced gene 1 protein; acc. no. A0JNC3	INSIG	mito 8, plas 6, extr 4, nucl 2, cyto 2, cyto_nucl 2, pero 2, E.R. 2, cyto_pero 2	-1	-1	1	-1	0	0	21818	28101	4436	4110	8639	10253	0.173953	4	0.170342	1	0.455687	1	0.456186	1	2.66176	2	2.67805	1
PCON_01288	1083	17..630	17..630	614	614	158	75	381	127	Protein of unknown function	no hits above threshold	mito 12, nucl 8.5, cyto_nucl 7.833, cyto 6, cyto_pero 3.833	0	0	0	0	0	0	1191	863	1246	478	526	696	0.861301	0	0.80668	1	1.43864	0	1.37985	1	1.71402	0	1.71053	1
PCON_01289	1083	complement(659..2668)	complement(659..2668)	2010	2010	0	270	1740	580	Protein of unknown function	no hits above threshold	extr 20, E.R. 4, vacu 2	1	1	0	1	1	0	102	123	27829	66420	505	133	422.565	4	432.94	1	223.818	4	141.337	1	0.534318	0	0.326458	1
PCON_01290	1083	2748..3443	join(2748..2822,2898..2955,3011..3443)	696	566	159	410	72	24	Protein of unknown function	no hits above threshold	no prediction	0	0	0	0	0	0	20	37	50	16	7	14	1.27095	0	1.10755	0.704	3.53571	0	3.06909	1	3.05357	0	2.77106	1
PCON_01291	1083	5431..7044	join(5431..5685,5711..6547,6607..7044)	1614	1530	0	0	1530	510	Similar to Lipase 3; acc. no. Q96VC9	COesterase	cyto_mito 8.166, mito 7.5, cyto 7.5, cyto_nucl 5.333, pero 5, cysk 4	1	1	0	1	1	0	26	18	264	194	39	29	10.765	4	10.0073	1	6.88417	4	6.44929	1	0.661362	0	0.644459	0.979
PCON_01292	1083	8127..9429	join(8127..8504,8567..8765,8817..9429)	1303	1190	27	488	675	225	Similar to hypothetical protein CH063_06077 [Colletotrichum higginsianum]; acc. no. CCF33995	no hits above threshold	plas 22, pero 2, E.R. 2	0	1	0	0	1	0	0	0	270	132	0	11	201	4	n.d.	1	109.636	4	57.0248	1	n.d.	n.d.	0	1
PCON_01293	1083	9921..11216	join(9921..10253,10311..10506,10561..10650,10708..10829,10866..11216)	1296	1092	93	0	999	333	Similar to hypothetical protein ASPNIDRAFT_170738 [Aspergillus niger ATCC 1015]; acc. no. EHA26644	no hits above threshold	plas 19, E.R. 5, mito 2	0	1	-1	0	1	-1	0	0	299	79	2	3	189	4	n.d.	1	78.75	4	125.481	1	0	4	0	1
PCON_01294	1083	complement(11662..13049)	complement(join(11662..11693,11729..12751,12810..12968,13022..13049))	1388	1242	0	0	1242	414	Similar to Uncharacterized protein YEL023C; acc. no. P39992	DUF2235	cyto_mito 7.166, mito 7, cyto 7, cyto_pero 6.833, cyto_nucl 6.333, pero 5.5	0	0	0	0	0	0	4535	3778	4612	4084	2897	4101	1.05482	0	1.04233	0.986667	1.28055	0	1.2674	1	1.22415	0	1.21593	1
PCON_01295	1083	complement(13905..21406)	complement(join(13905..15154,15212..17568,17632..17758,17808..21115,21206..21406))	7502	7243	179	62	7002	2334	Protein of unknown function	no hits above threshold	nucl 11.5, cyto_nucl 8.5, mito 7, cyto 4.5, pero 2	1	1	0	1	1	0	338	243	5341	5706	256	149	19.5361	4	19.1346	1	29.3233	4	26.4076	1	1.54222	0	1.3801	1
PCON_01296	1083	complement(22015..23352)	complement(join(22015..22807,23005..23352))	1338	1141	222	520	399	133	Similar to LSM domain-containing protein 1-A; acc. no. Q6GQ67	LSM	nucl 14, cyto 8, mito_nucl 8	1	1	0	0	0	0	483	555	1214	1538	492	374	2.66407	2	2.67478	1	3.23795	2	3.15247	1	1.22129	0	1.17859	0.9992
PCON_01297	1083	24797..25444	join(24797..24961,25027..25159,25244..25444)	648	499	290	331	27	9	Protein of unknown function	no hits above threshold	no prediction	1	1	1	1	1	0	139	170	714	826	62	63	5.03449	4	5.0077	1	12.3208	4	12.3604	1	2.47216	2	2.46828	1
PCON_01298	1083	complement(26753..27057)	complement(join(26753..26920,26968..27057))	305	258	57	150	51	17	Protein of unknown function	no hits above threshold	no prediction	0	0	0	0	0	0	20	20	10	8	10	24	0.45	2	0.446303	0.992	0.6375	0	0.551186	0.976	1.41667	0	1.235	0.771
PCON_01299	1083	27516..28768	join(27516..27898,28409..28768)	1253	743	330	356	57	19	Protein of unknown function	no hits above threshold	no prediction	0	0	0	0	0	0	1515	986	2318	2307	2249	1202	1.93587	0	1.85407	1	1.47606	0	1.28577	1	0.798187	0	0.693486	1
PCON_01300	1083	29037..31580	join(29037..30095,30148..30563,30617..30772,30826..31580)	2544	2386	32	725	1629	543	Similar to Serine/threonine-protein phosphatase PP-Z; acc. no. P78968	Metallophos	cyto 11, mito 10, cyto_nucl 8.5, nucl 4	0	0	0	0	0	0	14430	16458	21328	16313	15996	12070	1.2239	0	1.2033	1	1.36793	0	1.29952	1	1.12251	0	1.07996	1
PCON_01301	1083	32778..34420	join(32778..33423,33496..34420)	1643	1571	400	244	927	309	Similar to CTP-dependent diacylglycerol kinase 1; acc. no. P87170	CTP_transf_1	plas 24, E.R. 2	0	0	0	0	0	0	3325	3369	4300	4610	3244	3375	1.3311	0	1.33616	1	1.34665	0	1.35496	1	1.01173	0	1.01407	0.760333
PCON_01302	1083	35180..37553	join(35180..35902,36115..36310,36363..37553)	2374	2110	604	588	918	306	Similar to Mitochondrial phosphate carrier protein; acc. no. P23641	Mito_carr	extr 11, mito 9, vacu 4, plas 1, E.R. 1, golg 1	1	0	-1	0	0	0	7028	9165	17749	19714	25369	23992	2.35454	1	2.31958	1	0.759551	0	0.759624	1	0.328308	2	0.327483	1
PCON_01303	1083	complement(39829..41623)	complement(join(39829..40136,40199..40389,40440..40528,40581..41190,41306..41623))	1795	1516	0	103	1413	471	Similar to Subtilisin-like protease 3; acc. no. B6VA86	Peptidase_S8,Inhibitor_I9	extr 25	1	1	0	1	1	0	29	32	56236	50647	35	19	1756.43	4	1664.74	1	2169.81	4	1858.68	1	1.23835	0	1.1165	0.7035
PCON_01304	1083	complement(43832..45693)	complement(join(43832..45197,45271..45431,45482..45693))	1862	1739	87	113	1539	513	Similar to Nucleolar protein 58; acc. no. Q0CQH1	Nop,NOSIC,NOP5NT	nucl 12, mito_nucl 9.833, cyto 9.5, cyto_mito 8.166, mito 5.5	0	0	0	0	0	0	7140	8002	6658	7122	7305	7301	0.91301	0	0.910797	1	0.943448	0	0.945573	1	1.0367	0	1.03818	0.997333
PCON_01305	1083	45694..47051	join(45694..45999,46052..47051)	1358	1306	242	149	915	305	Similar to 37S ribosomal protein S28, mitochondrial; acc. no. P21771	Ribosomal_S15	mito 14, nucl 10.5, cyto_nucl 7	0	0	0	0	0	0	2183	2223	2595	3832	3130	3240	1.45881	0	1.4838	1	1.00925	0	1.02868	0.925667	0.691886	0	0.693275	1
PCON_01306	1083	complement(47152..48640)	complement(join(47152..47398,47451..47550,47606..48456,48514..48640))	1489	1325	24	119	1182	394	Similar to Putative polysaccharide deacetylase yheN; acc. no. O07596	Polysacc_deac_1	extr 26	-1	-1	0	0	-1	0	11350	12156	2906	3726	19965	25165	0.282473	2	0.285116	1	0.14893	4	0.151068	1	0.527859	0	0.52985	1
PCON_01307	1083	complement(55723..57521)	complement(join(55723..56516,56571..57061,57136..57203,57254..57521))	1799	1621	0	397	1224	408	Similar to hypothetical protein [Tuber melanosporum Mel28]; acc. no. XP_002835288	no hits above threshold	plas 25	-1	-1	0	0	0	0	3227	3323	752	1012	3142	2301	0.269371	2	0.273329	1	0.332012	2	0.321968	1	1.23281	0	1.17795	1
PCON_01308	1083	complement(59186..59972)	complement(join(59186..59507,59555..59972))	787	740	193	387	207	69	Protein of unknown function	no hits above threshold	nucl 19, cyto_nucl 13.5, cyto 4	-1	-1	-1	0	-1	0	131	83	31	41	315	264	0.354272	2	0.343322	1	0.125325	4	0.124906	1	0.372493	2	0.363816	1
PCON_01309	1083	59983..62617	join(59983..60572,60649..60834,60937..61094,61156..61225,61281..61565,61659..62617)	2635	2248	543	190	1515	505	Similar to High-affinity glucose transporter; acc. no. P49374	Sugar_tr,MFS_1	plas 24, E.R. 2	-1	-1	0	-1	-1	0	4849	5587	674	1050	6473	7725	0.166028	4	0.168496	1	0.122377	4	0.125715	1	0.740793	0	0.746101	1
PCON_01310	1083	complement(66474..68891)	complement(join(66474..68254,68308..68517,68589..68678,68711..68891))	2418	2262	0	144	2118	706	Similar to Catalase B; acc. no. Q877A8	Catalase,Catalase-rel	extr 24, vacu 2	0	0	1	0	0	0	6812	4598	5405	4590	2818	2641	0.910259	0	0.872336	1	1.83285	0	1.80762	1	2.09233	1	2.07216	1
PCON_01311	1083	69263..70011	join(69263..69528,69695..70011)	749	583	234	208	141	47	Protein of unknown function	no hits above threshold	nucl 21.5, cyto_nucl 12, mito 4	0	0	0	0	0	0	47	4	8	16	9	10	1.62766	0	0.507153	0.997	1.26667	0	1.29541	0.79	2.69167	0	2.55428	0.999
PCON_01312	1083	complement(70155..70998)	complement(join(70155..70207,70371..70998))	844	681	114	646	84	28	Protein of unknown function	no hits above threshold	no prediction	0	0	0	0	0	0	17	23	32	10	19	0	1.07417	0	1.01155	0.525	n.d.	n.d.	1.87192	0.991	n.d.	n.d.	1.85054	0.987
PCON_01313	1083	complement(74995..75398)	complement(join(74995..75079,75222..75398))	404	262	110	77	75	25	Protein of unknown function	no hits above threshold	no prediction	0	0	0	0	0	0	22	3	2	6	2	0	0.757576	0	0.380347	0.992	n.d.	n.d.	3.15872	0.965	n.d.	n.d.	8.30484	1
PCON_01314	1083	complement(75930..77995)	complement(join(75930..76519,76575..77886,77939..77995))	2066	1959	2	301	1656	552	Similar to Urea amidolyase; acc. no. P32528	Amidase	cyto 16.5, cyto_nucl 12, nucl 4.5, mito 4	0	0	0	0	0	0	4287	4123	4615	3942	4258	4024	1.01787	0	1.00889	0.702	1.03403	0	1.02108	0.894333	1.01627	0	1.01208	0.739
PCON_01315	1083	79203..80985	join(79203..79286,79358..79639,79690..80985)	1783	1662	0	0	1662	554	Similar to Acetamidase regulatory protein; acc. no. Q06157	Fungal_trans,Zn_clus	nucl 12, plas 4, cyto 3, golg 3, mito 2, pero 2	0	0	0	0	0	0	1797	1812	1823	1734	1591	1699	0.985609	0	0.983804	0.736	1.08232	0	1.08486	1	1.09814	0	1.10272	1
PCON_01316	1083	81679..84659	81679..84659	2981	2981	0	203	2778	926	Similar to Heat shock protein hsp98; acc. no. P31540	AAA_2,AAA,ClpB_D2-small,AAA_5,Sigma54_activat,Clp_N,IstB	cyto 15, cyto_nucl 12.5, nucl 8, pero 3	0	-1	0	0	0	0	60825	65045	33976	33622	67214	87016	0.53765	0	0.536317	1	0.44564	1	0.446253	1	0.829798	0	0.83207	1
PCON_01317	1083	complement(89000..91400)	complement(join(89000..90015,90073..90300,90351..90632,90707..91400))	2401	2220	395	229	1596	532	Similar to Sterol uptake control protein 2; acc. no. Q12151	Zn_clus	nucl 17, mito 7, cyto 2	0	0	0	0	0	0	3644	3468	2319	2235	2532	2362	0.640719	0	0.640582	1	0.931651	0	0.925523	0.999333	1.45496	0	1.44482	1
PCON_01318	1083	complement(95644..100391)	complement(join(95644..96311,96372..96718,96771..96984,97038..99086,99183..99486,100164..100391))	4748	3810	1110	569	2808	936	Similar to Importin subunit beta-2; acc. no. O14089	HEAT,Arm	nucl 13.5, cyto_nucl 12, cyto 7.5, pero 4	0	0	0	0	0	0	25366	24783	36775	29109	25434	23394	1.31394	0	1.2998	1	1.35167	0	1.32738	1	1.02885	0	1.02122	0.9975
PCON_01319	1083	complement(100670..101014)	complement(join(100670..100917,100980..101014))	345	283	21	175	87	29	Protein of unknown function	no hits above threshold	no prediction	0	1	-1	0	1	-1	0	0	79	27	12	8	n.d.	n.d.	n.d.	1	5.52083	2	5.26063	1	0	4	0	1
PCON_01320	1084	complement(1389..5457)	complement(join(1389..2185,2340..2629,2841..5000,5063..5159,5226..5457))	4069	3576	95	781	2700	900	Similar to Transcriptional activator ARO80; acc. no. Q04052	Zn_clus	nucl 21.5, cyto_nucl 13, cyto 3.5	0	0	0	0	0	0	31315	33262	36842	31590	19382	17364	1.06066	0	1.05146	1	1.86793	0	1.83574	1	1.7627	0	1.74589	1
PCON_01321	1084	complement(12986..16068)	complement(join(12986..13369,13604..13851,13899..13979,14038..15863,15943..16068))	3083	2665	0	253	2412	804	Similar to DNA-binding protein REB1; acc. no. Q05950	Myb_DNA-binding	nucl 21, cyto 4	0	0	0	0	0	0	3711	3835	5263	5406	5478	4509	1.41424	0	1.41459	1	1.07844	0	1.05513	1	0.762763	0	0.74589	1
PCON_01322	1084	16265..19149	join(16265..16665,17038..18087,18139..19149)	2885	2462	375	137	1950	650	Similar to CUE domain-containing protein 3; acc. no. P53137	CUE	mito 11.5, cyto_mito 9.833, cyto_nucl 7.333, cyto 7, nucl 6.5	0	0	0	0	0	0	4763	4450	4993	4982	10555	7294	1.08396	0	1.08299	1	0.578153	0	0.544438	1	0.533987	0	0.502717	1
PCON_01323	1087	complement(1368..6056)	complement(join(1368..4506,4772..4918,5074..6056))	4689	4269	271	335	3663	1221	Similar to hypothetical protein [Tuber melanosporum Mel28]; acc. no. XP_002838402	Rxt3	nucl 18.5, cyto_nucl 11.5, mito 4, cyto 3.5	0	0	0	0	0	0	16591	15374	14082	15277	16221	16097	0.919807	0	0.922645	1	0.908454	0	0.911685	1	0.989092	0	0.988121	0.911
PCON_01324	1087	9920..10738	join(9920..10376,10426..10738)	819	770	401	273	96	32	Protein of unknown function	no hits above threshold	nucl 11.5, cyto_nucl 9, mito 7, cyto 5.5	0	0	0	0	0	0	601	521	290	380	613	763	0.600199	0	0.604051	1	0.492775	1	0.50043	1	0.825213	0	0.828457	1
PCON_01325	1087	complement(11428..14289)	complement(join(11428..13266,13328..13456,13505..13836,14099..14289))	2862	2491	610	484	1659	553	Similar to hypothetical protein [Tuber melanosporum Mel28]; acc. no. XP_002838409	no hits above threshold	mito 13.5, mito_nucl 12.166, nucl 9.5, cyto_nucl 7.833	0	1	0	0	0	0	3589	3927	4457	4097	1741	2441	1.14041	0	1.13387	1	2.10439	1	2.08895	1	1.84903	0	1.84232	1
PCON_01326	1087	complement(16054..20466)	complement(join(16054..18097,18145..19869,20009..20466))	4413	4227	170	133	3924	1308	Similar to Dynactin, 150 kDa isoform; acc. no. Q01397	Dynactin,CAP_GLY	nucl 10, cysk 10, cyto 4, mito 3	0	0	0	0	0	0	1804	1690	2237	1807	1695	1539	1.15865	0	1.14656	1	1.25338	0	1.22845	1	1.08292	0	1.07142	0.992
PCON_01327	1087	complement(20619..22624)	complement(join(20619..20957,21036..21216,21309..21775,21833..22113,22228..22624))	2006	1665	20	286	1359	453	Similar to Glycolipid 2-alpha-mannosyltransferase; acc. no. P27809	Glyco_transf_15	golg 9, extr 8, E.R. 7, vacu 2	0	0	0	0	0	0	2848	3373	5084	5003	6021	5701	1.63307	0	1.61828	1	0.86116	0	0.85631	1	0.531107	0	0.529148	1
PCON_01328	1087	complement(22625..23279)	complement(join(22625..22947,23105..23279))	655	498	16	140	342	114	Protein of unknown function	no hits above threshold	mito 18, nucl 4, pero 3	0	-1	-1	0	0	0	166	198	218	194	435	436	1.14068	0	1.1232	0.93	0.47302	1	0.469986	1	0.417911	2	0.418435	1
PCON_01329	1087	complement(25098..27333)	complement(join(25098..26658,26708..26979,27030..27118,27180..27333))	2236	2076	138	90	1848	616	Similar to Uncharacterized WD repeat-containing protein C9G1.05; acc. no. O14301	WD40,eIF2A	cyto 11.5, cyto_nucl 9.833, cyto_pero 8.332, mito 7, nucl 4	0	0	0	0	0	0	8865	8129	15309	16606	12494	11231	1.88154	0	1.88433	1	1.34903	0	1.34008	1	0.718327	0	0.711172	1
PCON_01330	1087	29613..30571	29613..30571	959	959	0	53	906	302	Similar to Protein FRA10AC1 homolog; acc. no. Q5FVF1	Fra10Ac1	nucl 18.5, cyto_nucl 12.5, mito 5	0	0	0	0	0	0	668	520	603	697	653	813	1.11153	0	1.10289	0.991	0.897457	0	0.906311	0.989	0.820138	0	0.82176	1
PCON_01331	1087	complement(32664..33485)	complement(join(32664..33312,33398..33485))	822	737	450	198	174	58	Protein of unknown function	no hits above threshold	extr 11, plas 6, E.R. 5, golg 2, nucl 1, mito 1, pero 1, mito_nucl 1	1	1	0	1	1	0	4	4	53	62	20	3	14.375	4	12.2461	1	11.0208	2	4.52396	1	0.766667	0	0.369421	0.993
PCON_01332	1087	complement(34571..38905)	complement(join(34571..35728,35830..36414,37075..37117,37285..37670,37733..37828,37925..38293,38449..38648,38788..38905))	4335	2955	380	47	2667	889	Similar to Probable U3 small nucleolar RNA-associated protein 7; acc. no. Q9P4X3	BING4CT,Pribosyltran,WD40	cyto 12.5, cyto_nucl 9.5, nucl 5.5, mito 5, pero 2	0	0	0	0	0	0	5915	6005	5535	4429	6217	6019	0.835954	0	0.826713	1	0.814532	0	0.804039	1	0.97443	0	0.972574	0.972
PCON_01333	1087	complement(40438..53663)	complement(join(40438..40777,40836..40911,40966..41310,41360..45031,45091..45643,45691..49136,49187..49306,49355..52619,52680..52982,53039..53663))	13226	12745	580	321	11844	3948	Similar to E3 ubiquitin-protein ligase TOM1-like; acc. no. Q9P4Z1	DUF913,HECT,DUF908	mito 10, plas 9, cyto 3.5, cyto_nucl 3.5, nucl 2.5	0	0	0	0	0	0	23958	21191	25486	23243	26212	17532	1.08336	0	1.07609	1	1.15962	0	1.07933	1	1.07442	0	1.00301	0.6475
PCON_01334	1087	55620..59419	join(55620..56189,56435..58003,58056..58988,59055..59419)	3800	3437	432	299	2706	902	Similar to GTPase-activating protein GYP5; acc. no. Q755I4	TBC	nucl 20, cyto 7	0	0	0	0	0	0	18471	17307	15931	15357	17857	16489	0.87543	0	0.873446	1	0.912412	0	0.90411	1	1.04335	0	1.03511	1
PCON_01335	1087	66712..69148	join(66712..67310,67383..68168,68224..69148)	2437	2310	16	356	1938	646	Similar to Uncharacterized WD repeat-containing protein C13G6.08; acc. no. Q09786	WD40	mito 19, cyto 5, nucl 2	1	1	0	1	1	0	74	41	5143	7103	90	92	116.042	4	107.684	1	67.2938	4	68.1204	1	0.631944	0	0.632595	1
PCON_01336	1087	complement(70447..71679)	complement(join(70447..70976,71032..71222,71254..71679))	1233	1147	131	53	963	321	Similar to Uncharacterized protein yisK; acc. no. O06724	FAA_hydrolase	cyto 22, cyto_nucl 12.5, mito 3	0	0	0	0	0	0	1022	1041	1234	965	864	746	1.06601	0	1.0543	0.938	1.37322	0	1.33284	1	1.28829	0	1.26419	1
PCON_01337	1087	complement(72264..73347)	complement(join(72264..72985,73046..73268,73327..73347))	1084	966	0	0	966	322	Similar to hypothetical protein CPAR2_704340 [Candida parapsilosis]; acc. no. CCE45420	Cupin_2	cysk 20, cyto 3, nucl 2, cyto_mito 2, cyto_pero 2	1	0	-1	0	0	0	50	41	104	99	104	131	2.2528	1	2.23982	1	0.875385	0	0.881961	0.901	0.392414	2	0.393764	1
PCON_01338	1087	73687..75840	join(73687..74323,74399..75083,75207..75554,75622..75840)	2154	1889	311	183	1395	465	Similar to 3-hydroxybenzoate 6-hydroxylase; acc. no. Q3S4B7	FAD_binding_3,DAO,Pyr_redox_2,Trp_halogenase	cyto 10.5, cyto_nucl 6, extr 5, mito 3, E.R. 3, plas 2, pero 2	0	0	0	0	0	0	575	577	441	422	440	450	0.749134	0	0.747446	1	0.969785	0	0.968448	0.728	1.29455	0	1.29568	1
PCON_01339	1087	77268..79258	join(77268..77537,77671..77784,77829..78059,78110..78512,78625..79258)	1991	1652	76	46	1530	510	Similar to Uncharacterized transporter C1039.04; acc. no. Q9US37	MFS_1	plas 26	0	0	-1	0	0	0	163	181	314	334	438	456	1.88889	0	1.88577	1	0.725126	0	0.729448	1	0.384944	2	0.386817	1
PCON_01340	1087	80940..84178	join(80940..81275,81349..81470,81525..81603,81675..82798,82853..83260,83315..83757,83826..84178)	3239	2865	174	162	2529	843	Similar to Uncharacterized transcriptional regulatory protein C3C7.04; acc. no. O14130	Fungal_trans,Zn_clus	nucl 14, plas 4, cyto 3, mito 2, pero 2, golg 2	0	0	0	0	0	0	3792	4125	2897	2761	3054	2971	0.715931	0	0.714219	1	0.939265	0	0.93576	0.999667	1.31427	0	1.31019	1
PCON_01341	1087	complement(84179..84979)	complement(join(84179..84439,84545..84979))	801	696	91	155	450	150	Similar to DUF636 domain protein [Aspergillus fumigatus A1163]; acc. no. EDP49724	GFA	cyto 12, mito 9, cyto_nucl 8.5, nucl 3	1	1	0	1	1	0	408	978	9360	8961	268	414	15.9094	4	13.1028	1	28.1539	4	27.6619	1	2.12987	0	2.11114	1
PCON_01342	1087	complement(85351..88031)	complement(join(85351..85893,85942..86460,86512..86791,86849..86872,87021..87106,87160..87417,87510..87944,88003..88031))	2681	2174	24	404	1746	582	Similar to Uncharacterized transporter C11D3.05; acc. no. Q10084	MFS_1,TRI12	plas 21, E.R. 3, mito 2	0	-1	-1	0	-1	-1	494	667	757	992	4472	3607	1.54067	0	1.5194	1	0.218998	3	0.215785	1	0.145372	4	0.14202	1
PCON_01343	1087	complement(88032..89148)	complement(join(88032..88579,88630..89148))	1117	1067	318	542	207	69	Protein of unknown function	no hits above threshold	nucl 13.5, mito 11, cyto_nucl 8.5	0	0	0	0	0	0	85	49	143	109	107	51	2.02689	1	1.85136	1	1.82408	0	1.4906	1	0.969947	0	0.80514	0.956
PCON_01344	1087	complement(90779..91653)	complement(join(90779..91057,91141..91549,91612..91653))	875	730	362	142	288	96	Protein of unknown function	no hits above threshold	cyto 10, cyto_nucl 9, mito 7, extr 6, nucl 4	1	1	0	1	1	0	12	0	225	101	22	4	88.2917	4	25.1682	1	24.0795	4	10.7566	1	0.886364	0	0.427387	0.992
PCON_01345	1087	complement(92570..93708)	complement(join(92570..92864,92925..92969,93595..93708))	1139	454	0	13	441	147	Similar to olfactory receptor [Exophiala dermatitidis NIH/UT8656]; acc. no. EHY59640	no hits above threshold	cyto 14.5, cyto_nucl 14, nucl 6.5, mito 3	0	0	0	0	0	0	6	17	32	37	13	0	3.88971	0	3.01591	1	n.d.	n.d.	4.72388	1	n.d.	n.d.	1.56632	0.898
PCON_01346	1087	complement(95513..96109)	complement(join(95513..95815,95885..96109))	597	528	120	132	276	92	Protein of unknown function	no hits above threshold	nucl 12, cyto_nucl 12, cyto 10, mito 3	0	1	-1	0	1	-1	0	0	107	147	2	11	127	4	n.d.	1	37.5227	4	28.9544	1	0	4	0	1
PCON_01347	1087	complement(97242..103592)	complement(join(97242..99457,99507..103592))	6351	6302	0	287	6015	2005	Similar to Dedicator of cytokinesis protein 5; acc. no. B2RY04	Ded_cyto	cyto_nucl 9, nucl 8.5, cyto 8.5, mito 6, plas 3	0	0	0	0	0	0	13791	10830	9928	7218	10168	8421	0.706617	0	0.687172	1	0.930593	0	0.897151	1	1.3363	0	1.30557	1
PCON_01348	1087	complement(103664..104269)	complement(join(103664..104029,104104..104269))	606	532	35	469	102	34	Protein of unknown function	no hits above threshold	nucl 11.5, cyto_nucl 9.333, cyto 6, cyto_mito 5.833, mito 4.5, extr 3	0	0	0	0	0	0	440	317	400	277	370	260	0.918571	0	0.88165	0.98	1.10839	0	1.03258	0.705	1.23937	0	1.17119	0.993
PCON_01349	1087	104452..104957	join(104452..104686,104738..104957)	506	455	298	142	66	22	Protein of unknown function	no hits above threshold	no prediction	-1	0	0	0	0	0	264	230	75	150	184	100	0.457633	1	0.470874	1	0.868207	0	0.786504	0.992	1.9062	0	1.67031	1
PCON_01350	1087	complement(107184..107571)	complement(join(107184..107473,107541..107571))	388	321	172	102	114	38	Protein of unknown function	no hits above threshold	nucl 13.5, cyto_nucl 9.333, mito_nucl 9.333, mito 5	0	0	0	0	0	0	0	3	11	16	2	0	n.d.	n.d.	7.35867	1	n.d.	n.d.	9.20423	1	n.d.	n.d.	1.2508	0.602
PCON_01351	1087	complement(109107..112908)	complement(join(109107..109585,109666..111777,111834..112908))	3802	3666	171	0	3495	1165	Similar to Bromodomain-containing protein 1; acc. no. O74350	Bromodomain	nucl 23.5, cyto_nucl 13.5	0	0	0	0	0	0	5913	4639	5105	4946	5231	3978	0.966611	0	0.952219	0.999667	1.11202	0	1.06879	1	1.16745	0	1.12242	1
PCON_01352	1087	complement(113201..114507)	complement(join(113201..114183,114256..114507))	1307	1235	215	0	1020	340	Protein of unknown function	no hits above threshold	nucl 13.5, cyto_nucl 10, mito 7, cyto 5.5	1	1	0	1	1	0	0	11	1348	1514	0	3	780.545	4	218.743	1	954	4	854.033	1	n.d.	n.d.	3.90428	0.978
PCON_01353	1087	114840..115919	join(114840..114883,114944..115114,115180..115344,115414..115919)	1080	886	632	214	234	78	Protein of unknown function	no hits above threshold	nucl 11, extr 6, mito 5, cyto 3	1	1	0	1	1	0	0	11	1009	1220	2	1	607.909	4	176.195	1	835.875	4	507.055	1	4.125	0	2.87781	0.973
PCON_01354	1087	116200..118966	join(116200..116375,116462..116570,116786..117505,117560..117927,117979..118058,118111..118966)	2767	2309	664	188	1758	586	Similar to Transcriptional protein SWT1; acc. no. Q12104	no hits above threshold	nucl 12, cyto_nucl 10.5, cyto 7, mito 5	0	0	0	0	0	0	2666	2392	3810	5024	2594	1971	1.75168	0	1.76851	1	1.97189	0	1.92356	1	1.12902	0	1.08767	1
PCON_01355	1087	complement(119094..121582)	complement(join(119094..120602,120652..121252,121316..121582))	2489	2377	739	0	1701	567	Similar to Uncharacterized MFS-type transporter C1271.10c; acc. no. O94343	MFS_1,Sugar_tr	plas 27	0	0	0	0	0	0	38105	52308	52308	32376	36676	45119	0.960334	0	0.914386	1	1.04647	0	1.02851	1	1.11727	0	1.12481	1
PCON_01356	1087	121844..122242	join(121844..122133,122212..122242)	399	321	45	0	276	92	Protein of unknown function	no hits above threshold	mito 20, nucl 5	0	0	0	0	0	0	209	137	97	70	270	56	0.504505	0	0.478666	1	0.900165	0	0.463317	1	1.86501	0	0.967934	0.6375
PCON_01357	1087	122484..123589	join(122484..122908,122953..123589)	1106	1062	0	360	702	234	Similar to hypothetical protein [Tuber melanosporum Mel28]; acc. no. XP_002835413	DUF2470	plas 10, mito 7, cyto 3, E.R. 3, vacu 2, cyto_pero 2	1	0	0	0	0	0	2642	2655	6432	4617	3965	4389	2.08591	1	2.05276	1	1.32602	0	1.31147	1	0.635705	0	0.63888	1
PCON_01358	1087	123590..125415	join(123590..124019,124071..124331,124387..125415)	1826	1720	397	87	1236	412	Similar to Putative NADPH dehydrogenase C23G7.10c; acc. no. O94467	Oxidored_FMN	cyto 19, cyto_nucl 11, pero 4	1	0	-1	0	0	0	1986	2134	5816	5416	4689	7034	2.72974	2	2.71371	1	0.998052	0	0.982602	0.883667	0.366095	2	0.362088	1
PCON_01359	1087	complement(128669..130021)	complement(join(128669..129179,129258..129493,129777..130021))	1353	992	24	482	486	162	Similar to hypothetical protein NECHADRAFT_97213 [Nectria haematococca mpVI 77-13-4]; acc. no. XP_003042333	no hits above threshold	nucl 15, cyto_nucl 15, cyto 9	0	0	0	0	0	0	811	626	748	672	459	414	1.00482	0	0.983337	0.6645	1.63091	0	1.60399	1	1.65043	0	1.63117	1
PCON_01360	1087	complement(131648..134263)	complement(join(131648..131944,132056..132262,132367..133697,133760..134263))	2616	2339	0	182	2157	719	Similar to ATP-binding cassette sub-family D member 2; acc. no. Q9UBJ2	ABC_membrane_2,ABC_tran	plas 16, mito 5, E.R. 3, cyto_mito 3, mito_nucl 3	0	-1	0	0	0	0	13355	15859	8136	8321	20500	18889	0.567495	0	0.56319	1	0.418507	2	0.415711	1	0.742922	0	0.738136	1
PCON_01361	1087	136563..139219	join(136563..137515,137587..138703,138767..139219)	2657	2523	781	203	1539	513	Similar to Fructose-2,6-bisphosphatase; acc. no. P32604	6PF2K,PGAM	cyto 13.5, cyto_nucl 8.5, pero 5, cysk 4, nucl 2.5	1	0	0	0	0	0	3264	3233	6845	8713	4879	5084	2.3947	2	2.41684	1	1.56224	0	1.58254	1	0.652389	0	0.654797	1
PCON_01362	1087	142941..143271	join(142941..143021,143075..143271)	331	278	194	95	42	14	Protein of unknown function	no hits above threshold	no prediction	0	0	0	0	0	0	0	0	4	0	2	0	n.d.	n.d.	n.d.	1	n.d.	n.d.	1.02495	0.7806	n.d.	n.d.	0	1
PCON_01363	1087	complement(148635..149659)	complement(join(148635..149510,149562..149659))	1025	974	12	269	693	231	Protein of unknown function	no hits above threshold	extr 19, plas 3, vacu 3	-1	-1	0	-1	-1	0	3169	2649	843	356	2953	3803	0.207744	3	0.198933	1	0.180326	3	0.174085	1	0.875011	0	0.875092	1
PCON_01364	1087	complement(149699..151505)	complement(join(149699..150550,150599..151505))	1807	1759	201	1489	117	39	Protein of unknown function	no hits above threshold	mito 19.5, cyto_mito 12.333, cyto_nucl 4.333, cyto 4	0	0	0	0	0	0	101	99	115	137	157	42	1.26013	0	1.27525	0.994	1.90127	0	1.18747	0.963	1.50895	0	0.931168	0.734
PCON_01365	1087	complement(153532..153895)	complement(join(153532..153605,153658..153895))	364	312	66	205	93	31	Protein of unknown function	no hits above threshold	cyto 9, cyto_nucl 6.833, mito 6, cysk 6, cyto_pero 5.833, nucl 3.5	0	0	-1	0	0	-1	0	0	8	12	7	10	n.d.	n.d.	n.d.	1	1.21429	0	1.26887	0.6848	0	4	0	1
PCON_01366	1087	155695..157922	join(155695..156103,156153..157922)	2228	2179	244	108	1827	609	Similar to Beta-fructofuranosidase, soluble isoenzyme I; acc. no. P80065	Glyco_hydro_32N,Glyco_hydro_32C	extr 21, mito 2, pero 2	-1	-1	0	0	0	0	4512	5574	1144	2343	5052	4661	0.349603	1	0.355785	1	0.359586	1	0.367981	1	1.04009	0	1.03428	0.982
PCON_01367	1087	159057..159350	join(159057..159235,159294..159350)	294	236	56	115	123	41	Protein of unknown function	no hits above threshold	nucl 17, cyto_nucl 13, cyto 7	0	0	0	0	0	0	0	0	7	0	0	6	n.d.	n.d.	n.d.	1	n.d.	n.d.	1.40732	0.652429	n.d.	n.d.	0	1
PCON_01368	1087	complement(160984..161822)	complement(join(160984..161583,161645..161822))	839	778	43	766	30	10	Protein of unknown function	no hits above threshold	no prediction	0	-1	-1	0	-1	-1	0	0	122	127	1123	1368	124.5	4	n.d.	1	0.100936	4	0.106661	1	0	4	0	1
PCON_01369	1087	163941..164795	join(163941..164157,164208..164795)	855	805	70	219	516	172	Similar to hypothetical protein [Tuber melanosporum Mel28]; acc. no. XP_002841011	no hits above threshold	extr 26	1	0	-1	1	0	-1	122	100	4923	2585	649	3064	34.1552	4	32.6384	1	3.50474	0	2.16477	1	0.10363	4	0.0663258	1
PCON_01370	1087	166285..167518	join(166285..166298,166414..166463,166511..166970,167029..167518)	1234	1014	0	420	594	]; acc. no. XP_001903708	Similar to hypothetical protein [Podospora anserina S mat	no hits above threshold	extr 27	-1	-1	-1	-1	-1	-1	586	801	157	86	5559	9910	0.179512	3	0.170173	1	0.0170584	4	0.0159607	1	0.0973662	4	0.093791	1
PCON_01371	1087	complement(167869..168647)	complement(join(167869..168491,168516..168617,168640..168647))	779	733	0	223	510	170	Protein of unknown function	no hits above threshold	nucl 20.5, cyto_nucl 13.5, cyto 5.5	0	-1	0	0	-1	0	90	31	17	44	251	149	0.66138	0	0.527849	1	0.163106	2	0.154567	1	0.323538	0	0.292824	1
PCON_01372	1087	complement(170460..171235)	complement(join(170460..170740,170814..171235))	776	703	106	0	597	199	Protein of unknown function	no hits above threshold	nucl 19.5, cyto_nucl 12, cyto 3.5, mito 3	0	0	0	0	0	0	353	743	235	378	141	259	0.640394	0	0.569212	1	1.67858	0	1.63876	1	3.00118	0	2.879	1
PCON_01373	1087	172814..173885	join(172814..173239,173302..173442,173498..173885)	1072	955	400	213	342	114	Protein of unknown function	no hits above threshold	nucl 15.5, cyto_nucl 11, mito 8	1	1	0	1	1	0	153	153	970	1825	146	128	9.13399	4	9.40827	1	10.2449	4	10.3666	1	1.12163	0	1.10186	0.8585
PCON_01374	1087	173944..176232	join(173944..174960,175089..176232)	2289	2161	892	957	312	104	Protein of unknown function	no hits above threshold	extr 11, cyto 7, nucl 4, mito 4, mito_nucl 4, cyto_pero 4	0	0	0	0	0	0	449	596	491	802	696	751	1.2623	0	1.25841	1	0.894866	0	0.918789	0.9845	0.723229	0	0.730119	1
PCON_01375	1087	complement(176834..178025)	complement(join(176834..177413,177474..177695,177766..178025))	1192	1062	0	642	480	160	Protein of unknown function	no hits above threshold	nucl 20.5, cyto_nucl 13.333, mito_nucl 11.666, cyto 4	1	0	-1	1	0	-1	0	3	90	143	161	17	77.6667	4	60.6502	1	3.78827	0	1.20136	0.9665	0.048776	4	0.0198081	1
PCON_01376	1087	complement(180053..181339)	complement(join(180053..181217,181275..181339))	1287	1230	442	293	552	184	Protein of unknown function	no hits above threshold	nucl 11, cyto_nucl 10.5, cyto 8, mito 3, extr 2	0	-1	-1	0	-1	-1	108	154	141	148	3869	495	1.13814	0	1.09823	0.8505	0.164634	2	0.0598905	1	0.149253	2	0.0545337	1
PCON_01377	1087	185639..187702	join(185639..186091,186155..186320,186375..187702)	2064	1947	12	48	1887	629	Similar to Alkaline phosphatase D; acc. no. P42251	PhoD	extr 23, mito 2	0	0	0	0	0	0	535	732	546	836	462	414	1.11779	0	1.11067	0.9895	1.58238	0	1.59538	1	1.4507	0	1.43641	1
PCON_01378	1087	complement(191744..193754)	complement(join(191744..192313,192366..192446,192505..192600,192650..193754))	2011	1852	460	27	1365	455	Protein of unknown function	no hits above threshold	nucl 22.5, cyto_nucl 14, cyto 4.5	1	1	-1	1	1	0	15	14	15206	17892	31	63	1142.67	4	1065.15	1	398.261	4	356.21	1	0.34895	2	0.334422	1
PCON_01379	1087	194095..194698	join(194095..194498,194556..194698)	604	547	206	224	174	58	Protein of unknown function	no hits above threshold	mito 10.5, nucl 9.5, cyto_nucl 9.333, cyto_mito 8.999, cyto 6	0	0	0	0	0	0	0	3	49	80	0	0	n.d.	n.d.	102.281	1	n.d.	n.d.	n.d.	1	n.d.	n.d.	n.d.	1
PCON_01380	1087	195464..196982	join(195464..195941,196054..196982)	1519	1407	201	300	906	302	Protein of unknown function	no hits above threshold	cysk 22, nucl 3	1	1	0	1	1	0	0	8	1251	2814	18	0	1143.28	4	423.391	1	1072.71	4	196.404	1	n.d.	n.d.	0.463882	0.97
PCON_01381	1087	complement(197068..198649)	complement(join(197068..197265,197328..197757,197968..198013,198063..198134,198199..198649))	1582	1197	21	63	1113	371	Protein of unknown function	no hits above threshold	nucl 11, cyto_nucl 9, mito 7, cyto 5, extr 4	1	1	0	0	1	0	930	708	2511	3865	769	480	3.96539	2	3.97427	1	5.39366	3	5.03639	1	1.38563	0	1.26725	1
PCON_01382	1087	200438..203060	join(200438..200645,200700..200786,200853..200945,201001..201421,201485..203060)	2623	2385	55	1178	1152	384	Protein of unknown function	no hits above threshold	nucl 13.5, mito 9, cyto_nucl 9, cyto 3.5	1	1	0	1	1	0	134	49	1175	2232	428	70	23.739	4	19.1408	1	14.1579	2	6.36959	1	0.760464	0	0.332775	1
PCON_01383	1087	complement(203435..204224)	complement(203435..204224)	790	790	100	300	390	130	Protein of unknown function	no hits above threshold	nucl 19, cyto_nucl 13.333, cyto 5.5, cyto_pero 3.666	1	1	0	1	1	0	15	11	2111	3953	7	6	238.885	4	230.38	1	469.238	4	440.461	1	2.0119	1	1.91189	0.963
PCON_01384	1087	complement(204724..205468)	complement(join(204724..204975,205045..205265,205319..205468))	745	623	66	170	387	129	Similar to hypothetical protein CCM_09353 [Cordyceps militaris CM01]; acc. no. EGX87731	no hits above threshold	extr 6, golg 6, E.R. 4, mito 3, pero 3, plas 2, vacu 2, cyto_mito 2, cyto_pero 2	0	1	-1	0	1	-1	0	0	242	185	10	4	213.5	4	n.d.	1	37.3625	4	34.8022	1	0	4	0	1
PCON_01385	1087	complement(205786..206310)	complement(205786..206310)	525	525	7	8	510	170	Protein of unknown function	no hits above threshold	nucl 14, mito 8, cyto 3	1	0	0	1	0	0	6	20	550	1147	0	0	91.9208	4	90.7685	1	848.5	4	n.d.	1	n.d.	n.d.	n.d.	1
PCON_01386	1087	206591..207737	join(206591..206830,206938..207041,207101..207737)	1147	981	216	405	360	120	Similar to similar to transcription factor Zn, C2H2 [Botryotinia fuckeliana]; acc. no. CCD56508	no hits above threshold	mito 14, nucl 6, cyto 5	1	1	0	1	1	0	10	6	725	685	20	19	94	4	85.0983	1	36.1776	4	35.5044	1	0.410526	1	0.417216	0.996
PCON_01387	1087	208116..208768	join(208116..208579,208637..208768)	653	596	181	367	105	35	Protein of unknown function	no hits above threshold	cyto_mito 9.666, mito 9.5, cyto 8.5, cyto_nucl 8.333, nucl 6	1	1	0	1	1	0	0	6	243	566	18	11	235.958	4	124.815	1	29.6225	4	27.2714	1	0.219697	0	0.218494	1
PCON_01388	1087	211359..212606	join(211359..211457,211530..212606)	1248	1176	216	0	1032	344	Protein of unknown function	no hits above threshold	nucl 8.5, cyto_nucl 8.5, cyto 7.5, pero 6, mito 3	1	1	0	1	1	0	0	1	77	90	4	0	83.5	4	67.5588	1	52.1875	4	28.4844	1	n.d.	n.d.	0.421624	0.851
PCON_01389	1087	214997..216254	join(214997..215185,215258..216254)	1258	1186	313	0	945	315	Protein of unknown function	no hits above threshold	mito 12.5, mito_nucl 10.5, nucl 7.5, cyto 4	1	1	0	1	1	0	1	0	216	273	5	0	244.5	4	179.159	1	146.7	4	69.2295	1	n.d.	n.d.	0.386414	0.881
PCON_01390	1087	complement(216851..218512)	complement(join(216851..218261,218318..218512))	1662	1606	144	148	1314	438	Protein of unknown function	no hits above threshold	nucl 21.5, cyto_nucl 14, cyto 5.5	1	1	-1	1	1	0	23	18	3226	3677	49	115	170.908	4	163.5	1	50.2259	4	44.4643	1	0.298314	2	0.271953	1
PCON_01391	1087	complement(218814..219755)	complement(join(218814..219208,219379..219755))	942	772	92	191	489	163	Similar to Frataxin homolog, mitochondrial; acc. no. Q9W385	Frataxin_Cyay	mito 21.5, cyto_mito 13.5, cyto 4.5	0	0	0	0	0	0	814	954	1448	1677	1356	1461	1.77869	0	1.77989	1	1.11088	0	1.12304	1	0.628491	0	0.630959	1
PCON_01392	1087	complement(219915..220878)	complement(join(219915..220235,220573..220878))	964	627	227	214	186	62	Protein of unknown function	no hits above threshold	mito 25	0	0	1	0	0	0	35	37	18	20	12	21	0.528185	0	0.539667	0.998	1.24405	0	1.23825	0.779	2.35714	1	2.29447	1
PCON_01393	1087	complement(222554..222869)	complement(join(222554..222706,222760..222869))	316	263	53	114	96	32	Protein of unknown function	no hits above threshold	extr 16, cyto 4.5, cyto_mito 4.5, mito 3.5	0	0	0	0	0	0	0	4	16	0	7	0	n.d.	n.d.	2.91979	0.975	n.d.	n.d.	1.62806	0.862333	n.d.	n.d.	0.557594	0.829333
PCON_01394	1087	complement(224508..224964)	complement(join(224508..224624,224680..224964))	457	402	64	201	192	64	Protein of unknown function	no hits above threshold	extr 16, plas 4, vacu 4, E.R. 2	0	0	0	0	0	0	0	30	44	18	3	0	n.d.	n.d.	1.9509	0.995	n.d.	n.d.	14.1636	1	n.d.	n.d.	7.26002	1
PCON_01395	1087	complement(227250..228686)	complement(join(227250..227682,227739..227950,228163..228686))	1437	1169	232	298	639	213	Protein of unknown function	no hits above threshold	extr 15, plas 9, mito 1, cyto 1, E.R. 1, cyto_mito 1	0	0	1	0	0	0	1979	2161	1246	1249	746	1125	0.603824	0	0.602681	1	1.39057	0	1.37327	1	2.3074	1	2.2786	1
PCON_01396	1087	complement(228701..229634)	complement(join(228701..229010,229114..229634))	934	831	363	42	426	142	Protein of unknown function	no hits above threshold	nucl 19, cyto_nucl 13, cyto 5	0	0	0	0	0	0	939	964	731	611	522	559	0.705324	0	0.701074	1	1.2429	0	1.24135	1	1.76247	0	1.77064	1
PCON_01397	1087	232424..235055	join(232424..232816,232868..232921,232968..235055)	2632	2535	304	164	2067	689	Similar to hypothetical protein [Tuber melanosporum Mel28]; acc. no. XP_002835410	no hits above threshold	mito 9, cyto 7.5, cyto_nucl 7, nucl 5.5, plas 2	-1	-1	0	-1	-1	0	1254	1205	278	147	862	1282	0.172903	4	0.167943	1	0.206138	3	0.198856	1	1.19269	0	1.18407	1
PCON_01398	1087	complement(235351..236234)	complement(join(235351..235832,235883..236040,236106..236234))	884	769	0	136	633	211	Similar to hypothetical protein AKAW_09207 [Aspergillus kawachii IFO 4308]; acc. no. GAA91093	no hits above threshold	cysk 14, cyto 5.5, cyto_pero 4, mito 3, nucl 2	-1	0	0	0	0	0	989	971	280	417	423	637	0.355642	2	0.36317	1	0.685486	0	0.690899	1	1.92762	0	1.90241	1
PCON_01399	1087	complement(239053..239717)	complement(join(239053..239069,239141..239341,239393..239717))	665	543	133	226	255	85	Similar to Diphthamide biosynthesis protein 3; acc. no. Q7SC15	zf-CSL	nucl 17, cyto_nucl 14.5, cyto 10	0	0	0	0	0	0	1604	1869	704	1170	1393	1631	0.542751	0	0.55128	1	0.623572	0	0.640763	1	1.15564	0	1.16232	1
PCON_01400	1087	240201..240879	240201..240879	679	679	0	364	315	105	Protein of unknown function	no hits above threshold	plas 8, extr 8, mito 6, pero 2, cyto 1, golg 1, cysk 1	-1	0	1	0	0	0	8142	11357	3305	3210	3163	5263	0.343457	2	0.333416	1	0.82441	0	0.800711	1	2.46741	1	2.40154	1
PCON_01401	1087	245504..248268	join(245504..245839,245891..246761,246813..246906,246966..247105,247162..247728,247778..248268)	2765	2499	117	0	2382	794	Similar to Pancreatic alpha-amylase; acc. no. P00688	Alpha-amylase,CBM_21	extr 26	0	0	0	0	0	0	595	921	365	392	447	601	0.52355	0	0.500731	1	0.73827	0	0.740143	1	1.47849	0	1.47813	1
PCON_01402	1087	250124..251258	join(250124..250554,250617..251258)	1135	1073	279	329	465	155	Similar to hypothetical protein MYCTH_2071510 [Myceliophthora thermophila ATCC 42464]; acc. no. XP_003667296	no hits above threshold	nucl 20, cyto_nucl 14, cyto 6	0	0	0	0	0	0	25220	27737	12521	15567	13220	16092	0.531593	0	0.535426	1	0.967531	0	0.980854	0.977	1.82418	0	1.83191	1
PCON_01403	1087	253337..253929	join(253337..253513,253589..253743,253797..253929)	593	465	0	51	414	138	Similar to Bifunctional P-450:NADPH-P450 reductase; acc. no. Q9Y8G7	no hits above threshold	mito 10, nucl 4, cyto 4, plas 4, cyto_nucl 4	0	0	0	0	0	0	0	0	6	4	1	0	n.d.	n.d.	n.d.	1	n.d.	n.d.	15.7704	0.985857	n.d.	n.d.	0	1
PCON_01404	109	complement(2359..2961)	complement(2359..2961)	603	603	0	0	603	201	Protein of unknown function	no hits above threshold	nucl 23.5, cyto_nucl 15	0	0	0	0	0	0	64	73	41	137	114	88	1.3049	0	1.34236	0.992	0.896033	0	0.901058	0.823	0.689643	0	0.671249	0.999
PCON_01405	109	3655..4127	join(3655..3769,3843..4127)	473	400	4	123	273	91	Protein of unknown function	no hits above threshold	mito 16, cyto 5, nucl 3, pero 2	0	0	0	0	0	0	287	189	359	209	235	181	1.2461	0	1.16734	0.9875	1.38879	0	1.30959	1	1.16384	0	1.12186	0.9375
PCON_01406	109	4664..5072	join(4664..4798,4850..5072)	409	358	80	29	249	83	Protein of unknown function	no hits above threshold	extr 13, mito 8, cyto 4	1	1	-1	1	1	-1	0	1	1634	620	4	19	1127	4	835.491	1	170.533	4	97.2548	1	0.0756579	4	0.116404	1
PCON_01407	109	5623..6979	join(5623..6270,6316..6429,6504..6777,6830..6979)	1357	1186	123	709	525	175	Protein of unknown function	no hits above threshold	nucl 16, cyto_nucl 12, cyto 6, mito 4	0	1	0	0	1	0	0	0	1478	2534	9	0	2006	4	n.d.	1	1114.44	4	607.11	1	n.d.	n.d.	0	1
PCON_01408	109	17373..17835	join(17373..17481,17535..17835)	463	410	0	182	228	76	Protein of unknown function	no hits above threshold	nucl 11.5, cyto_nucl 10.5, cyto 8.5, mito 5	-1	-1	1	-1	-1	1	98	64	1	0	2	17	0.00645727	4	0.0111566	1	0.139706	2	0.101453	1	22.6324	2	9.09356	1
PCON_01409	109	21299..25926	join(21299..22303,22361..22479,22549..24358,24414..24544,24594..25926)	4628	4398	0	0	4398	1466	Similar to Brefeldin A resistance protein; acc. no. P41820	ABC2_membrane,PDR_CDR,ABC_tran	plas 20, E.R. 4, vacu 2	1	0	-1	1	0	0	850	844	4924	3843	3145	1250	5.17539	4	5.11064	1	2.4503	0	1.85948	1	0.473458	1	0.363844	1
PCON_01410	109	26933..27592	26933..27592	660	660	0	0	660	220	Protein of unknown function	no hits above threshold	nucl 17, cyto_nucl 13, cyto 5, mito 4	1	0	-1	1	0	-1	4	8	54	129	186	44	17.1562	4	13.4813	1	1.28574	0	0.756072	0.995	0.0843109	4	0.056083	1
PCON_01411	109	complement(29249..31319)	complement(29249..31319)	2071	2071	70	0	2001	667	Similar to tRNA ligase; acc. no. P09880	RNA_lig_T4_1,tRNA_lig_kinase,tRNA_lig_CPD	nucl 11, cyto 8, mito 4, pero 3	0	0	0	0	0	0	1508	1388	2340	2002	3013	2540	1.50189	0	1.49083	1	0.787634	0	0.766959	1	0.525331	0	0.514451	1
PCON_01412	109	31674..33231	join(31674..32247,32298..33231)	1558	1508	56	0	1452	484	Similar to hypothetical protein SNOG_14841 [Phaeosphaeria nodorum SN15]; acc. no. XP_001805015	MFS_1	plas 20, mito 3, E.R. 3	0	0	0	0	0	0	2638	1833	3100	2224	3055	2847	1.23068	0	1.17524	1	0.903189	0	0.88451	1	0.758482	0	0.752621	1
PCON_01413	109	complement(34849..35219)	complement(join(34849..35136,35196..35219))	371	312	84	143	144	48	Protein of unknown function	no hits above threshold	mito 15, nucl 7.5, cyto_nucl 6, cyto 3.5	0	0	0	0	0	0	6	0	4	1	2	0	n.d.	n.d.	0.824952	0.630667	n.d.	n.d.	1.60251	0.737333	n.d.	n.d.	1.94255	0.826667
PCON_01414	109	complement(36163..37935)	complement(join(36163..37442,37639..37935))	1773	1577	0	1476	297	99	Protein of unknown function	no hits above threshold	cyto 8.5, cyto_pero 7.5, mito 7, pero 5.5, nucl 5	0	1	0	0	0	0	961	678	1209	921	489	559	1.33951	0	1.28883	1	2.04155	1	2.02864	1	1.57094	0	1.57402	1
PCON_01415	1090	33..592	join(33..405,563..592)	560	403	223	0	180	60	Protein of unknown function	no hits above threshold	mito 9, nucl 7, cysk 6, cyto 4	0	0	0	0	0	0	0	0	0	0	0	0	n.d.	n.d.	n.d.	n.d.	n.d.	n.d.	n.d.	n.d.	n.d.	n.d.	n.d.	n.d.
PCON_01416	1091	complement(65..528)	complement(join(65..289,364..528))	464	390	0	0	390	130	Similar to hypothetical protein [Tuber melanosporum Mel28]; acc. no. XP_002841353	DUF1994	extr 25	1	0	0	1	0	0	1	7	31	37	29	13	19.4286	4	7.45555	1	1.8939	0	1.5614	0.987	0.222812	0	0.209428	1
PCON_01417	1091	complement(1662..2724)	complement(join(1662..2035,2157..2724))	1063	942	163	495	405	135	Protein of unknown function	no hits above threshold	cyto 9.5, cyto_nucl 8, plas 6, nucl 5.5, mito 3	1	1	0	1	0	0	127	140	512	644	181	222	4.33988	3	4.3529	1	2.89849	2	2.93764	1	0.66946	0	0.674869	1
PCON_01418	1091	4119..5080	join(4119..4298,4367..5080)	962	894	539	321	102	34	Protein of unknown function	no hits above threshold	nucl 14, mito 9.5, cyto_mito 7, cyto 3.5	1	1	0	1	1	0	64	73	522	250	38	31	5.65946	3	5.39135	1	11.3048	4	10.6518	1	2.00615	1	1.97572	1
PCON_01419	1091	7445..8337	join(7445..7607,7701..7826,7914..8337)	893	713	111	86	516	172	Protein of unknown function	no hits above threshold	cyto 14.5, cyto_nucl 13, nucl 8.5, mito 2	0	0	0	0	0	0	249	297	331	455	198	284	1.45077	0	1.45283	1	1.68433	0	1.70136	1	1.17003	0	1.17107	0.9855
PCON_01420	1091	complement(8338..11840)	complement(join(8338..9754,9809..10218,10287..11696,11752..11840))	3503	3326	776	1342	1263	421	Protein of unknown function	no hits above threshold	nucl 20.5, cyto_nucl 12, mito 4	0	0	0	0	0	0	3969	4331	3713	3373	3607	3631	0.855362	0	0.850311	1	0.97901	0	0.975163	0.92	1.14674	0	1.14683	1
PCON_01421	1091	12005..14296	join(12005..12297,12404..12730,12878..14046,14137..14264,14290..14296)	2292	1924	413	0	1617	539	Similar to hypothetical protein AOL_s00188g101 [Arthrobotrys oligospora ATCC 24927]; acc. no. EGX44763	JmjC	nucl 12, mito 7, cyto 5, pero 3	0	0	0	0	0	0	1318	1003	1778	1273	1165	908	1.33919	0	1.29765	1	1.49475	0	1.42469	1	1.13711	0	1.0979	0.9945
PCON_01422	1091	14842..18025	14842..18025	3184	3184	261	55	2868	956	Protein of unknown function	no hits above threshold	nucl 19.5, cyto_nucl 12.5, cyto 4.5	0	0	0	0	0	0	2570	2760	3182	2878	2506	2356	1.13841	0	1.13212	1	1.24759	0	1.23597	1	1.0973	0	1.09173	1
PCON_01423	1091	19985..20407	19985..20407	423	423	39	0	384	128	Protein of unknown function	no hits above threshold	extr 21, cyto 3.5, cyto_nucl 3.5	1	1	0	1	1	0	0	6	4179	8706	4	7	3758.12	4	2241.42	1	1265.49	4	1277.56	1	0.589286	0	0.569979	0.844
PCON_01424	1091	complement(26400..28400)	complement(join(26400..27508,27585..28400))	2001	1925	343	142	1440	480	Protein of unknown function	no hits above threshold	plas 24, E.R. 2	1	1	0	1	1	0	25	64	278	672	23	29	13.2109	4	10.919	1	18.5157	4	18.8338	1	1.73463	0	1.72486	0.9985
PCON_01425	1091	32817..35601	join(32817..33574,33798..35601)	2785	2562	721	200	1641	547	Protein of unknown function	no hits above threshold	nucl 15, cyto 8, mito_nucl 8	1	0	-1	0	0	-1	1493	1756	2964	3881	5784	7541	2.1207	1	2.12682	1	0.522785	0	0.529606	1	0.248142	3	0.249013	1
PCON_01426	1091	complement(39076..40534)	complement(join(39076..39305,39354..39756,39807..40534))	1459	1361	99	104	1158	386	Similar to hypothetical protein NECHADRAFT_42230 [Nectria haematococca mpVI 77-13-4]; acc. no. XP_003042662	no hits above threshold	plas 21, mito 2, vacu 2	1	1	-1	1	1	-1	1	3	619	334	43	31	317.667	4	178.655	1	13.2262	4	12.3407	1	0.0555139	4	0.0690756	1
PCON_01427	1091	complement(45245..46446)	complement(join(45245..45624,45703..46446))	1202	1124	373	214	537	179	Protein of unknown function	no hits above threshold	nucl 14.5, cyto_nucl 11.5, mito 7, cyto 5.5	0	0	0	0	0	0	467	469	339	264	432	396	0.644234	0	0.636963	1	0.72964	0	0.715395	1	1.13258	0	1.12313	0.9855
PCON_01428	1091	complement(47328..48266)	complement(join(47328..47554,47615..47728,47786..47947,48024..48266))	939	746	0	83	663	221	Protein of unknown function	no hits above threshold	mito 13, extr 8, cyto 5	1	0	-1	1	0	-1	6	3	25	20	53	14	5.625	3	4.92525	1	1.01584	0	0.614983	0.991	0.203167	2	0.124863	1
PCON_01429	1091	complement(49510..50182)	complement(join(49510..49528,49554..49798,49912..50182))	673	535	123	13	399	133	Protein of unknown function	no hits above threshold	nucl 20.5, cyto_nucl 13.833, cyto 4, cyto_pero 2.999	0	1	0	0	1	0	0	0	99	166	2	0	132.5	4	n.d.	1	99.375	4	225.339	1	n.d.	n.d.	0	1
PCON_01430	1091	complement(51102..55181)	complement(join(51102..53868,53926..54951,55009..55181))	4080	3966	0	0	3966	1322	Protein of unknown function	no hits above threshold	nucl 19.5, cyto_nucl 14, cyto 5.5	1	1	0	1	1	0	7	0	288	285	35	3	163.714	4	70.1135	1	51.8429	4	13.5163	1	0.633333	0	0.192778	1
PCON_01431	1091	59081..61243	join(59081..59312,59372..59402,59463..59854,59904..61243)	2163	1995	12	0	1983	661	Similar to Choline dehydrogenase; acc. no. Q2KB43	GMC_oxred_N,GMC_oxred_C,FAD_binding_2,DAO	extr 19, mito 2, cyto 2, plas 2, E.R. 2, cyto_mito 2	-1	0	1	0	0	1	2039	4173	701	716	923	505	0.258628	2	0.227201	1	1.08529	0	0.953889	0.8858	4.7578	2	4.19844	1
PCON_01432	1091	complement(66824..68161)	complement(join(66824..67233,67290..68161))	1338	1282	756	226	300	100	Protein of unknown function	no hits above threshold	mito 10, extr 9, E.R. 2, golg 2, nucl 1.5, cyto_nucl 1.5	1	1	0	0	0	0	85	102	225	375	166	124	3.23529	2	3.29364	1	2.11329	1	2.06616	1	0.658643	0	0.627317	1
PCON_01433	1094	complement(2635..4691)	complement(join(2635..4008,4101..4306,4365..4691))	2057	1907	176	0	1731	577	Similar to Protoporphyrinogen oxidase; acc. no. Q10062	Amino_oxidase,DAO	mito 22, cyto 3	0	0	0	0	0	0	1856	1549	2335	2146	1922	1736	1.32679	0	1.3141	1	1.22816	0	1.20941	1	0.933249	0	0.920336	0.9985
PCON_01434	1094	4679..5660	join(4679..4757,4855..5019,5218..5330,5398..5660)	982	620	46	253	321	107	Similar to LYR motif-containing protein 4; acc. no. B5FZA8	Complex1_LYR	nucl 11, mito 10, cyto 6	0	0	0	0	0	0	1073	938	1357	2163	2059	1647	1.7583	0	1.78459	1	0.961697	0	0.955747	0.9705	0.549424	0	0.535556	1
PCON_01435	1094	complement(6530..6838)	complement(join(6530..6715,6789..6838))	309	236	44	165	27	9	Protein of unknown function	no hits above threshold	no prediction	0	0	0	0	0	0	16	7	0	4	5	0	0.205357	0	0.217045	0.999333	n.d.	n.d.	0.760896	0.674667	n.d.	n.d.	3.50571	0.998667
PCON_01436	1094	complement(11151..13694)	complement(join(11151..11535,11627..12938,12993..13051,13111..13694))	2544	2340	366	0	1974	658	Similar to M-phase inducer phosphatase; acc. no. P06652	Rhodanese	nucl 19, cyto_nucl 13.5, cyto 6	0	0	0	0	0	0	4123	3663	4195	3734	3880	3664	1.02193	0	1.01268	0.748333	1.0519	0	1.0397	0.987	1.03293	0	1.02668	0.922333
PCON_01437	1094	14798..15869	join(14798..15763,15826..15869)	1072	1010	357	541	174	58	Protein of unknown function	no hits above threshold	mito 13.5, cyto_mito 10.5, nucl 7, cyto 6.5	-1	0	0	0	0	0	45	82	28	28	86	38	0.481843	1	0.443235	1	0.531212	0	0.434003	1	1.20471	0	0.979172	0.555
PCON_01438	1094	complement(21270..26226)	complement(join(21270..21791,21865..24287,24338..26096,26147..26226))	4957	4784	0	377	4407	1469	Similar to Multidrug resistance protein CDR2; acc. no. P78595	ABC2_membrane,PDR_CDR,ABC_tran	plas 23, E.R. 2	0	-1	-1	0	-1	-1	1378	1405	1662	1988	16040	10886	1.31166	0	1.31936	1	0.140712	4	0.133007	1	0.107288	4	0.100812	1
PCON_01439	1094	complement(33692..34090)	complement(join(33692..33945,34028..34090))	399	317	147	0	252	84	Protein of unknown function	no hits above threshold	nucl 16.5, cyto_nucl 13.5, cyto 7.5	0	0	0	0	0	0	17	0	14	1	3	6	n.d.	n.d.	0.826727	0.686667	1.875	0	1.62298	0.866667	2.125	0	1.96314	0.934667
PCON_01440	1094	35197..36537	join(35197..35458,35730..35955,36062..36233,36336..36537)	1341	862	28	435	501	167	Similar to U2 small nuclear ribonucleoprotein B&apos; acc. no. P08579	RRM_1	cyto 13, cyto_nucl 13, nucl 9, mito 3	0	0	0	0	0	0	2365	2216	3247	2798	2504	3047	1.32098	0	1.31085	1	1.09951	0	1.0974	1	0.83323	0	0.837163	1
PCON_01441	1094	complement(37584..39015)	complement(join(37584..38210,38268..38556,38641..39015))	1432	1291	57	172	1062	354	Similar to Cytochrome c peroxidase, mitochondrial; acc. no. Q7SDV9	peroxidase	mito 22.5, cyto_mito 12, extr 4	0	-1	-1	0	0	0	23515	25642	20248	17921	57344	56036	0.777928	0	0.771462	1	0.336691	2	0.33427	1	0.433617	2	0.433295	1
PCON_01442	1094	40557..41364	40557..41364	808	808	0	274	534	178	Similar to Diphthamide biosynthesis protein 4; acc. no. Q4WPF7	zf-CSL,DnaJ	cyto 16, cyto_nucl 14, nucl 8	0	0	0	0	0	0	472	434	362	386	489	548	0.827062	0	0.829717	0.9995	0.723654	0	0.73154	1	0.876511	0	0.881673	0.9935
PCON_01443	1094	complement(42370..43230)	complement(42370..43230)	861	861	93	96	672	224	Similar to hypothetical protein SCHCODRAFT_112299 [Schizophyllum commune H4-8]; acc. no. XP_003029094	no hits above threshold	cyto 17, mito 8	0	-1	0	0	0	0	5677	5829	3189	3727	6530	7729	0.601183	0	0.605594	1	0.488481	1	0.494291	1	0.812675	0	0.816208	1
PCON_01444	1094	43912..46337	join(43912..44648,44700..45044,45101..45196,45285..45441,45496..46035,46092..46337)	2426	2121	644	223	1254	418	Similar to FK506-binding nuclear protein; acc. no. P38911	FKBP_C	cyto 21.5, cyto_nucl 13.333, nucl 4, mito_nucl 3.333	0	0	0	0	0	0	17196	18649	13221	14261	11086	13299	0.767952	0	0.768609	1	1.13636	0	1.14522	1	1.48217	0	1.48999	1
PCON_01445	1094	complement(47632..48600)	complement(join(47632..48488,48555..48600))	969	903	142	200	627	209	Protein of unknown function	no hits above threshold	nucl 23.5, cyto_nucl 13	1	1	0	1	1	0	102	141	2440	7436	104	70	41.7165	4	42.0892	1	59.0118	4	58.0027	1	1.45199	0	1.37809	0.9965
PCON_01446	1094	48911..49782	join(48911..48966,49029..49782)	872	810	139	424	309	103	Protein of unknown function	no hits above threshold	cyto_nucl 8.5, nucl 8, cyto 7, mito 6, pero 3	1	1	0	1	0	0	57	45	339	195	71	93	5.30877	3	5.05997	1	3.31577	2	3.22571	1	0.633348	0	0.637495	1
PCON_01447	1094	49783..53604	join(49783..50650,50705..51074,51131..52245,52303..52436,52495..52707,52759..53604)	3822	3546	428	190	2928	976	Similar to hypothetical protein [Tuber melanosporum Mel28]; acc. no. XP_002842042	no hits above threshold	plas 9, E.R. 6, nucl 3, mito 3, mito_nucl 3, vacu 2, cyto_mito 2	0	0	0	0	0	0	10201	9504	9381	9136	8134	8491	0.940888	0	0.939705	1	1.11432	0	1.11573	1	1.18581	0	1.18732	1
PCON_01448	1094	57944..61889	join(57944..58102,58219..58631,58747..59011,59092..59972,60089..60231,60319..60495,60587..61889)	3946	3341	114	656	2571	857	Similar to hypothetical protein [Tuber melanosporum Mel28]; acc. no. XP_002842042	no hits above threshold	nucl 14, cyto 6.5, cyto_mito 5, pero 3, mito 2.5	0	0	0	0	0	0	10438	11386	9132	7853	9972	10195	0.779743	0	0.772243	1	0.84232	0	0.838216	1	1.0823	0	1.08543	1
PCON_01449	1094	61947..64174	join(61947..62110,62161..62242,62301..62383,62438..64174)	2228	2066	365	216	1593	531	Protein of unknown function	no hits above threshold	nucl 20.5, mito_nucl 11.5, cyto 4	1	1	0	1	1	0	98	86	3817	7342	98	49	60.9058	4	62.1153	1	85.4005	4	74.5489	1	1.40816	0	1.20017	0.9265
PCON_01450	1094	complement(65678..66127)	complement(join(65678..66058,66125..66127))	450	384	0	3	381	127	Protein of unknown function	no hits above threshold	cyto 11.5, cyto_nucl 9, mito 7, nucl 5.5	1	0	0	1	0	0	1	0	96	124	0	0	110	4	498.047	1	110	4	n.d.	1	n.d.	n.d.	n.d.	1
PCON_01451	1094	complement(67039..68863)	complement(join(67039..67234,67266..67312,67356..68024,68081..68863))	1825	1695	0	0	1695	565	Similar to hypothetical protein NFIA_093340 [Neosartorya fischeri NRRL 181]; acc. no. XP_001261268	no hits above threshold	mito 13.5, plas 9, cyto_mito 8.333, cyto_nucl 2.333, cyto 2	1	1	0	0	1	0	36	31	62	111	16	11	2.59655	1	2.5725	1	6.63494	3	6.32066	1	2.5696	1	2.45701	0.999
PCON_01452	1094	complement(70774..72108)	complement(70774..72108)	1335	1335	0	0	1335	445	Similar to Glucose N-acetyltransferase 1; acc. no. Q4HVS2	Glyco_transf_8	extr 15, mito 5, plas 3, golg 3	1	1	0	0	0	0	872	989	3697	2644	740	905	3.42083	2	3.34761	1	3.89389	2	3.85869	1	1.1428	0	1.15267	1
PCON_01453	1094	73772..74564	join(73772..74153,74216..74564)	793	731	102	140	489	163	Similar to hypothetical protein MGG_10531 [Magnaporthe oryzae 70-15]; acc. no. XP_366312	no hits above threshold	extr 15, E.R. 5, golg 3, nucl 2	1	1	-1	1	1	-1	7	37	3284	928	213	140	178.888	4	87.3048	1	12.4651	4	10.9449	1	0.130215	2	0.125364	1
PCON_01454	1094	complement(74643..77790)	complement(join(74643..75591,75637..75901,75952..76130,76178..76277,76327..76953,77000..77790))	3148	2911	63	163	2685	895	Similar to Autophagy-related protein 9; acc. no. Q4WLT9	APG9	plas 24, nucl 1, mito 1, cyto 1, cyto_nucl 1, cyto_mito 1, mito_nucl 1	0	0	0	0	0	0	15578	14341	22695	22179	14314	13416	1.50242	0	1.49909	1	1.61995	0	1.60848	1	1.08007	0	1.07297	1
PCON_01455	1094	78371..80564	join(78371..78618,78696..80564)	2194	2117	29	93	1995	665	Similar to Conserved oligomeric Golgi complex subunit 6; acc. no. Q0UYL3	COG6	nucl 14, cyto_nucl 13.333, cyto 10.5, cyto_mito 6.666	0	0	0	0	0	0	6810	5706	6664	5502	6020	6490	0.979658	0	0.965232	0.996333	0.973877	0	0.968823	0.989	1.00189	0	1.00372	0.601667
PCON_01456	1094	80791..81169	join(80791..80946,81086..81169)	379	240	144	0	96	32	Protein of unknown function	no hits above threshold	mito 11.5, cyto_mito 8.5, nucl 7, cyto 4.5, extr 3	0	0	0	0	0	0	3	3	13	4	1	1	2.83333	0	2.62052	0.978	8.5	4	5.58142	0.9985	3	2	2.12989	0.848
PCON_01457	1094	83482..85638	join(83482..83854,83910..85638)	2157	2102	0	158	1944	648	Similar to 5-aminolevulinate synthase, mitochondrial; acc. no. Q7RVY5	Aminotran_1_2	mito 25, cyto_mito 14.5	0	0	0	0	0	0	6643	6716	7844	8974	8069	6807	1.25896	0	1.26651	1	1.13874	0	1.12448	1	0.904534	0	0.887855	1
PCON_01458	1094	complement(88391..91087)	complement(join(88391..90459,90559..91087))	2697	2598	166	116	2316	772	Similar to Uncharacterized protein C4G3.18; acc. no. P87243	no hits above threshold	mito 8, cyto 6.5, cyto_nucl 6, nucl 4.5, extr 4, pero 2, E.R. 2	0	0	0	0	0	0	1353	1399	1790	1746	1458	1383	1.28524	0	1.28162	1	1.2455	0	1.23943	1	0.969349	0	0.967081	0.879667
PCON_01459	1094	complement(91089..94199)	complement(join(91089..91492,91546..93882,93933..94199))	3111	3008	141	323	2544	848	Similar to V-type proton ATPase subunit a; acc. no. Q01290	V_ATPase_I	plas 15, mito 7, E.R. 2, vacu 2	0	0	0	0	0	0	19726	21586	26559	22367	18441	16081	1.18671	0	1.17461	1	1.4239	0	1.39287	1	1.20231	0	1.18581	1
PCON_01460	1094	94623..96330	join(94623..94931,94989..95227,95323..96330)	1708	1556	0	134	1422	474	Similar to hypothetical protein AOL_s00076g151 [Arthrobotrys oligospora ATCC 24927]; acc. no. EGX50387	no hits above threshold	mito 10, plas 5, extr 4, cyto 3, nucl 2, pero 2	0	0	0	0	0	0	2510	2816	4528	5272	2798	2430	1.84612	0	1.85202	1	1.88386	0	1.86961	1	1.02382	0	1.0095	0.657
PCON_01461	1094	complement(96796..97934)	complement(join(96796..97323,97403..97475,97544..97934))	1139	992	725	0	414	138	Similar to Uncharacterized ATP-dependent helicase C144.05; acc. no. Q9UTL9	no hits above threshold	nucl 9.5, cyto_nucl 8.833, cyto 7, cyto_pero 6.833, pero 5.5, mito 3	0	1	0	0	1	0	13	47	117	90	20	3	5.08183	0	3.31905	1	19.8375	4	7.99855	1	5.75	0	2.40989	1
PCON_01462	1094	complement(99941..100879)	complement(join(99941..100673,100729..100879))	939	884	0	95	789	263	Protein of unknown function	no hits above threshold	nucl 14.5, mito 10, cyto_nucl 8.5	-1	-1	0	0	-1	0	1159	1048	261	488	1976	1568	0.340235	2	0.350371	1	0.214182	3	0.214053	1	0.631107	0	0.610932	1
PCON_01463	1094	complement(101313..105315)	complement(join(101313..101532,101591..102490,102542..102995,103046..104410,104465..104778,104978..105069,105191..105315))	4003	3470	594	13	3183	1061	Similar to Uncharacterized protein YOL098C; acc. no. Q12496	Peptidase_M16_C,Peptidase_M16	cyto 19, cyto_nucl 14, nucl 5	0	0	0	0	0	0	23595	23673	36250	34949	28364	25946	1.50629	0	1.50408	1	1.31358	0	1.30103	1	0.872066	0	0.865	1
PCON_01464	1094	complement(105796..107492)	complement(join(105796..106306,106368..106448,106513..106918,107267..107492))	1697	1224	205	383	636	212	Similar to Ras-related protein Rab-11B; acc. no. Q15907	Ras,Miro,Arf	cyto 18, cyto_nucl 12.833, cyto_mito 10.999, nucl 4.5	0	0	0	0	0	0	35270	37348	42717	32783	32171	34582	1.04054	0	1.02678	1	1.13251	0	1.12306	1	1.08928	0	1.09377	1
PCON_01465	1094	complement(108374..110317)	complement(108374..110317)	1944	1944	0	96	1848	616	Similar to GTPase MTG2, mitochondrial; acc. no. P38860	GTP1_OBG,MMR_HSR1,FeoB_N	mito 26	0	0	0	0	0	0	2141	2001	1563	1770	1951	2388	0.805604	0	0.809527	1	0.776021	0	0.783779	1	0.96438	0	0.968194	0.916667
PCON_01466	1094	110456..112614	join(110456..110589,110641..111029,111082..111399,111457..112614)	2159	1999	102	1033	864	288	Similar to F-actin-capping protein subunit beta; acc. no. Q2URJ3	F_actin_cap_B	nucl 20, cyto_nucl 12.833, cyto_mito 3.666, cyto 3.5	0	0	0	0	0	0	14933	14177	15029	18567	18905	19128	1.15488	0	1.16529	1	0.883369	0	0.892772	1	0.765414	0	0.766137	1
PCON_01467	1094	complement(111988..112955)	complement(join(111988..112720,112866..112955))	968	823	43	0	780	260	Similar to Derlin-3; acc. no. Q9D8K3	DER1	plas 11, extr 6, mito 5, cyto 2, pero 2, cyto_pero 2	0	0	0	0	0	0	456	396	497	401	476	452	1.05924	0	1.04696	0.792	0.96832	0	0.958474	0.8155	0.918718	0	0.915483	0.946
PCON_01468	1094	113189..114227	113189..114227	1039	1039	0	73	966	322	Similar to Pre-mRNA-splicing factor cwc26; acc. no. Q5AWZ6	Bud13	nucl 13, cyto 6.5, cyto_mito 6, mito 4.5	0	0	0	0	0	0	2096	2247	2173	2074	2151	2764	0.979079	0	0.975914	0.847333	0.877743	0	0.877824	1	0.897584	0	0.899489	1
PCON_01469	1094	complement(117054..122797)	complement(join(117054..118851,118902..121222,121276..121594,121642..122797))	5744	5594	85	700	4809	1603	Similar to JmjC domain-containing histone demethylation protein 1; acc. no. Q5AW75	JmjC,PHD	nucl 16, cyto_nucl 12, cyto 6, mito 4	1	1	0	0	0	0	1183	1293	4464	4561	1343	1033	3.6522	2	3.64253	1	3.86418	2	3.73378	1	1.06013	0	1.02505	0.79
PCON_01470	1094	124509..124939	124509..124939	431	431	137	0	294	98	Protein of unknown function	no hits above threshold	cyto 12.5, cyto_nucl 12, nucl 10.5, mito 3	0	0	0	0	0	0	602	947	1060	1027	581	822	1.41764	0	1.34026	1	1.53275	0	1.5202	1	1.13763	0	1.13426	0.9995
PCON_01471	1094	125109..127416	join(125109..125631,125781..127416)	2308	2159	375	587	1197	399	Similar to Metaxin-like protein C409.19c; acc. no. Q9UUA5	Tom37_C,Tom37	cysk 9, plas 8, cyto 4, vacu 2, nucl 1, mito 1, pero 1, E.R. 1, mito_nucl 1	0	0	0	0	0	0	2055	2076	1753	2500	2364	2985	1.02956	0	1.04631	0.964333	0.805965	0	0.821376	1	0.782845	0	0.785022	1
PCON_01472	1094	127665..129213	join(127665..127916,127973..128027,128089..128194,128251..128559,128615..129213)	1549	1321	232	345	744	248	Similar to Protein SYM1; acc. no. Q4IPX8	Mpv17_PMP22	mito 17, cyto 4, plas 3, nucl 1, extr 1, pero 1	1	1	-1	1	0	0	2125	2408	16918	29904	6786	9291	10.3696	4	10.564	1	2.98482	1	3.04694	1	0.288971	2	0.288427	1
PCON_01473	1094	130099..131593	join(130099..130513,130561..130635,130690..131593)	1495	1394	193	466	735	245	Similar to Eukaryotic translation initiation factor 4E-1; acc. no. P78954	IF4E	cyto 15.5, cyto_nucl 12.5, nucl 6.5, pero 2, vacu 2	0	0	0	0	0	0	18681	22364	24953	25879	19093	20925	1.2485	0	1.23865	1	1.2729	0	1.28081	1	1.02782	0	1.03404	1
PCON_01474	1094	131889..134763	join(131889..132121,132228..132648,132740..132985,133051..134763)	2875	2613	228	123	2262	754	Similar to Vacuolar transporter chaperone 4; acc. no. P78810	VTC,SPX,DUF202	plas 15, nucl 4.5, cyto_nucl 4.5, cyto 3.5, mito 2, pero 2	0	0	0	0	0	0	12228	12052	18996	15679	11974	11467	1.42821	0	1.4168	1	1.47994	0	1.46218	1	1.03628	0	1.03203	0.998333
PCON_01475	1094	complement(135124..135914)	complement(join(135124..135691,135753..135914))	791	730	109	0	621	207	Protein of unknown function	no hits above threshold	plas 18, E.R. 5, mito 3	1	0	0	1	0	0	3	3	75	31	3	0	17.6667	4	15.011	1	n.d.	n.d.	23.2149	1	n.d.	n.d.	1.54653	0.745
PCON_01476	1094	complement(139532..140794)	complement(join(139532..139617,139669..139795,139847..139997,140046..140472,140764..140794))	1263	822	0	66	756	252	Protein of unknown function	no hits above threshold	cyto 17, plas 5, nucl 2, mito 1, pero 1, E.R. 1	0	0	0	0	0	0	0	0	35	22	4	0	n.d.	n.d.	n.d.	1	n.d.	n.d.	12.0505	1	n.d.	n.d.	0	1
PCON_01477	1094	141428..143446	join(141428..141793,141841..143446)	2019	1972	207	214	1551	517	Similar to hypothetical protein AOL_s00083g71 [Arthrobotrys oligospora ATCC 24927]; acc. no. EGX47563	no hits above threshold	extr 19, mito 3, cyto 2, plas 1, cyto_nucl 1, pero 1, golg 1	0	0	0	0	0	0	4107	3829	5929	5319	4608	4639	1.41908	0	1.41237	1	1.21641	0	1.2106	1	0.858234	0	0.85714	1
PCON_01478	1094	complement(143772..144095)	complement(143772..144095)	324	324	0	0	324	108	Protein of unknown function	no hits above threshold	nucl 15, cyto_nucl 12.5, cyto 8, mito 3	0	0	0	0	0	0	1	0	8	10	10	0	n.d.	n.d.	8.57486	1	n.d.	n.d.	1.52018	0.849	n.d.	n.d.	0.177284	0.993
PCON_01479	1094	144425..147389	join(144425..145712,145824..146605,146657..146800,146875..147389)	2965	2729	150	401	2178	726	Protein of unknown function	no hits above threshold	mito 17.5, cyto_mito 11, nucl 6	1	1	0	1	1	0	206	243	3497	3398	428	232	15.4613	4	15.2227	1	11.4574	4	9.97883	1	0.746103	0	0.655523	1
PCON_01480	1094	148116..148860	join(148116..148442,148496..148860)	745	692	28	214	450	150	Protein of unknown function	no hits above threshold	extr 19, nucl 3, mito 3, mito_nucl 3	1	1	0	1	1	0	136	141	2664	3046	184	275	20.6204	4	20.6977	1	12.9491	4	12.8695	1	0.628177	0	0.621782	1
PCON_01481	1094	complement(150422..152216)	complement(join(150422..151468,151543..152216))	1795	1721	259	262	1200	400	Similar to Metal tolerance protein 3; acc. no. Q6Z7K5	Cation_efflux	plas 21, nucl 2, mito 2, mito_nucl 2	0	0	0	0	0	0	3901	4217	3400	3304	4293	4466	0.827072	0	0.824531	1	0.765683	0	0.766342	1	0.92718	0	0.929428	1
PCON_01482	1094	complement(152217..152952)	complement(join(152217..152849,152930..152952))	736	656	490	87	159	53	Protein of unknown function	no hits above threshold	mito 22, nucl 4	0	0	0	0	0	0	69	37	31	40	50	38	0.736976	0	0.691152	0.989	0.822105	0	0.811458	0.903	1.22737	0	1.17407	0.83
PCON_01483	1094	complement(154751..155331)	complement(join(154751..154918,155145..155331))	581	355	0	130	225	75	Protein of unknown function	no hits above threshold	mito 10, nucl 9, cyto_nucl 8.5, cyto 6	1	1	-1	1	1	-1	0	1	876	575	15	44	725.5	4	571.238	1	32.4277	4	25.7423	1	0.0223485	4	0.0450641	1
PCON_01484	1094	155956..156861	join(155956..156018,156430..156861)	906	495	516	0	390	130	Protein of unknown function	no hits above threshold	plas 9, E.R. 7, extr 4, mito 3, golg 3	1	1	0	1	1	0	6	0	129	50	2	0	52.2083	4	25.6934	1	67.125	4	54.4441	1	n.d.	n.d.	2.11899	0.841
PCON_01485	1094	complement(157246..158091)	complement(join(157246..157674,158034..158091))	846	487	26	242	219	73	Protein of unknown function	no hits above threshold	mito 17, cyto 5.5, cyto_nucl 5, nucl 3.5	1	1	0	0	1	0	36	52	177	127	0	4	3.57265	2	3.32466	1	95	4	69.0548	1	n.d.	n.d.	20.7705	1
PCON_01486	1094	complement(163352..164089)	complement(join(163352..163607,163715..164089))	738	631	53	661	24	8	Protein of unknown function	no hits above threshold	no prediction	0	0	0	0	0	0	4726	3588	2890	3476	2496	2534	0.780316	0	0.773716	1	1.26568	0	1.27705	1	1.65298	0	1.65054	1
PCON_01487	1094	complement(167151..172319)	complement(join(167151..167535,167557..167672,167721..168200,168251..169333,169387..171770,171851..172319))	5169	4917	303	117	4497	1499	Similar to Advillin; acc. no. O75366	Gelsolin	nucl 18, cyto_nucl 13.5, cyto 7	0	0	0	0	0	0	14717	12641	16196	15365	17790	13313	1.16031	0	1.15241	1	1.03619	0	0.992482	0.83575	0.898204	0	0.861223	1
PCON_01488	1094	173391..174300	join(173391..173596,173661..173759,173834..174300)	910	772	279	446	111	37	Protein of unknown function	no hits above threshold	mito 22, nucl 5	0	0	0	0	0	0	67	123	26	65	50	18	0.524512	0	0.502149	1	1.71889	0	1.30847	0.935	3.58889	0	2.60574	1
PCON_01489	1094	complement(177760..180387)	complement(177760..180387)	2628	2628	0	150	2478	826	Similar to ATP-dependent RNA helicase DRS1; acc. no. Q4I830	DEAD,Helicase_C	nucl 16.5, cyto_nucl 12.5, cyto 7.5	0	0	0	0	0	0	4802	5509	4002	4236	3618	3909	0.802727	0	0.800361	1	1.0961	0	1.10329	1	1.37192	0	1.37849	1
PCON_01490	1094	181583..187514	join(181583..185704,185862..186071,186160..187514)	5932	5687	80	171	5436	1812	Similar to Uncharacterized protein C56F8.02; acc. no. Q10250	AMP-binding,DMAP_binding	plas 15, E.R. 5, cysk 3, nucl 2	0	0	0	0	0	0	15071	13671	8878	8157	11772	10576	0.594096	0	0.590814	1	0.76445	0	0.75379	1	1.2898	0	1.27585	1
PCON_01491	1094	complement(189534..189944)	complement(189534..189944)	411	411	0	24	387	129	Protein of unknown function	no hits above threshold	extr 19, E.R. 3, plas 2, mito 1, cyto 1, golg 1, cyto_mito 1	1	0	0	1	0	0	0	3	141	77	0	0	72.6667	4	177.243	1	109	4	n.d.	1	n.d.	n.d.	n.d.	1
PCON_01492	1094	192764..193159	join(192764..192911,192997..193159)	396	311	113	0	198	66	Protein of unknown function	no hits above threshold	mito 14, nucl 8, cyto 5	0	0	0	0	0	0	0	0	55	54	0	0	54.5	4	n.d.	1	54.5	4	n.d.	1	n.d.	n.d.	n.d.	n.d.
PCON_01493	1094	complement(193175..194755)	complement(join(193175..193675,193724..194397,194543..194755))	1581	1388	44	78	1266	422	Similar to Adenylosuccinate synthetase; acc. no. Q02787	Adenylsucc_synt	cyto 26.5, cyto_nucl 14	0	0	0	0	0	0	7477	7807	13197	11878	12539	10929	1.64137	0	1.63104	1	1.07353	0	1.05309	1	0.65435	0	0.645653	1
PCON_01494	1094	194937..195265	join(194937..195101,195166..195265)	329	265	100	0	165	55	Protein of unknown function	no hits above threshold	nucl 24, cyto_nucl 14	0	0	0	0	0	0	0	0	10	3	2	0	n.d.	n.d.	n.d.	1	n.d.	n.d.	5.8946	0.9998	n.d.	n.d.	0	1
PCON_01495	1094	complement(199873..201236)	complement(join(199873..200705,200886..201236))	1364	1184	286	712	186	62	Protein of unknown function	no hits above threshold	plas 12, mito 5, extr 4, E.R. 3, pero 1, golg 1, vacu 1	0	1	1	0	0	0	394	745	453	653	301	238	1.07292	0	0.981918	0.65	2.08037	1	2.04888	1	2.14244	1	2.08661	1
PCON_01496	1094	complement(201919..204434)	complement(join(201919..203208,203266..203469,203516..203971,204031..204434))	2516	2354	122	141	2091	697	Protein of unknown function	no hits above threshold	nucl 21.5, cyto_nucl 14.5, cyto 4.5	0	0	0	0	0	0	4419	5100	5124	6078	4653	4332	1.18286	0	1.18351	1	1.24834	0	1.24988	1	1.06079	0	1.05608	0.999333
PCON_01497	1094	204770..207377	join(204770..205235,205312..205952,206284..206941,207007..207377)	2608	2136	183	243	1710	570	Similar to Putative membrane-bound O-acyltransferase C24H6.01c; acc. no. Q09758	MBOAT	plas 24, mito 1, E.R. 1, golg 1	0	0	0	0	0	0	7140	7759	7302	6435	6921	7220	0.923602	0	0.9167	1	0.971865	0	0.968729	0.992667	1.05407	0	1.05676	1
PCON_01498	1094	207539..208208	join(207539..207592,207659..208117,208163..208208)	670	559	130	324	216	72	Protein of unknown function	no hits above threshold	cyto_nucl 15, cyto 13.5, nucl 11.5	-1	-1	0	-1	0	0	44	25	8	4	24	21	0.188182	2	0.186618	1	0.267857	2	0.281883	1	1.54018	0	1.51048	0.983
PCON_01499	1094	210226..213314	join(210226..211965,212021..213314)	3089	3034	0	103	2931	977	Similar to Probable ATP-dependent RNA helicase prh1; acc. no. Q03319	HA2,DUF1605,Helicase_C,DEAD	nucl 15, cyto_nucl 13.166, cyto 10, mito_nucl 8.666, cyto_mito 6.166	0	0	0	0	0	0	1689	1728	2096	2653	1313	1752	1.39	0	1.40244	1	1.58188	0	1.5981	1	1.13819	0	1.13951	1
PCON_01500	1094	complement(214979..216434)	complement(join(214979..215270,215332..215845,215896..216434))	1456	1345	60	82	1203	401	Similar to taurine catabolism dioxygenase TauD [Ajellomyces dermatitidis SLH14081]; acc. no. XP_002623968	TauD	cyto 16.5, cyto_nucl 13.833, cyto_mito 10.498, nucl 5, mito 2.5	0	0	0	0	0	0	1479	776	1011	1388	1510	2130	1.17838	0	1.0839	0.9945	0.678758	0	0.685692	1	0.638016	0	0.632615	1
PCON_01501	1094	complement(217534..220327)	complement(join(217534..218225,218284..218827,218898..219456,219511..220327))	2794	2612	701	318	1593	531	Similar to hypothetical protein AOL_s00188g124 [Arthrobotrys oligospora ATCC 24927]; acc. no. EGX44786	no hits above threshold	plas 27	0	1	1	0	1	1	1665	4885	1900	1554	139	378	0.695384	0	0.518591	1	8.49662	4	7.07566	1	16.1126	4	13.644	1
PCON_01502	1094	complement(220387..221232)	complement(join(220387..220800,220894..221232))	846	753	217	407	129	43	Protein of unknown function	no hits above threshold	nucl 10, cyto_nucl 10, cyto 6, cysk 5, mito 4	-1	0	1	-1	0	1	502	918	199	61	20	56	0.200288	2	0.174383	1	4.41071	0	3.4956	1	24.0893	4	20.0455	1
PCON_01503	1094	224634..225295	join(224634..224707,224758..225295)	662	612	570	20	72	24	Protein of unknown function	no hits above threshold	no prediction	0	0	0	0	0	0	22	24	31	35	44	10	1.4375	0	1.43415	0.957	2.025	0	1.12526	0.731	1.41136	0	0.784615	0.877
PCON_01504	1094	complement(229853..233593)	complement(join(229853..232443,232498..232918,232977..233593))	3741	3629	752	79	2856	952	Similar to GTP-binding protein 2; acc. no. Q9BX10	GTP_EFTU	nucl 9, cyto 7, mito_nucl 7, mito 5	0	0	0	0	0	0	8952	8759	7614	7227	10911	9029	0.838053	0	0.836127	1	0.750973	0	0.732703	1	0.896198	0	0.876305	1
PCON_01505	1094	complement(233986..235232)	complement(join(233986..234466,234604..235232))	1247	1110	442	62	606	202	Similar to hypothetical protein MYCGRDRAFT_111173 [Mycosphaerella graminicola IPO323]; acc. no. EGP83256	ABM	cyto_nucl 9.333, cyto 9, cysk 8, nucl 7.5, mito_nucl 5.666	1	0	-1	0	0	0	440	719	1266	1385	1393	1884	2.42802	1	2.28828	1	0.82755	0	0.831098	1	0.361799	1	0.363198	1
PCON_01506	1094	complement(236523..236884)	complement(join(236523..236719,236807..236884))	362	275	0	53	222	74	Protein of unknown function	no hits above threshold	mito 12, nucl 8, cyto 6	0	0	0	0	0	0	1	0	8	10	3	6	n.d.	n.d.	7.81445	0.9995	2.25	1	2.13926	0.968	0.125	2	0.273757	0.9685
PCON_01507	1094	236807..239595	join(236807..236997,237084..238689,238743..239595)	2789	2650	532	839	1365	455	Similar to hypothetical protein NFIA_010310 [Neosartorya fischeri NRRL 181]; acc. no. XP_001264247	no hits above threshold	nucl 22.5, cyto_nucl 13.5, cyto 3.5	0	0	0	0	0	0	4825	3353	3878	2522	4642	3605	0.808791	0	0.770416	1	0.788507	0	0.748111	1	1.00756	0	0.971048	0.958
PCON_01508	1094	239666..246231	join(239666..242497,242955..245717,245780..246231)	6566	6047	72	392	5583	1861	Similar to hypothetical protein [Tuber melanosporum Mel28]; acc. no. XP_002836656	no hits above threshold	nucl 21, cyto_nucl 13, mito 3, cyto 3	0	0	0	0	0	0	15831	14388	16226	12959	15579	12111	0.96799	0	0.956026	1	1.07079	0	1.02443	0.998333	1.10872	0	1.07155	1
PCON_01509	1094	complement(250093..250660)	complement(join(250093..250462,250514..250660))	568	517	267	106	195	65	Protein of unknown function	no hits above threshold	mito 21, cyto 4	0	0	0	0	0	0	42	31	55	66	67	64	1.69604	0	1.66324	1	0.924149	0	0.931578	0.702	0.557544	0	0.560099	1
PCON_01510	1094	251232..251848	join(251232..251503,251655..251848)	617	466	158	182	126	42	Protein of unknown function	no hits above threshold	mito 9, cyto 5.5, cyto_nucl 5, plas 4, nucl 3.5, pero 3	0	0	0	0	0	0	7	38	13	5	4	1	0.761278	0	0.386769	0.999	5.625	0	2.61461	0.981	14.0625	0	6.76014	1
PCON_01511	1106	485..1450	485..1450	966	966	0	0	966	322	Similar to Nitrile-specifier protein 5; acc. no. Q93XW5	Kelch_1,Kelch_2	mito 23, cyto 3	0	-1	0	0	0	0	1956	1509	1057	905	3830	2078	0.575817	0	0.5628	1	0.364112	1	0.316118	1	0.643042	0	0.561687	1
PCON_01512	1106	complement(1524..2367)	complement(join(1524..1724,1821..1925,1993..2105,2176..2367))	844	611	93	158	360	120	Protein of unknown function	no hits above threshold	mito 6, extr 6, cyto 5.5, cyto_nucl 5, nucl 3.5, pero 2, E.R. 2, vacu 2	1	1	-1	1	1	-1	25	20	67666	29543	589	1629	2187.2	4	2071.8	1	56.1787	4	45.2319	1	0.0260062	4	0.0218322	1
PCON_01513	1106	complement(2902..3952)	complement(join(2902..3253,3324..3452,3587..3693,3750..3952))	1051	791	143	282	366	122	Protein of unknown function	no hits above threshold	extr 9, plas 5, E.R. 5, pero 3, golg 3	1	1	-1	1	1	-1	7	8	5896	2880	84	179	587.679	4	505.73	1	38.376	4	34.1619	1	0.0655926	4	0.0675498	1
PCON_01514	1106	complement(4494..5186)	complement(join(4494..4711,4777..4881,4938..5186))	693	572	40	127	405	135	Protein of unknown function	no hits above threshold	E.R. 7, golg 6, nucl 3, mito 3, extr 3, pero 3, mito_nucl 3	1	1	-1	1	1	-1	4	20	3961	2205	86	228	462.45	4	232.979	1	24.6854	4	20.3751	1	0.0960832	4	0.0874546	1
PCON_01515	1106	complement(5863..6543)	complement(join(5863..6031,6089..6199,6318..6543))	681	506	20	84	402	134	Protein of unknown function	no hits above threshold	extr 19, E.R. 4, plas 3	0	1	0	0	1	0	0	0	803	449	0	21	626	4	n.d.	1	327.905	4	89.5818	1	n.d.	n.d.	0	1
PCON_01516	1109	5107..5515	join(5107..5188,5263..5303,5353..5515)	409	286	71	246	18	6	Protein of unknown function	no hits above threshold	no prediction	0	0	0	0	0	0	0	0	17	11	0	0	n.d.	n.d.	n.d.	1	n.d.	n.d.	n.d.	1	n.d.	n.d.	n.d.	n.d.
PCON_01517	1109	7429..8124	join(7429..7660,7719..8124)	696	638	384	0	312	104	Protein of unknown function	no hits above threshold	nucl 16.5, cyto_nucl 10.5, cyto 3.5, mito 3, pero 3	0	1	-1	0	0	-1	0	3	48	34	16	8	n.d.	n.d.	21.1986	1	3.84375	2	3.1435	1	0.140625	2	0.148288	1
PCON_01518	1116	complement(3505..5216)	complement(3505..5216)	1712	1712	100	100	1512	504	Protein of unknown function	no hits above threshold	nucl 19.5, cyto_nucl 13.5, cyto 4.5	0	0	0	0	0	0	8565	7109	6926	8027	6511	6935	0.962304	0	0.961251	0.999667	1.11318	0	1.124	1	1.16686	0	1.16931	1
PCON_01519	1116	complement(5596..6538)	complement(join(5596..5806,5887..6111,6176..6538))	943	799	226	0	573	191	Protein of unknown function	no hits above threshold	nucl 14, cyto 6, cyto_pero 5.333, cyto_mito 4.833, pero 3.5	0	-1	-1	0	0	0	594	552	446	489	1688	1296	0.816979	0	0.818411	1	0.31884	2	0.308241	1	0.390792	2	0.376634	1
PCON_01520	1116	7638..10493	join(7638..7654,8406..9044,9096..9551,9608..10006,10058..10493)	2856	1947	0	207	1740	580	Similar to 4-coumarate--CoA ligase-like 7; acc. no. Q9M0X9	AMP-binding	mito 10, cyto 10, cyto_mito 10	0	0	0	0	0	0	11656	13335	5459	8876	6519	7220	0.576207	0	0.584917	1	1.0461	0	1.0733	1	1.82373	0	1.83496	1
PCON_01521	1116	10938..12261	join(10938..11604,11661..12261)	1324	1268	339	239	690	230	Similar to Cutinase; acc. no. Q8TGB8	Cutinase	extr 27	0	-1	-1	0	0	-1	45	48	81	56	308	185	1.47465	0	1.43998	0.9945	0.296336	2	0.265338	1	0.201163	3	0.184265	1
PCON_01522	1116	13641..14992	join(13641..13738,13794..14037,14090..14558,14615..14992)	1352	1189	0	112	1077	359	Similar to Tyrosinase; acc. no. P55023	Tyrosinase	extr 13, golg 6, E.R. 3, pero 2, vacu 2	1	1	0	1	1	0	13	59	869	720	24	49	37.2907	4	21.1162	1	24.6592	4	22.3665	1	1.11735	0	1.05921	0.6105
PCON_01523	1116	16809..19306	join(16809..16894,16954..17091,17148..19306)	2498	2383	0	1219	1164	388	Similar to hypothetical protein [Tuber melanosporum Mel28]; acc. no. XP_002841286	no hits above threshold	plas 19, mito 3, E.R. 3	1	0	-1	1	0	0	70	112	298	443	204	228	4.30045	3	4.1358	1	1.72059	0	1.75822	1	0.422601	1	0.425121	1
PCON_01524	1116	19665..20912	19665..20912	1248	1248	0	39	1209	403	Similar to hypothetical protein [Tuber melanosporum Mel28]; acc. no. XP_002838596	Rhomboid	plas 17, mito 7, vacu 2	1	0	0	0	0	0	925	790	1708	1928	1773	1386	2.13334	1	2.13675	1	1.16853	0	1.13895	1	0.551165	0	0.533029	1
PCON_01525	1116	complement(22625..23917)	complement(join(22625..22684,22747..23095,23154..23272,23334..23491,23558..23917))	1293	1046	465	436	273	91	Protein of unknown function	no hits above threshold	mito 8, plas 8, extr 8, E.R. 2	0	0	0	0	0	0	67	47	55	30	63	33	0.769292	0	0.736366	0.976	0.981241	0	0.824246	0.897	1.31602	0	1.11934	0.766
PCON_01526	1116	24331..26351	24331..26351	2021	2021	0	158	1863	621	Similar to similar to An06g00150 [Aspergillus kawachii IFO 4308]; acc. no. GAA88098	DUF3176	plas 20, E.R. 4, mito 2	0	0	0	0	0	0	5787	6179	9948	8979	4881	5150	1.58343	0	1.57578	1	1.88821	0	1.88692	1	1.19376	0	1.19745	1
PCON_01527	1116	complement(29946..30622)	complement(join(29946..30152,30214..30362,30397..30622))	677	582	0	0	582	194	Similar to hypothetical protein SNOG_13236 [Phaeosphaeria nodorum SN15]; acc. no. XP_001803447	no hits above threshold	plas 17, E.R. 5, mito 4	-1	0	1	0	0	1	1024	1097	441	385	207	334	0.389901	2	0.386955	1	1.61585	0	1.57021	1	4.14917	3	4.05786	1
PCON_01528	1116	complement(31770..32357)	complement(31770..32357)	588	588	87	66	435	145	Similar to hypothetical protein CC1G_06935 [Coprinopsis cinerea okayama7#130]; acc. no. XP_001837729	no hits above threshold	plas 19, mito 5, E.R. 1, golg 1, vacu 1	0	1	1	0	1	1	328	528	302	202	40	47	0.622783	0	0.572829	1	5.83085	4	5.66763	1	9.90319	4	9.89411	1
PCON_01529	1116	complement(33120..36403)	complement(join(33120..34678,34742..35060,35410..35824,35882..36403))	3284	2815	843	238	1791	597	Similar to Protein phosphatase 2C homolog 4; acc. no. O14156	PP2C	mito 15, cyto 5, extr 5	0	0	0	0	0	0	3389	2778	4714	4002	3418	3459	1.42734	0	1.40643	1	1.26746	0	1.25916	1	0.896789	0	0.895287	1
PCON_01530	1116	36811..37823	join(36811..37413,37470..37823)	1013	957	368	459	186	62	Protein of unknown function	no hits above threshold	mito 22, nucl 2.5, cyto_nucl 2.5	-1	-1	0	-1	0	0	311	492	74	105	250	371	0.234846	3	0.227417	1	0.29962	2	0.302461	1	1.34411	0	1.32998	1
PCON_01531	1116	complement(39450..39794)	complement(join(39450..39512,39562..39794))	345	296	117	26	153	51	Protein of unknown function	no hits above threshold	nucl 10, cyto 6, extr 5, golg 2, cysk 2	1	0	0	1	0	0	3	7	35	14	6	0	5.83333	2	4.37706	1	n.d.	n.d.	6.08394	1	n.d.	n.d.	1.38996	0.731
PCON_01532	1116	40568..43858	join(40568..41395,41512..42109,42217..42808,43255..43858)	3291	2622	51	0	2571	857	Similar to Uncharacterized transcriptional regulatory protein C139.03; acc. no. Q9UTN0	Fungal_trans	nucl 16, mito 4, cyto 4, cyto_mito 4	0	0	0	0	0	0	757	942	997	858	514	450	1.10492	0	1.08086	0.984	1.93279	0	1.89394	1	1.77025	0	1.75225	1
PCON_01533	1116	complement(42785..43648)	complement(join(42785..42943,43004..43648))	864	804	620	112	72	24	Protein of unknown function	no hits above threshold	no prediction	0	0	0	0	0	0	17	6	32	29	6	0	3.43873	0	2.60491	0.999	n.d.	n.d.	7.7083	1	n.d.	n.d.	2.95914	0.99
PCON_01534	1116	complement(44668..46887)	complement(join(44668..45570,45643..46887))	2220	2148	558	198	1392	464	Similar to Alkaline protease 1; acc. no. A1CWF3	Peptidase_S8,Inhibitor_I9	extr 27	0	-1	-1	0	0	0	3509	3851	2840	2571	9900	10098	0.736781	0	0.730071	1	0.270604	2	0.269682	1	0.368073	2	0.369392	1
PCON_01535	1116	complement(53380..54643)	complement(53380..54643)	1264	1264	40	300	924	308	Similar to von Willebrand factor [Coccidioides posadasii str. Silveira]; acc. no. EFW18786	VWA	cyto 9, nucl 7, pero 6, cyto_mito 6	0	0	0	0	0	0	25363	23143	21362	16580	17552	21166	0.783854	0	0.773533	1	0.988571	0	0.981383	0.99425	1.26381	0	1.2687	1
PCON_01536	1116	55653..56274	join(55653..56145,56212..56274)	622	556	34	459	129	43	Protein of unknown function	no hits above threshold	mito 14, nucl 10.5, cyto_nucl 7	1	1	0	1	0	0	1	11	32	30	16	8	16.9091	2	4.52728	1	2.90625	1	2.46186	1	0.5625	0	0.543783	0.952
PCON_01537	1116	56275..59138	join(56275..56318,56370..56771,56824..56869,56923..56981,57037..57082,57140..57253,57304..57356,57403..57441,57499..57793,57928..57973,58027..58128,58184..58366,58429..59138)	2864	2139	301	350	1539	513	Similar to Carboxylic acid transporter protein homolog; acc. no. P36035	Sugar_tr,MFS_1	plas 25	1	1	0	1	1	0	165	483	3230	1547	448	698	9.71045	2	7.09454	1	4.3767	3	4.16542	1	0.593699	0	0.58713	1
PCON_01538	1116	60458..61820	join(60458..61595,61665..61820)	1363	1294	29	245	1089	363	Similar to Putative ankyrin repeat protein MM_0045; acc. no. Q8Q0U0	Ank	cyto_nucl 11.5, nucl 10, cyto 9, mito 5	0	0	0	0	0	0	1241	1106	1714	1426	893	922	1.34232	0	1.32908	1	1.73047	0	1.7241	1	1.29344	0	1.29721	1
PCON_01539	1116	complement(62120..64101)	complement(join(62120..62684,62735..63508,63586..63822,63887..64101))	1982	1791	0	0	1791	597	Similar to Probable alpha-galactosidase D; acc. no. A4DA70	Melibiase	extr 25	0	0	0	0	0	0	25	61	48	33	58	32	1.14197	0	0.917196	0.674	0.98195	0	0.844003	0.823	1.04256	0	0.9202	0.701
PCON_01540	1116	complement(64592..66271)	complement(64592..66271)	1680	1680	0	0	1680	560	Similar to Probable alpha-fucosidase A; acc. no. A2R797	no hits above threshold	extr 12, cyto 7, cyto_nucl 6.833, cyto_mito 6.499, mito 4.5	-1	0	0	0	0	0	675	616	222	207	378	450	0.332996	2	0.330516	1	0.522063	0	0.523226	1	1.57106	0	1.58306	1
PCON_01541	1116	complement(67071..73285)	complement(join(67071..67087,67155..67510,67570..69186,69241..70792,70847..72649,72701..73285))	6215	5930	0	743	5313	1771	Similar to Uncharacterized helicase C694.02; acc. no. Q9P7T8	DEAD,ResIII,Helicase_C	plas 15, nucl 4.5, cyto_nucl 3.5, pero 3, cyto 1.5	0	0	0	0	0	0	24208	21023	23179	25435	26177	23950	1.08015	0	1.08044	1	0.971735	0	0.967772	1	0.904113	0	0.89572	1
PCON_01542	1116	74775..78432	join(74775..74890,74957..75137,75191..76546,76596..77353,77409..78229,78278..78432)	3658	3387	1646	66	1794	598	Similar to SET domain-containing protein SNOG_11806; acc. no. P0CY36	SET	cyto 8.5, cysk 7, mito 6, cyto_nucl 5.5, pero 4	0	-1	-1	0	0	0	1910	1715	1151	1381	4020	3919	0.70051	0	0.705706	1	0.318983	2	0.321096	1	0.456681	2	0.455	1
PCON_01543	1116	complement(78823..81631)	complement(join(78823..79329,79374..79490,79544..79635,80596..80746,80797..81631))	2809	1702	0	328	1374	458	Similar to MOSC domain-containing protein 1, mitochondrial; acc. no. Q5VT66	MOSC,MOSC_N	nucl 12, cyto_nucl 11, cyto 8, mito 4	0	1	0	0	0	0	3991	3793	7398	7618	3240	4069	1.93033	0	1.93389	1	2.08123	1	2.09104	1	1.07887	0	1.08126	0.999667
PCON_01544	1116	86034..86334	join(86034..86118,86187..86334)	301	233	204	52	45	15	Protein of unknown function	no hits above threshold	no prediction	0	0	0	0	0	0	0	0	13	0	0	0	n.d.	n.d.	n.d.	1	n.d.	n.d.	n.d.	1	n.d.	n.d.	n.d.	n.d.
PCON_01545	1116	87606..90000	join(87606..87940,88026..88269,88670..90000)	2395	1910	130	1832	348	116	Protein of unknown function	no hits above threshold	nucl 8.5, mito 8, cyto_nucl 8, cyto 6.5, plas 2	1	1	-1	1	1	0	39	76	11595	8171	124	204	191.725	4	167.693	1	64.0738	4	61.3426	1	0.372786	1	0.365803	1
PCON_01546	1116	92706..93535	join(92706..92967,93022..93215,93269..93535)	830	723	70	41	612	204	Protein of unknown function	no hits above threshold	extr 18, golg 5, E.R. 3	0	1	1	0	0	0	27799	25541	28323	15436	8184	12781	0.821851	0	0.799207	1	2.19266	1	2.09703	1	2.67274	1	2.62389	1
PCON_01547	1116	96558..98305	join(96558..96617,96687..96783,96838..97029,97082..97712,97770..98305)	1748	1516	15	496	1005	335	Similar to Demethylmenaquinone methyltransferase; acc. no. Q9RRT0	Methyltransf_11,Methyltransf_12,Ubie_methyltran	cysk 17, cyto 6.5, cyto_pero 4.5, pero 1.5	0	-1	-1	0	-1	-1	605	530	311	613	3484	2036	0.817667	0	0.840188	1	0.179761	3	0.1666	1	0.22081	3	0.198289	1
PCON_01548	1116	98626..100496	join(98626..98708,98775..100496)	1871	1805	43	43	1719	573	Similar to FAD-containing monooxygenase EthA; acc. no. A0R665	Pyr_redox_2,FMO-like	cyto 10.5, mito 7, cyto_nucl 6.5, pero 5, extr 2	0	0	0	0	0	0	811	797	2099	1144	1076	1061	2.01694	1	1.96544	1	1.51762	0	1.47733	1	0.752494	0	0.751654	1
PCON_01549	1116	101446..102068	join(101446..101628,101694..102068)	623	558	0	0	558	186	Protein of unknown function	no hits above threshold	nucl 18.5, cyto_nucl 12.5, cyto 5.5	0	0	0	0	0	0	9	0	18	2	7	0	n.d.	n.d.	2.11888	0.9615	n.d.	n.d.	2.1499	0.967	n.d.	n.d.	1.01464	0.5135
PCON_01550	1116	complement(103094..104362)	complement(join(103094..103592,103643..103684,103732..104036,104097..104362))	1269	1112	418	217	537	179	Protein of unknown function	no hits above threshold	cysk 15, nucl 6, cyto 3, mito 2, cyto_pero 2	1	0	0	0	0	0	4109	6052	13337	12627	7331	9943	2.65224	2	2.54004	1	1.53824	0	1.53209	1	0.601989	0	0.603176	1
PCON_01551	1116	complement(104597..105328)	complement(104597..105328)	732	732	7	47	678	226	Protein of unknown function	no hits above threshold	extr 17, mito 3, plas 3, E.R. 2, vacu 2	0	0	0	0	0	0	102	109	205	190	99	128	1.8741	0	1.86969	1	1.76896	0	1.76379	1	0.944938	0	0.943361	0.707
PCON_01552	1116	106580..107012	join(106580..106592,106648..107012)	433	378	6	114	258	86	Protein of unknown function	no hits above threshold	extr 10, mito 9, golg 3, plas 2, E.R. 2	0	1	1	0	0	0	44	30	32	41	13	18	1.02311	0	1.0148	0.522	2.41774	1	2.46556	1	2.45085	1	2.42961	1
PCON_01553	1116	107201..108936	join(107201..108525,108574..108936)	1736	1688	0	560	1176	392	Protein of unknown function	no hits above threshold	nucl 11, cyto_nucl 10.5, cyto 8, mito 4, extr 2, golg 2	1	1	0	0	0	0	73	92	219	165	85	97	2.35855	1	2.28155	1	2.1191	1	2.10504	1	0.910552	0	0.922637	0.763
PCON_01554	1116	complement(110146..111479)	complement(join(110146..110369,110423..110550,110604..110968,111026..111479))	1334	1171	208	150	813	271	Similar to Extracellular metalloprotease MGG_08041; acc. no. A4RGT4	Peptidase_M43	extr 26	0	-1	-1	0	0	0	17742	21145	18333	25504	62693	43474	1.13599	0	1.14258	1	0.426896	1	0.408663	1	0.378691	2	0.357667	1
PCON_01555	1116	116713..117698	join(116713..117171,117264..117698)	986	894	141	114	639	213	Similar to UPF0311 protein CA_C3321; acc. no. Q97DZ9	DUF3237	extr 19, golg 4, E.R. 2	1	1	0	1	1	0	0	11	222	300	2	0	142.364	4	44.0435	1	195.75	4	167.293	1	n.d.	n.d.	3.79836	0.99
PCON_01556	1116	118163..120209	join(118163..118394,118461..119527,119579..120209)	2047	1930	96	313	1521	507	Similar to hypothetical protein [Tuber melanosporum Mel28]; acc. no. XP_002840884	Zn_clus	nucl 14, cyto 4, cysk 4, mito 3	0	0	0	0	0	0	6542	7647	7534	5647	8373	9506	0.934627	0	0.915466	1	0.740206	0	0.734322	1	0.796812	0	0.80213	1
PCON_01557	1116	120724..122542	join(120724..121056,121137..122542)	1819	1739	92	117	1530	510	Similar to 4-hydroxyacetophenone monooxygenase; acc. no. Q93TJ5	FMO-like	mito_nucl 7.166, nucl 7, mito 7, cyto_nucl 7, pero 6	0	0	0	0	0	0	153	244	181	208	222	240	1.03419	0	0.980065	0.5975	0.843271	0	0.851687	0.9875	0.860614	0	0.869011	0.9625
PCON_01558	1116	123217..124211	join(123217..123431,123480..123859,123907..124211)	995	900	0	111	789	263	Similar to Uncharacterized oxidoreductase dltE; acc. no. P39577	adh_short,KR	cysk 18, cyto 5.5, cyto_nucl 3.5, pero 3	0	-1	-1	0	-1	-1	19	38	47	133	585	405	3.55263	0	3.21062	1	0.188034	2	0.185381	1	0.0595442	4	0.0577401	1
PCON_01559	1116	complement(125452..127592)	complement(join(125452..127240,127297..127592))	2141	2085	22	257	1806	602	Protein of unknown function	no hits above threshold	nucl 21, cyto_nucl 14, cyto 5	1	1	0	1	1	0	1304	1462	8173	18274	1339	1162	9.59276	4	9.87507	1	10.6278	4	10.8135	1	1.11152	0	1.09503	0.998
PCON_01560	1116	complement(127842..129446)	complement(join(127842..128569,128617..129446))	1605	1558	134	119	1305	435	Similar to hypothetical protein [Tuber melanosporum Mel28]; acc. no. XP_002841288	no hits above threshold	mito 11.5, cyto_mito 9.5, nucl 9, cyto 6.5	0	0	0	0	0	0	9695	9371	5821	5795	9982	10762	0.609428	0	0.609303	1	0.560762	0	0.562974	1	0.92041	0	0.923965	1
PCON_01561	1116	complement(130353..131316)	complement(join(130353..130577,130633..131316))	964	909	22	152	735	245	Protein of unknown function	no hits above threshold	extr 25	1	1	-1	1	1	-1	4	6	6037	5290	15	50	1179.9	4	1066.09	1	245.418	4	188.921	1	0.216667	2	0.177209	1
PCON_01562	1116	complement(131936..132579)	complement(join(131936..132107,132164..132264,132318..132424,132496..132579))	644	464	0	143	321	107	Protein of unknown function	no hits above threshold	mito 9, cyto_nucl 5, nucl 4.5, cyto 4.5, extr 3, pero 2, cysk 2	0	0	0	0	0	0	35	7	1	7	12	8	0.342857	0	0.227399	1	0.416667	0	0.444599	0.979	2.1875	0	1.95514	0.996
PCON_01563	1116	complement(135710..139149)	complement(join(135710..138081,138143..138227,138291..138440,138520..139149))	3440	3237	228	96	2913	971	Similar to Uncharacterized protein C4D7.10c; acc. no. O14174	Spt20	nucl 16, cyto_nucl 10.833, mito 6.5, cyto_mito 5.666, cyto 3.5	0	0	0	0	0	0	4801	4272	4912	5309	5119	3563	1.13037	0	1.13171	1	1.21633	0	1.15142	1	1.07972	0	1.01742	0.847333
PCON_01564	1116	complement(142419..145242)	complement(join(142419..142906,142959..143046,143101..143566,143620..143739,143792..144019,144069..144150,144213..145242))	2824	2502	184	254	2064	688	Similar to Dual specificity protein kinase lkh1; acc. no. Q10156	Pkinase,Pkinase_Tyr	nucl 14, mito 6, cyto 4, plas 2, cyto_pero 2	0	0	0	0	0	0	12382	13795	15594	14385	12949	10850	1.14859	0	1.14075	1	1.26955	0	1.23968	1	1.10854	0	1.08672	1
PCON_01565	1116	complement(146407..146931)	complement(join(146407..146567,146670..146931))	525	423	228	0	195	65	Protein of unknown function	no hits above threshold	nucl 17, cyto_nucl 13, cyto 5, mito 3	0	0	0	0	0	0	31	10	18	53	76	43	2.34758	0	1.8008	0.998	0.646343	0	0.599797	1	0.373241	0	0.333072	1
PCON_01566	1116	complement(148946..149872)	complement(join(148946..148969,149023..149872))	927	874	485	259	183	61	Protein of unknown function	no hits above threshold	mito 12, nucl 6.5, cyto_nucl 6.5, cyto 5.5	0	0	0	0	0	0	19	21	22	33	110	15	1.37845	0	1.3929	0.929	1.04167	0	0.401749	1	0.757576	0	0.288426	1
PCON_01567	1116	151679..153306	join(151679..151930,151972..152617,152673..152900,153026..153168,153205..153306)	1628	1371	0	0	1371	457	Protein of unknown function	no hits above threshold	nucl 16, mito 7, cyto 4	0	0	0	0	0	0	3294	2959	3163	2689	2885	2536	0.938565	0	0.929025	1	1.084	0	1.06077	0.996667	1.15828	0	1.14181	1
PCON_01568	1116	complement(154004..154961)	complement(join(154004..154685,154752..154961))	958	892	61	582	249	83	Protein of unknown function	no hits above threshold	mito 16, nucl 5, cyto 2, pero 2, cyto_pero 2	0	1	0	0	0	0	79	76	170	119	77	53	1.86521	0	1.83265	1	2.30152	1	2.12919	1	1.23438	0	1.16181	0.844
PCON_01569	1116	155589..159027	join(155589..158132,158195..159027)	3439	3377	0	122	3255	1085	Similar to TBC domain-containing protein C4G8.04; acc. no. Q09830	TBC	cyto 12, nucl 7, mito 7, mito_nucl 7	0	0	0	0	0	0	2739	2474	3886	3672	2138	2125	1.45359	0	1.44704	1	1.77295	0	1.76453	1	1.22286	0	1.21941	1
PCON_01570	1116	complement(159926..160248)	complement(join(159926..159939,160005..160248))	323	258	36	200	87	29	Protein of unknown function	no hits above threshold	no prediction	0	0	0	0	0	0	15	20	42	14	9	0	1.63333	0	1.54452	0.96	n.d.	n.d.	4.60119	1	n.d.	n.d.	2.97905	1
PCON_01571	1116	161194..164970	join(161194..161670,161711..163182,163244..163417,163470..163977,164024..164331,164466..164970)	3777	3444	1205	395	1884	628	Similar to Serine/threonine-protein kinase nrc-2; acc. no. O42626	Pkinase,Pkinase_Tyr	nucl 12, cyto_nucl 10.5, mito 8, cyto 7	0	0	0	0	0	0	17864	19401	20511	21076	16743	19354	1.11788	0	1.11688	1	1.15815	0	1.16578	1	1.03779	0	1.04378	1
PCON_01572	1116	165440..168408	join(165440..165475,165825..166700,166846..168408)	2969	2475	0	1113	1362	454	Similar to Molybdenum cofactor biosynthesis protein 1; acc. no. Q5RKZ7	Mob_synth_C,Radical_SAM	mito 25.5, cyto_mito 13.5	0	0	0	0	0	0	1678	1659	2155	1658	2114	2410	1.14268	0	1.12879	1	0.846462	0	0.840355	1	0.740793	0	0.744474	1
PCON_01573	1116	172954..175177	join(172954..173280,173374..175177)	2224	2131	0	40	2091	697	Similar to Putative pseudouridine synthase C1A4.09; acc. no. O74343	TruD	cyto 13.5, cyto_nucl 10, mito 7, nucl 5.5	0	0	0	0	0	0	3748	4127	3291	3822	3143	4300	0.905335	0	0.907746	1	0.979328	0	0.983284	0.830333	1.08424	0	1.08322	1
PCON_01574	1116	175870..176630	175870..176630	761	761	0	17	744	248	Protein of unknown function	no hits above threshold	cyto 12, cyto_nucl 10, cysk 5, nucl 4, pero 3	0	0	0	0	0	0	836	841	682	846	799	1301	0.911159	0	0.921141	0.984	0.771718	0	0.762172	1	0.846971	0	0.827421	1
PCON_01575	1116	177570..177974	join(177570..177795,177858..177974)	405	343	3	100	240	80	Protein of unknown function	no hits above threshold	mito 10, cyto 6, nucl 3, extr 3, pero 2, plas 1, E.R. 1, golg 1	1	1	0	1	1	0	4	0	111	504	0	1	192.188	4	136.123	1	307.5	4	351.093	1	n.d.	n.d.	2.57924	0.855
PCON_01576	1116	178406..179214	178406..179214	809	809	0	83	726	242	Similar to Uncharacterized hemerythrin-like protein C869.06c; acc. no. Q9URY9	no hits above threshold	mito 20, nucl 5	1	1	-1	1	1	0	7	11	167	514	32	17	39.7987	4	35.5829	1	15.335	4	13.6089	1	0.405331	1	0.382457	1
PCON_01577	1116	180252..180773	join(180252..180364,180432..180773)	522	455	307	122	93	31	Protein of unknown function	no hits above threshold	nucl 17.5, cyto_nucl 13, cyto 5.5, mito 3	0	1	-1	0	0	-1	4	0	52	49	21	10	n.d.	n.d.	18.8635	1	3.72738	2	3.0561	1	0.147619	2	0.162011	1
PCON_01578	1117	11399..13544	join(11399..11690,11762..11778,12000..12145,12240..12320,12390..13181,13247..13544)	2146	1626	122	1023	546	182	Similar to ADP-ribosylation factor-like protein 2; acc. no. Q2TA37	Arf,Ras,Gtr1_RagA,G-alpha,Miro,GTP_EFTU,SRPRB	mito 13, cyto 8, cyto_nucl 7.333, nucl 5.5, cyto_pero 4.833	0	0	0	0	0	0	1769	2210	2584	2440	1497	1706	1.27833	0	1.25629	1	1.57524	0	1.5792	1	1.24758	0	1.25703	1
PCON_01579	1117	complement(12636..13764)	complement(join(12636..13181,13247..13562,13673..13764))	1129	954	0	0	954	318	Similar to Glucose 1-dehydrogenase; acc. no. P12310	adh_short,KR	mito 7, cyto 6, E.R. 5, plas 4, extr 4	0	0	0	0	0	0	17	4	25	15	8	0	3.08824	0	1.77974	0.985	n.d.	n.d.	3.80279	1	n.d.	n.d.	2.13671	0.976
PCON_01580	1117	13996..16301	join(13996..14959,15209..16301)	2306	2057	221	1875	210	70	Protein of unknown function	no hits above threshold	plas 9, mito 7, E.R. 4, nucl 2, pero 2, golg 2	0	0	0	0	0	0	2001	1932	3244	3868	3394	3557	1.80885	0	1.82518	1	1.02373	0	1.03602	0.974667	0.566129	0	0.567627	1
PCON_01581	1117	16424..17757	join(16424..16953,17033..17757)	1334	1255	807	155	372	124	Protein of unknown function	no hits above threshold	mito 12, nucl 9, cyto_mito 9	1	1	0	1	1	0	89	96	7102	9359	252	103	89.106	4	89.2522	1	56.2842	4	44.0417	1	0.632561	0	0.493452	1
PCON_01582	1117	complement(23281..24525)	complement(join(23281..23948,23996..24241,24297..24373,24426..24525))	1245	1091	61	259	771	257	Protein of unknown function	no hits above threshold	plas 14, E.R. 7, mito 3, golg 3	1	1	0	1	1	0	1	0	1860	3866	9	4	2863	4	2382.09	1	516.931	4	374.791	1	0.0902778	4	0.157337	0.995
PCON_01583	1117	25081..27617	join(25081..25273,25338..25533,25585..27617)	2537	2422	144	91	2187	729	Similar to Eukaryotic translation initiation factor 3 subunit B; acc. no. A7EHM8	eIF2A,RRM_1	cyto 15.5, cyto_nucl 12, nucl 7.5, pero 3	0	0	0	0	0	0	19872	22667	20271	24199	29669	22167	1.04993	0	1.05244	1	0.876252	0	0.847205	1	0.838202	0	0.804991	1
PCON_01584	1117	27930..30549	join(27930..28404,28477..29099,29216..29298,29372..29513,29660..30549)	2620	2213	321	623	1269	423	Similar to hypothetical protein GLRG_04775 [Glomerella graminicola M1.001]; acc. no. EFQ29631	no hits above threshold	mito 25, cyto_mito 14.5	1	1	1	0	1	0	7876	8807	15292	19065	2690	4815	2.06584	1	2.07825	1	4.97688	3	4.81003	1	2.41666	1	2.31446	1
PCON_01585	1117	31296..31891	31296..31891	596	596	0	290	306	102	Similar to ATP synthase assembly factor FMC1, mitochondrial; acc. no. P40491	Complex1_LYR	nucl 13, mito 12	0	0	0	0	0	0	1187	1311	1306	2061	1383	1907	1.35121	0	1.37243	1	1.05004	0	1.06753	0.995333	0.779032	0	0.777841	1
PCON_01586	1117	32197..32559	join(32197..32449,32501..32559)	363	312	166	11	135	45	Protein of unknown function	no hits above threshold	nucl 19.5, cyto_nucl 15, cyto 7.5	0	0	0	0	0	0	4	6	17	16	15	0	3.4375	2	3.14212	0.999	n.d.	n.d.	1.92729	0.978	n.d.	n.d.	0.613373	0.875
PCON_01587	1117	complement(34683..35448)	complement(join(34683..34775,34835..34971,35036..35157,35213..35448))	766	588	111	9	468	156	Protein of unknown function	no hits above threshold	nucl 12, cyto_nucl 10.166, mito_nucl 9.333, cyto 7, mito 5.5, cyto_pero 4.833	1	0	0	1	0	0	0	3	52	64	0	0	38.6667	4	91.3747	1	58	4	n.d.	1	n.d.	n.d.	n.d.	1
PCON_01588	1117	complement(41861..45152)	complement(join(41861..42357,42414..45152))	3292	3236	0	311	2925	975	Similar to U3 small nucleolar RNA-associated protein 14; acc. no. Q04500	Utp14	nucl 13.5, mito_nucl 13.333, mito 12, cyto_mito 7.333	0	0	0	0	0	0	4753	5645	4945	5264	5833	5071	0.989102	0	0.98369	0.863667	0.940857	0	0.928876	1	0.958275	0	0.944277	1
PCON_01589	1117	45852..49349	join(45852..45955,46005..46076,46128..46313,46362..46758,46810..49349)	3498	3299	79	25	3195	1065	Similar to Valine--tRNA ligase, mitochondrial; acc. no. P07806	tRNA-synt_1,Anticodon_1,tRNA-synt_1g	cyto 14.5, cyto_nucl 10, pero 7, nucl 4.5	0	0	0	0	0	0	12019	13301	19459	18381	15374	13801	1.49831	0	1.48966	1	1.30078	0	1.28513	1	0.870397	0	0.862701	1
PCON_01590	1117	49614..51357	join(49614..49968,50020..50042,50101..50231,50304..50482,50539..51226,51276..51357)	1744	1458	229	786	492	164	Similar to ATP synthase subunit delta, mitochondrial; acc. no. P56525	ATP-synt_DE_N	mito 26	0	0	0	0	0	0	5474	6328	6990	7306	8509	8560	1.2177	0	1.21182	1	0.837549	0	0.839513	1	0.691435	0	0.69277	1
PCON_01591	1117	complement(56355..58499)	complement(join(56355..56866,56923..58371,58439..58499))	2145	2022	51	192	1779	593	Similar to Transcription factor TFIIIB component B&apos; acc. no. O94481	Myb_DNA-binding	nucl 20, mito 4, cyto 3	0	0	0	0	0	0	6554	6535	5079	6201	5815	6602	0.861794	0	0.868795	1	0.912096	0	0.924411	1	1.05837	0	1.06402	1
PCON_01592	1117	complement(58906..60089)	complement(join(58906..59346,59455..59803,59982..60089))	1184	898	83	353	462	154	Similar to 60S ribosomal protein L25; acc. no. P51997	Ribosomal_L23eN,Ribosomal_L23	nucl 13, mito 10, cyto 4	0	0	0	0	0	0	49595	43554	28396	42761	52059	49146	0.767132	0	0.778756	1	0.703681	0	0.712977	1	0.921162	0	0.915534	1
PCON_01593	1117	60267..62702	join(60267..60857,60914..61512,61560..61684,61738..62328,62381..62702)	2436	2228	1061	74	1149	383	Similar to Tyrosinase; acc. no. P55023	Tyrosinase	extr 19, plas 4, E.R. 2	0	0	0	0	0	0	314	372	140	293	749	296	0.63574	0	0.64895	1	0.510235	0	0.402376	1	0.808364	0	0.620041	1
PCON_01594	1117	63386..64469	join(63386..63505,63558..64183,64233..64469)	1084	983	47	180	756	252	Similar to Complex I intermediate-associated protein 30, mitochondrial; acc. no. O42636	CIA30	mito 20, cyto 3, pero 2	0	0	0	0	0	0	1711	1703	2413	2680	1874	1916	1.49181	0	1.49813	1	1.34396	0	1.35147	1	0.900902	0	0.902104	1
PCON_01595	1117	64681..65965	join(64681..65290,65382..65965)	1285	1194	0	96	1098	366	Similar to RNA 3&apos; acc. no. Q08096	RTC,RTC_insert	mito 22, cyto 3	0	0	0	0	0	0	1845	1925	1503	1345	1571	1995	0.755778	0	0.752225	1	0.810107	0	0.808846	1	1.07237	0	1.07527	0.9975
PCON_01596	1117	complement(69265..69735)	complement(69265..69735)	471	471	12	0	459	153	Similar to Putative protein rhsE; acc. no. P24211	no hits above threshold	extr 22, plas 3	1	1	0	1	1	0	480	146	6655	11896	97	56	41.4274	4	30.6738	1	130.629	4	118.993	1	4.40804	0	3.8793	1
PCON_01597	1117	complement(70792..72539)	complement(join(70792..71284,71339..71530,71583..71677,71726..72255,72328..72539))	1748	1522	188	218	1116	372	Similar to hypothetical protein [Tuber melanosporum Mel28]; acc. no. XP_002836876	no hits above threshold	plas 21, E.R. 3, mito 2	0	1	0	0	0	0	13715	15309	15964	27035	6742	8115	1.48598	0	1.51483	1	2.91912	1	3.00112	1	1.97039	0	1.98116	1
PCON_01598	1117	complement(74243..76109)	complement(join(74243..74908,74963..76109))	1867	1813	214	0	1599	533	Similar to Protoporphyrinogen oxidase; acc. no. Q10062	Amino_oxidase	cyto 7.5, cyto_nucl 6.5, mito 6, nucl 4.5, plas 4, extr 2, E.R. 2	-1	-1	0	0	-1	0	15111	14393	3645	3895	14758	15943	0.25571	2	0.256299	1	0.245961	3	0.247635	1	0.962445	0	0.966195	1
PCON_01599	1117	77580..79300	join(77580..78027,78208..78713,78769..79161,79214..79300)	1721	1434	39	0	1395	465	Similar to Acetylcholinesterase; acc. no. Q92035	COesterase	extr 13, mito 8, plas 4, cyto_mito 4, mito_nucl 4	0	-1	0	0	-1	0	195	82	31	42	259	204	0.316151	0	0.271789	1	0.159924	4	0.158867	1	0.606835	0	0.584525	1
PCON_01600	1117	79725..80195	79725..80195	471	471	0	42	429	143	Protein of unknown function	no hits above threshold	mito 19, nucl 5, cyto 3	0	0	-1	0	0	-1	23	38	65	205	446	129	4.7111	0	4.47616	1	0.674601	0	0.453892	1	0.15241	2	0.101402	1
PCON_01601	1117	complement(80684..82672)	complement(join(80684..81040,81092..81295,81351..81430,81486..81539,82413..82465,82615..82672))	1989	806	0	122	684	228	Protein of unknown function	no hits above threshold	plas 20, mito 3, E.R. 2	0	0	0	0	0	0	5302	5630	3153	2344	3814	4579	0.503289	0	0.495796	1	0.660437	0	0.654583	1	1.31343	0	1.32027	1
PCON_01602	1117	85654..87617	join(85654..86075,86140..86420,86475..87617)	1964	1846	349	690	807	269	Similar to hypothetical protein [Tuber melanosporum Mel28]; acc. no. XP_002838878	no hits above threshold	nucl 14.5, cyto_nucl 11.333, mito_nucl 9.166, cyto 6, mito 2.5	0	0	0	0	0	0	284	333	603	404	248	335	1.64245	0	1.5976	1	1.76661	0	1.72963	1	1.08242	0	1.08264	0.882
PCON_01603	1117	complement(89463..89789)	complement(join(89463..89625,89721..89789))	327	232	176	73	78	26	Protein of unknown function	no hits above threshold	no prediction	0	0	0	0	0	0	0	0	6	3	0	0	n.d.	n.d.	n.d.	1	n.d.	n.d.	n.d.	1	n.d.	n.d.	n.d.	n.d.
PCON_01604	1117	complement(95132..97721)	complement(join(95132..96294,96396..97512,97712..97721))	2590	2290	0	28	2262	754	Similar to hypothetical protein SERLA73DRAFT_77797 [Serpula lacrymans var. lacrymans S7.3]; acc. no. EGN94395	HET	mito 13, extr 10, cyto 4	0	0	0	0	0	0	2020	2536	3223	2208	1979	2142	1.20754	0	1.16956	1	1.31995	0	1.30299	1	1.10729	0	1.11409	1
PCON_01605	1117	complement(99984..102359)	complement(join(99984..100609,100670..101303,101322..101828,101881..102359))	2376	2246	1100	742	534	178	Protein of unknown function	no hits above threshold	nucl 19, cyto_nucl 12, cyto 3, pero 2	-1	-1	0	0	0	0	8874	7602	3407	2851	6421	6742	0.382103	2	0.377206	1	0.475706	1	0.47301	1	1.25244	0	1.25398	1
PCON_01606	1117	complement(102753..103279)	complement(join(102753..102874,102929..103149,103199..103279))	554	424	30	49	285	94	Similar to Plectasin; acc. no. Q53I06	Defensin_2	extr 22, E.R. 2, golg 2	-1	-1	0	-1	0	0	1137	704	219	125	492	606	0.197797	3	0.182858	1	0.316711	2	0.309307	1	1.69496	0	1.69151	1
PCON_01607	1117	104090..104708	join(104090..104475,104526..104708)	619	569	177	110	282	93	Pseudogene, Similar to Plectasin; acc. no. Q53I06	Defensin_2	extr 15, mito 6, plas 3, cyto_mito 3, mito_nucl 3	-1	0	0	0	0	0	331	235	107	58	148	160	0.300154	2	0.283938	1	0.536529	0	0.523119	1	1.84046	0	1.84237	1
PCON_01608	1117	complement(106471..107147)	complement(join(106471..106675,106735..107147))	677	618	198	132	288	96	Similar to Plectasin; acc. no. Q53I06	Defensin_2	extr 19, mito 6	-1	-1	0	-1	-1	0	3316	2011	470	523	3248	3139	0.19831	3	0.188316	1	0.155517	4	0.155903	1	0.834281	0	0.827877	1
PCON_01609	1117	complement(108004..108774)	complement(join(108004..108211,108265..108489,108536..108774))	771	672	295	135	288	96	Similar to Plectasin; acc. no. Q53I06	Defensin_2	extr 23, E.R. 2	-1	-1	0	-1	-1	0	1732	1194	232	187	1234	1094	0.14821	4	0.142337	1	0.180636	4	0.176961	1	1.26143	0	1.24325	1
PCON_01610	1117	109688..110257	join(109688..109756,109813..110025,110074..110257)	570	466	76	111	279	93	Similar to Plectasin; acc. no. Q53I06	Defensin_2	extr 18, mito 7	-1	-1	0	-1	-1	0	1616	1116	149	280	1796	1321	0.16247	3	0.162291	1	0.140905	4	0.138768	1	0.897322	0	0.855061	1
PCON_01611	1117	111496..111935	join(111496..111616,111618..111730,111804..111935)	440	366	31	59	225	91	Pseudogene, Similar to Plectasin; acc. no. Q53I06	Defensin_2	mito 13, extr 11, cyto 1, E.R. 1, vacu 1	-1	-1	1	-1	0	0	63	71	12	8	32	21	0.149788	4	0.150015	1	0.394345	1	0.360399	1	2.64211	1	2.40242	1
PCON_01612	1117	complement(114726..115034)	complement(join(114726..114804,114876..115034))	309	238	9	258	42	14	Protein of unknown function	no hits above threshold	no prediction	0	0	0	0	0	0	3	14	16	15	3	18	3.1369	0	1.76406	0.955	3.01389	0	1.57026	0.938	1.65278	0	0.890139	0.621
PCON_01613	1117	complement(115035..117718)	complement(join(115035..115499,115586..115908,115962..116588,116647..117594,117650..117718))	2684	2432	843	93	1551	517	Similar to Cytochrome P450 1A1; acc. no. P00184	p450	extr 7, cyto 6, plas 3, E.R. 3, nucl 2, mito 2, golg 2, mito_nucl 2	0	0	0	0	0	0	14611	14129	13190	11657	10379	12508	0.864787	0	0.85946	1	1.09511	0	1.09325	1	1.2667	0	1.27202	1
PCON_01614	1117	117926..118322	join(117926..117993,118050..118322)	397	341	208	36	153	51	Protein of unknown function	no hits above threshold	mito 10, extr 10, nucl 3, cyto 3, cyto_nucl 3	0	0	0	0	0	0	26	51	6	24	40	42	0.43552	0	0.413078	1	0.366071	0	0.388904	1	0.939583	0	0.941478	0.608
PCON_01615	1117	complement(120101..121258)	complement(join(120101..120182,120575..121258))	1158	766	197	667	294	98	Protein of unknown function	no hits above threshold	nucl 15, cyto_nucl 11.5, cyto 6, mito 4	0	0	0	0	0	0	64	48	146	85	119	47	2.10547	1	1.99318	1	1.71402	0	1.26451	0.989	0.831039	0	0.634417	1
PCON_01616	1117	complement(129588..134774)	complement(join(129588..132318,132383..134083,134137..134363,134416..134774))	5187	5018	279	581	4158	1386	Similar to Response regulator mcs4; acc. no. P87323	HATPase_c,Response_reg,HisKA	nucl 17.5, cyto_nucl 14, cyto 9.5	1	1	0	0	0	0	824	1053	2819	3951	1644	835	3.66132	2	3.65651	1	3.05645	1	2.64807	1	0.847408	0	0.724207	1
PCON_01617	1117	136947..137864	join(136947..137570,137629..137864)	918	860	453	384	81	27	Protein of unknown function	no hits above threshold	no prediction	0	0	0	0	0	0	104	71	92	79	56	44	1.01317	0	0.985053	0.555	1.73498	0	1.65218	1	1.77557	0	1.67725	0.999
PCON_01618	1117	137865..138209	join(137865..137908,137964..138209)	345	290	32	0	258	86	Protein of unknown function	no hits above threshold	nucl 17.5, cyto_nucl 13, cyto 5.5, mito 4	0	0	0	0	0	0	23	4	12	13	6	3	1.83424	0	0.939443	0.567	3.125	2	2.54762	0.992	3.375	0	2.71184	0.999
PCON_01619	1117	139722..140094	join(139722..139847,139902..140094)	373	319	79	132	108	36	Protein of unknown function	no hits above threshold	mito 18, nucl 4, cyto 4, cyto_nucl 4	1	0	0	1	0	0	3	8	107	22	4	0	14.7812	2	10.0893	1	n.d.	n.d.	22.3942	1	n.d.	n.d.	2.2196	0.932
PCON_01620	1117	141378..142418	join(141378..141738,141800..142418)	1041	980	18	819	204	68	Protein of unknown function	no hits above threshold	mito 21, nucl 3.5, cyto_nucl 3	1	1	-1	1	1	-1	9	1	10787	3470	112	282	3960.28	4	1247.29	1	44.4628	4	36.2593	1	0.0311867	4	0.0290704	1
PCON_01621	1117	143022..144132	join(143022..143176,143282..144132)	1111	1006	425	305	381	127	Similar to Pc21g21910 [Penicillium chrysogenum Wisconsin 54-1255]; acc. no. XP_002569162	no hits above threshold	nucl 14.5, cyto_nucl 12.833, cyto 8, cyto_pero 4.999	-1	0	1	-1	0	0	133	102	29	25	45	24	0.233857	3	0.232543	1	0.8625	0	0.755321	0.939	3.75347	2	3.24809	1
PCON_01622	1117	147220..147801	join(147220..147318,147379..147412,147471..147514,147595..147801)	582	384	33	492	57	19	Protein of unknown function	no hits above threshold	no prediction	0	0	0	0	0	0	6	0	22	53	12	0	n.d.	n.d.	12.0799	1	n.d.	n.d.	5.66286	1	n.d.	n.d.	0.468784	0.929
PCON_01623	1117	148068..148530	join(148068..148181,148255..148530)	463	390	187	114	162	54	Protein of unknown function	no hits above threshold	mito 12, cyto 4.5, cyto_pero 4, pero 2.5, nucl 2, plas 2, extr 2, golg 2	0	0	0	0	0	0	3	0	40	48	0	3	n.d.	n.d.	23.8045	1	n.d.	n.d.	29.7658	1	n.d.	n.d.	1.25043	0.594
PCON_01624	1117	148843..150525	148843..150525	1683	1683	0	0	1683	561	Similar to UPF0061 protein C20G4.05c; acc. no. O13890	UPF0061	cyto 16, cyto_nucl 11, nucl 4, pero 4	0	0	0	0	0	0	5247	5009	4958	4496	4738	4801	0.922299	0	0.918915	1	0.991132	0	0.988523	0.760667	1.07521	0	1.07575	1
PCON_01625	1117	complement(151297..151896)	complement(join(151297..151554,151630..151896))	600	525	0	333	267	89	Protein of unknown function	no hits above threshold	mito 12, cysk 7, plas 2, cyto_nucl 2, E.R. 2, nucl 1.5, cyto 1.5	0	0	0	0	0	0	10	4	29	15	20	3	3.85	0	2.92292	1	4.21667	0	1.68692	0.982	1.34167	0	0.577134	0.927
PCON_01626	1117	complement(152124..152670)	complement(join(152124..152550,152602..152670))	547	496	25	0	471	157	Protein of unknown function	no hits above threshold	mito 12, nucl 9, extr 3, cyto 2	0	0	-1	0	0	-1	0	0	14	11	20	11	n.d.	n.d.	n.d.	1	0.880682	0	0.832827	0.735	0	4	0	1
PCON_01627	1117	153151..153464	join(153151..153223,153288..153464)	314	250	158	3	153	51	Protein of unknown function	no hits above threshold	mito 14.5, mito_nucl 12.666, nucl 9.5, cyto_nucl 7.333	0	0	0	0	0	0	0	0	1	0	5	0	n.d.	n.d.	n.d.	1	n.d.	n.d.	0.197877	0.97975	n.d.	n.d.	0	1
PCON_01628	1117	complement(153444..154316)	complement(join(153444..153607,153675..154316))	873	806	391	163	252	84	Protein of unknown function	no hits above threshold	extr 8, mito 5, E.R. 4, plas 3, cyto_mito 3, nucl 2, pero 2, golg 2	0	0	0	0	0	0	35	6	61	40	50	17	4.92976	0	2.43655	1	1.99029	0	1.38425	0.976	0.807941	0	0.56812	0.994
PCON_01629	1117	155746..156858	155746..156858	1113	1113	0	0	1113	371	Similar to ASTRA-associated protein 1; acc. no. C9STX5	WD40	mito 22, cyto 3	0	0	0	0	0	0	1018	841	1416	1191	1118	1271	1.4152	0	1.39235	1	1.09575	0	1.09141	0.9985	0.781355	0	0.783865	1
PCON_01630	1117	complement(156947..158259)	complement(join(156947..157152,157214..157303,157369..158025,158073..158259))	1313	1140	89	25	1026	342	Protein of unknown function	no hits above threshold	nucl 9.5, cyto_nucl 8.5, mito 8, cyto 6.5	1	1	0	1	1	0	10	13	904	1325	6	8	98.5904	4	98.5119	1	162.531	4	157.03	1	1.67708	0	1.59402	0.887
PCON_01631	1117	159531..160178	join(159531..159618,159692..159746,159806..160178)	648	516	290	58	300	100	Protein of unknown function	no hits above threshold	mito 12, nucl 11, cyto_nucl 8.5, cyto 4	0	0	0	0	0	0	0	0	47	42	2	0	n.d.	n.d.	n.d.	1	n.d.	n.d.	71.0386	1	n.d.	n.d.	0	1
PCON_01632	1117	complement(165686..167756)	complement(join(165686..166628,166678..167504,167553..167756))	2071	1974	114	0	1860	620	Similar to conserved hypothetical protein [Paracoccidioides brasiliensis Pb03]; acc. no. EEH16529	DUF1446	mito 17, cyto 7.5, cyto_nucl 4.5	0	0	0	0	0	0	2992	2378	3581	2566	2756	3071	1.15986	0	1.13118	1	1.05801	0	1.0478	0.987667	0.924273	0	0.926286	0.999667
PCON_01633	1117	168824..169967	join(168824..169091,169142..169256,169307..169641,169702..169763,169840..169967)	1144	908	411	251	372	124	Protein of unknown function	no hits above threshold	nucl 11.5, cyto_nucl 10, cyto 7.5, mito 5	0	1	0	0	1	0	0	13	28	168	6	3	n.d.	n.d.	14.6829	1	24.5	4	20.4782	1	1.625	0	1.3947	0.753
PCON_01634	1117	complement(170626..173634)	complement(join(170626..171289,171343..173428,173572..173634))	3009	2813	57	413	2343	781	Similar to Dipeptidyl peptidase 4; acc. no. Q2UH35	DPPIV_N,Peptidase_S9	extr 21, plas 2, E.R. 2, vacu 2	0	0	0	0	0	0	13721	13066	12435	12443	24448	19264	0.92929	0	0.930025	1	0.577253	0	0.559939	1	0.621548	0	0.602068	1
PCON_01635	1117	176577..178661	join(176577..176997,177880..177905,178400..178661)	2085	709	1327	84	180	60	Protein of unknown function	no hits above threshold	mito 15.5, mito_nucl 10.833, nucl 5, cyto_nucl 4.833, cyto 3.5	0	-1	0	0	-1	0	149	147	19	77	1330	270	0.324339	0	0.343385	1	0.106934	2	0.0582296	1	0.329713	0	0.169575	1
PCON_01636	1117	180050..181468	join(180050..180339,180411..180471,180529..180945,180995..181112,181170..181468)	1419	1185	134	43	1008	336	Similar to Alkaline ceramidase YPC1; acc. no. P38298	aPHC	plas 23, E.R. 3	-1	0	1	-1	0	0	5291	5853	1329	1330	1134	1764	0.239212	3	0.238559	1	0.963042	0	0.947436	0.977	4.03616	3	3.9715	1
PCON_01637	1117	complement(183344..184882)	complement(join(183344..183943,184016..184570,184635..184882))	1539	1403	162	257	984	328	Similar to Protein FDD123; acc. no. O74631	no hits above threshold	plas 21, mito 3, E.R. 2	1	1	0	1	1	0	41	81	232	1867	81	40	19.2772	2	18.235	1	19.5971	2	17.5229	1	1.13904	0	0.960947	0.6005
PCON_01638	1117	complement(187185..188594)	complement(join(187185..187994,188083..188594))	1410	1322	350	27	945	315	Similar to Altered inheritance of mitochondria protein 6; acc. no. Q75E59	no hits above threshold	extr 19, cyto 4.5, cyto_nucl 3, mito 1, E.R. 1, vacu 1	0	0	0	0	0	0	655	772	436	417	931	655	0.601803	0	0.597193	1	0.554627	0	0.523642	1	0.927847	0	0.876839	0.9995
PCON_01639	1117	complement(188766..190123)	complement(join(188766..189062,189155..189415,189567..190123))	1358	1115	43	199	873	291	Protein of unknown function	no hits above threshold	nucl 8, cyto 5, mito 4, plas 3, extr 2, pero 2, E.R. 1, cysk 1, vacu 1	1	0	0	0	0	0	4442	5203	9456	16983	6908	15912	2.75839	1	2.80576	1	1.37222	0	1.25814	1	0.500588	0	0.448412	1
PCON_01640	1117	complement(190303..191990)	complement(join(190303..190604,190666..191868,191921..191990))	1688	1575	619	676	393	131	Protein of unknown function	no hits above threshold	mito 12, cyto 7, extr 5, cyto_nucl 5	0	-1	0	0	0	0	414	404	232	190	668	398	0.51597	0	0.5136	1	0.42301	1	0.379461	1	0.819957	0	0.738825	1
PCON_01641	1117	192069..192601	join(192069..192089,192149..192601)	533	474	81	233	219	73	Protein of unknown function	no hits above threshold	mito 6, plas 6, extr 6, E.R. 6, golg 3, cyto_mito 3, mito_nucl 3	0	0	1	0	0	0	111	78	65	92	42	53	0.856809	0	0.851537	0.907	1.67509	0	1.70791	1	2.01651	1	2.00568	1
PCON_01642	1117	195239..195627	195239..195627	389	389	0	131	258	86	Protein of unknown function	no hits above threshold	cysk 20, nucl 5	0	0	0	0	0	0	0	0	77	98	0	0	87.5	4	n.d.	1	87.5	4	n.d.	1	n.d.	n.d.	n.d.	n.d.
PCON_01643	1117	complement(196914..198424)	complement(join(196914..198045,198103..198424))	1511	1454	269	402	783	261	Protein of unknown function	no hits above threshold	extr 22, mito 2, golg 2	0	0	0	0	0	0	6406	7849	6329	10090	6542	9055	1.16373	0	1.17378	1	1.08076	0	1.10009	1	0.938316	0	0.937216	1
PCON_01644	1117	complement(199674..201369)	complement(199674..201369)	1696	1696	300	400	996	332	Protein of unknown function	no hits above threshold	nucl 21, cyto 3.5, cyto_pero 2.5	1	1	0	1	1	0	106	136	25182	70254	158	108	400.519	4	407.143	1	371.923	4	360.696	1	0.943097	0	0.88592	0.888
PCON_01645	1117	203665..204640	203665..204640	976	976	2	188	786	262	Similar to Putative ankyrin repeat protein L93; acc. no. Q5UPG5	Ank	nucl 14, cyto_nucl 12.333, cyto 8.5, cyto_pero 6.666	0	0	0	0	0	0	194	147	231	296	128	146	1.57538	0	1.56433	1	1.93169	0	1.95533	1	1.24992	0	1.24995	0.9935
PCON_01646	1117	complement(204963..209108)	complement(join(204963..208064,208118..208274,208414..209108))	4146	3954	86	136	3732	1244	Similar to conserved hypothetical protein [Coccidioides posadasii str. Silveira]; acc. no. EFW15807	no hits above threshold	nucl 16, cyto 6, mito 3, cyto_pero 3	1	1	0	1	1	0	36	72	4077	3959	19	54	83.7083	4	73.8565	1	142.941	4	117.643	1	1.92105	0	1.59286	0.997
PCON_01647	1117	complement(210681..213092)	complement(join(210681..211212,211276..213092))	2412	2349	0	438	1911	637	Similar to hypothetical protein TESG_03056 [Trichophyton tonsurans CBS 112818]; acc. no. EGD95583	no hits above threshold	cyto_mito 10.833, mito 10.5, cyto 10, cyto_nucl 7.833, nucl 4.5	0	0	0	0	0	0	20451	15036	20420	12105	13161	14442	0.938382	0	0.897902	1	1.18086	0	1.15877	1	1.2884	0	1.29053	1
PCON_01648	1117	complement(213961..215769)	complement(213961..215769)	1809	1809	0	0	1809	603	Protein of unknown function	no hits above threshold	mito 20.5, cyto_mito 12.333, mito_nucl 12.166, nucl 2.5	0	0	0	0	0	0	884	1116	925	1091	741	855	1.02175	0	1.01242	0.6355	1.26964	0	1.2846	1	1.25956	0	1.26884	1
PCON_01649	1117	216659..218881	join(216659..218495,218562..218881)	2223	2157	34	386	1803	601	Similar to hypothetical protein [Tuber melanosporum Mel28]; acc. no. XP_002842016	no hits above threshold	nucl 15.5, cyto_nucl 11.333, cyto 6, cyto_mito 5.833, mito 4.5	0	0	0	0	0	0	3911	3636	3891	4168	3745	3510	1.06926	0	1.07226	1	1.11199	0	1.11022	1	1.04134	0	1.0354	0.967333
PCON_01650	1117	219171..222672	join(219171..220653,220723..222672)	3502	3433	0	37	3396	1132	Similar to F-box DNA helicase protein 1; acc. no. Q9USU3	UvrD-helicase,Viral_helicase1	mito 11.5, nucl 9, cyto_mito 8, cyto 3.5	0	0	0	0	0	0	3223	2259	3157	3059	2744	2426	1.17007	0	1.13548	1	1.20689	0	1.19008	1	1.06438	0	1.04809	0.986333
PCON_01651	1117	complement(223154..224331)	complement(join(223154..223429,223520..223581,223632..224331))	1178	1038	350	181	507	169	Protein of unknown function	no hits above threshold	mito 12.5, nucl 11, cyto_mito 8, cyto 2.5	1	0	-1	1	0	-1	70	38	1611	3321	1293	559	50.0617	4	46.886	1	3.15932	0	2.60232	1	0.0691822	4	0.0555031	1
PCON_01652	1117	complement(225186..226482)	complement(join(225186..225267,225328..225830,225894..226313,226374..226482))	1297	1114	67	51	996	332	Similar to mRNA 3&apos; acc. no. Q4IPA4	Methyltransf_11,Methyltransf_12,Ubie_methyltran	nucl 10.5, cyto_nucl 10.5, cyto 9.5, pero 6	-1	-1	0	-1	-1	0	29259	17980	1730	1246	26600	24110	0.0668074	4	0.0622785	1	0.0588285	4	0.0574284	1	0.933803	0	0.922121	1
PCON_01653	1117	235345..235940	join(235345..235740,235802..235940)	596	535	246	227	123	41	Protein of unknown function	no hits above threshold	nucl 17.5, cyto_nucl 11, mito 5, cyto 3.5	0	0	0	0	0	0	176	171	137	231	399	202	1.06074	0	1.08316	0.834	0.686022	0	0.597708	1	0.646874	0	0.551819	1
PCON_01654	1117	236272..236983	join(236272..236337,236400..236510,236568..236983)	712	593	0	134	459	153	Protein of unknown function	no hits above threshold	cyto 14, cyto_nucl 11, nucl 6, cysk 5	0	0	0	0	0	0	29	57	26	55	74	35	1.05354	0	0.978588	0.551	0.85222	0	0.736247	0.976	0.904826	0	0.752356	0.972
PCON_01655	1117	236984..237535	join(236984..237027,237076..237535)	552	504	161	286	105	35	Protein of unknown function	no hits above threshold	mito 19, mito_nucl 13.333, nucl 5.5, cyto_nucl 4.166	0	-1	0	0	0	0	38	79	25	51	92	86	0.740506	0	0.670538	0.995	0.427452	1	0.435855	1	0.658051	0	0.650008	0.999
PCON_01656	1117	242220..243556	join(242220..242341,242420..242494,242560..243105,243176..243556)	1337	1124	572	92	603	201	Protein of unknown function	no hits above threshold	nucl 12.5, cyto_nucl 9, cyto 4.5, mito 4, cysk 4	0	0	0	0	0	0	125	76	123	121	348	78	1.29063	0	1.21194	0.972	0.957339	0	0.527187	1	0.788627	0	0.434994	1
PCON_01657	1117	complement(248349..249198)	complement(join(248349..249071,249120..249198))	850	802	42	238	522	174	Protein of unknown function	no hits above threshold	nucl 12.5, mito 10, cyto_nucl 8.5, cyto 3.5	1	1	0	1	1	0	15	3	186	148	7	6	33.4	4	18.3751	1	25.8452	4	24.3126	1	1.39286	0	1.32313	0.751
PCON_01658	1117	complement(249221..249810)	complement(join(249221..249718,249783..249810))	590	526	248	216	126	42	Protein of unknown function	no hits above threshold	nucl 12, cyto_nucl 11.166, cyto 8, cyto_mito 5.999, cyto_pero 5.999, mito 2.5, pero 2.5	0	0	0	0	0	0	0	0	31	8	7	0	n.d.	n.d.	n.d.	1	n.d.	n.d.	5.65854	1	n.d.	n.d.	0	1
PCON_01659	1117	253748..254511	join(253748..254202,254251..254511)	764	716	319	184	213	71	Protein of unknown function	no hits above threshold	cyto 13, mito 10, pero 4	0	0	0	0	0	0	588	639	915	542	606	638	1.1895	0	1.16303	1	1.172	0	1.14799	0.999	0.986987	0	0.987069	0.6045
PCON_01660	1117	254520..255722	join(254520..255259,255314..255722)	1203	1149	604	365	180	60	Protein of unknown function	no hits above threshold	mito 8, plas 5, E.R. 5, vacu 4, cyto_mito 4, mito_nucl 4	0	0	0	0	0	0	144	308	373	402	248	168	1.97454	0	1.70617	1	1.93452	0	1.81508	1	1.12826	0	1.06383	0.81
PCON_01661	1117	257156..258707	join(257156..257299,257423..257890,257955..258707)	1552	1365	0	0	1365	455	Similar to Probable 1,4-beta-D-glucan cellobiohydrolase B; acc. no. Q4WM08	Glyco_hydro_7	extr 26	0	1	1	0	1	1	1304	4157	207	668	14	13	0.220375	0	0.166501	1	32.4519	4	33.6316	1	202.537	4	201.99	1
PCON_01662	1117	259322..260982	join(259322..259633,259848..260982)	1661	1447	199	0	1248	416	Similar to hypothetical protein [Tuber melanosporum Mel28]; acc. no. XP_002836916	no hits above threshold	mito 22, nucl 2.5, cyto_nucl 2	0	0	0	0	0	0	1620	1495	1517	1740	1346	1380	1.04727	0	1.05427	0.9655	1.19498	0	1.20543	1	1.14288	0	1.14338	1
PCON_01663	1117	264855..267070	join(264855..266170,266226..267070)	2216	2161	226	69	1866	622	Similar to conserved hypothetical protein [Ajellomyces capsulatus G186AR]; acc. no. EEH05913	no hits above threshold	nucl 12, cyto_nucl 10.5, cyto 7, mito 4, E.R. 2	0	0	0	0	0	0	2781	1487	1802	891	1341	873	0.694846	0	0.615298	1	1.27324	0	1.14443	1	2.0179	1	1.85996	1
PCON_01664	1117	267071..269617	join(267071..267179,267234..267908,268037..269428,269477..269617)	2547	2317	316	1155	948	316	Protein of unknown function	no hits above threshold	nucl 12.5, mito 12, cyto_nucl 8	0	0	0	0	0	0	2090	1074	1341	980	1160	744	0.817902	0	0.727489	1	1.28012	0	1.16671	1	1.74507	0	1.60375	1
PCON_01665	1117	268762..271364	join(268762..269428,269477..271364)	2603	2555	1964	0	639	213	Protein of unknown function	no hits above threshold	nucl 13.5, cyto_nucl 10, mito 6, cyto 5.5	0	0	0	0	0	0	3996	3110	2686	1897	2533	2195	0.655133	0	0.63593	1	0.974311	0	0.944457	0.996	1.51068	0	1.48516	1
PCON_01666	1117	complement(272351..274917)	complement(join(272351..273236,273301..274280,274364..274917))	2567	2420	446	132	1842	614	Protein of unknown function	no hits above threshold	plas 19, E.R. 4, mito 3	1	1	1	1	1	0	478	311	3066	1754	144	256	6.39552	3	5.95928	1	13.0751	4	12.2546	1	2.1403	1	2.05639	1
PCON_01667	1117	complement(275458..276579)	complement(join(275458..276415,276468..276579))	1122	1070	25	547	498	166	Protein of unknown function	no hits above threshold	mito 7, cyto_nucl 5, nucl 4.5, cyto 4.5, E.R. 4, golg 3, extr 2	0	1	0	0	0	0	260	252	430	391	129	156	1.60391	0	1.60295	1	2.90679	2	2.90615	1	1.81276	0	1.813	1
PCON_01668	1117	complement(277256..279377)	complement(277256..279377)	2122	2122	151	123	1848	616	Similar to hypothetical protein [Tuber melanosporum Mel28]; acc. no. XP_002841282	no hits above threshold	plas 18, extr 3, E.R. 2, nucl 1, mito 1, cyto 1, cyto_nucl 1, vacu 1, cyto_mito 1, mito_nucl 1	0	0	0	0	0	0	10656	10609	14672	12063	9490	12024	1.25724	0	1.24641	1	1.26016	0	1.25322	1	1.00233	0	1.00546	0.702333
PCON_01669	1117	complement(279865..281559)	complement(join(279865..281090,281168..281222,281287..281370,281446..281559))	1695	1479	469	62	1164	388	Similar to Mannitol-1-phosphate 5-dehydrogenase; acc. no. Q9CLY7	Mannitol_dh_C,Mannitol_dh	cyto 21, cyto_mito 12.833, cyto_nucl 11.333, mito 3.5	0	0	0	0	0	0	52736	49359	56554	111669	65387	58126	1.64952	0	1.69708	1	1.36671	0	1.39071	1	0.82946	0	0.819471	1
PCON_01670	1117	284770..285928	join(284770..284885,284985..285928)	1159	1060	338	593	228	76	Protein of unknown function	no hits above threshold	nucl 22.5, cyto_nucl 13.5, cyto 3.5	0	0	0	0	0	0	136	178	119	155	222	275	0.888508	0	0.883704	0.9065	0.557649	0	0.565643	1	0.639058	0	0.640081	1
PCON_01671	1117	290033..290299	join(290033..290107,290156..290299)	267	219	0	0	219	73	Protein of unknown function	no hits above threshold	extr 17, cyto 6.5, cyto_nucl 4	0	0	0	0	0	0	0	0	1	4	0	0	n.d.	n.d.	n.d.	1	n.d.	n.d.	n.d.	1	n.d.	n.d.	n.d.	n.d.
PCON_01672	1119	247..720	247..720	474	474	0	0	474	158	Protein of unknown function	no hits above threshold	nucl 21.5, cyto_nucl 15, cyto 5.5	0	0	0	0	0	0	25	1	30	0	10	14	7.8	0	1.06565	0.564	1.28571	0	1.17214	0.679	1.11429	0	1.09993	0.618
PCON_01673	1120	complement(2843..3886)	complement(join(2843..3247,3310..3501,3812..3886))	1044	672	0	0	672	224	Similar to Calcium-binding mitochondrial carrier protein Aralar1; acc. no. Q9VA73	Mito_carr	cyto 15.5, cyto_nucl 12.5, nucl 4.5, mito 3, pero 3	0	1	0	0	1	0	0	6	46	63	1	6	n.d.	n.d.	16.5271	1	31.7917	4	16.0046	1	1.75	0	0.968382	0.531
PCON_01674	1120	complement(6049..6759)	complement(join(6049..6241,6569..6759))	711	384	0	0	384	128	Similar to Calcium-binding mitochondrial carrier protein Aralar1; acc. no. Q9VA73	Mito_carr	mito 15, cyto 7.5, cyto_nucl 6.5, nucl 4.5	0	0	0	0	0	0	1	0	24	19	0	0	n.d.	n.d.	91.87	1	n.d.	n.d.	n.d.	1	n.d.	n.d.	n.d.	1
PCON_01675	1120	complement(7029..7955)	complement(join(7029..7304,7362..7690,7788..7955))	927	773	0	89	684	228	Similar to Mitochondrial aspartate-glutamate transporter AGC1; acc. no. Q75AH6	Mito_carr	mito 17.5, cyto_mito 11.333, cyto_nucl 4.333, cyto 4, nucl 3.5	0	0	0	0	0	0	0	20	102	39	0	0	n.d.	n.d.	8.83431	1	n.d.	n.d.	n.d.	1	n.d.	n.d.	n.d.	1
PCON_01676	1120	13070..13981	join(13070..13240,13485..13542,13748..13981)	912	463	28	171	264	88	Similar to Guanine nucleotide-binding protein subunit gamma; acc. no. Q7RWT0	G-gamma	nucl 9, mito 8, cyto 5, pero 4	0	0	0	0	0	0	6925	7704	4687	4596	6352	6335	0.636366	0	0.633609	1	0.731695	0	0.730514	1	1.15307	0	1.15294	1
PCON_01677	1120	15498..15917	join(15498..15840,15896..15917)	420	365	69	207	144	48	Protein of unknown function	no hits above threshold	mito 21, cyto 3, nucl 2	0	0	0	0	0	0	0	0	23	9	2	0	n.d.	n.d.	n.d.	1	n.d.	n.d.	17.265	1	n.d.	n.d.	0	1
PCON_01678	1120	complement(16158..17620)	complement(join(16158..16598,16780..16949,17210..17620))	1463	1022	65	0	957	319	Similar to unnamed protein product [Aspergillus niger]; acc. no. CAK43923	no hits above threshold	mito 24.5, cyto_mito 13	0	0	0	0	0	0	926	897	1118	1063	887	931	1.19668	0	1.19159	1	1.20037	0	1.1985	1	1.00334	0	1.0058	0.558
PCON_01679	1120	18669..20185	18669..20185	1517	1517	200	300	1017	339	Similar to Ankyrin-2; acc. no. Q01484	Ank	mito 12, cyto 5, plas 4, extr 2, E.R. 2	0	0	0	0	0	0	1202	1130	1701	1227	1880	1275	1.25677	0	1.23836	1	0.963479	0	0.889952	1	0.767361	0	0.718654	1
PCON_01680	1120	20978..21962	join(20978..21086,21168..21239,21287..21440,21772..21962)	985	526	96	19	411	137	Similar to Calcium-binding mitochondrial carrier protein Aralar1; acc. no. Q9VA73	no hits above threshold	mito 11.5, cyto_mito 10.166, cyto_nucl 8.333, cyto 7.5, nucl 7	1	0	0	1	0	0	6	3	17	45	14	3	7.75	2	6.87477	1	6.27381	0	3.50603	1	0.910714	0	0.509986	0.929
PCON_01681	1120	22054..22516	join(22054..22302,22358..22516)	463	408	138	0	270	90	Similar to Mitochondrial aspartate-glutamate transporter AGC1; acc. no. Q12482	Mito_carr	cyto 16.5, cyto_nucl 10.5, pero 6, nucl 3.5	0	1	0	0	1	0	0	14	62	37	16	6	n.d.	n.d.	6.34566	1	5.67188	2	4.1982	1	0.802083	0	0.661586	0.863
PCON_01682	1120	24841..26121	join(24841..24976,25066..25153,25221..25993,26045..26121)	1281	1074	440	427	414	138	Similar to Calcium-binding mitochondrial carrier protein; acc. no. Q54RB9	efhand	nucl 10, mito 10, mito_nucl 10	1	1	0	1	1	0	6	16	291	294	3	3	33.5156	4	25.9014	1	97.5	4	85.9785	1	3.66667	2	3.31945	0.996
PCON_01683	1120	complement(27116..30726)	complement(join(27116..30373,30472..30726))	3611	3513	768	2621	222	74	Protein of unknown function	no hits above threshold	mito 14, extr 4, cyto 3, plas 2, cyto_nucl 2, cyto_pero 2	1	0	0	0	0	0	4213	3593	6589	9072	7170	6704	2.01901	1	2.0368	1	1.13008	0	1.14037	1	0.563271	0	0.559882	1
PCON_01684	1120	34718..36328	join(34718..35136,35193..35431,35488..35692,35744..36328)	1611	1448	0	404	1044	348	Similar to ankyrin [Exophiala dermatitidis NIH/UT8656]; acc. no. EHY59712	no hits above threshold	nucl 16.5, cyto_nucl 12.5, cyto 5.5, mito 3	0	0	0	0	0	0	2080	1559	1432	1053	1229	1098	0.697171	0	0.675502	1	1.07129	0	1.04388	0.9215	1.56879	0	1.54534	1
PCON_01685	1120	36399..37585	join(36399..37044,37105..37585)	1187	1127	442	559	186	62	Protein of unknown function	no hits above threshold	nucl 13.5, cyto_nucl 10.833, cyto 7, cyto_pero 4.833, mito 4	0	0	0	0	0	0	1194	959	855	929	772	637	0.838602	0	0.832864	1	1.27788	0	1.25436	1	1.54219	0	1.50608	1
PCON_01686	1120	38511..41221	join(38511..38677,38734..39391,39451..41221)	2711	2596	77	710	1809	603	Protein of unknown function	no hits above threshold	cyto_nucl 12.333, nucl 11.5, cyto 10, cyto_mito 5.999, extr 4	1	1	0	1	1	0	108	34	592	561	37	104	11.1469	4	8.10407	1	10.5622	4	8.70872	1	1.30081	0	1.07461	0.693
PCON_01687	1120	44488..46166	join(44488..44817,45016..45518,45602..46166)	1679	1398	91	278	1029	343	Similar to C-5 sterol desaturase; acc. no. Q8J207	FA_hydroxylase	mito 8, plas 7, E.R. 7, golg 3	0	-1	-1	0	0	-1	2679	3301	3411	3494	10525	14388	1.16731	0	1.15352	1	0.283993	2	0.283743	1	0.245949	3	0.24598	1
PCON_01688	1120	complement(47276..47815)	complement(47276..47815)	540	540	0	0	540	180	Similar to hypothetical protein [Tuber melanosporum Mel28]; acc. no. XP_002839773	Med11	cyto 17, cyto_nucl 11, mito 6, nucl 3	0	0	0	0	0	0	586	250	758	459	418	463	1.7362	0	1.43105	1	1.385	0	1.3599	1	0.951404	0	0.950281	0.821
PCON_01689	1120	47927..52550	join(47927..48171,48232..48257,48355..48448,48582..51216,51268..52190,52258..52550)	4624	4216	240	259	3717	1239	Similar to Structural maintenance of chromosomes protein 1; acc. no. O94383	SMC_N,SMC_hinge,Reo_sigmaC	nucl 18.5, mito_nucl 12, mito 4.5, cyto 4	0	0	0	0	0	0	3818	3750	4859	3891	2712	2569	1.15628	0	1.14425	1	1.6581	0	1.63361	1	1.43411	0	1.42767	1
PCON_01690	1120	56636..57844	join(56636..57010,57087..57844)	1209	1133	5	0	1128	376	Similar to Uncharacterized oxidoreductase C115.03; acc. no. O42896	GFO_IDH_MocA,GFO_IDH_MocA_C	mito 11.5, cyto_mito 10.333, cyto 8, cyto_nucl 6.333, nucl 3.5	0	0	0	0	0	0	2132	1865	2023	1930	2426	2587	0.993425	0	0.987235	0.700667	0.789364	0	0.791202	1	0.79815	0	0.801432	1
PCON_01691	1120	complement(59684..64313)	complement(join(59684..61753,61813..62453,62501..62734,62802..63033,63085..63354,63408..63467,63529..63754,63841..64313))	4630	4206	0	150	4056	1352	Similar to Inversin; acc. no. O89019	Ank	mito 21, cyto 3.5, cyto_nucl 3.5	-1	-1	0	0	0	0	12261	9675	5141	4715	12028	11470	0.455639	1	0.448274	1	0.419677	2	0.416417	1	0.934053	0	0.928934	1
PCON_01692	1123	1700..3920	join(1700..2127,2328..2462,2538..2802,3084..3920)	2221	1665	406	737	522	174	Protein of unknown function	no hits above threshold	mito 13, cyto 6.5, nucl 5, cyto_pero 5	1	1	0	1	1	0	1156	1532	25438	14106	1418	1574	15.0049	4	14.2619	1	13.2526	4	12.9734	1	0.900845	0	0.909653	0.999
PCON_01693	1123	3921..4501	join(3921..4064,4115..4285,4340..4501)	581	477	11	139	327	109	Similar to Cyanovirin-N homolog; acc. no. Q5MK11	CVNH	cyto 12, cyto_nucl 8.833, cyto_pero 7.333, mito 6, nucl 4.5, vacu 2	1	1	0	0	0	0	4303	8552	24085	23687	8743	13387	4.17202	3	3.6939	1	2.25814	1	2.22331	1	0.607645	0	0.601888	1
PCON_01694	1123	6857..9479	join(6857..7454,7530..7653,7707..7770,7829..8093,8172..8343,8403..9479)	2623	2300	54	416	1830	610	Similar to Uncharacterized transcriptional regulatory protein C3C7.04; acc. no. O14130	no hits above threshold	cyto 10.5, cyto_nucl 9.5, nucl 7.5, mito 5, pero 4	0	0	0	0	0	0	7617	7936	13201	6924	4244	6114	1.29451	0	1.2582	1	2.0084	1	1.93897	1	1.55213	0	1.54107	1
PCON_01695	1123	9896..10449	join(9896..10167,10311..10449)	554	411	213	0	198	66	Protein of unknown function	no hits above threshold	nucl 16.5, cyto_nucl 11.5, cyto 5.5, mito 2	1	1	0	1	1	0	3	3	52	37	2	8	14.8333	4	13.3038	1	13.9062	4	8.47408	1	0.9375	0	0.636967	0.797
PCON_01696	1123	11369..12523	join(11369..11559,11619..12523)	1155	1096	411	555	189	63	Protein of unknown function	no hits above threshold	mito 10, plas 8, extr 5, mito_nucl 5	0	0	0	0	0	0	160	117	143	83	148	146	0.836031	0	0.793292	0.99	0.768743	0	0.748806	0.9985	0.94222	0	0.943922	0.7285
PCON_01697	1123	12524..13493	join(12524..13277,13330..13354,13422..13493)	970	851	251	563	156	52	Protein of unknown function	no hits above threshold	mito 18, nucl 8	0	0	-1	0	0	0	34	35	58	15	103	65	1.05819	0	0.979806	0.538	0.457954	0	0.395224	1	0.43286	1	0.40337	1
PCON_01698	1123	13673..14452	join(13673..13907,13960..14452)	780	728	194	0	534	178	Similar to FHA domain protein [Moorea producta 3L]; acc. no. ZP_08428365	no hits above threshold	cyto 14, cyto_nucl 8.833, cyto_mito 8.833, extr 8, nucl 2.5, mito 2.5	0	-1	0	0	0	0	117	96	99	64	181	160	0.77277	0	0.749575	0.9935	0.479826	1	0.465586	1	0.627011	0	0.621134	1
PCON_01699	1123	complement(18194..21210)	complement(join(18194..19332,19380..19721,19765..19910,19960..20243,20295..20793,20852..21210))	3017	2769	113	184	2472	824	Similar to Positive regulator of purine utilization; acc. no. P49413	Fungal_trans,Zn_clus	nucl 17, mito 5, cyto 3	0	0	0	0	0	0	4729	4823	7740	5451	7003	5994	1.3811	0	1.35999	1	1.02108	0	0.98825	0.813667	0.739395	0	0.72666	1
PCON_01700	1123	22661..23871	join(22661..23747,23829..23871)	1211	1130	808	349	54	18	Protein of unknown function	no hits above threshold	no prediction	0	0	0	0	0	0	39	37	44	47	96	25	1.1982	0	1.20232	0.856	1.14698	0	0.701573	0.995	0.957917	0	0.583516	0.999
PCON_01701	1123	24990..27225	join(24990..25416,25466..25566,25656..25809,25885..27225)	2236	2023	352	0	1671	557	Similar to Protein STB5; acc. no. P38699	Fungal_trans,Zn_clus	mito 17, nucl 5, cyto 3	0	0	0	0	0	0	1614	1502	2340	2173	3479	2202	1.4502	0	1.44402	1	0.836678	0	0.767288	1	0.577684	0	0.531355	1
PCON_01702	1123	complement(30441..31989)	complement(join(30441..31284,31480..31745,31800..31989))	1549	1300	476	689	189	63	Protein of unknown function	no hits above threshold	nucl 20.5, cyto_nucl 14, cyto 6.5	1	1	0	1	1	0	31	38	1149	1440	68	31	37.9119	4	37.4871	1	30.3974	4	25.0092	1	0.810128	0	0.667143	0.99
PCON_01703	1123	complement(33104..36555)	complement(join(33104..34329,34383..36457,36513..36555))	3452	3344	0	1121	2223	741	Similar to LIM domain-containing protein C4F6.12; acc. no. O74398	LIM	nucl 19, cyto_nucl 13, cyto 5	0	0	0	0	0	0	6380	8077	7697	6204	5457	5384	0.974975	0	0.949963	1	1.28232	0	1.26822	1	1.33361	0	1.33502	1
PCON_01704	1123	37262..38859	join(37262..37446,37505..38859)	1598	1540	172	174	1194	398	Similar to Uncharacterized protein C13E7.08c; acc. no. Q9P6R2	Leo1	nucl 21.5, cyto_nucl 13.5, cyto 4.5	0	0	0	0	0	0	3853	3829	5686	5988	3575	4049	1.51967	0	1.52371	1	1.53716	0	1.54949	1	1.01152	0	1.01692	0.817667
PCON_01705	1123	complement(47692..49327)	complement(join(47692..48029,48761..49327))	1636	905	0	191	714	238	Protein of unknown function	no hits above threshold	cyto 12.5, cyto_mito 9.5, nucl 7, mito 5.5	0	0	0	0	0	0	273	160	206	139	146	153	0.854997	0	0.78894	0.999	1.15448	0	1.13463	0.9385	1.44895	0	1.43817	1
PCON_01706	1123	complement(49383..50332)	complement(join(49383..49517,49573..50332))	950	895	0	127	768	256	Protein of unknown function	no hits above threshold	mito 14, cyto 6, pero 4, nucl 3	0	0	0	0	0	0	353	360	305	215	209	175	0.729383	0	0.716144	1	1.36487	0	1.31146	1	1.87144	0	1.83128	1
PCON_01707	1123	complement(50359..51515)	complement(join(50359..51400,51454..51515))	1157	1104	243	656	258	86	Protein of unknown function	no hits above threshold	mito 12.5, cyto_mito 11.666, cyto 9.5, cyto_nucl 6.833, nucl 2, extr 2	0	0	0	0	0	0	404	155	347	152	225	115	1.11363	0	0.865484	0.981	1.63923	0	1.35147	1	1.83633	0	1.56152	1
PCON_01708	1123	complement(51636..53361)	complement(join(51636..52854,52937..53361))	1726	1644	5	256	1383	461	Similar to Mating-type switching protein swi10; acc. no. Q06182	Rad10	cyto 17, mito 4, cysk 4	0	0	0	0	0	0	343	345	477	783	545	481	1.83141	0	1.87339	1	1.23287	0	1.24372	1	0.673185	0	0.663887	1
PCON_01709	1123	57043..59933	join(57043..58338,58419..58783,58896..59212,59256..59933)	2891	2656	869	608	1179	393	Similar to Mediator of RNA polymerase II transcription subunit 19; acc. no. Q2GW22	Rox3	nucl 25.5, cyto_nucl 13.5	1	0	0	0	0	0	1600	1968	3066	4247	2223	1536	2.07165	1	2.07551	1	2.01269	1	1.92244	1	0.981989	0	0.926252	0.999333
PCON_01710	1123	62316..62743	join(62316..62420,62498..62743)	428	351	40	328	60	20	Protein of unknown function	no hits above threshold	no prediction	0	0	0	0	0	0	3	8	2	11	21	0	1.48958	0	1.24084	0.6965	n.d.	n.d.	0.607068	0.9265	n.d.	n.d.	0.489239	0.967
PCON_01711	1123	64287..66979	join(64287..65073,65191..66979)	2693	2576	644	237	1695	565	Similar to hypothetical protein [Tuber melanosporum Mel28]; acc. no. XP_002840631	no hits above threshold	nucl 12.5, cyto_nucl 11, mito 8, cyto 6.5	1	1	0	0	0	0	1062	1210	1853	3039	1393	1059	2.16234	1	2.20372	1	2.03282	1	2.00053	1	0.944108	0	0.907795	0.996
PCON_01712	1123	complement(68658..69515)	complement(join(68658..68767,68831..69515))	858	795	0	0	795	265	Similar to Delta-latroinsectotoxin-Lt1a; acc. no. Q25338	Ank	cyto 14, cyto_nucl 12.333, cyto_pero 9.999, nucl 7.5, pero 4.5	0	0	0	0	0	0	13	45	44	88	23	3	3.27179	0	2.29126	1	12.4348	0	4.60685	1	5.46377	0	2.01062	0.997
PCON_01713	1123	complement(69542..71692)	complement(join(69542..69980,70043..70648,70701..70914,70992..71227,71288..71367,71411..71692))	2151	1857	0	0	1857	619	Similar to ankyrin repeat-containing protein, putative [Penicillium marneffei ATCC 18224]; acc. no. XP_002144344	no hits above threshold	nucl 12, cyto_nucl 12, cyto 8, mito 2, E.R. 2, cysk 2	1	1	0	1	0	0	25	28	114	130	43	15	4.61857	4	4.5226	1	5.48527	2	3.91371	1	1.19147	0	0.865366	0.761
PCON_01714	1123	74139..75165	join(74139..75055,75128..75165)	1027	955	0	346	681	227	Protein of unknown function	no hits above threshold	cyto_nucl 13.5, nucl 13, cyto 10	1	1	0	1	1	0	41	18	146	190	4	0	6.71545	3	5.69195	1	105	4	61.6011	1	n.d.	n.d.	10.8225	1
PCON_01715	1123	complement(77146..81486)	complement(join(77146..79948,80037..80319,80383..80459,80517..81486))	4341	4133	943	253	2937	979	Similar to Oxysterol-binding protein homolog C23H4.01c; acc. no. O13944	Oxysterol_BP	nucl 12.5, cyto_nucl 10.5, cyto 7.5, mito 4	0	0	0	0	0	0	8872	11006	9300	10819	11014	9924	1.02392	0	1.01768	0.936667	0.963496	0	0.960846	1	0.951954	0	0.944153	1
PCON_01716	1123	complement(83190..87913)	complement(join(83190..85256,85310..85507,85612..85786,85841..86128,86222..86495,86614..86690,86799..87913))	4724	4194	998	211	2985	995	Similar to Vegetative incompatibility protein HET-E-1; acc. no. Q00808	Ank,NACHT,PGAP1	mito 17, nucl 6, cyto 2, pero 2, cyto_pero 2	0	0	0	0	0	0	3509	3701	4386	3803	5000	5706	1.13659	0	1.12917	1	0.768239	0	0.767344	1	0.676396	0	0.679565	1
PCON_01717	1123	complement(89221..90385)	complement(join(89221..89341,89435..90385))	1165	1072	555	67	450	150	Protein of unknown function	no hits above threshold	mito 17, nucl 7, cyto 2	0	0	0	0	0	0	1340	1108	1477	1183	1196	995	1.09645	0	1.07776	0.9925	1.22436	0	1.18715	1	1.12678	0	1.1015	0.996
PCON_01718	1123	90348..96006	join(90348..90388,90865..91812,91864..92225,92523..92977,93054..93433,93485..94461,95088..96006)	5659	4082	828	520	3210	1070	Similar to hypothetical protein [Tuber melanosporum Mel28]; acc. no. XP_002837360	zf-CCCH	nucl 21, cyto_nucl 14, cyto 3	0	0	0	0	0	0	8461	7763	8611	8787	8956	7078	1.07435	0	1.07439	1	1.10016	0	1.06847	1	1.02592	0	0.994491	0.682
PCON_01719	1123	complement(97138..97903)	complement(join(97138..97184,97245..97903))	766	706	164	209	393	131	Protein of unknown function	no hits above threshold	nucl 22, cyto_nucl 13.5, cyto 3	0	0	1	0	0	0	115	86	83	95	51	42	0.904398	0	0.897568	0.844	1.93207	0	1.89709	1	2.18172	1	2.11359	1
PCON_01720	1123	complement(98306..99486)	complement(join(98306..98809,98859..99486))	1181	1132	79	126	927	309	Protein of unknown function	no hits above threshold	mito 14, nucl 10, cyto 3	-1	0	0	0	0	0	2033	1293	750	682	846	1326	0.45297	1	0.430204	1	0.693153	0	0.677952	1	1.60993	0	1.57589	1
PCON_01721	1123	complement(99781..102133)	complement(join(99781..101772,101825..102133))	2353	2301	390	1789	174	58	Protein of unknown function	no hits above threshold	nucl 13, cyto 4, extr 4, mito 3, plas 3	0	0	0	0	0	0	1390	1180	1675	1124	803	869	1.09643	0	1.07055	0.9865	1.67666	0	1.65009	1	1.53948	0	1.54135	1
PCON_01722	1123	104905..106526	104905..106526	1622	1622	0	254	1368	456	Similar to Uncharacterized protein C1F12.05; acc. no. Q10347	no hits above threshold	mito 12, plas 8, cyto_mito 8	-1	0	1	0	0	0	15719	16579	4841	4406	4882	6059	0.286506	2	0.285046	1	0.855065	0	0.854409	1	2.98658	2	2.99745	1
PCON_01723	1123	complement(112420..113634)	complement(join(112420..112433,112499..112691,112744..113001,113056..113634))	1215	1044	0	0	1044	348	Protein of unknown function	no hits above threshold	nucl 15, cyto_nucl 12.333, cyto 7.5, cyto_mito 6.666	1	1	0	1	1	0	0	3	98	101	10	11	66.3333	4	53.1446	1	9.49773	4	8.87558	1	0.143182	2	0.167008	0.999
PCON_01724	1123	complement(114076..115324)	complement(join(114076..114795,114910..115324))	1249	1135	235	69	831	277	Similar to Exosome complex component rrp40; acc. no. O13903	no hits above threshold	cyto 19, mito 7	0	0	0	0	0	0	612	534	919	1195	967	799	1.85326	0	1.86575	1	1.20799	0	1.1955	1	0.65485	0	0.640759	1
PCON_01725	1123	complement(115651..118684)	complement(join(115651..116581,116662..116939,116992..117028,117081..117147,117220..117230,117303..117424,117483..117850,118138..118684))	3034	2361	1080	299	1269	423	Similar to Mitogen-activated protein kinase spm1; acc. no. Q92398	Pkinase,Pkinase_Tyr	cyto_nucl 11.5, cyto 11, nucl 10, pero 3, cysk 3	0	0	0	0	0	0	36497	31070	26406	22960	37523	33457	0.735367	0	0.72723	1	0.697781	0	0.685627	1	0.95505	0	0.942791	1
PCON_01726	1123	complement(121700..122561)	complement(join(121700..122131,122287..122561))	862	707	492	187	183	61	Protein of unknown function	no hits above threshold	mito 10, cyto 4.5, plas 4, cyto_nucl 4, cysk 3, nucl 2.5	1	1	0	1	1	0	0	3	195	246	0	3	147	4	134.5	1	147	4	158.861	1	n.d.	n.d.	1.18112	0.559
PCON_01727	1123	122938..124291	join(122938..123465,123513..123674,123722..124291)	1354	1260	38	241	981	327	Protein of unknown function	no hits above threshold	plas 16, E.R. 6, mito 2, extr 2	1	1	0	1	1	0	6	24	13603	30176	7	7	2280.16	4	1606.46	1	3127.07	4	3199.32	1	2.14286	0	1.99154	0.9745
PCON_01728	1123	complement(124547..128488)	complement(join(124547..124940,124999..127590,127641..127966,128033..128078,128129..128260,128323..128334,128388..128488))	3942	3603	20	259	3324	1108	Similar to ISWI chromatin-remodeling complex ATPase ISW1; acc. no. P38144	SNF2_N,SLIDE,HAND,Helicase_C,ResIII	nucl 17.5, cyto_nucl 13, cyto 7.5	0	0	0	0	0	0	10409	10307	13204	11052	11192	9497	1.17091	0	1.16246	1	1.18033	0	1.15011	1	1.00807	0	0.989374	0.818667
PCON_01729	1123	129487..130712	129487..130712	1226	1226	12	332	882	294	Similar to Uncharacterized protein YJR056C; acc. no. P47115	no hits above threshold	nucl 23.5, cyto_nucl 15	1	0	0	0	0	0	3592	3760	6059	8896	4896	4184	2.0352	1	2.06825	1	1.65722	0	1.65839	1	0.814701	0	0.801835	1
PCON_01730	1123	131193..132397	join(131193..131754,131894..132397)	1205	1066	49	0	1017	339	Similar to Uncharacterized protein C57A10.07; acc. no. P87055	no hits above threshold	mito 15, E.R. 4, plas 2, golg 2, cyto 1, extr 1, pero 1, vacu 1, cyto_pero 1	0	0	0	0	0	0	634	605	652	790	866	937	1.16448	0	1.17875	1	0.80102	0	0.811951	1	0.688255	0	0.688824	1
PCON_01731	1123	complement(134160..135637)	complement(134160..135637)	1478	1478	300	500	678	226	Protein of unknown function	no hits above threshold	extr 10, mito 8, cyto_nucl 4, nucl 3.5, cyto 3.5	0	0	0	0	0	0	7647	9541	9652	7963	5543	8210	1.03744	0	1.01418	0.8868	1.33086	0	1.3049	1	1.2986	0	1.28666	1
PCON_01732	1123	complement(136840..137328)	complement(join(136840..137186,137253..137328))	489	423	318	0	171	57	Protein of unknown function	no hits above threshold	mito 20, cyto 5	0	0	0	0	0	0	42	28	24	36	23	26	0.892857	0	0.867125	0.778	1.2291	0	1.24259	0.859	1.43395	0	1.433	0.958
PCON_01733	1123	138509..141248	join(138509..138623,138679..138714,138805..138824,138895..138971,139037..139427,139635..141248)	2740	2253	0	1179	1074	358	Similar to Guanine nucleotide-binding protein subunit beta-like protein; acc. no. Q01369	WD40	mito 10.5, cyto_mito 8.333, cyto_nucl 5.833, nucl 5.5, cyto 5, extr 4	0	0	0	0	0	0	56048	49072	47197	54238	65652	52405	0.969213	0	0.971751	1	0.87016	0	0.851107	1	0.901771	0	0.875849	1
PCON_01734	1123	complement(140480..142433)	complement(join(140480..141924,142007..142077,142145..142270,142320..142433))	1954	1756	103	0	1653	551	Similar to UPF0361 protein yoqW; acc. no. O64131	DUF159	nucl 15.5, cyto_nucl 11.833, mito_nucl 11.166, cyto 6, mito 5.5	0	0	0	0	0	0	601	456	760	685	417	328	1.3933	0	1.3606	1	1.96768	0	1.89556	1	1.43933	0	1.39318	1
PCON_01735	1123	142434..144159	join(142434..142910,143005..143576,143633..144159)	1726	1576	277	81	1218	406	Similar to TPR repeat-containing protein P27G11.02; acc. no. Q9P7N6	no hits above threshold	mito 24, cyto_mito 13.5	0	0	0	0	0	0	1886	2306	2340	2803	2123	2650	1.2393	0	1.23395	1	1.09082	0	1.1039	1	0.889113	0	0.894606	1
PCON_01736	1123	144534..145150	join(144534..144912,144982..145150)	617	548	36	47	465	155	Protein of unknown function	no hits above threshold	cyto 11.5, cyto_nucl 11.5, nucl 10.5, mito 3	1	0	-1	1	0	-1	0	8	126	314	204	65	123.75	4	47.813	1	2.23152	0	1.57643	1	0.0405732	4	0.0329707	1
PCON_01737	1123	147131..148005	join(147131..147285,147451..148005)	875	710	77	411	222	74	Protein of unknown function	no hits above threshold	nucl 15.5, cyto_nucl 11.5, mito 7, cyto 4.5	1	1	0	1	1	0	179	263	2220	3220	141	154	12.7689	4	12.3897	1	18.4766	4	18.6916	1	1.50122	0	1.50864	1
PCON_01738	1123	158435..162071	join(158435..159634,159691..160686,160738..161804,161858..162071)	3637	3477	0	0	3477	1159	Similar to hypothetical protein [Tuber melanosporum Mel28]; acc. no. XP_002838372	no hits above threshold	nucl 16, mito 3, cyto 3, cyto_mito 3	1	0	0	0	0	0	599	581	1502	1066	776	463	2.17678	1	2.14277	1	2.21393	1	1.97125	1	1.0173	0	0.919955	0.968
PCON_01739	1126	complement(26..2671)	complement(join(26..305,388..641,714..1055,1117..1532,1609..2671))	2646	2355	0	0	2355	785	Similar to Serine/threonine-protein kinase sid2; acc. no. Q09898	Pkinase,Pkinase_Tyr,Pkinase_C	nucl 14.5, cyto_nucl 10.5, cyto 5.5, pero 4	0	0	0	0	0	0	6192	5012	7962	7612	5239	5223	1.40563	0	1.38924	1	1.48863	0	1.4866	1	1.07093	0	1.07008	1
PCON_01740	1126	3286..5457	join(3286..3452,4726..5059,5274..5457)	2172	685	143	125	417	139	Similar to Putative redox protein fmp46, mitochondrial; acc. no. Q9UTA2	DUF1687	cyto 17, cyto_mito 12.833, cyto_nucl 9.833, mito 7.5	0	0	0	0	0	0	2358	1932	3111	3042	2584	3186	1.44855	0	1.43499	1	1.07811	0	1.08135	1	0.751683	0	0.753557	1
PCON_01741	1126	5795..8361	join(5795..5994,6071..6123,6236..6390,6460..6707,6770..8361)	2567	2248	160	0	2088	696	Similar to G2-specific protein kinase nim-1; acc. no. P48479	Pkinase,Pkinase_Tyr	cysk 22, cyto 3	0	0	0	0	0	0	2077	2125	2422	2422	2408	2353	1.15293	0	1.15333	1	1.01757	0	1.01631	0.7845	0.882705	0	0.881197	1
PCON_01742	1126	22430..23354	join(22430..22837,22912..23354)	925	851	0	209	642	214	Similar to Uncharacterized protein AFUA_6G02800; acc. no. Q4WCX9	no hits above threshold	extr 27	0	0	0	0	0	0	8842	8949	8840	10623	16303	15180	1.09402	0	1.10264	1	0.618994	0	0.620639	1	0.565819	0	0.562867	1
PCON_01743	1126	23853..24562	join(23853..24202,24264..24562)	710	649	261	289	99	33	Protein of unknown function	no hits above threshold	nucl 14.5, cyto_nucl 13.5, cyto 9.5	1	0	0	0	0	0	31	25	56	70	48	53	2.27613	1	2.29282	1	1.25059	0	1.27717	0.965	0.555818	0	0.557032	0.999
PCON_01744	1126	complement(25116..25611)	complement(join(25116..25318,25416..25611))	496	399	130	29	240	80	Protein of unknown function	no hits above threshold	nucl 10, mito 9, cyto 6	0	0	0	0	0	0	20	16	22	43	26	38	1.82812	0	1.84816	0.996	1.05263	0	1.07211	0.656	0.582996	0	0.580094	0.988
PCON_01745	1126	26692..27651	join(26692..26996,27111..27651)	960	846	56	328	462	154	Similar to Biogenesis of lysosome-related organelles complex 1 subunit CNL1; acc. no. C5DJH5	no hits above threshold	nucl 18, cyto_nucl 15, cyto 8	0	0	0	0	0	0	2190	2353	1488	2104	2688	2498	0.791686	0	0.801288	1	0.693565	0	0.699815	1	0.87719	0	0.873362	1
PCON_01746	1126	complement(28620..29344)	complement(join(28620..28929,28980..29344))	725	675	41	115	519	173	Protein of unknown function	no hits above threshold	nucl 12.5, mito 10, cyto_nucl 8, cyto 2.5	1	1	0	1	1	0	3	1	223	326	2	17	183	4	106.137	1	76.6985	4	31.9973	1	0.558824	0	0.301472	0.985
PCON_01747	1126	complement(29545..29882)	complement(join(29545..29719,29823..29882))	338	235	280	19	39	13	Protein of unknown function	no hits above threshold	no prediction	0	0	0	0	0	0	4	0	14	20	0	0	n.d.	n.d.	9.81375	1	n.d.	n.d.	n.d.	1	n.d.	n.d.	n.d.	1
PCON_01748	1126	complement(31270..31829)	complement(join(31270..31444,31501..31829))	560	504	29	252	279	93	Protein of unknown function	no hits above threshold	extr 16, plas 5, mito 4	0	0	-1	0	0	-1	0	0	13	36	28	13	n.d.	n.d.	n.d.	1	1.37981	0	1.22599	0.805	0	4	0	1
PCON_01749	1126	complement(33872..34584)	complement(join(33872..34309,34390..34397,34457..34584))	713	574	91	0	483	161	Protein of unknown function	no hits above threshold	cyto 23, mito 3	0	0	0	0	0	0	1	16	11	10	17	4	5.57812	0	1.22342	0.705	1.62132	0	0.921583	0.603	1.3125	0	0.753284	0.787
PCON_01750	1126	35971..36826	join(35971..36648,36717..36826)	856	788	0	65	723	241	Protein of unknown function	no hits above threshold	nucl 22, mito_nucl 13.499, cyto_nucl 13.333	1	1	0	1	1	0	0	7	317	215	12	7	152	4	64.7439	1	30.0833	4	25.965	1	0.395833	0	0.401041	0.974
PCON_01751	1126	39982..41722	join(39982..40517,40565..41722)	1741	1694	229	97	1368	456	Similar to Protein pof8; acc. no. O13795	RRM_3	mito 17.5, cyto_mito 12, cyto 5.5, nucl 4	0	-1	0	0	0	0	2413	1981	1216	1480	3290	2851	0.619553	0	0.61994	1	0.441271	1	0.437895	1	0.719194	0	0.706352	1
PCON_01752	1126	complement(47575..48474)	complement(join(47575..47839,47892..48018,48072..48474))	900	795	390	111	294	98	Similar to 12 kDa heat shock protein; acc. no. P22943	HSP9_HSP12	nucl 16, cyto_nucl 15, cyto 10	0	1	1	0	1	0	130	302	364	3509	52	63	10.6542	0	9.52219	1	33.9892	4	36.3443	1	3.79121	2	3.8168	1
PCON_01753	1126	52880..55661	join(52880..53959,54059..55661)	2782	2683	122	557	2004	668	Similar to Uncharacterized transcriptional regulatory protein TBS1; acc. no. P38114	Zn_clus	nucl 22.5, cyto_nucl 13, cyto 2.5	-1	-1	0	-1	0	0	4343	3966	827	1184	2424	1999	0.242526	3	0.245694	1	0.458906	1	0.455375	1	1.8961	0	1.85343	1
PCON_01754	1126	complement(56779..59937)	complement(join(56779..57430,57496..57684,58605..58623,58939..58975,59899..59937))	3159	936	0	648	288	96	Protein of unknown function	no hits above threshold	mito 17, nucl 5, cyto_nucl 5, cyto 3	0	0	0	0	0	0	15	24	29	8	76	32	1.00208	0	0.899839	0.653	0.410773	0	0.310293	1	0.432977	0	0.344832	1
PCON_01755	1126	59602..60521	join(59602..60023,60082..60521)	920	862	351	433	78	26	Protein of unknown function	no hits above threshold	no prediction	-1	-1	0	0	0	0	429	369	208	182	721	589	0.4915	1	0.489615	1	0.300764	2	0.292458	1	0.615409	0	0.597323	1
PCON_01756	1126	61426..62319	join(61426..61563,61799..61964,62044..62319)	894	580	121	168	291	97	Protein of unknown function	no hits above threshold	mito 21, cyto 5	0	0	0	0	0	0	131	137	65	80	116	118	0.541316	0	0.545563	1	0.619703	0	0.62371	1	1.14538	0	1.14324	0.893
PCON_01757	1126	62986..63625	join(62986..63291,63345..63625)	640	587	129	194	264	88	Protein of unknown function	no hits above threshold	mito 15, cyto 4.5, cyto_nucl 4, nucl 2.5, plas 1, extr 1, pero 1, E.R. 1, vacu 1	-1	-1	0	-1	-1	0	47	32	12	3	64	92	0.196975	2	0.1892	1	0.0993546	4	0.0987391	1	0.523268	0	0.521876	1
PCON_01758	1126	complement(64098..65907)	complement(join(64098..64769,64835..65907))	1810	1745	1356	118	336	112	Protein of unknown function	no hits above threshold	nucl 17.5, cyto_nucl 13, cyto 5.5, mito 4	0	-1	0	0	0	0	960	688	577	690	2277	1254	0.79034	0	0.776572	1	0.3917	1	0.347692	1	0.509488	0	0.447726	1
PCON_01759	1126	66141..69700	join(66141..66715,66847..67207,67263..68703,68770..69700)	3560	3308	138	707	2463	821	Similar to Nitrogen regulatory protein areA; acc. no. P17429	GATA,DUF1752	nucl 23.5, cyto_nucl 13.5	0	-1	0	0	0	0	30874	29983	18609	17280	41821	33592	0.589853	0	0.587865	1	0.481634	1	0.467196	1	0.816707	0	0.794733	1
PCON_01760	1126	complement(73180..74130)	complement(join(73180..73496,73676..74130))	951	772	261	229	282	94	Similar to hypothetical protein BC1G_09858 [Botryotinia fuckeliana B05.10]; acc. no. XP_001551691	DASH_Hsk3	mito 19.5, cyto_mito 11.5, nucl 5	0	0	0	0	0	0	1119	1249	1470	1544	1821	1897	1.27665	0	1.27272	1	0.81099	0	0.813489	1	0.637168	0	0.639174	1
PCON_01761	1126	75580..76228	join(75580..75744,75833..75933,75999..76228)	649	496	284	93	207	69	Similar to hypothetical protein MGG_02809 [Magnaporthe oryzae 70-15]; acc. no. XP_366733	no hits above threshold	mito 12, cysk 8, cyto 6	0	0	-1	0	0	-1	3	4	17	0	17	25	2.47917	0	2.03781	0.937	0.42	0	0.391244	0.999	0.172941	4	0.191992	1
PCON_01762	1126	79609..80964	79609..80964	1356	1356	0	0	1356	452	Protein of unknown function	NTP_transf_2	mito 22.5, cyto_mito 13, cyto 2.5	0	0	0	0	0	0	1330	1358	1420	1740	1680	1594	1.17572	0	1.18762	1	0.965847	0	0.970714	0.8725	0.821581	0	0.817361	1
PCON_01763	1126	83201..84312	join(83201..83668,83750..84312)	1112	1031	101	114	816	272	Similar to hypothetical protein [Tuber melanosporum Mel28]; acc. no. XP_002836360	Wbp11	nucl 22.5, cyto_nucl 13.5, cyto 3.5	0	0	0	0	0	0	707	821	906	716	781	1018	1.06746	0	1.04761	0.8945	0.917536	0	0.90936	0.9965	0.864362	0	0.868033	1
PCON_01764	1126	93733..96503	join(93733..93931,94018..94138,94196..94236,94295..94724,94772..96503)	2771	2523	162	0	2361	787	Similar to Meiotically up-regulated gene 72 protein; acc. no. Q9Y7P6	ApbA_C,ApbA	mito 10.5, extr 9, cyto_mito 7.666, cyto_nucl 4.833, nucl 4	1	0	0	0	0	0	1591	2035	5228	4642	4269	3018	2.76344	2	2.70139	1	1.3956	0	1.31569	1	0.512709	0	0.487042	1
PCON_01765	113	complement(1224..1565)	complement(join(1224..1328,1406..1565))	342	265	61	60	144	48	Protein of unknown function	no hits above threshold	cyto_nucl 13, nucl 12.5, cyto 10.5, mito 4	0	0	0	0	0	0	6	14	5	2	12	14	0.416667	0	0.350291	0.989	0.270833	2	0.285997	0.999	0.77381	0	0.816456	0.734
PCON_01766	113	2932..4095	join(2932..3494,3557..4095)	1164	1102	83	212	807	269	Similar to Methyltransferase-like protein 7B; acc. no. Q562C4	no hits above threshold	mito 10, cyto 9, cyto_nucl 7.5, nucl 4, extr 4	1	0	0	0	0	0	4196	3855	7235	9534	4306	5282	2.08659	1	2.11177	1	1.76727	0	1.79676	1	0.848487	0	0.850832	1
PCON_01767	113	complement(4290..4999)	complement(join(4290..4552,4607..4630,4684..4999))	710	603	186	99	318	106	Similar to Cyanovirin-N homolog; acc. no. Q7S6U4	CVNH	cyto 14.5, cyto_nucl 14.5, nucl 7.5, extr 2, pero 2	0	-1	-1	0	0	0	58304	47371	30380	53840	103945	143406	0.805595	0	0.818578	1	0.34938	1	0.357128	1	0.438384	1	0.436278	1
PCON_01768	113	5638..8234	join(5638..5824,5957..6258,6342..6923,6978..7644,7692..8234)	2597	2281	168	52	2061	687	Similar to Probable dipeptidyl peptidase 3; acc. no. Q08225	Peptidase_M49	cyto 18.5, cyto_nucl 11, pero 3, cysk 3	0	0	0	0	0	0	25128	19877	23848	23245	22708	25727	1.06084	0	1.04792	1	0.976085	0	0.97985	0.999667	0.932808	0	0.935043	1
PCON_01769	113	8826..12857	join(8826..9333,9386..10146,10203..12857)	4032	3924	910	0	3066	1022	Similar to hypothetical protein [Tuber melanosporum Mel28]; acc. no. XP_002837604	no hits above threshold	nucl 23.5, cyto_nucl 12.5	0	0	0	0	0	0	3121	2842	4094	3533	4337	3193	1.28186	0	1.27106	1	1.03681	0	0.985333	0.798667	0.810609	0	0.775206	1
PCON_01770	113	14326..14943	14326..14943	618	618	0	0	618	206	Similar to predicted protein [Nectria haematococca mpVI 77-13-4]; acc. no. XP_003044550	no hits above threshold	cyto_nucl 11.5, cyto 11, nucl 10, mito 3, pero 3	0	0	1	0	0	1	187	288	54	130	52	46	0.405712	0	0.403253	1	1.88462	0	1.91963	1	4.86518	3	4.76036	1
PCON_01771	113	complement(23865..25933)	complement(join(23865..24808,24856..25933))	2069	2022	0	0	2022	674	Similar to Target of rapamycin complex 2 subunit bit61; acc. no. O74547	HbrB	mito 18, nucl 5.5, cyto_nucl 4.5, cyto 2.5	1	1	0	0	0	0	437	632	1418	1247	677	594	2.57879	1	2.4697	1	2.10575	1	2.06552	1	0.844672	0	0.836344	1
PCON_01772	113	complement(26892..28092)	complement(26892..28092)	1201	1201	0	205	996	332	Similar to Probable 3-hydroxymethyl-3-methylglutaryl-CoA lyase 2; acc. no. Q8JZS7	HMGL-like	mito 24, cyto 3	0	0	0	0	0	0	4665	5511	6970	6006	3736	4850	1.28403	0	1.26528	1	1.53717	0	1.52825	1	1.20548	0	1.20784	1
PCON_01773	113	29648..30564	join(29648..29903,29966..30362,30412..30564)	917	806	58	31	717	239	Protein of unknown function	no hits above threshold	cysk 13, cyto 8, cyto_nucl 5.833, cyto_pero 5.833, nucl 2.5, pero 2.5	0	0	0	0	0	0	52	138	111	133	97	114	1.61511	0	1.28208	0.99	1.16395	0	1.18523	0.94	0.906357	0	0.924462	0.767
PCON_01774	113	31734..32484	join(31734..31889,31943..32308,32379..32484)	751	628	0	46	582	194	Protein of unknown function	no hits above threshold	mito 14, cyto 8.5, cyto_nucl 6, nucl 2.5	0	0	0	0	0	0	0	1	19	84	4	0	n.d.	n.d.	47.2431	1	n.d.	n.d.	19.9792	1	n.d.	n.d.	0.422901	0.86
PCON_01775	113	40109..42911	join(40109..40476,40528..40694,40750..41326,41389..42911)	2803	2635	170	68	2397	799	Similar to Tyrosinase; acc. no. A7BHQ9	Tyrosinase	plas 10, extr 8, E.R. 5, mito 3	-1	-1	-1	0	-1	0	26114	23746	10184	5723	77863	59874	0.319755	2	0.310806	1	0.117492	4	0.110391	1	0.368276	2	0.355175	1
PCON_01776	113	complement(45964..47391)	complement(join(45964..46238,46297..47200,47252..47391))	1428	1319	98	126	1146	382	Protein of unknown function	no hits above threshold	golg 8, extr 6, E.R. 5, nucl 2, cyto 2, plas 2, cyto_nucl 2	-1	0	1	0	0	0	133	157	52	80	42	54	0.458311	1	0.46703	1	1.39683	0	1.42028	0.989	3.06878	2	3.04109	1
PCON_01777	113	complement(48053..48879)	complement(join(48053..48491,48647..48879))	827	672	0	0	672	224	Protein of unknown function	no hits above threshold	nucl 17, cyto_nucl 13.5, cyto 8	0	0	0	0	0	0	48	92	24	64	36	54	0.697464	0	0.658465	0.998	1.01852	0	1.05467	0.622	1.62037	0	1.60171	1
PCON_01778	113	complement(50066..50382)	complement(join(50066..50170,50290..50382))	317	198	0	0	198	66	Protein of unknown function	no hits above threshold	mito 19.5, cyto_mito 11.5, nucl 3, cyto 2.5	0	0	0	0	0	0	0	1	0	0	1	0	n.d.	n.d.	0	1	n.d.	n.d.	0	1	n.d.	n.d.	6.64535	0.4448
PCON_01779	113	complement(50384..51197)	complement(join(50384..50574,50774..51197))	814	615	33	0	582	194	Protein of unknown function	no hits above threshold	cyto 9, cysk 8, nucl 7, pero 2	0	1	1	0	0	0	89	146	61	111	33	40	0.777667	0	0.753451	0.995	2.37803	1	2.41313	1	3.24905	2	3.20277	1
PCON_01780	113	complement(52473..53348)	complement(52473..53348)	876	876	8	139	729	243	Similar to predicted protein [Nectria haematococca mpVI 77-13-4]; acc. no. XP_003044550	no hits above threshold	nucl 17, cyto_nucl 13, cyto 7	0	1	0	0	0	0	147	219	208	210	73	128	1.18805	0	1.14337	0.9465	2.24791	1	2.16205	1	1.96827	0	1.89095	1
PCON_01781	113	complement(53837..55296)	complement(join(53837..55231,55288..55296))	1460	1404	0	1164	240	80	Protein of unknown function	no hits above threshold	cyto 13, cyto_nucl 10.833, cyto_pero 9.499, nucl 5.5, pero 4.5	1	1	0	1	1	0	76	123	1559	2109	98	113	19.5211	4	18.5032	1	17.4722	4	17.8977	1	0.947919	0	0.967277	0.6385
PCON_01782	113	complement(55760..59100)	complement(join(55760..55860,55964..57731,57781..59100))	3341	3189	117	310	2865	955	Similar to predicted protein [Physcomitrella patens subsp. patens]; acc. no. XP_001767738	no hits above threshold	mito 12.5, cyto_mito 10.333, cyto 7, cyto_nucl 5.333, plas 3, nucl 2.5	0	0	0	0	0	0	5087	4765	4163	3854	5549	5426	0.814614	0	0.811293	1	0.73057	0	0.726369	1	0.897789	0	0.895323	1
PCON_01783	113	complement(59376..61289)	complement(join(59376..60260,60314..61289))	1914	1861	0	88	1773	591	Similar to Alcohol oxidase; acc. no. Q00922	GMC_oxred_N,GMC_oxred_C	cyto 13, cyto_nucl 11.5, nucl 6, mito 3, extr 3	1	1	0	1	1	0	122	82	13804	7008	124	284	106.099	4	98.4566	1	60.2801	4	52.1572	1	0.590868	0	0.529748	1
PCON_01784	113	61253..61601	join(61253..61275,61333..61601)	349	292	242	8	99	33	Protein of unknown function	no hits above threshold	nucl 11.5, cyto_nucl 10.333, cyto 8, cyto_mito 6.333, mito 3.5	0	0	0	0	0	0	7	0	7	3	15	8	n.d.	n.d.	1.33671	0.70875	0.479167	0	0.436294	0.98825	0.335417	0	0.326394	0.99475
PCON_01785	113	63451..64186	join(63451..63550,63577..63720,63765..64186)	736	666	0	0	666	222	Similar to Lactoylglutathione lyase; acc. no. Q9HU72	Glyoxalase	cyto 12.5, cyto_nucl 11, nucl 6.5, cysk 5	-1	-1	0	0	0	0	137	89	42	50	174	199	0.42631	1	0.41364	1	0.247762	3	0.253111	1	0.608632	0	0.611912	1
PCON_01786	113	64269..65276	join(64269..64287,64460..65276)	1008	836	191	37	780	260	Similar to Ankyrin repeat, PH and SEC7 domain containing protein secG; acc. no. Q54KA7	Ank	cyto 12, mito 7, nucl 5, cysk 2	0	0	0	0	0	0	459	512	299	326	444	353	0.64559	0	0.647153	1	0.794549	0	0.776235	1	1.23441	0	1.19946	0.9985
PCON_01787	113	67886..68077	67886..68077	192	192	0	0	192	64	Protein of unknown function	no hits above threshold	nucl 14, cyto_nucl 9.5, cysk 4, cyto 3, pero 3	0	0	0	0	0	0	0	0	6	15	0	0	n.d.	n.d.	n.d.	1	n.d.	n.d.	n.d.	1	n.d.	n.d.	n.d.	n.d.
PCON_01788	113	complement(69044..70143)	complement(join(69044..69400,69491..69696,69789..70143))	1100	918	291	225	402	134	Similar to Probable biogenesis of lysosome-related organelles complex 1 subunit 1; acc. no. Q22616	GCN5L1	cyto 7.5, cyto_nucl 7.5, mito 7, nucl 6.5, pero 5	0	0	0	0	0	0	22936	21884	15553	19306	19563	21070	0.778184	0	0.785651	1	0.85908	0	0.870686	1	1.10456	0	1.10823	1
PCON_01789	113	72338..72676	72338..72676	339	339	0	0	339	113	Similar to conserved hypothetical protein [Penicillium marneffei ATCC 18224]; acc. no. XP_002151503	no hits above threshold	nucl 22, cyto_nucl 14.5, cyto 5	0	0	0	0	0	0	592	673	746	476	314	352	0.969985	0	0.946195	0.8655	1.84083	0	1.80974	1	1.9056	0	1.91265	1
PCON_01790	113	complement(73494..74053)	complement(join(73494..73794,73815..74053))	560	540	211	38	291	97	Similar to Ankyrin repeat and SOCS box protein 8; acc. no. Q4R544	Ank	cyto_nucl 13.5, nucl 13, cyto 10	1	1	0	1	1	0	13	27	352	1031	15	43	39.4017	4	35.4816	1	31.0907	4	26.7814	1	0.899225	0	0.754797	0.883
PCON_01791	113	complement(75477..76217)	complement(75477..76217)	741	741	0	0	741	247	Protein of unknown function	no hits above threshold	cysk 15, cyto 5, cyto_nucl 4.833, cyto_pero 3.833, nucl 3.5	1	1	1	1	1	0	255	240	3123	4475	86	39	15.3636	4	15.501	1	70.7923	4	58.3816	1	4.61203	3	3.7663	1
PCON_01792	113	complement(76612..76932)	complement(join(76612..76865,76918..76932))	321	269	167	55	99	33	Protein of unknown function	no hits above threshold	nucl 13, cyto_nucl 9, mito 7, cyto 3, extr 2	0	0	0	0	0	0	0	0	12	0	0	0	n.d.	n.d.	n.d.	1	n.d.	n.d.	n.d.	1	n.d.	n.d.	n.d.	n.d.
PCON_01793	113	complement(79786..83010)	complement(join(79786..81808,81865..82141,82233..83010))	3225	3078	672	0	2406	802	Similar to Ribosome biogenesis protein tsr1 homolog; acc. no. O13956	DUF663,AARP2CN	nucl 13.5, mito 9, cyto_nucl 9, cyto 3.5	0	0	0	0	0	0	9119	9548	9357	10296	11861	7627	1.05338	0	1.05674	1	1.05843	0	0.982603	0.942667	1.00533	0	0.929843	1
PCON_01794	113	86944..87493	join(86944..87250,87307..87493)	550	494	0	59	435	145	Similar to hypothetical protein GLRG_11182 [Glomerella graminicola M1.001]; acc. no. EFQ36038	no hits above threshold	extr 19, mito 5, E.R. 1, golg 1, vacu 1	0	1	1	0	1	0	29	31	35	57	8	15	1.53504	0	1.53991	0.99	4.40833	3	4.05166	1	2.875	1	2.63111	1
PCON_01795	113	complement(90702..92470)	complement(join(90702..90959,91028..91123,91186..92470))	1769	1639	553	66	1020	340	Protein of unknown function	no hits above threshold	nucl 15.5, cyto 11, mito_nucl 8.5	1	1	0	1	0	0	31	8	594	481	223	44	42.2631	4	26.7192	1	7.31311	2	3.62844	1	0.265313	0	0.135799	1
PCON_01796	1131	1..3986	join(1..150,201..532,630..3986)	3986	3839	346	0	3543	1181	Similar to hypothetical protein [Tuber melanosporum Mel28]; acc. no. XP_002838858	no hits above threshold	nucl 20.5, cyto_nucl 13.5, cyto 5.5	1	1	0	0	0	0	817	834	2214	2303	730	676	2.73621	2	2.73803	1	3.21741	2	3.19711	1	1.17599	0	1.16767	0.999
PCON_01797	1133	complement(344..1027)	complement(344..1027)	684	684	0	0	684	228	Similar to Stage V sporulation protein AD; acc. no. P40869	SpoVAD	cyto 14.5, cysk 10, cyto_nucl 8	0	0	0	0	0	0	0	0	0	0	0	0	n.d.	n.d.	n.d.	n.d.	n.d.	n.d.	n.d.	n.d.	n.d.	n.d.	n.d.	n.d.
PCON_01798	1138	complement(896..2052)	complement(join(896..1322,1382..2052))	1157	1098	193	218	687	229	Similar to O-methyltransferase mdmC; acc. no. Q00719	Methyltransf_3	mito 12.5, cyto_mito 10.833, cyto 8, cyto_nucl 5.833, nucl 2.5	0	0	0	0	0	0	12333	17452	8893	8874	7646	13163	0.614664	0	0.594626	1	0.918367	0	0.886839	1	1.53957	0	1.49142	1
PCON_01799	1138	7983..8691	7983..8691	709	709	59	104	546	182	Protein of unknown function	no hits above threshold	cyto_nucl 11.333, nucl 10, cyto_mito 9.332, mito 8.5, cyto 8.5	1	1	0	1	1	0	15	1	139	196	6	15	89.3333	4	20.5611	1	19.5417	4	16.3403	1	0.933333	0	0.794717	0.749
PCON_01800	1138	12976..14325	12976..14325	1350	1350	77	310	963	321	Protein of unknown function	no hits above threshold	nucl 17.5, cyto_nucl 14.5, cyto 8.5	1	1	0	1	1	0	624	776	4793	4650	473	368	6.82546	4	6.72401	1	11.4061	4	11.0216	1	1.69104	0	1.63914	1
PCON_01801	1138	19549..21472	join(19549..20497,20576..21472)	1924	1846	113	254	1479	493	Protein of unknown function	no hits above threshold	nucl 18, cyto_nucl 15.5, cyto 9	1	1	0	1	1	0	42	44	3901	11882	116	43	183.623	4	191.689	1	125.777	4	97.2675	1	0.685345	0	0.507424	1
PCON_01802	1138	24148..25186	24148..25186	1039	1039	0	391	648	216	Protein of unknown function	no hits above threshold	nucl 13.5, mito 12, cyto_nucl 8	1	1	0	1	1	0	34	34	3768	4901	87	22	127.485	4	128.585	1	123.422	4	74.0612	1	0.96813	0	0.575971	1
PCON_01803	1138	43604..47737	join(43604..46114,46174..46920,47101..47737)	4134	3895	122	218	3555	1185	Similar to 1-phosphatidylinositol 4,5-bisphosphate phosphodiesterase 1; acc. no. P40977	PI-PLC-X,PI-PLC-Y,C2	nucl 20.5, cyto_nucl 13, cyto 4.5	0	0	0	0	0	0	6190	5687	7112	5255	3985	3809	1.04313	0	1.02742	0.973	1.58754	0	1.55941	1	1.52464	0	1.51779	1
PCON_01804	1138	complement(48408..48906)	complement(join(48408..48814,48867..48906))	499	447	8	394	45	15	Protein of unknown function	no hits above threshold	no prediction	0	1	0	0	0	0	149	157	181	165	55	106	1.13149	0	1.12356	0.9225	2.38877	1	2.22274	1	2.11261	1	1.9783	1
PCON_01805	1138	complement(48921..50428)	complement(join(48921..49822,49882..50428))	1508	1449	191	1200	117	39	Protein of unknown function	no hits above threshold	nucl 14, cyto_nucl 10, mito 9, cyto 4	0	0	0	0	0	0	197	243	394	405	212	242	1.83598	0	1.81988	1	1.76763	0	1.77912	1	0.973413	0	0.977603	0.6165
PCON_01806	1138	complement(51520..52591)	complement(51520..52591)	1072	1072	0	25	1047	349	Similar to D-arabinose 1-dehydrogenase; acc. no. Q04212	Aldo_ket_red	cyto 21, cysk 2, nucl 1, mito 1, pero 1, E.R. 1, mito_nucl 1	0	0	0	0	0	0	4400	3641	4766	4906	3516	4939	1.21365	0	1.20687	1	1.17729	0	1.17343	1	0.978759	0	0.97229	0.945
PCON_01807	1138	complement(55192..55953)	complement(join(55192..55328,55389..55953))	762	702	356	82	264	88	Protein of unknown function	no hits above threshold	cyto 10.5, mito 9, cyto_nucl 9, nucl 6.5	0	0	0	0	0	0	0	0	655	1472	0	0	1063.5	4	n.d.	1	1063.5	4	n.d.	1	n.d.	n.d.	n.d.	n.d.
PCON_01808	1138	complement(57614..58106)	complement(57614..58106)	493	493	0	100	393	131	Similar to hypothetical protein [Tuber melanosporum Mel28]; acc. no. XP_002837510	no hits above threshold	mito 13, cyto 7, nucl 5	0	0	0	0	0	0	1235	1263	1005	1204	1091	1607	0.884419	0	0.891496	1	0.84984	0	0.84763	1	0.961023	0	0.950795	0.924
PCON_01809	1138	complement(58813..60631)	complement(join(58813..59908,59978..60238,60305..60631))	1819	1684	1506	70	243	81	Protein of unknown function	no hits above threshold	nucl 9, mito 8, plas 5, cyto 4	1	0	0	0	0	0	130	198	409	292	231	121	2.23318	1	2.0939	1	2.20701	1	1.87809	1	1.03266	0	0.896933	0.8965
PCON_01810	1138	60652..62705	join(60652..60869,60927..61162,61217..62705)	2054	1943	164	165	1614	538	Similar to hypothetical protein [Tuber melanosporum Mel28]; acc. no. XP_002837511	no hits above threshold	nucl 22, cyto 5	0	0	0	0	0	0	9372	8232	7841	8469	7531	9868	0.930396	0	0.930735	1	0.954633	0	0.95846	0.99975	1.03037	0	1.02979	0.99375
PCON_01811	114	complement(5840..12579)	complement(join(5840..6733,6788..10096,10178..11375,11430..12291,12351..12579))	6740	6492	295	403	5853	1951	Similar to hypothetical protein [Tuber melanosporum Mel28]; acc. no. XP_002841573	no hits above threshold	nucl 19.5, cyto_nucl 14, cyto 7.5	0	0	0	0	0	0	6632	6131	8007	9055	7768	4783	1.3389	0	1.34584	1	1.44092	0	1.32353	1	1.07786	0	0.98342	0.884333
PCON_01812	114	13146..15233	13146..15233	2088	2088	0	0	2088	696	Protein of unknown function	no hits above threshold	nucl 19, cyto_nucl 12.5, mito 4, cyto 4	1	1	0	1	1	0	306	417	2207	4113	255	304	8.95237	4	8.95974	1	11.3934	4	11.7137	1	1.3034	0	1.30737	1
PCON_01813	114	16333..19882	join(16333..17008,17110..17220,17299..17625,17741..17830,17905..17988,18043..18230,18288..18334,18391..18754,18826..19269,19328..19882)	3550	2886	532	518	1836	612	Similar to Trans-aconitate 2-methyltransferase; acc. no. B1LXF6	Methyltransf_12,Methyltransf_11,Methyltransf_4	nucl 17, cyto 7, golg 1, cysk 1, vacu 1	1	1	0	1	1	0	5330	4717	51843	41420	2630	3089	9.31736	4	9.20063	1	16.4133	4	16.3117	1	1.76817	0	1.77289	1
PCON_01814	114	20154..20729	20154..20729	576	576	0	15	561	187	Protein of unknown function	no hits above threshold	nucl 13.5, cyto_nucl 9.5, mito 8, pero 3	1	1	0	1	1	0	0	3	512	653	10	1	388.333	4	321.596	1	320.375	4	86.621	1	0.825	0	0.269347	0.989
PCON_01815	114	22196..23765	join(22196..22431,22478..23765)	1570	1524	66	48	1410	470	Similar to Dihydroorotate dehydrogenase (quinone), mitochondrial; acc. no. Q874I4	DHO_dh	mito 26	0	0	0	0	0	0	3430	4037	3057	3199	4135	4464	0.843393	0	0.839081	1	0.728593	0	0.733041	1	0.86963	0	0.873624	1
PCON_01816	114	complement(23900..25526)	complement(join(23900..24702,24752..25364,25425..25526))	1627	1518	9	78	1431	477	Similar to Putative Dol-P-Glc:Glc(2)Man(9)GlcNAc(2)-PP-Dol alpha-1,2-glucosyltransferase; acc. no. Q3UGP8	DIE2_ALG10	plas 20, E.R. 5	0	0	0	0	0	0	1942	2029	2180	1981	1777	1959	1.04835	0	1.04165	0.957667	1.11641	0	1.11511	1	1.06543	0	1.07052	0.996
PCON_01817	114	25675..27028	join(25675..25797,25886..26524,26580..27028)	1354	1211	0	507	759	253	Similar to DNA replication complex GINS protein PSF2; acc. no. Q0UTE1	Sld5	cysk 24, cyto 3	0	0	0	0	0	0	1092	992	1024	932	1195	1075	0.940746	0	0.935051	0.9715	0.864089	0	0.850738	1	0.920634	0	0.90983	0.9955
PCON_01818	114	complement(27029..30238)	complement(join(27029..27342,27403..28572,28623..29589,29643..29831,29908..30031,30090..30238))	3210	2913	139	224	2550	850	Similar to AP-1 complex subunit gamma-1; acc. no. Q99128	Adaptin_N,Alpha_adaptinC2	nucl 16.5, cyto_nucl 12, cyto 6.5, pero 3	0	0	0	0	0	0	9650	9226	10230	9079	11923	10381	1.02346	0	1.01818	0.928	0.869877	0	0.852554	1	0.85037	0	0.837332	1
PCON_01819	114	31464..32667	join(31464..31746,31941..32461,32514..32667)	1204	958	0	55	903	301	Similar to L-sorbose 1-dehydrogenase; acc. no. Q47944	GMC_oxred_N	cyto 8, cyto_mito 7.333, extr 7, cyto_nucl 6.333, mito 5.5, nucl 3.5	0	0	0	0	0	0	63	34	25	38	27	24	0.713235	0	0.68308	0.982	1.23958	0	1.25848	0.861	1.90856	0	1.84236	1
PCON_01820	114	32775..33379	join(32775..32964,33008..33163,33219..33379)	605	507	0	0	507	169	Similar to Choline dehydrogenase; acc. no. Q1QXE1	GMC_oxred_C	cyto 18, mito_nucl 5, nucl 4.5, mito 4.5	0	0	0	0	0	0	13	16	10	29	13	3	1.35938	0	1.37719	0.897	4	0	2.33057	0.998	2.97436	0	1.69226	0.944
PCON_01821	114	33541..35352	join(33541..33804,34007..34089,34146..34164,34217..34240,34299..34970,35117..35352)	1812	1298	150	200	948	316	Similar to Protein GVP36; acc. no. P40531	BAR_2,BAR	nucl 11.5, mito 9.5, cyto_nucl 9.333, cyto_mito 8.333, cyto 6	0	0	0	0	0	0	14255	13986	15801	17351	18749	15900	1.174	0	1.17825	1	0.963308	0	0.949765	1	0.820608	0	0.806081	1
PCON_01822	114	complement(35689..36606)	complement(35689..36606)	918	918	0	0	918	306	Similar to MYB DNA-binding domain-containing protein [Ajellomyces capsulatus G186AR]; acc. no. EEH11044	no hits above threshold	nucl 18.5, cyto_nucl 11.5, mito 7	1	1	0	1	1	0	12	42	93	128	26	7	5.91964	2	4.04428	1	10.0179	2	6.17263	1	2.4478	0	1.52626	0.963
PCON_01823	114	complement(41905..43276)	complement(join(41905..42030,42078..42854,42912..43276))	1372	1268	217	85	966	322	Similar to hypothetical protein [Tuber melanosporum Mel28]; acc. no. XP_002836392	DUF262	cyto 12.5, cyto_nucl 12, nucl 10.5, pero 2	1	0	-1	1	0	-1	16	40	968	1900	1060	135	62.7375	4	51.8989	1	5.98753	0	2.22411	1	0.116911	2	0.0428546	1
PCON_01824	114	complement(45082..47800)	complement(join(45082..45772,45828..47244,47376..47800))	2719	2533	195	352	1986	662	Similar to Uncharacterized protein C3D6.13c; acc. no. P87178	Thioredoxin	extr 10, plas 6, E.R. 4, mito 2, cyto 2, pero 2, cyto_mito 2, cyto_pero 2	0	0	0	0	0	0	40071	40991	43193	33623	29561	31717	0.947742	0	0.936737	1	1.25512	0	1.24572	1	1.3245	0	1.32985	1
PCON_01825	114	complement(48079..49930)	complement(join(48079..48475,48538..48627,48681..48783,48837..48940,48996..49050,49103..49297,49360..49593,49644..49930))	1852	1465	11	176	1278	426	Similar to Alkaline protease 1; acc. no. Q00208	Peptidase_S8	mito 17, cyto 8	1	1	0	1	1	0	28	75	12267	26577	139	82	476.301	4	389.584	1	188.29	4	176.628	1	0.499276	0	0.453377	1
PCON_01826	114	complement(52590..53229)	complement(join(52590..52861,52918..52986,53111..53229))	640	460	29	149	282	94	Similar to Acyl-CoA-binding protein homolog; acc. no. P31824	ACBP	cyto 15.5, cyto_nucl 13, nucl 7.5, pero 2	0	0	-1	0	0	0	12337	11464	13942	20804	28112	24906	1.46182	0	1.48606	1	0.657768	0	0.660921	1	0.450571	2	0.444747	1
PCON_01827	114	complement(54908..56891)	complement(join(54908..56673,56724..56891))	1984	1934	0	164	1770	590	Protein of unknown function	no hits above threshold	cyto 8, cyto_nucl 7.833, cyto_mito 7.833, nucl 6.5, mito 6.5, extr 3	0	0	-1	0	0	0	716	626	926	1285	2615	1728	1.65498	0	1.67408	1	0.531255	0	0.503319	1	0.322453	2	0.300654	1
PCON_01828	114	complement(58796..60236)	complement(join(58796..59930,59989..60236))	1441	1383	725	410	306	102	Protein of unknown function	no hits above threshold	nucl 13, cysk 9, plas 3	-1	-1	0	0	0	0	2014	1963	865	978	2280	2073	0.463491	2	0.466087	1	0.424346	2	0.42256	1	0.915693	0	0.90661	1
PCON_01829	114	complement(63752..66865)	complement(join(63752..64396,64495..65600,66019..66865))	3114	2598	300	420	2076	692	Similar to DnaJ homolog 1, mitochondrial; acc. no. P87239	DnaJ,Prenylcys_lyase	nucl 16, cyto_nucl 12, cyto 6, mito 4	0	0	0	0	0	0	8403	7000	5452	5639	6247	7689	0.726079	0	0.72173	1	0.804466	0	0.808597	1	1.11723	0	1.12036	1
PCON_01830	114	complement(67945..68362)	complement(join(67945..68209,68268..68362))	418	360	172	99	147	49	Protein of unknown function	no hits above threshold	nucl 16, cyto_nucl 10.5, mito 6, cyto 3	-1	0	1	0	0	1	101	109	10	46	21	28	0.267054	2	0.285095	1	1.16667	0	1.21446	0.842	4.375	3	4.25985	1
PCON_01831	114	complement(69843..71675)	complement(join(69843..70440,70499..70837,70912..71144,71232..71324,71378..71450,71522..71675))	1833	1490	65	3	1422	474	Similar to Uncharacterized transporter C1002.16c; acc. no. Q9US44	MFS_1	plas 26	-1	0	1	0	0	0	26453	21970	9087	6517	9463	11446	0.325029	2	0.317818	1	0.753055	0	0.745851	1	2.33691	1	2.34678	1
PCON_01832	114	complement(76459..76911)	complement(join(76459..76626,76724..76911))	453	356	8	277	168	56	Protein of unknown function	no hits above threshold	cyto 14.5, cyto_nucl 12, nucl 6.5, pero 3	0	0	0	0	0	0	223	203	139	156	172	236	0.694018	0	0.69588	1	0.741279	0	0.745751	0.9995	1.07046	0	1.07167	0.8035
PCON_01833	1144	15832..19355	join(15832..15944,16053..16073,16163..17076,17174..19355)	3524	3230	50	0	3180	1060	Similar to Ribosome assembly protein 1; acc. no. O74945	GTP_EFTU,EFG_C,GTP_EFTU_D2	cyto 11, nucl 9, mito 5	0	0	0	0	0	0	5095	4972	5831	5859	5250	4724	1.16139	0	1.1607	1	1.17532	0	1.16357	1	1.01214	0	1.00247	0.542333
PCON_01834	1144	complement(22274..23230)	complement(join(22274..22774,22908..23230))	957	824	320	0	504	168	Similar to hypothetical protein LEMA_P080600.1 [Leptosphaeria maculans JN3]; acc. no. CBX98821	no hits above threshold	nucl 18, cyto_nucl 12, mito 5, cyto 4	0	0	0	0	0	0	796	945	653	620	1187	1118	0.736584	0	0.728975	1	0.552773	0	0.549137	1	0.755992	0	0.7533	1
PCON_01835	1144	24320..27052	join(24320..24713,24860..25258,25311..25397,25450..25852,25907..27052)	2733	2429	131	807	1491	497	Similar to Uncharacterized mannosyltransferase C1773.08c; acc. no. O94565	Glyco_transf_15	mito 8.5, cyto_mito 7, golg 5, cyto 4.5, E.R. 4, nucl 2, plas 2	0	0	0	0	0	0	13669	16404	9906	13653	14358	12686	0.789927	0	0.793185	1	0.874478	0	0.875641	1	1.11627	0	1.10396	1
PCON_01836	1144	28010..30706	join(28010..30199,30657..30706)	2697	2240	0	513	2184	728	Similar to hypothetical protein [Tuber melanosporum Mel28]; acc. no. XP_002841114	no hits above threshold	nucl 17.5, cyto_nucl 12.5, cyto 6.5	0	0	0	0	0	0	18240	18580	22901	20968	17521	12480	1.19155	0	1.18691	1	1.50473	0	1.42311	1	1.26295	0	1.199	1
PCON_01837	1144	30900..33115	join(30900..31046,31156..31196,31492..31643,31823..31974,32030..32191,32366..33115)	2216	1404	138	465	801	267	Similar to Transcription initiation factor TFIID subunit 14; acc. no. O94436	YEATS	cyto 16, cyto_nucl 14, nucl 10	0	0	0	0	0	0	4601	6561	7983	7828	4941	5687	1.46157	0	1.41154	1	1.49504	0	1.50002	1	1.05544	0	1.06268	1
PCON_01838	1144	36313..36597	36313..36597	285	285	0	0	285	95	Protein of unknown function	no hits above threshold	nucl 11, cyto 7, pero 6, mito 2	0	0	0	0	0	0	1	0	24	31	0	7	n.d.	n.d.	23.1572	1	n.d.	n.d.	8.13698	1	n.d.	n.d.	0.35138	0.9
PCON_01839	1144	38145..39571	join(38145..38298,38372..38740,38906..39502,39561..39571)	1427	1131	0	0	1131	377	Similar to hypothetical protein SS1G_04343 [Sclerotinia sclerotiorum 1980]; acc. no. XP_001594536	no hits above threshold	extr 12, cyto_mito 7.5, mito 7, cyto 6	0	0	0	0	0	0	254	302	156	53	134	146	0.378722	0	0.359539	1	0.747802	0	0.721329	0.9995	1.98937	0	2.00626	1
PCON_01840	1144	40620..42220	join(40620..41540,41645..41767,41840..42220)	1601	1425	0	198	1227	409	Similar to Probable phosphoserine phosphatase; acc. no. O74382	Hydrolase,Hydrolase_3	cyto_nucl 10.5, nucl 9.5, cyto 8.5, mito 6	1	0	0	0	0	0	1626	1458	4014	2786	2132	2134	2.21149	1	2.16994	1	1.594	0	1.5679	1	0.722926	0	0.722554	1
PCON_01841	1144	44275..45224	join(44275..44636,44693..45224)	950	894	0	0	894	298	Similar to hypothetical protein AOL_s00079g133 [Arthrobotrys oligospora ATCC 24927]; acc. no. EGX48912	no hits above threshold	nucl 21, cyto 4	0	1	0	0	1	0	1643	1656	7537	2972	1126	1334	3.18556	0	3.06328	1	4.30271	2	4.15295	1	1.35071	0	1.35572	1
PCON_01842	1144	complement(51897..54466)	complement(join(51897..52251,52304..53737,53797..54072,54239..54466))	2570	2293	167	167	1959	653	Similar to Protein HOL1; acc. no. P53389	MFS_1,Sugar_tr	plas 21, E.R. 3, vacu 2	0	1	0	0	0	0	7084	8046	13313	12946	4028	4416	1.7426	0	1.73262	1	3.11636	2	3.1248	1	1.7956	0	1.80351	1
PCON_01843	1144	complement(57633..59237)	complement(57633..59237)	1605	1605	0	0	1605	535	Protein of unknown function	no hits above threshold	nucl 12.5, mito 11, cyto_nucl 8.5	1	1	0	1	1	0	3	25	116	67	10	0	17.08	2	6.141	1	50.325	4	14.6399	1	n.d.	n.d.	2.38396	0.992
PCON_01844	1144	complement(60343..60585)	complement(60343..60585)	243	243	0	0	243	81	Protein of unknown function	no hits above threshold	extr 12, nucl 7, mito 5, cyto_nucl 5	0	0	0	0	0	0	0	0	44	113	0	0	n.d.	n.d.	n.d.	1	n.d.	n.d.	n.d.	1	n.d.	n.d.	n.d.	n.d.
PCON_01845	1144	complement(61862..65022)	complement(join(61862..64440,64494..64642,64757..65022))	3161	2994	0	0	2994	998	Similar to DNA ligase 4; acc. no. Q4WVG8	DNA_ligase_A_M,DNA_ligase_A_N,DNA_ligase_A_C,BRCT	nucl 15.5, cyto_nucl 9.333, mito 8.5, cyto_mito 5.833	0	0	0	0	0	0	1867	1763	2239	1991	1519	1688	1.16625	0	1.15983	1	1.32266	0	1.32283	1	1.13505	0	1.14054	1
PCON_01846	1144	66111..67907	66111..67907	1797	1797	0	0	1797	599	Similar to Increased rDNA silencing protein 4; acc. no. A1CBF3	no hits above threshold	nucl 14, mito 10, cyto 2	0	0	0	0	0	0	887	1057	1170	1542	1239	1248	1.40581	0	1.40977	1	1.09048	0	1.10558	0.999	0.781675	0	0.784228	1
PCON_01847	1144	70435..71901	70435..71901	1467	1467	0	0	1467	489	Protein of unknown function	no hits above threshold	nucl 19, cyto_nucl 13, cyto 5	1	1	0	0	0	0	347	278	882	767	266	257	2.67095	2	2.61894	1	3.1539	2	3.12214	1	1.19538	0	1.19214	0.9945
PCON_01848	1144	73450..75024	73450..75024	1575	1575	0	0	1575	525	Protein of unknown function	no hits above threshold	nucl 17.5, cyto_nucl 11.5, mito 5, cyto 4.5	1	1	0	1	1	0	3	3	581	679	14	1	210	4	191.599	1	337.5	4	71.7349	1	1.60714	0	0.374401	0.971
PCON_01849	1145	complement(375..3012)	complement(join(375..862,922..1385,1441..3012))	2638	2524	38	712	1833	611	Protein of unknown function	no hits above threshold	cyto 11, cyto_nucl 7, E.R. 7, extr 3, pero 2, vacu 2	0	0	0	0	0	0	192	431	622	1056	5867	521	3.15821	0	2.73296	1	0.876684	0	0.240838	1	0.325491	0	0.0881236	1
PCON_01850	1145	complement(5338..7398)	complement(join(5338..6385,6437..6508,6557..6575,6638..6772,6830..7398))	2061	1843	467	185	1191	397	Similar to Vacuolar protease A; acc. no. O42630	Asp	extr 25	0	0	0	0	0	0	41967	47758	62258	46896	51332	40605	1.22163	0	1.20004	1	1.20366	0	1.15306	1	0.98941	0	0.960855	1
PCON_01851	1145	complement(8237..10766)	complement(join(8237..8758,8814..9125,9182..9303,9357..9848,9899..10766))	2530	2316	600	237	1479	493	Similar to hypothetical protein CHGG_00449 [Chaetomium globosum CBS 148.51]; acc. no. XP_001219670	DUF2013	nucl 17, cyto_nucl 13, cyto 7	0	0	0	0	0	0	5518	6196	9217	10123	8216	6597	1.65657	0	1.65666	1	1.32139	0	1.2914	1	0.800353	0	0.77952	1
PCON_01852	1145	complement(11071..14209)	complement(join(11071..11600,11657..14054,14123..14209))	3139	3015	63	204	2748	916	Similar to DNA mismatch repair protein msh-2; acc. no. O13396	MutS_V,MutS_III,MutS_II,MutS_IV,MutS_I	nucl 14, cyto_nucl 13, cyto 10	0	0	0	0	0	0	4465	3811	5712	4958	4633	3792	1.29737	0	1.28212	1	1.27922	0	1.24123	1	0.992201	0	0.96811	0.974333
PCON_01853	1145	14797..16464	join(14797..15745,15825..15946,16008..16124,16189..16353,16407..16464)	1668	1411	1125	29	336	112	Similar to hypothetical protein [Botryotinia fuckeliana]; acc. no. CCD47759	no hits above threshold	mito 11, cyto 6, nucl 5, cysk 3, cyto_pero 3	0	0	0	0	0	0	10564	9116	9831	7756	5236	5435	0.898513	0	0.885286	1	1.64869	0	1.63499	1	1.84489	0	1.84685	1
PCON_01854	1145	16465..17502	join(16465..16991,17058..17502)	1038	972	412	143	417	139	Protein of unknown function	no hits above threshold	mito 11, nucl 7, cyto_nucl 7, cyto 5, plas 3	0	0	0	0	0	0	4741	4413	4496	4054	2597	2178	0.935219	0	0.931258	1	1.80447	0	1.76168	1	1.93194	0	1.89172	1
PCON_01855	1145	complement(19348..19935)	complement(join(19348..19798,19856..19935))	588	531	177	0	411	137	Protein of unknown function	no hits above threshold	nucl 11.5, cyto_nucl 9.5, cyto 6.5, mito 6	1	1	0	1	1	0	3	14	388	565	2	6	96.4345	4	53.4338	1	158.833	4	122.753	1	2.83333	0	2.29729	0.965
PCON_01856	1145	complement(21504..26383)	complement(join(21504..22054,22159..23960,24015..24211,24261..26383))	4880	4673	0	131	4542	1514	Similar to PH and SEC7 domain-containing protein C11E3.11c; acc. no. O13690	Sec7	nucl 16, cyto 8, pero 2	0	0	0	0	0	0	11888	11927	9458	9094	12369	10726	0.779007	0	0.777823	1	0.807377	0	0.794256	1	1.03642	0	1.02113	0.974
PCON_01857	1145	complement(27773..28382)	complement(join(27773..28032,28091..28382))	610	552	400	27	183	61	Protein of unknown function	no hits above threshold	mito 12, plas 4, extr 4, pero 4, cyto 2	0	0	0	0	0	0	51	31	19	20	21	22	0.505693	0	0.483547	1	0.907468	0	0.91987	0.637	1.90801	0	1.90234	0.999
PCON_01858	1145	29613..30027	join(29613..29868,29936..30027)	415	348	169	14	165	55	Protein of unknown function	no hits above threshold	nucl 14, mito 10, cyto 3	0	0	0	0	0	0	3	40	20	15	8	3	3.13542	0	0.811039	0.781	4.01042	0	2.77449	0.998	4.92708	0	3.42091	1
PCON_01859	1145	31370..32800	join(31370..31614,31674..31742,31796..31799,31851..31876,31937..32238,32292..32339,32399..32478,32536..32800)	1431	1039	89	140	810	270	Similar to Protein GMH1 homolog; acc. no. P87155	UNC-50	plas 23, mito 1, pero 1, E.R. 1, vacu 1	0	0	0	0	0	0	2001	2641	2746	2019	2002	1903	1.04639	0	1.01049	0.658	1.22102	0	1.19838	1	1.1895	0	1.18594	1
PCON_01860	1145	33037..35946	join(33037..33400,33590..34463,34519..34613,34669..34866,34972..35946)	2910	2506	142	315	2049	683	Similar to Meiotically up-regulated gene 70 protein; acc. no. O13965	CBS,PB1	nucl 7, mito 6, cyto_nucl 6, cyto 5, plas 5	0	0	0	0	0	0	17030	18829	18817	18896	18169	17076	1.05436	0	1.05168	1	1.07105	0	1.06588	1	1.0184	0	1.0135	0.949
PCON_01861	1145	36438..40649	join(36438..36951,37076..37292,37506..40182,40240..40649)	4212	3818	337	202	3279	1093	Similar to Importin subunit beta-3; acc. no. O74476	HEAT,CLASP_N	cysk 8, cyto_nucl 7, nucl 6.5, cyto 6.5, pero 5	1	0	0	0	0	0	1681	1667	4155	3919	2649	1644	2.41163	2	2.40448	1	1.98978	0	1.81602	1	0.825092	0	0.755264	1
PCON_01862	1145	complement(41878..45299)	complement(join(41878..42827,42976..43538,43590..43863,43920..44600,44767..44872,45052..45299))	3422	2822	147	128	2547	849	Similar to Chromatin structure-remodeling complex subunit RSC1; acc. no. P53236	Bromodomain,BAH	nucl 19.5, mito_nucl 11, cyto 6	0	0	0	0	0	0	7690	7565	8828	9615	9082	8416	1.20906	0	1.21336	1	1.05554	0	1.05195	1	0.873079	0	0.866972	1
PCON_01863	1145	complement(45920..49946)	complement(join(45920..47501,47563..47650,47703..47901,48045..48930,49015..49105,49241..49321,49396..49946))	4027	3478	300	400	2778	926	Similar to RNA polymerase II subunit A C-terminal domain phosphatase; acc. no. Q9P376	NIF,BRCT	cyto 10.5, cyto_nucl 7, E.R. 7, mito 3, nucl 2.5, extr 1, pero 1, cysk 1, vacu 1	0	0	0	0	0	0	9508	9764	13517	12694	8456	7826	1.3603	0	1.35617	1	1.61223	0	1.59617	1	1.18541	0	1.17697	1
PCON_01864	1145	complement(50517..52704)	complement(join(50517..51315,51373..51757,51858..52704))	2188	2031	275	217	1539	513	Similar to DnaJ homolog subfamily C member 3; acc. no. Q9R0T3	DnaJ,TPR_2,TPR_1	nucl 11, cyto_nucl 9.499, mito_nucl 8.999, cyto_mito 7.166, cyto 6.5, mito 5.5	0	0	0	0	0	0	11099	11361	11180	9927	17827	11054	0.939887	0	0.935244	1	0.773359	0	0.703601	1	0.822933	0	0.752318	1
PCON_01865	1145	52995..54136	join(52995..53521,53621..54136)	1142	1043	111	44	888	296	Similar to hypothetical protein [Tuber melanosporum Mel28]; acc. no. XP_002839494	no hits above threshold	mito 14.5, mito_nucl 11, nucl 6.5, cyto 4	0	0	0	0	0	0	1142	1130	1172	1086	1030	1334	0.993866	0	0.989257	0.6225	0.971222	0	0.96903	0.847	0.977243	0	0.979553	0.7335
PCON_01866	1145	complement(54671..55989)	complement(join(54671..54854,54916..55059,55120..55664,55721..55897,55960..55989))	1319	1080	0	0	1080	360	Similar to D-lactate dehydrogenase; acc. no. P52643	2-Hacid_dh_C,2-Hacid_dh	cyto 17, cyto_nucl 11, mito 6, nucl 3	0	0	0	0	0	0	12015	14835	11045	9654	7267	15526	0.779511	0	0.765392	1	1.04538	0	0.952073	1	1.35604	0	1.2439	1
PCON_01867	1145	58540..62832	join(58540..59149,59213..59316,59377..59832,59890..62517,62588..62832)	4293	4043	0	98	3945	1315	Similar to Sterol 3-beta-glucosyltransferase; acc. no. Q0CKU4	Glyco_transf_28,GRAM,PH	nucl 15.5, cyto_nucl 12, cyto 7.5, pero 2	0	0	0	0	0	0	6956	7687	11761	10410	8678	7960	1.51789	0	1.50563	1	1.33504	0	1.31739	1	0.881736	0	0.874975	1
PCON_01868	1145	complement(67797..71050)	complement(join(67797..68525,68573..68857,68914..69336,69390..69718,69772..70056,70111..71050))	3254	2991	0	0	2991	997	Similar to Transcriptional activator spt7; acc. no. P87152	Bromodomain,Bromo_TP	nucl 23.5, cyto_nucl 14	0	0	0	0	0	0	6941	5748	6735	6673	7384	6226	1.06609	0	1.05818	1	0.992342	0	0.973567	0.985667	0.939128	0	0.920039	1
PCON_01869	1145	71910..72629	join(71910..72136,72196..72309,72381..72629)	720	590	47	0	543	181	Similar to Uncharacterized protein C11E3.10; acc. no. O13689	VanZ	plas 13, E.R. 4, mito 3, extr 3, vacu 3	0	0	0	0	0	0	2552	2440	4404	3402	2939	2768	1.56449	0	1.54676	1	1.36902	0	1.34715	1	0.875501	0	0.870951	1
PCON_01870	1145	73857..76957	join(73857..73942,74017..74057,74288..74705,74808..74924,74981..75412,75468..76957)	3101	2584	447	92	2349	783	Similar to DNA repair helicase rad15; acc. no. P26659	DUF1227,DEAD_2	cyto 10, nucl 8, mito 8, mito_nucl 8	0	0	0	0	0	0	4372	4830	5756	4161	3756	3973	1.08038	0	1.06109	1	1.2841	0	1.27003	1	1.19152	0	1.19691	1
PCON_01871	1145	complement(80542..82448)	complement(join(80542..81016,81261..81401,81588..81805,81907..82090,82147..82269,82353..82448))	1907	1237	36	205	996	332	Similar to Uncharacterized protein C25H2.10c; acc. no. P87151	THUMP	nucl 12.5, cyto 11, mito_nucl 8.5	0	0	0	0	0	0	2521	2543	1781	1874	1707	2288	0.721775	0	0.722486	1	0.934662	0	0.934754	0.9985	1.29497	0	1.2938	1
PCON_01872	1145	82589..83061	join(82589..82816,82864..82968,83019..83061)	473	376	171	34	171	57	Similar to Exocyst complex component 3; acc. no. Q6KAR6	no hits above threshold	cyto_nucl 14, nucl 12, cyto 12	0	0	0	0	0	0	575	341	323	503	605	563	0.964702	0	0.925343	0.9265	0.708107	0	0.718773	1	0.785262	0	0.776764	1
PCON_01873	1145	83062..85791	join(83062..83093,83150..83209,83260..85203,85380..85791)	2730	2448	26	588	2010	670	Similar to Exocyst complex component sec6; acc. no. O74846	Sec6	cyto 10.5, cyto_nucl 9, nucl 6.5, pero 6, cysk 4	0	0	0	0	0	0	5448	5149	5236	4637	5136	4689	0.932421	0	0.926501	1	1.00697	0	0.992221	0.697	1.08081	0	1.07093	1
PCON_01874	1145	complement(86310..87379)	complement(join(86310..86446,86522..86700,86910..86985,87152..87379))	1070	620	59	906	105	35	Protein of unknown function	no hits above threshold	nucl 20.5, cyto_nucl 12.5, cyto 3.5	0	1	1	0	0	0	559	715	909	969	242	235	1.49654	0	1.47317	1	3.93795	2	3.93421	1	2.67143	2	2.67057	1
PCON_01875	1145	complement(87380..87670)	complement(join(87380..87587,87644..87670))	291	235	93	150	48	16	Protein of unknown function	no hits above threshold	no prediction	0	1	1	0	1	0	133	179	326	198	67	36	1.71681	0	1.64	1	5.59411	3	4.74842	1	3.33085	1	2.89537	1
PCON_01876	115	4013..4699	join(4013..4057,4110..4376,4427..4699)	687	585	0	102	483	161	Protein of unknown function	no hits above threshold	extr 22, nucl 2, mito 2, mito_nucl 2	0	0	-1	0	0	-1	3	14	74	2	59	43	7.69048	0	3.9803	1	0.763894	0	0.679006	0.992	0.170871	2	0.170592	1
PCON_01877	115	complement(5762..8582)	complement(join(5762..7182,7321..8582))	2821	2683	433	243	2007	669	Similar to hypothetical protein ANI_1_1748144 [Aspergillus niger CBS 513.88]; acc. no. XP_001397795	DUF1399	nucl 10.5, mito 10, cyto_nucl 8, cyto 4.5	0	0	0	0	0	0	2246	2042	3590	3402	1885	2106	1.6343	0	1.62827	1	1.75733	0	1.76257	1	1.07772	0	1.08248	0.999333
PCON_01878	115	10564..13367	join(10564..10789,10976..11071,11192..11278,11326..13367)	2804	2451	0	273	2178	726	Similar to Acyl-CoA-binding domain-containing protein 4; acc. no. Q9MA55	Kelch_2,Kelch_1,BTB	cyto 8.5, mito 8, cyto_pero 5.5, nucl 4, cysk 4	0	0	0	0	0	0	6600	7267	10874	12311	5771	6400	1.67583	0	1.68074	1	1.91004	0	1.92903	1	1.1424	0	1.14773	1
PCON_01879	115	complement(13654..13989)	complement(join(13654..13762,13858..13989))	336	241	129	67	45	15	Protein of unknown function	no hits above threshold	no prediction	0	0	0	0	0	0	0	0	2	0	4	0	n.d.	n.d.	n.d.	1	n.d.	n.d.	0.456261	0.912	n.d.	n.d.	0	1
PCON_01880	115	complement(14227..16519)	complement(join(14227..14597,14669..14977,15037..15512,15620..15838,15956..16056,16171..16204,16282..16519))	2293	1748	174	8	1566	522	Similar to Probable quinate permease; acc. no. Q2U2Y9	Sugar_tr,MFS_1	plas 22, mito 2, E.R. 1, golg 1, vacu 1, cyto_mito 1, mito_nucl 1	0	0	0	0	0	0	23280	15714	10942	4791	6228	15869	0.419256	0	0.390131	1	0.8794	0	0.731256	1	2.17958	0	1.87438	1
PCON_01881	115	17616..18653	join(17616..17693,17744..17926,18004..18406,18482..18653)	1038	836	26	731	231	77	Protein of unknown function	no hits above threshold	mito 19, nucl 6.5, cyto_nucl 4.5	0	1	0	0	0	0	36	68	78	91	33	14	1.79493	0	1.62888	0.999	4.29816	3	3.34689	1	2.64502	0	2.05472	1
PCON_01882	115	complement(19627..19952)	complement(join(19627..19746,19807..19952))	326	266	46	109	111	37	Protein of unknown function	no hits above threshold	mito 22, nucl 2, extr 2	0	0	0	0	0	0	0	0	26	2	0	0	n.d.	n.d.	n.d.	1	n.d.	n.d.	n.d.	1	n.d.	n.d.	n.d.	n.d.
PCON_01883	115	23045..24392	join(23045..23595,23650..23730,23783..23889,23938..24392)	1348	1194	0	0	1194	398	Similar to Lipase 1; acc. no. P79066	COesterase	extr 27	0	0	0	0	0	0	25	23	22	31	20	21	1.10609	0	1.1306	0.713	1.29345	0	1.30679	0.881	1.17143	0	1.15584	0.722
PCON_01884	115	25460..26339	join(25460..25866,25931..26339)	880	816	0	0	816	272	Similar to hypothetical protein VDAG_07972 [Verticillium dahliae VdLs.17]; acc. no. EGY16808	no hits above threshold	extr 16, cyto_nucl 3, pero 3, nucl 2.5, cyto 2.5, mito 2	1	1	1	1	1	1	79	79	410	650	12	18	6.70886	4	6.7905	1	36.8056	4	36.4969	1	5.48611	4	5.3747	1
PCON_01885	115	27319..28159	join(27319..27787,27933..28159)	841	696	48	0	648	216	Protein of unknown function	no hits above threshold	extr 21, mito 4	1	1	0	1	1	0	20	27	8476	8379	24	17	366.752	4	350.564	1	423.441	4	400.982	1	1.18076	0	1.14382	0.7165
PCON_01886	115	complement(29239..32903)	complement(join(29239..32172,32257..32585,32704..32903))	3665	3463	97	0	3366	1122	Similar to hypothetical protein [Tuber melanosporum Mel28]; acc. no. XP_002837054	Het-C	nucl 11.5, cyto_nucl 7, golg 4, plas 3, mito 2, E.R. 2, vacu 2	0	0	0	0	0	0	61441	68725	82827	97204	54044	57738	1.38743	0	1.39275	1	1.61232	0	1.63	1	1.16574	0	1.17035	1
PCON_01887	115	complement(33353..35764)	complement(join(33353..34280,34417..34772,34971..35764))	2412	2078	528	200	1350	450	Similar to 1-aminocyclopropane-1-carboxylate oxidase; acc. no. Q76NT9	2OG-FeII_Oxy	cyto_nucl 12.833, cyto 12.5, nucl 12, mito_nucl 7.333	0	0	0	0	0	0	14799	14910	11995	12311	14281	14307	0.818147	0	0.819028	1	0.850218	0	0.852232	1	1.03921	0	1.04054	1
PCON_01888	115	37353..38076	join(37353..37567,37639..38076)	724	653	212	0	441	147	Protein of unknown function	no hits above threshold	mito 19, nucl 4.5, cyto_nucl 4.333, cyto 3	0	1	-1	0	1	-1	0	0	29	50	8	7	n.d.	n.d.	n.d.	1	5.29018	3	5.87302	1	0	4	0	1
PCON_01889	115	complement(40534..42730)	complement(join(40534..42029,42089..42730))	2197	2138	142	115	1881	627	Similar to Putative phospholipase A2; acc. no. Q9URV1	PAF-AH_p_II	mito 16.5, cyto_mito 11.166, cyto_nucl 5.333, cyto 4.5, nucl 4	0	0	0	0	0	0	2658	3004	1368	1985	1940	2248	0.594413	0	0.60116	1	0.804975	0	0.822693	1	1.35931	0	1.36851	1
PCON_01890	115	complement(43975..44992)	complement(join(43975..44723,44776..44992))	1018	966	114	75	777	259	Protein of unknown function	no hits above threshold	cysk 14, mito 5, nucl 4, pero 2	0	1	-1	0	1	-1	0	0	1948	4704	4	10	3326	4	n.d.	1	582.05	4	791.784	1	0	4	0	1
PCON_01891	115	complement(45729..46908)	complement(join(45729..46153,46313..46818,46871..46908))	1180	969	0	0	969	323	Protein of unknown function	no hits above threshold	nucl 11, mito 10, cyto 4	1	0	0	1	0	0	12	6	32	119	17	15	9.4375	2	8.64346	1	4.73725	0	4.84863	1	0.564706	0	0.560959	0.958
PCON_01892	115	complement(47917..50329)	complement(join(47917..49636,49690..50131,50185..50329))	2413	2307	0	0	2307	769	Similar to Biotin biosynthesis bifunctional protein BioAB; acc. no. E6SRG2	Aminotran_3	mito 26	0	0	0	0	0	0	1671	1536	1417	1210	1604	1461	0.8206	0	0.813623	1	0.858966	0	0.844003	1	1.04861	0	1.03734	0.915
PCON_01893	115	51034..52420	join(51034..51760,51853..51995,52067..52420)	1387	1224	0	0	1224	408	Similar to 8-amino-7-oxononanoate synthase; acc. no. Q1DCV8	Aminotran_1_2	mito 24, cyto 1, plas 1, pero 1, cyto_pero 1	-1	-1	0	0	0	0	892	1194	497	474	1129	1321	0.475449	1	0.463701	1	0.398776	2	0.400498	1	0.85669	0	0.863698	1
PCON_01894	115	complement(52519..53920)	complement(join(52519..53469,53648..53920))	1402	1224	87	0	1137	379	Similar to Biotin synthase, mitochondrial; acc. no. P32451	BATS,Radical_SAM	mito 25	0	-1	0	0	0	0	3606	3290	1995	1844	6238	6930	0.557871	0	0.555784	1	0.292347	2	0.292797	1	0.525144	0	0.526817	1
PCON_01895	115	55679..57776	join(55679..56010,56065..56773,57131..57776)	2098	1687	56	248	1383	461	Similar to Cryptic loci regulator 2; acc. no. O13881	no hits above threshold	cyto 12, cyto_nucl 10.5, nucl 7, pero 5	0	0	0	0	0	0	2672	2924	3534	3264	3192	2437	1.21726	0	1.21072	1	1.2298	0	1.18184	1	1.01235	0	0.976143	0.87
PCON_01896	115	62614..63273	join(62614..62649,62775..63273)	660	535	190	365	105	35	Protein of unknown function	no hits above threshold	nucl 12.5, cyto_nucl 11, cyto 8.5, mito 6	0	0	0	0	0	0	3	24	44	21	17	29	6.09375	0	2.30157	1	1.51623	0	1.4409	0.972	0.629817	0	0.626053	0.948
PCON_01897	115	65127..68012	join(65127..65640,65695..65865,65910..66075,66133..66471,66518..66866,66915..67300,67352..67576,67626..68012)	2886	2537	79	82	2376	792	Similar to Amiloride-sensitive amine oxidase [copper-containing]; acc. no. Q8JZQ5	Cu_amine_oxid,DUF1965	extr 20, E.R. 2, golg 2, cyto 1, plas 1, vacu 1	-1	0	1	0	0	0	3020	4855	1735	1261	723	1405	0.402287	1	0.373481	1	1.56906	0	1.4537	1	4.12427	3	3.8923	1
PCON_01898	115	complement(70050..70299)	complement(join(70050..70068,70121..70299))	250	198	47	125	78	26	Protein of unknown function	no hits above threshold	no prediction	0	0	0	0	0	0	0	14	2	6	5	8	n.d.	n.d.	0.642013	0.835	0.65	0	0.692156	0.793333	1.1375	0	1.0781	0.581333
PCON_01899	115	72374..74880	join(72374..73027,73083..74370,74452..74880)	2507	2371	123	415	1833	611	Similar to hypothetical protein [Tuber melanosporum Mel28]; acc. no. XP_002837071	no hits above threshold	nucl 25	0	0	0	0	0	0	4556	5488	3106	2691	2895	3414	0.582173	0	0.572629	1	0.925107	0	0.924308	1	1.60286	0	1.61415	1
PCON_01900	115	76215..78374	join(76215..76534,76614..78374)	2160	2081	159	1845	156	52	Protein of unknown function	no hits above threshold	mito 13, nucl 7, cyto 7, cyto_nucl 7	1	0	0	0	0	0	3797	8631	21274	20313	10011	14218	3.94273	2	3.31763	1	1.76977	0	1.756	1	0.528884	0	0.529294	1
PCON_01901	115	78902..79726	join(78902..79548,79609..79726)	825	765	194	178	453	]; acc. no. XP_001904819	Similar to hypothetical protein [Podospora anserina S mat	no hits above threshold	cyto 10.5, extr 8, cyto_nucl 6, mito 4, pero 2	0	0	1	0	0	0	1315	759	762	393	463	553	0.600017	0	0.542149	1	1.1458	0	1.11758	0.9965	2.05748	1	2.06139	1
PCON_01902	115	80179..80748	80179..80748	570	570	0	0	570	190	Similar to Yorkie homolog; acc. no. Q2EJA0	no hits above threshold	mito 10, nucl 7, cyto 7, cyto_nucl 7	0	0	0	0	0	0	1426	924	849	735	565	642	0.706271	0	0.672271	1	1.31771	0	1.31146	1	1.95493	0	1.95079	1
PCON_01903	115	80823..81208	80823..81208	386	386	69	23	294	98	Protein of unknown function	no hits above threshold	mito 11, plas 7, extr 4, E.R. 3	0	0	0	0	0	0	1095	989	617	619	472	651	0.594629	0	0.593821	1	1.12932	0	1.12579	0.998	1.90412	0	1.89584	1
PCON_01904	115	complement(82731..83141)	complement(join(82731..82874,82936..83015,83073..83141))	411	293	0	92	201	67	Protein of unknown function	no hits above threshold	mito 20, cyto 4, nucl 3	0	0	0	0	0	0	0	0	16	0	0	0	n.d.	n.d.	n.d.	1	n.d.	n.d.	n.d.	1	n.d.	n.d.	n.d.	n.d.
PCON_01905	115	85032..86269	join(85032..85712,85766..86269)	1238	1185	0	249	936	312	Protein of unknown function	no hits above threshold	E.R. 7, cyto 6, extr 6, nucl 3, cyto_pero 3	0	0	0	0	0	0	5899	6503	4712	4177	4100	5117	0.718443	0	0.712403	1	0.9763	0	0.97483	0.939	1.36214	0	1.36837	1
PCON_01906	115	86971..87841	join(86971..87006,87049..87089,87608..87841)	871	311	0	98	213	71	Protein of unknown function	no hits above threshold	nucl 20, cyto 5	0	1	0	0	1	0	6	47	28	28	3	8	2.63121	0	1.05716	0.593	6.41667	2	5.03626	1	6.07292	0	4.76393	1
PCON_01907	115	88684..91702	join(88684..89658,89730..90002,90077..90181,90255..91147,91195..91486,91544..91702)	3019	2697	1122	113	1533	511	Similar to Uncharacterized transporter C1002.16c; acc. no. Q9US44	MFS_1	plas 27	0	1	1	0	0	0	1781	1744	1935	2043	627	998	1.12863	0	1.13211	1	2.58262	1	2.53577	1	2.28852	1	2.23986	1
PCON_01908	115	complement(92292..95669)	complement(join(92292..94609,94673..94868,95536..95669))	3378	2648	1109	1561	708	236	Similar to hypothetical protein AOR_1_934164 [Aspergillus oryzae RIB40]; acc. no. XP_001819039	no hits above threshold	nucl 14, cyto_nucl 11.833, mito_nucl 9.333, cyto 8.5	0	1	1	0	0	0	617	585	534	543	256	167	0.896642	0	0.897137	0.9875	2.66403	2	2.47215	1	2.97323	2	2.7556	1
PCON_01909	115	complement(98113..98862)	complement(join(98113..98404,98478..98512,98567..98670,98820..98862))	750	474	0	0	474	158	Similar to hypothetical protein MYCTH_2296089 [Myceliophthora thermophila ATCC 42464]; acc. no. XP_003659276	Patatin	mito 10, cysk 8, nucl 5, cyto 3	0	0	0	0	0	0	194	113	123	137	82	86	0.910273	0	0.855329	0.954	1.5485	0	1.56042	1	1.82842	0	1.82435	1
PCON_01910	115	complement(99588..100807)	complement(join(99588..100284,100335..100807))	1220	1170	12	0	1158	386	Similar to Abhydrolase domain-containing protein 13; acc. no. Q6IRP4	no hits above threshold	mito 14, plas 5, cyto 4, E.R. 3	0	0	0	0	0	0	416	386	374	414	340	377	0.98392	0	0.989515	0.5775	1.10196	0	1.11649	0.974	1.12154	0	1.12832	0.9785
PCON_01911	115	101303..102909	join(101303..101498,101577..102909)	1607	1529	274	196	1137	379	Protein of unknown function	no hits above threshold	nucl 13.5, cyto_nucl 9, mito 8, cyto 3.5	1	1	0	1	1	0	4	34	9906	23369	10	7	2324.36	4	887.028	1	2020.27	4	1876.33	1	2.30714	0	2.1153	0.9935
PCON_01912	115	complement(107953..110603)	complement(join(107953..109197,109253..110603))	2651	2596	958	0	1638	546	Similar to Propionyl-CoA carboxylase beta chain, mitochondrial; acc. no. Q2TBR0	Carboxyl_trans	cyto 20.5, cyto_nucl 13.5, nucl 3.5	1	0	0	0	0	0	456	380	1029	699	453	653	2.08421	1	2.03311	1	1.6152	0	1.5801	1	0.78143	0	0.777182	1
PCON_01913	115	108678..111871	join(108678..109191,109245..109961,110038..111871)	3194	3065	1249	0	1869	623	Similar to Pyruvate carboxylase subunit A; acc. no. Q58626	CPSase_L_D2,Biotin_carb_C,CPSase_L_chain,Biotin_lipoyl,Dala_Dala_lig_C	mito 13.5, cyto_mito 12.5, cyto 10.5	0	0	0	0	0	0	2017	1446	1400	1329	1582	1840	0.810069	0	0.78931	1	0.802046	0	0.80371	1	1.01777	0	1.01824	0.752
PCON_01914	115	112780..114021	join(112780..112849,112902..113065,113736..114021)	1242	520	46	0	474	158	Similar to hypothetical protein CH063_03417, partial [Colletotrichum higginsianum]; acc. no. CCF44741	no hits above threshold	nucl 21, cyto 4	1	1	0	1	1	0	0	58	1687	1075	112	277	702.405	4	45.4944	1	8.65796	2	7.40685	1	0.181811	0	0.162808	1
PCON_01915	1154	1488..2369	join(1488..1653,1713..2015,2070..2369)	882	769	0	97	672	224	Protein of unknown function	no hits above threshold	nucl 11.5, cyto_nucl 11.5, cyto 10.5, pero 3	0	0	0	0	0	0	487	442	984	435	488	624	1.53104	0	1.47031	1	1.29546	0	1.25217	1	0.848118	0	0.851636	0.9995
PCON_01916	1154	5218..5756	join(5218..5539,5662..5756)	539	417	96	0	321	107	Similar to hypothetical protein M7I_4560 [Glarea lozoyensis 74030]; acc. no. EHK99549	no hits above threshold	nucl 16.5, mito_nucl 13, mito 8.5	0	-1	-1	0	0	0	833	1000	824	655	1781	2665	0.813628	0	0.797137	1	0.346351	2	0.339847	1	0.42925	1	0.426335	1
PCON_01917	1154	complement(16787..17452)	complement(join(16787..17125,17185..17280,17306..17452))	666	582	0	0	582	194	Similar to hypothetical protein CC1G_03479 [Coprinopsis cinerea okayama7#130]; acc. no. XP_001832465	no hits above threshold	plas 26	0	0	0	0	0	0	0	0	8	2	0	0	n.d.	n.d.	n.d.	1	n.d.	n.d.	n.d.	1	n.d.	n.d.	n.d.	n.d.
PCON_01918	1154	complement(23134..24404)	complement(join(23134..23787,23834..24404))	1271	1225	18	142	1065	355	Similar to hypothetical protein CC1G_03479 [Coprinopsis cinerea okayama7#130]; acc. no. XP_001832465	no hits above threshold	plas 24, pero 2	0	1	1	0	1	1	446	773	719	912	101	160	1.44173	0	1.34833	1	6.58557	4	6.50638	1	4.92201	3	4.82551	1
PCON_01919	1154	complement(29837..30320)	complement(join(29837..30240,30272..30320))	484	453	0	0	453	151	Similar to conserved hypothetical protein [Ajellomyces capsulatus NAm1]; acc. no. XP_001537253	no hits above threshold	mito 11, plas 8, E.R. 6, cyto_mito 6	1	1	0	1	1	0	6	6	301	250	0	3	45.9167	4	45.2151	1	183.667	4	177.53	1	n.d.	n.d.	3.92634	0.982
PCON_01920	1154	complement(30451..31075)	complement(join(30451..30694,30716..31075))	625	604	64	0	540	180	Similar to hypothetical protein MYCTH_2297441 [Myceliophthora thermophila ATCC 42464]; acc. no. XP_003659897	no hits above threshold	plas 19, mito 5, E.R. 2	1	1	0	1	1	0	0	10	383	202	1	1	160.875	4	52.528	1	292.5	4	178.933	1	5	0	3.40643	0.959
PCON_01921	1154	32027..32850	join(32027..32600,32659..32850)	824	766	71	92	603	201	Similar to Pc20g12020 [Penicillium chrysogenum Wisconsin 54-1255]; acc. no. XP_002563688	no hits above threshold	nucl 17.5, cyto_nucl 14.5, cyto 8.5	1	1	1	1	1	1	426	454	5052	3282	109	100	9.48005	4	9.25578	1	39.9497	4	38.7633	1	4.21835	3	4.18801	1
PCON_01922	1154	35489..37435	join(35489..36028,36083..36397,36445..37435)	1947	1846	120	325	1401	467	Similar to Putative lipase atg15; acc. no. Q2H6M8	Lipase_3	extr 15, cyto 6.5, cyto_nucl 4.5, mito 4	1	1	0	1	1	0	42	10	713	433	44	18	35.4714	4	21.4898	1	22.428	4	17.028	1	1.01768	0	0.792374	0.8585
PCON_01923	1154	complement(38497..39014)	complement(join(38497..38951,38973..39014))	518	497	74	327	117	39	Protein of unknown function	no hits above threshold	mito 12, cyto_nucl 7, nucl 6.5, cyto 6.5	0	0	0	0	0	0	47	96	54	97	23	46	1.19642	0	1.08565	0.712	2.46196	0	2.33184	1	2.33152	0	2.14788	1
PCON_01924	1154	complement(43078..43883)	complement(join(43078..43613,43829..43883))	806	591	524	228	54	18	Protein of unknown function	no hits above threshold	no prediction	0	0	1	0	0	0	1234	2070	1388	1284	685	981	0.864034	0	0.803186	1	1.65612	0	1.6376	1	2.04784	1	2.03888	1
PCON_01925	1154	complement(43884..45461)	complement(join(43884..43981,44102..44603,44657..45461))	1578	1405	372	981	225	75	Protein of unknown function	no hits above threshold	mito 15, nucl 10, cyto_nucl 8	0	0	0	0	0	0	2047	2649	1487	2035	994	1507	0.762531	0	0.759167	1	1.47009	0	1.46939	1	1.96012	0	1.93553	1
PCON_01926	1154	complement(45522..46181)	complement(join(45522..45673,45834..46181))	660	500	15	110	375	125	Protein of unknown function	no hits above threshold	nucl 16.5, cyto_nucl 12.5, cyto 7.5	0	-1	-1	0	0	-1	834	2326	1084	3339	7172	8559	1.80123	0	1.45268	1	0.283367	2	0.297956	1	0.202451	2	0.205108	1
PCON_01927	1158	4845..7053	join(4845..5171,5309..5878,5966..6346,6474..7053)	2209	1858	51	400	1407	469	Similar to Serine/threonine-protein kinase ark1; acc. no. O59790	Pkinase,Pkinase_Tyr	mito 15, nucl 8, cyto 4	0	0	0	0	0	0	5002	5237	6304	4991	3980	4935	1.10372	0	1.09134	1	1.28167	0	1.27418	1	1.16185	0	1.16754	1
PCON_01928	1158	complement(7637..8545)	complement(7637..8545)	909	909	0	198	711	237	Similar to Mitochondrial inner membrane protease atp23; acc. no. Q4X261	Peptidase_M76	cyto 9, nucl 6, pero 5, mito_nucl 5	1	0	0	0	0	0	559	721	1435	1566	902	876	2.3827	1	2.34794	1	1.68821	0	1.68855	1	0.720064	0	0.719161	1
PCON_01929	1158	8969..11128	join(8969..9227,9300..9487,9538..9648,9699..9794,9852..10026,10079..11128)	2160	1879	129	298	1452	484	Similar to Probable glutamate 5-kinase; acc. no. O13810	AA_kinase,PUA	mito 12, cyto 11, cyto_nucl 8.5, nucl 4	1	0	0	0	0	0	1250	1177	1602	3271	2206	2106	2.00965	1	2.07024	1	1.13071	0	1.16169	1	0.563151	0	0.561139	1
PCON_01930	1158	complement(11260..11866)	complement(join(11260..11579,11639..11866))	607	548	18	481	108	36	Protein of unknown function	no hits above threshold	nucl 16.5, cyto_nucl 10, mito 7	1	1	-1	1	1	0	66	47	900	902	126	229	16.4109	4	15.9396	1	5.54265	3	5.30316	1	0.347569	1	0.332703	1
PCON_01931	1158	complement(11867..12604)	complement(join(11867..12275,12330..12604))	738	684	104	556	78	26	Protein of unknown function	no hits above threshold	no prediction	1	1	-1	1	1	0	32	35	446	707	117	111	17.2435	4	17.2252	1	5.06052	3	5.11466	1	0.294063	2	0.296929	1
PCON_01932	1158	14284..15821	join(14284..14913,14972..15603,15661..15821)	1538	1423	129	733	618	206	Similar to SET and MYND domain-containing protein DDB_G0277331; acc. no. Q54ZX8	zf-MYND	nucl 12, cyto 8, mito 3, pero 3	0	0	0	0	0	0	3227	3140	2898	2781	2251	1838	0.892109	0	0.890438	1	1.40316	0	1.36782	1	1.57315	0	1.53612	1
PCON_01933	1158	complement(17636..18396)	complement(join(17636..18013,18087..18157,18241..18396))	761	605	85	455	138	46	Protein of unknown function	no hits above threshold	extr 11, mito 6, cyto 6, cyto_nucl 5.5, nucl 3	0	1	0	0	0	0	23	73	42	29	19	10	1.01489	0	0.724575	0.977	2.70921	1	2.3159	1	3.66316	0	3.19622	1
PCON_01934	1158	complement(18582..20802)	complement(join(18582..18792,18864..20702,20760..20802))	2221	2093	236	180	1734	578	Similar to ATP-dependent RNA helicase MRH4, mitochondrial; acc. no. Q0U397	DEAD,Helicase_C	mito 14, cyto_nucl 7, nucl 6.5, cyto 6.5	0	0	0	0	0	0	2817	2798	1887	2378	1567	1440	0.759581	0	0.767682	1	1.42089	0	1.42455	1	1.87065	0	1.85565	1
PCON_01935	1158	25092..30941	join(25092..25662,25750..25884,25967..28648,28714..29733,29784..29894,29946..30941)	5850	5515	547	459	4509	1503	Similar to Bud site selection protein BUD4; acc. no. P53705	DUF1709,PH	nucl 21.5, cyto_nucl 14, cyto 5.5	0	0	0	0	0	0	33917	33989	28511	22465	24223	21199	0.750686	0	0.742751	1	1.12727	0	1.10043	1	1.50166	0	1.48156	1
PCON_01936	1158	31614..40397	join(31614..32075,32157..33562,33620..33950,34032..34284,34333..35270,35327..35845,35896..37420,37477..37528,37578..39625,39689..39757,39817..40397)	8784	8184	309	507	7368	2456	Similar to Ubiquitin carboxyl-terminal hydrolase 34; acc. no. Q70CQ2	UCH,DUF3517	nucl 24.5, cyto_nucl 14	0	0	0	0	0	0	47272	44762	45932	35939	32906	21816	0.890236	0	0.879951	1	1.56021	0	1.43842	1	1.75388	0	1.63466	1
PCON_01937	1158	complement(44934..45449)	complement(44934..45449)	516	516	0	0	516	172	Similar to Receptor-interacting serine/threonine-protein kinase 4; acc. no. P57078	Ank	cyto 9.5, cyto_nucl 9, mito 6, nucl 5.5, cysk 5	1	1	0	0	0	0	36	28	68	64	22	15	2.09524	1	2.03859	1	3.7	2	3.36637	1	1.79394	0	1.65132	0.993
PCON_01938	1158	complement(47062..47762)	complement(join(47062..47209,47262..47413,47463..47762))	701	600	422	38	189	63	Similar to hypothetical protein TRIATDRAFT_235024 [Trichoderma atroviride IMI 206040]; acc. no. EHK49555	no hits above threshold	nucl 11, cyto_nucl 11, cyto 5, pero 5, mito 4	0	0	0	0	0	0	38	23	16	24	26	11	0.697941	0	0.679308	0.947	1.29371	0	1.02191	0.539	1.9729	0	1.50434	0.969
PCON_01939	1158	complement(48454..50792)	complement(join(48454..50116,50316..50792))	2339	2140	114	100	1926	642	Similar to Nucleolar complex-associated protein 3; acc. no. Q07896	NOC3p,CBF	nucl 16, cyto_nucl 13, cyto 8	0	0	0	0	0	0	3036	3078	3358	2440	2965	2659	0.94836	0	0.934711	0.999667	1.034	0	1.00789	0.653333	1.09035	0	1.07829	1
PCON_01940	1159	1613..3104	join(1613..2296,2404..2968,3043..3104)	1492	1311	1187	0	231	77	Protein of unknown function	no hits above threshold	extr 11, mito 9, cyto 6	0	0	0	0	0	0	235	240	450	255	236	211	1.48438	0	1.45087	1	1.58213	0	1.52324	1	1.06597	0	1.04988	0.734
PCON_01941	1159	complement(3683..5959)	complement(join(3683..5293,5377..5600,5653..5959))	2277	2142	275	256	1611	537	Similar to Protein GRISEA; acc. no. Q92258	Copper-fist	nucl 22.5, cyto_nucl 14.5, cyto 3.5	0	0	0	0	0	0	968	942	1329	1329	1028	884	1.39188	0	1.39236	1	1.3981	0	1.37767	1	1.00465	0	0.989452	0.6095
PCON_01942	1159	7000..9644	join(7000..7835,7929..8094,8146..8259,8310..8436,8567..9644)	2645	2321	755	87	1479	493	Similar to Proton-coupled folate transporter; acc. no. Q6DCX5	MFS_1	plas 23, E.R. 3	0	-1	-1	0	0	-1	833	1135	1025	1157	3940	4465	1.13548	0	1.1133	0.999333	0.260624	2	0.263898	1	0.235063	3	0.237042	1
PCON_01943	1159	12548..14039	join(12548..12752,12835..12956,13030..13104,13174..14039)	1492	1268	57	203	1008	336	Similar to conserved hypothetical protein [Pyrenophora tritici-repentis Pt-1C-BFP]; acc. no. XP_001941523	no hits above threshold	extr 25	1	0	-1	1	0	-1	127	266	1477	746	1280	1859	6.46527	2	5.44686	1	0.733131	0	0.706974	1	0.129609	4	0.129795	1
PCON_01944	116	complement(867..3891)	complement(join(867..1383,1435..1740,1790..2857,2903..2977,3044..3891))	3025	2814	629	580	1656	552	Similar to Putative G3BP-like protein; acc. no. O94260	NTF2,RRM_1	cyto 14, cyto_nucl 13, nucl 8, mito 2, pero 2	1	0	0	0	0	0	5989	5808	12650	12428	8561	5186	2.1263	2	2.12561	1	1.94126	0	1.76011	1	0.913193	0	0.828048	1
PCON_01945	116	3901..5138	join(3901..4604,4711..5138)	1238	1132	160	724	354	118	Protein of unknown function	no hits above threshold	mito 14, cyto_mito 10.5, cyto 5, extr 4, nucl 3	0	0	0	0	0	0	127	96	181	149	142	78	1.50898	0	1.47877	1	1.63868	0	1.4285	1	1.10735	0	0.966006	0.622
PCON_01946	116	complement(6032..7295)	complement(join(6032..6777,6877..7046,7226..7295))	1264	986	383	470	312	104	Similar to hypothetical protein [Tuber melanosporum Mel28]; acc. no. XP_002842393	no hits above threshold	nucl 13.5, mito 10, cyto_nucl 8.5	0	0	0	0	0	0	13126	14260	15589	13499	8269	10412	1.06397	0	1.055	1	1.57785	0	1.57202	1	1.48553	0	1.49006	1
PCON_01947	116	complement(8186..9048)	complement(join(8186..8770,8849..9048))	863	785	549	23	291	97	Protein of unknown function	no hits above threshold	mito 14, nucl 8, cyto_mito 8	1	1	0	0	1	0	35	28	72	60	23	3	2.12143	1	2.03477	1	12.4348	2	4.47993	1	5.93478	0	2.20169	1
PCON_01948	116	9163..10081	join(9163..9340,9655..9746,9798..10081)	919	554	65	219	270	90	Protein of unknown function	no hits above threshold	nucl 12.5, cysk 9, cyto_nucl 7.5, mito 4	0	1	0	0	1	0	9	13	7	27	3	3	1.59829	0	1.67726	0.953	5.66667	2	5.3573	1	3.66667	2	3.19407	0.998
PCON_01949	116	complement(10707..11141)	complement(10707..11141)	435	435	0	0	435	145	Similar to KN motif and ankyrin repeat domain-containing protein 2; acc. no. Q1LZH7	no hits above threshold	nucl 11.5, cyto_nucl 11.5, cyto 8.5, cysk 6	0	0	0	0	0	0	41	8	38	5	3	6	1.60595	0	0.836136	0.77	5.375	0	4.58426	1	6.125	0	5.48267	1
PCON_01950	116	complement(11193..11779)	complement(join(11193..11663,11723..11779))	587	528	0	0	528	176	Similar to Ankyrin repeat domain-containing protein 17; acc. no. Q99NH0	Ank	cysk 25	0	0	0	0	0	0	22	17	6	31	19	1	0.964572	0	1.02941	0.55	9.73684	0	1.73058	0.979	10.2632	0	1.68113	0.97
PCON_01951	116	complement(12704..14947)	complement(join(12704..13230,13292..13894,13949..14165,14237..14492,14552..14947))	2244	1999	1288	418	477	159	Similar to ankyrin repeat-containing protein, putative [Penicillium marneffei ATCC 18224]; acc. no. XP_002144344	no hits above threshold	cyto_nucl 13, nucl 11.5, cyto 11.5, mito 3	0	0	0	0	0	0	715	514	633	514	504	378	0.958928	0	0.926707	0.9605	1.32755	0	1.25946	1	1.42245	0	1.35907	1
PCON_01952	116	complement(17333..20591)	complement(join(17333..17369,17444..17955,18005..18475,18529..19199,19427..19633,19682..20206,20252..20591))	3259	2763	9	596	2232	744	Similar to hypothetical protein GLRG_11185 [Glomerella graminicola M1.001]; acc. no. EFQ36041	no hits above threshold	cyto_nucl 13, nucl 12.5, cyto 10.5, mito 2	0	0	0	0	0	0	1428	1321	1616	1715	1516	1435	1.21355	0	1.21939	1	1.12962	0	1.12876	1	0.932251	0	0.925677	0.9965
PCON_01953	116	21016..21690	join(21016..21202,21267..21690)	675	611	356	19	300	100	Protein of unknown function	no hits above threshold	nucl 11, cysk 10, cyto 3, golg 2, cyto_mito 2	0	1	0	0	1	0	47	20	59	50	17	8	1.94229	0	1.64427	0.999	5.00919	3	4.0113	1	3.07904	0	2.43957	1
PCON_01954	116	complement(23145..24731)	complement(join(23145..23169,23229..24731))	1587	1528	1222	173	192	64	Protein of unknown function	no hits above threshold	nucl 15.5, cyto_nucl 10.5, cyto 4.5, mito 4	0	0	0	0	0	0	859	904	1157	786	878	753	1.10282	0	1.08182	0.9845	1.19833	0	1.15763	1	1.08732	0	1.07008	0.9585
PCON_01955	116	25627..27974	join(25627..26124,26177..27158,27227..27974)	2348	2228	0	278	1950	650	Similar to Phosphorus acquisition-controlling protein; acc. no. P20824	HLH	nucl 23.5, cyto_nucl 15	0	0	0	0	0	0	8538	10975	7044	7510	8878	7059	0.75768	0	0.746219	1	0.925275	0	0.901388	1	1.24054	0	1.20794	1
PCON_01956	116	complement(33621..34999)	complement(join(33621..33984,34090..34358,34462..34999))	1379	1171	67	219	885	295	Similar to Uncharacterized oxidoreductase C521.03; acc. no. Q9P7B4	adh_short,KR	mito 25	0	-1	0	0	0	0	4389	4071	3116	4260	7368	8081	0.873101	0	0.884361	1	0.478461	1	0.486966	1	0.548777	0	0.550642	1
PCON_01957	116	35330..35855	35330..35855	526	526	25	0	501	167	Protein of unknown function	no hits above threshold	mito 17, cyto 4, nucl 3, pero 3	1	0	0	1	0	0	12	20	58	122	177	25	6	2	5.81784	1	2.05424	0	0.820829	0.977	0.365198	0	0.141088	1
PCON_01958	1162	complement(7269..10249)	complement(join(7269..9665,10076..10249))	2981	2571	148	2231	192	64	Protein of unknown function	no hits above threshold	nucl 20.5, cyto_nucl 14, cyto 4.5	0	0	0	0	0	0	1585	1502	3408	1801	1337	1411	1.68862	0	1.64333	1	1.89694	0	1.851	1	1.12418	0	1.12637	1
PCON_01959	1162	11064..14810	join(11064..11603,11661..11942,12014..12526,12591..14810)	3747	3555	147	21	3387	1129	Similar to DNA (cytosine-5)-methyltransferase 1; acc. no. Q24K09	DNA_methylase,BAH	nucl 20, cyto_nucl 13, cyto 4	0	0	0	0	0	0	5336	3947	5758	5307	6564	6009	1.21926	0	1.19048	1	0.881779	0	0.870839	1	0.73977	0	0.731502	1
PCON_01960	1162	15366..16476	join(15366..15763,15817..16233,16320..16378,16415..16476)	1111	936	214	32	690	230	Protein of unknown function	no hits above threshold	cysk 12, nucl 10, cyto_nucl 8, cyto 4	0	1	1	0	0	0	658	503	603	553	217	206	1.01376	0	0.994934	0.539	2.73471	2	2.71432	1	2.74654	2	2.72814	1
PCON_01961	1162	16576..18179	join(16576..16894,17276..17522,17575..17653,17720..18179)	1604	1105	82	727	414	138	Protein of unknown function	no hits above threshold	nucl 22, cyto_nucl 13.833, mito_nucl 11.833	0	1	1	0	0	0	923	886	758	859	315	434	0.894238	0	0.899486	0.9955	2.21478	1	2.2178	1	2.47776	2	2.46563	1
PCON_01962	1162	complement(20261..24693)	complement(join(20261..21485,21539..22180,22234..24693))	4433	4327	0	460	3867	1289	Similar to Probable nucleoporin POM152-like; acc. no. O94385	no hits above threshold	cyto_nucl 10, nucl 9.5, pero 8, cyto 7.5	0	0	0	0	0	0	11583	10237	15842	13627	11430	9884	1.35571	0	1.34247	1	1.38993	0	1.35967	1	1.02915	0	1.01281	0.875
PCON_01963	1162	25230..27054	join(25230..25874,25960..27054)	1825	1740	0	600	1140	380	Similar to Ubiquitin carboxyl-terminal hydrolase isozyme L5; acc. no. Q54N38	Peptidase_C12	nucl 20.5, cyto_nucl 13.5, cyto 3.5	0	0	0	0	0	0	2990	2353	4431	3978	3380	2790	1.59653	0	1.56615	1	1.37546	0	1.33884	1	0.873956	0	0.854862	1
PCON_01964	1162	complement(27759..29329)	complement(join(27759..28115,28166..28349,28439..28468,28612..28657,28803..28875,29008..29329))	1571	1012	483	217	444	148	Similar to Ubiquitin-conjugating enzyme E2-16 kDa; acc. no. O74196	UQ_con	cyto_nucl 11.5, nucl 11, cyto 8, mito 4, pero 3	0	0	0	0	0	0	76276	68416	104506	88655	66660	70844	1.33893	0	1.32606	1	1.40607	0	1.40064	1	1.05325	0	1.05624	1
PCON_01965	1162	30780..33066	join(30780..30876,30930..31024,31081..31812,31866..33066)	2287	2125	52	339	1734	578	Similar to Cystathionine gamma-synthase; acc. no. P38675	Cys_Met_Meta_PP	cyto 13, cyto_nucl 11.5, nucl 8, cysk 5	0	0	0	0	0	0	7558	7154	7481	6579	8343	9736	0.956404	0	0.950706	1	0.782343	0	0.78202	1	0.818622	0	0.822568	1
PCON_01966	1162	complement(39852..43336)	complement(join(39852..41933,41984..42934,42989..43336))	3485	3381	9	0	3372	1124	Similar to U3 small nucleolar RNA-associated protein 22; acc. no. O94676	Nrap	cyto 14.5, cyto_mito 10.5, mito 5.5, nucl 5	0	0	0	0	0	0	2327	2305	2705	2453	2678	2433	1.11358	0	1.10891	1	1.01152	0	0.997885	0.543333	0.908368	0	0.899879	1
PCON_01967	1162	complement(43655..45094)	complement(join(43655..44011,44088..44373,44429..44524,44592..45094))	1440	1242	239	91	912	304	Similar to Histone acetyltransferase KAT5; acc. no. Q5RBG4	MOZ_SAS	cyto 10, cyto_nucl 10, nucl 8, pero 3, mito 2, vacu 2	0	0	0	0	0	0	1614	1787	2631	3148	2087	2146	1.70361	0	1.71047	1	1.36549	0	1.37967	1	0.803605	0	0.806601	1
PCON_01968	1162	complement(45379..46349)	complement(join(45379..45687,45763..46060,46253..46349))	971	704	0	8	696	232	Similar to hypothetical protein [Tuber melanosporum Mel28]; acc. no. XP_002835475	DASH_Spc34	nucl 17.5, cyto_nucl 12, cyto 5.5, mito 2	0	0	0	0	0	0	2005	2062	1605	2311	2102	2504	0.963061	0	0.97833	0.793	0.856721	0	0.876309	1	0.889756	0	0.895719	1
PCON_01969	1162	46538..47467	join(46538..46963,47095..47467)	930	799	0	37	762	254	Similar to Ubiquinone biosynthesis protein coq9, mitochondrial; acc. no. O13850	COQ9	mito 25	0	0	0	0	0	0	1687	2067	2081	2427	2121	2729	1.21328	0	1.20694	1	0.944325	0	0.952311	0.977667	0.786379	0	0.789029	1
PCON_01970	1162	complement(47874..49284)	complement(join(47874..48458,48514..49284))	1411	1356	0	0	1356	452	Similar to hypothetical protein [Tuber melanosporum Mel28]; acc. no. XP_002841775	no hits above threshold	nucl 11.5, cyto_nucl 9, cyto 5.5, cysk 5, mito 3	0	0	0	0	0	0	4925	5476	7062	9191	6409	5332	1.56704	0	1.57959	1	1.39604	0	1.38178	1	0.893387	0	0.874768	1
PCON_01971	1162	complement(49826..50576)	complement(join(49826..50242,50459..50576))	751	535	91	339	105	35	Protein of unknown function	no hits above threshold	nucl 10, cyto_nucl 8.5, cysk 6, cyto 5, mito 2, plas 2	-1	0	0	-1	0	0	99	187	17	19	105	31	0.139037	4	0.126443	1	0.376037	0	0.248039	1	2.9874	0	1.96167	1
PCON_01972	1162	50587..50995	join(50587..50653,50716..50995)	409	347	36	164	147	49	Protein of unknown function	no hits above threshold	mito 16.5, cyto_mito 9.833, nucl 8.5, cyto_nucl 5.833	0	-1	0	0	-1	0	66	35	0	22	81	47	0.240476	0	0.247114	1	0.184923	2	0.188478	1	0.848962	0	0.762716	0.975
PCON_01973	1162	51696..52568	join(51696..51916,52371..52568)	873	419	106	61	252	84	Similar to Heat shock protein hsp9; acc. no. P50519	HSP9_HSP12	nucl 22.5, cyto_nucl 15	-1	-1	0	-1	-1	0	15968	53004	1049	2988	15528	13712	0.0822455	4	0.0606119	1	0.138599	4	0.14294	1	2.36796	0	2.35828	1
PCON_01974	1162	complement(55421..60164)	complement(join(55421..55692,55760..57289,57339..57690,57743..57961,58010..58098,58149..58543,58601..58646,58700..58762,58824..59762,59837..60164))	4744	4233	267	210	3756	1252	Similar to Ubiquitin carboxyl-terminal hydrolase 2; acc. no. Q01476	UCH	nucl 19.5, cyto_nucl 12.5, cyto 4.5	0	0	0	0	0	0	9014	7797	12288	11841	10394	8125	1.44287	0	1.43501	1	1.32279	0	1.27972	1	0.921605	0	0.891782	1
PCON_01975	1162	60233..61400	join(60233..60350,60446..60678,60747..60866,60925..61119,61173..61400)	1168	894	274	139	576	192	Similar to NADH-ubiquinone oxidoreductase 21.3 kDa subunit; acc. no. P25710	Tim17	mito 11, cyto 7, cyto_nucl 7, nucl 5, cysk 3	0	0	0	0	0	0	7539	6946	7086	8426	9332	10162	1.0727	0	1.08032	1	0.797177	0	0.807257	1	0.744399	0	0.747239	1
PCON_01976	1162	61600..62849	join(61600..61708,61841..62849)	1250	1118	36	116	966	322	Similar to Tubulin-specific chaperone C; acc. no. Q8VCN9	TBCC	cyto 16, cyto_nucl 14.333, nucl 9.5, cyto_mito 8.999	0	0	0	0	0	0	3466	3191	3568	3293	4014	4971	1.03241	0	1.02656	0.929	0.772368	0	0.772425	1	0.749403	0	0.75244	1
PCON_01977	1162	complement(62850..63731)	complement(join(62850..63165,63304..63442,63549..63731))	882	638	80	177	381	127	Similar to Mitochondrial import inner membrane translocase subunit tim14; acc. no. Q5B4H1	DnaJ,Pam16	nucl 7.5, cyto_nucl 7.5, mito 7, cyto 6.5, E.R. 2, plas 1, extr 1, pero 1, vacu 1	0	0	0	0	0	0	1292	1260	1484	1302	1384	1511	1.09186	0	1.08688	0.9935	0.964204	0	0.961543	0.918	0.88322	0	0.884682	1
PCON_01978	1162	63842..64985	join(63842..64143,64290..64985)	1144	998	172	259	567	189	Similar to Ribosome biogenesis protein RLP24; acc. no. Q6CF69	Ribosomal_L24e	mito 21, nucl 5	0	0	0	0	0	0	2018	2066	2388	2424	1549	1656	1.17842	0	1.1774	1	1.50308	0	1.50862	1	1.27568	0	1.28132	1
PCON_01979	1162	complement(65456..67401)	complement(join(65456..65888,65948..66908,67016..67401))	1946	1780	181	234	1365	455	Similar to Histone promoter control protein 2; acc. no. O43083	HPC2	nucl 15, cyto_nucl 12, cyto 7, mito 4	0	0	0	0	0	0	8627	8059	9517	9548	6845	7128	1.1439	0	1.14356	1	1.36498	0	1.36797	1	1.19465	0	1.19624	1
PCON_01980	1162	68874..71134	join(68874..69376,69428..69844,69900..70038,70095..71134)	2261	2099	482	606	1011	337	Similar to Metal homeostatis protein BSD2; acc. no. P38356	DUF2370	plas 18, mito 3, cyto_nucl 2, E.R. 2, nucl 1.5, cyto 1.5	0	0	0	0	0	0	14150	15747	14813	14553	14008	13438	0.98505	0	0.981095	0.984667	1.07042	0	1.06646	1	1.08977	0	1.08701	1
PCON_01981	1162	72135..73525	join(72135..72375,72793..72939,73079..73525)	1391	835	88	0	747	249	Similar to Protein-L-isoaspartate(D-aspartate) O-methyltransferase; acc. no. Q5F3N1	PCMT	mito 22, cyto 4	-1	0	0	0	0	0	8006	6551	3221	2584	5142	5426	0.402801	2	0.395855	1	0.549697	0	0.546424	1	1.37846	0	1.38037	1
PCON_01982	1162	74011..74876	join(74011..74147,74307..74552,74691..74876)	866	569	65	0	504	168	Similar to Signal peptidase complex subunit SPC2; acc. no. Q04969	SPC25	cyto 27	0	0	0	0	0	0	719	774	1590	861	981	723	1.64389	0	1.59413	1	1.47213	0	1.37033	1	0.896731	0	0.859609	1
PCON_01983	1162	complement(75169..76565)	complement(join(75169..75495,75556..76274,76355..76378,76448..76478,76509..76565))	1397	1158	0	243	915	305	Similar to Uncharacterized mitochondrial carrier C19G12.05; acc. no. O13844	Mito_carr	mito 19, cyto 5, pero 3	0	0	0	0	0	0	2574	2874	2939	3597	2953	3719	1.20336	0	1.2072	1	0.992701	0	1.00494	0.604	0.827453	0	0.832459	1
PCON_01984	117	6661..7448	join(6661..7241,7328..7448)	788	702	385	80	237	79	Protein of unknown function	no hits above threshold	mito 17.5, cyto_mito 11.666, cyto_nucl 5.833, nucl 5, cyto 4.5	0	1	0	0	0	0	96	75	84	133	47	50	1.28844	0	1.2853	0.985	2.23926	1	2.2481	1	1.76457	0	1.74909	1
PCON_01985	117	complement(7449..10144)	complement(join(7449..8684,8734..8949,9003..10144))	2696	2594	687	140	1767	589	Similar to General amino-acid permease GAP1; acc. no. P19145	AA_permease	plas 27	0	-1	0	0	0	0	135901	169775	90387	66328	197219	162125	0.519058	0	0.504607	1	0.440314	1	0.424101	1	0.858841	0	0.840458	1
PCON_01986	117	10525..11263	join(10525..10782,10835..11263)	739	687	396	208	135	45	Protein of unknown function	no hits above threshold	mito 13.5, mito_nucl 12.499, nucl 10, cyto_nucl 7.833	0	0	0	0	0	0	39	20	30	35	48	33	1.22917	0	1.12427	0.722	0.830966	0	0.785066	0.909	0.754261	0	0.69829	0.967
PCON_01987	117	complement(11808..12262)	complement(join(11808..12060,12161..12262))	455	355	267	26	162	54	Protein of unknown function	no hits above threshold	nucl 13, mito 11, cyto 2	0	0	0	0	0	0	6	18	17	6	35	8	1.27778	0	0.894815	0.645	0.883036	0	0.475792	0.997	0.921429	0	0.531721	0.987
PCON_01988	117	14912..15977	join(14912..15402,15558..15665,15731..15977)	1066	846	372	174	300	100	Similar to Cytochrome c oxidase-assembly factor cox-23, mitochondrial; acc. no. Q7S4H6	no hits above threshold	nucl 18.5, cyto_nucl 12.5, cyto 5.5	0	0	0	0	0	0	2425	2672	2549	3014	2722	3368	1.094	0	1.10035	1	0.92386	0	0.933861	1	0.84647	0	0.848695	1
PCON_01989	117	complement(16000..19121)	complement(join(16000..18575,18623..18721,18771..19121))	3122	3026	54	77	2895	965	Similar to Uncharacterized RING finger protein C548.05c; acc. no. Q9P3U8	no hits above threshold	nucl 24.5, cyto_nucl 13	0	0	0	0	0	0	7757	7397	10681	11212	7482	8022	1.44552	0	1.44888	1	1.4138	0	1.42188	1	0.978612	0	0.981364	0.920333
PCON_01990	117	21500..24118	join(21500..21790,21878..23329,23384..24118)	2619	2478	92	298	2088	696	Protein of unknown function	no hits above threshold	nucl 17.5, cyto_nucl 13.5, cyto 8.5	1	1	-1	1	0	-1	7	49	1605	2507	894	1154	167.837	4	71.1803	1	2.0407	1	2.08707	1	0.0277917	4	0.0293209	1
PCON_01991	117	25272..26900	join(25272..25441,25508..26080,26130..26378,26431..26900)	1629	1462	30	316	1116	372	Similar to Ceramide very long chain fatty acid hydroxylase SCS7; acc. no. Q03529	Cyt-b5,FA_hydroxylase	cyto 22, cyto_nucl 13.5, nucl 3	0	-1	-1	0	0	0	4594	4567	6890	5725	12454	21668	1.37705	0	1.36644	1	0.398781	1	0.381414	1	0.289594	2	0.27913	1
PCON_01992	117	complement(27147..28112)	complement(27147..28112)	966	966	0	0	966	322	Protein of unknown function	no hits above threshold	nucl 12.5, cyto_nucl 9.5, cyto 5.5, mito 4, extr 2, pero 2	0	0	0	0	0	0	1088	918	1088	1093	953	823	1.0951	0	1.08571	0.988	1.23466	0	1.21289	1	1.13559	0	1.11714	0.9985
PCON_01993	117	28176..28957	join(28176..28325,28374..28499,28549..28957)	782	685	135	148	402	134	Similar to Prefoldin subunit 4; acc. no. P53900	Prefoldin_2	nucl 15.5, cyto_nucl 13.333, cyto 8, cyto_pero 4.999	0	0	0	0	0	0	2208	2543	2341	3088	3109	4045	1.14842	0	1.15493	1	0.772093	0	0.782537	1	0.67567	0	0.677562	1
PCON_01994	117	29100..30680	join(29100..29357,29408..29613,29668..30680)	1581	1477	235	222	1020	340	Similar to Uncharacterized protein YLL056C; acc. no. Q12177	Epimerase,NAD_binding_4,NmrA,Semialdhyde_dh	cyto 25.5, cyto_nucl 13.5	0	0	0	0	0	0	1811	1789	1278	1958	1305	1365	0.898922	0	0.917266	0.999667	1.2126	0	1.23929	1	1.349	0	1.35107	1
PCON_01995	117	30968..32467	join(30968..31090,31190..31628,31682..32130,32186..32467)	1500	1293	291	249	852	284	Similar to Succinate dehydrogenase [ubiquinone] iron-sulfur subunit, mitochondrial; acc. no. O42772	no hits above threshold	mito 26	0	0	0	0	0	0	10380	11276	14538	16347	12379	14517	1.42861	0	1.43204	1	1.15561	0	1.16692	1	0.810296	0	0.814863	1
PCON_01996	117	34500..36344	join(34500..34776,34831..34959,35009..35258,35306..35383,35436..35736,35788..35892,35947..36344)	1845	1538	189	269	1080	360	Similar to Probable endo-beta-1,4-glucanase D; acc. no. Q2US83	Glyco_hydro_61	extr 21, mito 5	1	1	0	1	1	0	42	49	33284	61863	94	68	1051.8	4	1001.14	1	602.856	4	562.107	1	0.57658	0	0.561467	1
PCON_01997	117	complement(36585..39175)	complement(join(36585..37024,37078..37554,37607..37915,37970..38137,38193..38435,38487..39175))	2591	2326	471	178	1677	559	Similar to RNA-binding protein rsd1; acc. no. O13845	RRM_1	nucl 17, cyto_nucl 14, cyto 9	0	0	0	0	0	0	17501	18569	16481	16233	16855	17540	0.907755	0	0.90606	1	0.951504	0	0.953298	1	1.04912	0	1.05214	1
PCON_01998	117	39339..42814	join(39339..39527,39627..39764,39817..39965,40028..40399,40448..40668,40718..40980,41030..41289,41339..41453,41503..41617,41915..41995,42058..42814)	3476	2660	181	840	1701	567	Similar to Poly(A) polymerase pla1; acc. no. Q10295	PAP_central,PAP_RNA-bind,NTP_transf_2	nucl 10, cyto 7.5, cyto_mito 6, mito 3.5, plas 2, pero 2, E.R. 2	0	0	0	0	0	0	8357	8379	9861	7990	6741	6761	1.06662	0	1.05625	1	1.3221	0	1.30945	1	1.23952	0	1.23972	1
PCON_01999	117	43190..44745	join(43190..43314,43512..43625,44066..44112,44344..44394,44577..44745)	1556	506	409	401	75	25	Protein of unknown function	no hits above threshold	no prediction	0	0	0	0	0	0	385	473	406	338	280	267	0.876352	0	0.861159	0.996	1.36091	0	1.34488	1	1.56944	0	1.56171	1
PCON_02000	117	45177..46367	join(45177..45274,45331..46367)	1191	1135	0	124	1011	337	Similar to Probable kynurenine formamidase; acc. no. A5DNX8	Abhydrolase_3	cyto 14.5, cyto_nucl 13.333, cyto_mito 8.832, nucl 8	1	0	0	0	0	0	1463	1269	3076	3128	1958	1863	2.28237	2	2.27022	1	1.62466	0	1.61718	1	0.715438	0	0.712347	1
PCON_02001	117	complement(46684..51545)	complement(join(46684..49864,49915..50743,50805..51043,51106..51545))	4862	4689	15	0	4674	1558	Similar to Ankyrin-1; acc. no. P16157	Ank	cyto 11.5, cyto_nucl 9.5, nucl 6.5, mito 2, pero 2, E.R. 2	-1	0	0	0	0	0	2389	1836	1191	620	1928	1571	0.43611	1	0.417465	1	0.523021	0	0.495833	1	1.22019	0	1.18772	1
PCON_02002	117	complement(52000..54805)	complement(join(52000..52914,52965..53882,54331..54603,54698..54805))	2806	2214	39	123	2052	684	Similar to Pre-mRNA-processing factor 17; acc. no. O60508	WD40	cyto 11, nucl 10, pero 4	0	0	0	0	0	0	6861	7288	8866	8323	6865	7331	1.21596	0	1.21047	1	1.21214	0	1.21305	1	0.997764	0	1.00213	0.559
PCON_02003	117	complement(55410..58814)	complement(join(55410..56892,56949..57599,57653..58814))	3405	3296	195	500	2601	867	Similar to Sensory/regulatory protein RpfC; acc. no. P0C0F6	HATPase_c,Response_reg	nucl 12, cyto_nucl 12, cyto 10, pero 3	0	0	0	0	0	0	5400	6429	12241	8150	5236	5015	1.73696	0	1.6904	1	1.9901	0	1.94678	1	1.15447	0	1.15167	1
PCON_02004	118	complement(4075..4640)	complement(4075..4640)	566	566	80	48	438	146	Similar to 85 kDa calcium-independent phospholipase A2; acc. no. P97570	Ank	cyto 17, nucl 5, mito 3	1	1	0	1	0	0	73	41	230	228	58	74	4.36118	3	4.02434	1	3.52144	2	3.575	1	0.876514	0	0.888344	0.801
PCON_02005	118	4774..5167	join(4774..4910,4984..5167)	394	321	282	10	102	34	Protein of unknown function	no hits above threshold	mito 18, nucl 5, cyto 4	0	1	0	0	1	0	10	0	20	11	1	1	n.d.	n.d.	2.89953	1	15.5	4	9.71236	1	5	0	3.34963	0.969
PCON_02006	118	11500..17330	join(11500..12148,12305..12420,12674..12769,12830..14874,15049..16303,16369..17330)	5831	5123	860	546	3873	1291	Similar to hypothetical protein [Tuber melanosporum Mel28]; acc. no. XP_002835969	no hits above threshold	nucl 20, cyto 4, mito 2, cyto_pero 2	0	0	0	0	0	0	8127	9558	9604	8698	7959	5396	1.04171	0	1.02803	0.996	1.42283	0	1.32797	1	1.37486	0	1.29176	1
PCON_02007	118	17638..20351	join(17638..17754,17816..19967,20019..20351)	2714	2602	80	83	2439	813	Similar to tRNA wybutosine-synthesizing protein 1; acc. no. O59761	Radical_SAM,Wyosine_form,Flavodoxin_1	cyto 12, cyto_nucl 11, nucl 8, mito 4	0	0	0	0	0	0	6120	6788	7087	7084	7255	6173	1.10079	0	1.09763	1	1.06223	0	1.04315	0.999667	0.967557	0	0.950363	1
PCON_02008	118	complement(20546..21254)	complement(join(20546..20794,20880..21181,21228..21254))	709	578	0	5	573	191	Similar to Coatomer subunit zeta; acc. no. P53600	Clat_adaptor_s	E.R. 9, cyto 6, extr 6, nucl 2, mito 2, mito_nucl 2	0	0	0	0	0	0	5566	6387	6299	7213	6507	7879	1.13579	0	1.13625	1	0.947868	0	0.958214	0.999	0.838504	0	0.843313	1
PCON_02009	118	complement(21697..24791)	complement(join(21697..23889,23948..24460,24525..24791))	3095	2973	36	0	2937	979	Similar to DNA (cytosine-5)-methyltransferase 1; acc. no. Q24K09	DNA_methylase,BAH	nucl 15.5, cyto_nucl 12.5, cyto 8.5	1	1	0	1	1	0	64	73	586	747	32	54	9.7721	4	9.74712	1	16.5854	4	15.9573	1	1.70457	0	1.63713	0.999
PCON_02010	118	complement(25194..25590)	complement(join(25194..25393,25446..25590))	397	345	85	282	30	10	Protein of unknown function	no hits above threshold	no prediction	1	1	0	1	1	0	6	4	26	27	2	1	5.52083	4	4.9216	1	19.875	4	12.1213	1	3.75	2	2.46288	0.929
PCON_02011	118	37203..39800	join(37203..37853,37903..38879,38930..39800)	2598	2499	400	20	2079	693	Similar to conserved hypothetical protein [Ajellomyces dermatitidis SLH14081]; acc. no. XP_002620839	no hits above threshold	nucl 14.5, mito_nucl 10, cyto 5, mito 4.5	1	1	1	1	1	1	9	20	173	239	2	3	16.5944	4	14.3576	1	85.8333	4	76.3517	1	6.04167	2	5.31785	1
PCON_02012	118	complement(40700..42078)	complement(join(40700..41940,41988..42078))	1379	1332	18	0	1314	438	Similar to DASH complex subunit ask1; acc. no. Q9P6S5	DASH_Ask1	nucl 18, cyto 6, mito 2	0	0	0	0	0	0	1119	842	998	1201	1302	1094	1.1442	0	1.13162	1	0.924749	0	0.915202	0.999	0.824662	0	0.808754	1
PCON_02013	118	complement(44300..45178)	complement(44300..45178)	879	879	0	0	879	293	Protein of unknown function	no hits above threshold	nucl 22.5, cyto_nucl 13, cyto 2.5	0	0	0	0	0	0	36	32	41	64	60	17	1.54948	0	1.53983	0.994	1.98162	0	1.29884	0.95	1.28333	0	0.843497	0.834
PCON_02014	118	47546..48546	47546..48546	1001	1001	202	142	657	219	Protein of unknown function	no hits above threshold	cyto 12, nucl 7, cyto_mito 7	0	0	-1	0	0	0	3812	4246	6516	6175	12988	6723	1.57954	0	1.56996	1	0.716208	0	0.614976	1	0.454748	1	0.391714	1
PCON_02015	118	49392..49905	join(49392..49553,49633..49905)	514	435	0	0	435	145	Similar to Uncharacterized protein YMR244W; acc. no. Q04018	SUN	cyto 14.5, mito 9, cyto_pero 9	0	0	0	0	0	0	0	6	0	3	32	1	n.d.	n.d.	0.617848	0.751	0.773438	0	0.102681	1	1.54688	0	0.166191	1
PCON_02016	118	55417..57422	join(55417..56067,56127..56890,56949..57422)	2006	1889	61	1534	411	137	Protein of unknown function	no hits above threshold	mito 11, nucl 7, pero 3, cyto 2, E.R. 2	0	0	0	0	0	0	73	59	90	97	153	54	1.43278	0	1.41715	0.998	1.1713	0	0.855194	0.929	0.826797	0	0.60346	1
PCON_02017	118	58812..60025	join(58812..59163,59244..60025)	1214	1134	0	237	897	299	Protein of unknown function	no hits above threshold	cyto 13, mito 5, nucl 3, plas 2, pero 2	1	1	0	0	0	0	38	11	108	84	40	32	5.62679	2	3.88076	1	2.7	2	2.61088	1	0.689063	0	0.672775	0.966
PCON_02018	118	complement(61490..62391)	complement(join(61490..61525,61711..62024,62079..62391))	902	663	0	0	663	221	Protein of unknown function	no hits above threshold	cyto_nucl 10.5, cyto 10, nucl 9, pero 4, mito 3	0	1	-1	0	1	-1	0	0	66	53	9	7	59.5	4	n.d.	1	7.55556	4	7.35785	1	0	4	0	1
PCON_02019	118	complement(64457..64873)	complement(64457..64873)	417	417	0	0	417	139	Similar to Copia protein; acc. no. P04146	no hits above threshold	mito 19, cyto 5.5, cyto_nucl 3.5	0	0	0	0	0	0	0	3	4	4	0	0	n.d.	n.d.	4.00572	0.822375	n.d.	n.d.	n.d.	1	n.d.	n.d.	n.d.	1
PCON_02020	1199	complement(2250..2958)	complement(join(2250..2582,2652..2731,2789..2860,2934..2958))	709	510	150	202	231	77	Protein of unknown function	no hits above threshold	cyto 7, plas 6, nucl 4, mito 4, mito_nucl 4	0	1	0	0	1	0	12	18	44	16	2	6	2.08333	0	1.89998	0.994	10	2	7.10968	1	5	2	3.74197	0.999
PCON_02021	1199	complement(4062..5429)	complement(join(4062..4514,4580..4764,4827..5026,5087..5221,5276..5429))	1368	1127	88	37	1002	334	Similar to mRNA 3&apos; acc. no. Q4IPA4	Methyltransf_11,Methyltransf_12	nucl 10, cysk 10, cyto 3, mito 2, pero 2	-1	-1	1	-1	-1	1	1209	1236	32	16	87	164	0.0196343	4	0.0194412	1	0.211102	2	0.196689	1	10.753	4	10.1171	1
PCON_02022	1199	complement(5430..5952)	complement(join(5430..5609,5687..5952))	523	446	91	300	132	44	Protein of unknown function	no hits above threshold	nucl 22, cyto_nucl 14.5, cyto 5	-1	0	1	-1	0	1	166	120	1	4	13	14	0.0179468	4	0.0219726	1	0.18544	2	0.23582	0.999	10.6071	4	10.7325	1
PCON_02023	1199	8796..9650	join(8796..9269,9316..9650)	855	809	110	93	606	]; acc. no. XP_001907980	Similar to hypothetical protein [Podospora anserina S mat	no hits above threshold	cysk 10, cyto 7.5, cyto_nucl 5.5, mito 3, extr 3, nucl 2.5	-1	0	1	0	0	0	534	300	111	128	114	138	0.311058	2	0.292223	1	0.957094	0	0.976667	0.608	3.33982	2	3.34219	1
PCON_02024	1199	9756..11352	join(9756..10942,11003..11190,11262..11352)	1597	1466	0	454	1143	]; acc. no. XP_001907980	Similar to hypothetical protein [Podospora anserina S mat	no hits above threshold	mito 12, extr 8, cyto 5.5, cyto_nucl 4	-1	0	1	0	0	0	804	726	225	238	355	213	0.303403	2	0.304552	1	0.869484	0	0.790439	0.9995	2.87324	2	2.59541	1
PCON_02025	1199	complement(20337..24435)	complement(join(20337..21253,21315..22506,22562..23031,23097..23335,23400..23919,24009..24018,24080..24149,24212..24435))	4099	3642	0	312	3330	1110	Similar to Uncharacterized protein YKR096W; acc. no. P36168	no hits above threshold	nucl 21.5, cyto_nucl 13, cyto 3.5	0	1	0	0	0	0	72409	56457	96784	86548	42871	43652	1.4448	0	1.41791	1	2.11905	1	2.10995	1	1.48951	0	1.48807	1
PCON_02026	1199	complement(25020..25851)	complement(join(25020..25193,25247..25504,25578..25851))	832	706	521	138	120	40	Protein of unknown function	no hits above threshold	mito 13, nucl 4, cyto 3, plas 2, extr 2, cyto_pero 2	0	0	0	0	0	0	64	47	262	87	74	14	3.21966	0	3.01486	1	7.4112	0	3.44532	1	2.35714	0	1.14278	0.79
PCON_02027	1199	complement(26100..26963)	complement(join(26100..26589,26657..26825,26873..26963))	864	750	183	362	252	84	Protein of unknown function	no hits above threshold	mito 17, cyto 4, plas 3, cyto_nucl 3	0	0	0	0	0	0	6	68	46	36	25	3	3.71814	0	1.0828	0.675	7.65333	0	2.53417	1	6.90667	0	2.34039	1
PCON_02028	1199	complement(27041..28968)	complement(join(27041..27939,27993..28968))	1928	1875	1331	426	171	57	Protein of unknown function	no hits above threshold	nucl 11, cyto 8.5, cyto_pero 6, mito 5	0	0	0	0	0	0	99	99	147	76	85	58	1.12626	0	1.09467	0.782	1.61709	0	1.47971	1	1.4358	0	1.35174	0.994
PCON_02029	1199	28993..29972	join(28993..29138,29191..29308,29364..29702,29829..29972)	980	747	279	469	177	59	Protein of unknown function	no hits above threshold	nucl 13.5, cyto_nucl 10, mito 6, cyto 3.5, plas 2, cysk 2	0	0	1	0	0	0	169	146	129	83	55	75	0.676623	0	0.661926	1	1.6703	0	1.62667	1	2.48182	1	2.45748	1
PCON_02030	1199	complement(34362..36148)	complement(join(34362..34828,34881..35001,35133..35187,36137..36148))	1787	655	0	397	258	86	Similar to hypothetical protein [Tuber melanosporum Mel28]; acc. no. XP_002836778	no hits above threshold	mito 17, nucl 6, cyto 3	0	1	1	0	0	0	722	1259	670	729	267	420	0.762218	0	0.70605	1	2.14266	1	2.11294	1	3.03404	1	2.99262	1
PCON_02031	1199	37860..38604	join(37860..38103,38160..38410,38470..38604)	745	630	123	356	210	70	Protein of unknown function	no hits above threshold	mito 12, cyto_nucl 8.5, nucl 8, cyto 7	0	1	0	0	0	0	163	107	355	188	96	70	2.10151	1	1.96018	1	3.35335	1	3.10612	1	1.66741	0	1.58461	1
PCON_02032	1199	38605..39316	join(38605..38966,39060..39316)	712	619	36	577	99	33	Protein of unknown function	no hits above threshold	mito 15, nucl 8, cyto 4	0	1	1	0	1	1	169	263	371	184	30	57	1.34857	0	1.23843	0.999	7.05921	2	6.32862	1	5.49474	3	5.1102	1
PCON_02033	120	complement(1856..6969)	complement(join(1856..2466,2518..2527,2600..2712,2833..3066,6573..6969))	5114	1365	0	0	1365	455	Similar to hypothetical protein PABG_01726 [Paracoccidioides brasiliensis Pb03]; acc. no. EEH19407	no hits above threshold	cyto 15, cyto_nucl 14.333, cyto_mito 8.665, nucl 8.5	1	0	0	1	0	0	4	3	11	34	2	6	6.5625	2	5.91243	1	7.5	0	5.89028	1	1.16667	0	0.996254	0.518
PCON_02034	120	complement(8722..9500)	complement(8722..9500)	779	779	0	377	402	134	Similar to Kinesin light chain 2; acc. no. Q9H0B6	no hits above threshold	cysk 22, nucl 2.5, mito 2, cyto_nucl 2	0	1	0	0	0	0	10	136	61	72	19	46	3.56949	0	0.919256	0.763	2.47283	1	2.2024	1	2.71453	0	2.39585	1
PCON_02035	120	complement(11024..11784)	complement(join(11024..11519,11588..11784))	761	693	0	0	693	231	Similar to hypothetical protein AKAW_01210 [Aspergillus kawachii IFO 4308]; acc. no. GAA83095	Patatin	cyto 10, cyto_nucl 8.333, cyto_mito 6.833, cysk 6, nucl 5.5, pero 3	0	0	1	0	0	0	23	17	35	12	7	10	1.20205	0	1.12599	0.688	2.85357	0	2.57748	1	2.42857	1	2.28907	1
PCON_02036	120	complement(12925..13727)	complement(join(12925..13288,13348..13644,13702..13727))	803	687	0	0	687	229	Similar to Metacaspase-1; acc. no. A4QTY2	Peptidase_C14	mito 11, cyto 6, extr 4, nucl 3, plas 1, pero 1, vacu 1	0	0	0	0	0	0	3	6	14	10	14	14	3	1	2.59967	0.989	0.857143	0	0.883703	0.666	0.321429	2	0.339929	0.992
PCON_02037	120	complement(13738..13926)	complement(13738..13926)	189	189	0	0	189	63	Similar to Metacaspase-1; acc. no. O74477	Peptidase_C14	mito 10.5, cyto_mito 7.833, nucl 6.5, cyto_nucl 5.833, cyto 4, extr 3, pero 3	0	0	0	0	0	0	0	1	1	7	3	0	n.d.	n.d.	4.35784	0.976	n.d.	n.d.	2.17463	0.9045	n.d.	n.d.	0.499014	0.775
PCON_02038	120	complement(15347..16920)	complement(join(15347..15827,15895..16920))	1574	1507	496	748	330	110	Protein of unknown function	no hits above threshold	nucl 15.5, cyto_nucl 10, mito 6, cyto 3.5	1	0	0	1	0	0	20	10	102	134	76	17	8.85	4	7.74855	1	4.2469	0	2.3295	1	0.539861	0	0.300637	1
PCON_02039	120	complement(18350..19884)	complement(join(18350..19080,19138..19389,19445..19884))	1535	1423	147	253	1023	341	Similar to L-xylulose reductase; acc. no. Q8NK50	adh_short,KR	mito 13.5, cyto_mito 13, cyto 11.5	1	1	-1	1	0	0	5381	5919	24446	31704	13437	10278	4.98032	4	5.02857	1	2.41047	1	2.351	1	0.485099	1	0.467528	1
PCON_02040	120	22366..23030	join(22366..22710,22772..23030)	665	604	29	540	96	32	Protein of unknown function	no hits above threshold	nucl 13.5, cyto_nucl 11, mito 7, cyto 5.5	0	0	0	0	0	0	86	51	59	51	41	36	0.858983	0	0.808751	0.942	1.43462	0	1.40814	0.987	1.78675	0	1.74113	0.999
PCON_02041	120	23203..23733	join(23203..23436,23543..23733)	531	425	183	50	192	64	Protein of unknown function	no hits above threshold	mito 10, extr 9, cyto 5.5, cyto_nucl 3.5	1	1	0	0	0	0	12	13	35	30	13	17	2.60417	2	2.63442	1	2.20588	1	2.21762	1	0.848416	0	0.841786	0.716
PCON_02042	1205	complement(892..2062)	complement(join(892..1148,1409..2062))	1171	911	384	23	504	168	Similar to Ubiquitin-conjugating enzyme E2 pex4; acc. no. Q86IZ3	UQ_con	nucl 9.5, cyto_nucl 8, pero 8, mito 6, cyto 3.5	0	0	0	0	0	0	3058	3388	4404	3282	3252	3172	1.1955	0	1.17587	1	1.19664	0	1.17928	1	1.00358	0	1.0029	0.557333
PCON_02043	1205	complement(2063..3592)	complement(join(2063..3011,3187..3420,3515..3592))	1530	1261	29	314	918	306	Similar to Uncharacterized protein R707; acc. no. Q5UNW1	Glyco_transf_8	nucl 10, cyto 6, mito 4, pero 3, cysk 3	0	1	0	0	0	0	3249	3130	4573	3211	1510	1895	1.22068	0	1.2024	1	2.31565	1	2.2865	1	1.89768	0	1.90161	1
PCON_02044	1205	complement(4156..5068)	complement(join(4156..4422,4513..4701,4782..5068))	913	743	188	414	231	77	Protein of unknown function	no hits above threshold	mito 11, nucl 6.5, extr 6, cyto_nucl 4.5, pero 2	0	0	0	0	0	0	16	49	25	27	35	15	1.07781	0	0.795121	0.873	1.2381	0	0.989335	0.525	1.54762	0	1.24426	0.849
PCON_02045	1205	complement(5091..5615)	complement(join(5091..5244,5302..5615))	525	468	74	385	66	22	Protein of unknown function	no hits above threshold	no prediction	0	0	0	0	0	0	29	4	25	8	10	1	2.34698	0	0.955143	0.57	9.075	0	2.30351	0.99	9.075	0	2.41169	0.994
PCON_02046	1205	complement(6561..8503)	complement(join(6561..8008,8070..8503))	1943	1882	251	1367	264	88	Protein of unknown function	no hits above threshold	nucl 10, extr 10, cyto_nucl 7, cyto 2, mito 1, plas 1, pero 1, E.R. 1, golg 1	0	-1	0	0	-1	0	1245	2405	455	982	15011	2131	0.437931	0	0.404963	1	0.192515	2	0.0782773	1	0.488991	0	0.193295	1
PCON_02047	1205	complement(8691..12126)	complement(join(8691..8900,8961..10241,10306..12126))	3436	3312	0	0	3312	1104	Protein of unknown function	no hits above threshold	cyto 19.5, cyto_nucl 12.333, nucl 4, mito_nucl 3.833	0	0	0	0	0	0	1111	1754	400	1072	22491	2100	0.541039	0	0.532967	1	0.1916	0	0.0557712	1	0.372918	0	0.104643	1
PCON_02048	1205	12716..13495	join(12716..12782,12836..12978,13044..13088,13181..13495)	780	570	128	108	387	129	Protein of unknown function	no hits above threshold	cyto 12, nucl 8, pero 2, vacu 2, mito 1, extr 1, E.R. 1	0	0	-1	0	0	-1	0	21	18	124	254	65	n.d.	n.d.	6.83797	1	0.685918	0	0.440092	1	0.101439	2	0.06436	1
PCON_02049	1205	15329..15637	join(15329..15383,15486..15637)	309	207	29	70	108	36	Protein of unknown function	no hits above threshold	nucl 26.5, cyto_nucl 14	0	0	0	0	0	0	0	0	8	0	6	0	n.d.	n.d.	n.d.	1	n.d.	n.d.	1.02497	0.645	n.d.	n.d.	0	1
PCON_02050	1205	16788..17346	join(16788..16899,16980..17071,17162..17346)	559	389	0	125	264	88	Protein of unknown function	no hits above threshold	mito 17, cyto 7, cyto_nucl 5.5	0	0	0	0	0	0	0	0	5	21	25	0	n.d.	n.d.	n.d.	1	n.d.	n.d.	0.997566	0.4184	n.d.	n.d.	0	1
PCON_02051	1205	18741..20827	join(18741..19033,19100..19382,19489..20085,20280..20532,20593..20827)	2087	1661	68	69	1524	508	Similar to Ent-kaurene oxidase; acc. no. Q701P2	p450	nucl 10, mito 6.5, cyto_mito 5.5, cyto 3.5, pero 3, cysk 3	0	1	0	0	0	0	542	666	611	1335	376	439	1.62808	0	1.66246	1	2.40208	1	2.49712	1	1.49112	0	1.50206	1
PCON_02052	1205	complement(21653..23219)	complement(join(21653..22084,22176..23219))	1567	1476	12	411	1053	351	Similar to Mannan polymerase complexes subunit MNN9; acc. no. P39107	Anp1	mito 17, cyto 3, nucl 2, pero 2, plas 1, extr 1, golg 1	0	0	0	0	0	0	1921	2816	3118	3562	2201	2324	1.46238	0	1.4139	1	1.47733	0	1.49021	1	1.04762	0	1.05397	0.988333
PCON_02053	1205	complement(24005..25165)	complement(join(24005..24222,24276..25165))	1161	1108	949	20	192	64	Protein of unknown function	no hits above threshold	mito 23.5, cyto_mito 13.5	0	0	0	0	0	0	98	114	73	56	84	108	0.611976	0	0.600247	1	0.68254	0	0.681714	1	1.12169	0	1.13572	0.868
PCON_02054	1205	complement(25684..27182)	complement(join(25684..26009,26056..26592,26655..26760,26830..27182))	1499	1322	92	123	1107	369	Similar to RNA-binding protein with serine-rich domain 1; acc. no. A6QR16	RRM_1	nucl 9, mito 8, cyto 5, pero 2, plas 1, extr 1, E.R. 1	0	0	0	0	0	0	3977	3688	5584	5055	3191	3677	1.38997	0	1.38145	1	1.55686	0	1.55778	1	1.12166	0	1.12764	1
PCON_02055	1205	39854..40498	39854..40498	645	645	0	0	645	215	Similar to Uncharacterized methyltransferase AN0656; acc. no. Q5BFM4	Methyltransf_11,Methyltransf_12,Ubie_methyltran	cyto 12.5, mito 11, cyto_nucl 8.5	1	0	-1	1	0	-1	12	6	68	30	85	26	6.125	2	5.32885	1	1.23054	0	0.795497	0.94	0.226018	2	0.149281	1
PCON_02056	1205	40926..41853	join(40926..41779,41830..41853)	928	878	737	0	141	47	Protein of unknown function	no hits above threshold	mito 19, nucl 3, cyto_pero 3, cyto 2.5, pero 2.5	0	0	-1	0	0	-1	0	21	13	29	190	54	n.d.	n.d.	1.93731	0.995	0.249708	0	0.165192	1	0.124854	2	0.0852689	1
PCON_02057	1205	complement(43643..44200)	complement(join(43643..43859,43930..44200))	558	488	43	365	150	50	Protein of unknown function	no hits above threshold	nucl 13, mito 11, cyto_nucl 9	-1	-1	0	0	0	0	271	264	110	105	344	300	0.401938	2	0.402426	1	0.335417	2	0.331266	1	0.834641	0	0.823173	0.999
PCON_02058	1205	complement(44568..44999)	complement(join(44568..44702,44767..44999))	432	368	212	0	156	52	Protein of unknown function	no hits above threshold	extr 14, mito 6, cyto 4.5, cyto_nucl 3	0	-1	0	0	0	0	160	185	126	56	223	211	0.530321	0	0.509282	1	0.419676	1	0.403851	1	0.795539	0	0.792982	0.996
PCON_02059	1205	48230..49335	join(48230..48263,48330..48460,48638..49335)	1106	863	0	422	441	147	Similar to Ubiquitin-60S ribosomal protein L40; acc. no. P0CH08	ubiquitin,Rad60-SLD,zf-AN1	nucl 16, cyto_nucl 15.5, cyto 9	0	0	0	0	0	0	19283	25802	23740	19209	25413	32261	0.972965	0	0.941602	1	0.755335	0	0.750294	1	0.7929	0	0.796828	1
PCON_02060	1205	51769..53157	join(51769..52023,52172..52402,52687..53157)	1389	957	0	0	957	319	Similar to Metaxin-1; acc. no. Q9HE00	no hits above threshold	nucl 17.5, cyto_nucl 12, mito 4, cyto 3.5	0	0	0	0	0	0	1049	753	1325	1442	1333	1175	1.5781	0	1.54512	1	1.10767	0	1.09836	0.999	0.721364	0	0.710858	1
PCON_02061	1205	complement(54046..55271)	complement(join(54046..55015,55076..55271))	1226	1166	835	223	168	56	Protein of unknown function	no hits above threshold	cyto 17.5, cyto_nucl 12.5, nucl 4.5, mito 2, cysk 2	1	1	1	1	1	1	26	17	401	1107	5	3	36.6765	4	35.7682	1	201.067	4	175.415	1	5.73333	3	4.90421	1
PCON_02062	1205	57667..59625	join(57667..58252,58319..59625)	1959	1893	369	0	1524	508	Similar to Lysine-specific histone demethylase 1; acc. no. Q9Y802	Amino_oxidase	extr 9, mito 7, plas 4, mito_nucl 4, cyto 3	0	1	0	0	0	0	2879	2132	3516	4335	1520	2266	1.60236	0	1.58675	1	2.15746	1	2.15149	1	1.37702	0	1.35591	1
PCON_02063	1205	60104..61860	join(60104..60305,60370..60480,60534..61222,61300..61860)	1757	1563	54	135	1374	458	Similar to Dolichyl-diphosphooligosaccharide--protein glycosyltransferase 48 kDa subunit; acc. no. O59866	DDOST_48kD	plas 16, extr 6, E.R. 5	0	0	0	0	0	0	7811	9148	9123	10450	7941	9055	1.16135	0	1.16012	1	1.15659	0	1.17036	1	1.00213	0	1.00883	0.757333
PCON_02064	1205	complement(65571..66625)	complement(join(65571..65813,65882..66221,66274..66356,66467..66625))	1055	825	423	500	132	44	Protein of unknown function	no hits above threshold	nucl 17, cyto 5, mito 4	0	0	0	0	0	0	0	0	261	363	0	0	312	4	n.d.	1	312	4	n.d.	1	n.d.	n.d.	n.d.	n.d.
PCON_02065	1205	complement(70505..74017)	complement(join(70505..73108,73179..73331,73432..74017))	3513	3343	462	241	2640	880	Similar to Rho-GTPase-activating protein 5; acc. no. O74335	RhoGAP	nucl 19, cyto 5, mito 2	0	0	0	0	0	0	4989	4510	6575	6695	3349	3301	1.40055	0	1.39739	1	1.99559	0	1.99481	1	1.4285	0	1.42753	1
PCON_02066	1205	76516..76949	join(76516..76576,76648..76949)	434	363	0	141	222	74	Protein of unknown function	no hits above threshold	mito 18, cyto 6, cyto_nucl 5.5	0	0	0	0	0	0	1	3	6	12	5	0	6	2	3.74501	0.9985	n.d.	n.d.	2.86978	0.992	n.d.	n.d.	0.766295	0.6445
PCON_02067	1205	77848..79052	join(77848..77937,78022..78091,78684..79052)	1205	529	82	183	264	88	Similar to Mitochondrial import inner membrane translocase subunit TIM9; acc. no. O74700	zf-Tim10_DDP	nucl 13, cyto 10, mito 1, plas 1, pero 1, vacu 1	0	0	0	0	0	0	1871	1886	3455	2974	2655	2504	1.71123	0	1.69977	1	1.24724	0	1.23231	1	0.728866	0	0.724984	1
PCON_02068	1205	complement(82095..82546)	complement(join(82095..82236,82462..82546))	452	227	19	391	42	14	Protein of unknown function	no hits above threshold	no prediction	0	0	0	0	0	0	0	0	8	3	3	0	n.d.	n.d.	n.d.	1	n.d.	n.d.	3.90344	0.96225	n.d.	n.d.	0	1
PCON_02069	1205	complement(83598..85777)	complement(83598..85777)	2180	2180	0	635	1545	515	Similar to hypothetical protein [Tuber melanosporum Mel28]; acc. no. XP_002837527	no hits above threshold	nucl 26, cyto_nucl 14.5	0	1	0	0	0	0	8535	12690	14771	21064	8454	7609	1.75562	0	1.70865	1	2.23709	1	2.24809	1	1.32503	0	1.31571	1
PCON_02070	1205	89411..91214	join(89411..90163,90236..90379,90446..91214)	1804	1666	1410	187	207	69	Protein of unknown function	no hits above threshold	nucl 11, cyto_nucl 9.833, cyto 6.5, cysk 5, cyto_pero 4.166	0	0	0	0	0	0	61	105	116	173	107	43	1.87252	0	1.76401	1	2.35547	0	1.83861	1	1.35297	0	1.04229	0.638
PCON_02071	1205	99032..99981	join(99032..99475,99585..99981)	950	841	127	0	714	238	Similar to Kinetochore protein fta4; acc. no. O94716	no hits above threshold	nucl 14, mito 10, cyto 2	0	0	0	0	0	0	1011	1092	1406	1542	1312	1087	1.40389	0	1.40622	1	1.23975	0	1.21769	1	0.884395	0	0.865928	1
PCON_02072	1205	100941..102264	join(100941..101117,101310..101519,101649..102264)	1324	1003	45	355	603	201	Similar to hypothetical protein [Tuber melanosporum Mel28]; acc. no. XP_002837526	no hits above threshold	nucl 18, cyto_nucl 14, cyto 6	0	0	0	0	0	0	3857	3550	2648	4499	3574	4578	0.966558	0	0.988093	0.742333	0.890221	0	0.912809	1	0.922606	0	0.923808	1
PCON_02073	1205	complement(102641..103599)	complement(join(102641..102990,103043..103599))	959	907	34	324	549	183	Similar to Dynactin subunit 5; acc. no. Q9QZB9	Hexapep	cyto 15, mito 6, pero 4, mito_nucl 4	0	0	0	0	0	0	2031	1937	1979	2102	2232	2747	1.02906	0	1.03226	0.893333	0.828506	0	0.834305	1	0.805566	0	0.808231	1
PCON_02074	1205	104628..105998	join(104628..104950,105020..105998)	1371	1302	250	275	777	259	Protein of unknown function	no hits above threshold	mito 23, cyto 2	1	1	0	1	1	0	0	11	2195	2030	22	13	1152.27	4	326.764	1	129.261	4	112.815	1	0.336538	0	0.345248	0.999
PCON_02075	1205	complement(109226..110761)	complement(join(109226..109410,109465..109577,109699..109845,110022..110195,110272..110358,110429..110761))	1536	1039	326	134	579	193	Similar to ADP-ribosylation factor 6; acc. no. P26990	Arf,Gtr1_RagA,SRPRB,G-alpha,Ras,Miro	mito 19, cyto_nucl 4, nucl 3, cyto 3	0	0	0	0	0	0	382	406	751	703	505	507	1.84689	0	1.84176	1	1.43676	0	1.43186	1	0.778659	0	0.777442	1
PCON_02076	1205	complement(111452..112860)	complement(join(111452..112485,112543..112860))	1409	1352	1124	0	285	95	Protein of unknown function	no hits above threshold	nucl 14, mito 12	0	0	0	0	0	0	172	122	286	192	161	171	1.67428	0	1.60471	1	1.44107	0	1.41838	1	0.886346	0	0.883884	0.9155
PCON_02077	1205	complement(113974..115161)	complement(113974..115161)	1188	1188	141	60	987	329	Similar to hypothetical protein [Tuber melanosporum Mel28]; acc. no. XP_002837530	no hits above threshold	nucl 14, cyto 7, mito 3, pero 2	0	0	0	0	0	0	1235	1193	1315	1277	871	1107	1.06786	0	1.06643	0.9855	1.32934	0	1.32891	1	1.24523	0	1.24613	1
PCON_02078	1205	117267..119141	join(117267..117635,117759..117799,117851..117962,118012..118295,118327..118477,118530..119141)	1875	1569	160	197	1212	404	Similar to Uncharacterized protein yxjH; acc. no. P42319	Meth_synt_2,Meth_synt_1	cyto 15, cyto_nucl 13, nucl 7, pero 3	0	0	0	0	0	0	1950	2206	2353	3855	2237	2169	1.49943	0	1.52426	1	1.40932	0	1.43744	1	0.943484	0	0.94304	0.990333
PCON_02079	1205	119686..121740	join(119686..119859,119970..120023,120148..120571,120842..121740)	2055	1551	144	789	618	206	Similar to Probable Ras-related protein Rab7; acc. no. Q9C2L8	Ras,Miro,Arf,GTP_EFTU,Gtr1_RagA	cyto 11.5, cyto_nucl 11, nucl 9.5, mito 4	0	0	0	0	0	0	9992	9842	10569	8032	9780	10562	0.937888	0	0.926398	1	0.915767	0	0.90735	1	0.97647	0	0.979439	0.963
PCON_02080	1205	complement(122656..124568)	complement(join(122656..123709,123762..124568))	1913	1861	112	135	1614	538	Similar to Inositol-3-phosphate synthase; acc. no. Q54N49	NAD_binding_5,Inos-1-P_synth	cyto 14.5, cyto_nucl 10, nucl 4.5, mito 4, E.R. 2	0	0	0	0	0	0	9216	9120	9281	8724	14059	17621	0.981975	0	0.979422	0.960667	0.575617	0	0.576236	1	0.586199	0	0.588343	1
PCON_02081	1205	complement(128771..129646)	complement(join(128771..128905,128961..129646))	876	821	498	134	189	63	Protein of unknown function	no hits above threshold	mito 8.5, cyto_mito 7.333, cyto_nucl 5.333, cyto 5, nucl 4.5, plas 3, pero 3	0	0	-1	0	0	0	190	137	268	152	390	295	1.31905	0	1.26056	0.997	0.625163	0	0.588434	1	0.486734	1	0.466803	1
PCON_02082	1205	129167..132512	join(129167..129188,129658..131621,131678..132512)	3346	2821	0	421	2400	800	Similar to Paxillin-like protein 1; acc. no. P36166	LIM	nucl 26.5, cyto_nucl 14	0	0	0	0	0	0	2240	2628	3575	2227	3075	3591	1.19949	0	1.16511	1	0.875634	0	0.861596	1	0.734675	0	0.739497	1
PCON_02083	1205	complement(133642..133923)	complement(join(133642..133830,133892..133923))	282	221	18	47	156	52	Protein of unknown function	no hits above threshold	cysk 12, cyto_nucl 8.5, cyto 7, nucl 6	0	0	0	0	0	0	0	0	10	29	0	0	n.d.	n.d.	n.d.	1	n.d.	n.d.	n.d.	1	n.d.	n.d.	n.d.	n.d.
PCON_02084	1205	135290..136320	join(135290..135377,135457..136320)	1031	952	272	0	759	253	Similar to Ankyrin-2; acc. no. Q8C8R3	Ank	mito 11.5, cyto_mito 11, cyto 9.5, nucl 4	1	0	0	1	0	0	0	6	65	108	0	0	50.4583	4	50.28	1	86.5	4	n.d.	1	n.d.	n.d.	n.d.	1
PCON_02085	1205	136588..137439	join(136588..136813,136884..137439)	852	782	336	0	516	172	Protein of unknown function	no hits above threshold	mito 11, nucl 8.5, cyto_nucl 5.5, pero 3, plas 2	1	1	-1	1	1	-1	6	6	177	258	36	31	36.25	4	35.5383	1	6.5289	4	6.56677	1	0.180108	4	0.18478	1
PCON_02086	1205	complement(141872..142452)	complement(join(141872..142250,142361..142452))	581	471	473	45	63	21	Protein of unknown function	no hits above threshold	no prediction	-1	0	0	0	0	0	42	82	25	20	43	43	0.405052	1	0.362486	1	0.523256	0	0.526213	1	1.44186	0	1.45168	0.993
PCON_02087	1205	148633..151633	join(148633..150040,150093..150192,150250..150801,150854..151633)	3001	2840	181	106	2553	851	Similar to Uncharacterized UPF0442 protein C7D4.12c; acc. no. O14267	DUF1212	plas 25	1	0	-1	1	0	-1	675	743	2253	3463	3710	2677	4.04032	3	4.09757	1	0.918982	0	0.890288	1	0.227977	3	0.217272	1
PCON_02088	1205	154154..155359	join(154154..154345,154462..154580,154651..155359)	1206	1020	636	0	570	190	Protein of unknown function	no hits above threshold	nucl 11.5, cyto_nucl 9, extr 6, cyto 5.5, mito 3	0	0	0	0	0	0	63	57	63	56	66	36	0.994152	0	0.988154	0.524	1.27715	0	1.11445	0.783	1.28788	0	1.12781	0.772
PCON_02089	1205	155422..160336	join(155422..159997,160242..160336)	4915	4671	3612	0	1059	353	Similar to Putative ankyrin repeat protein RF_0381; acc. no. Q4UMH6	Ank	cyto 11.5, cyto_nucl 10, nucl 7.5, pero 4, mito 2	0	0	1	0	0	0	868	812	386	463	415	371	0.505919	0	0.511286	1	1.08355	0	1.08138	0.932	2.14412	1	2.11502	1
PCON_02090	1205	161153..162848	join(161153..162134,162372..162848)	1696	1459	393	148	918	306	Similar to Signal recognition particle SEC65 subunit; acc. no. O13475	SRP19	cyto 15.5, cyto_nucl 10, mito 4, nucl 3.5, cysk 3	0	0	0	0	0	0	4312	3721	4774	4574	4736	5749	1.17003	0	1.16394	1	0.89996	0	0.902734	1	0.773361	0	0.775585	1
PCON_02091	1205	complement(163964..167021)	complement(join(163964..165033,165087..165896,165949..166554,166624..167021))	3058	2884	86	257	2541	847	Similar to Pre-mRNA-splicing factor SYF1; acc. no. Q52DF3	Suf,TPR_2	nucl 10, cyto 7, pero 4, cysk 4, cyto_mito 4	0	0	0	0	0	0	2046	1687	3485	2909	1940	1845	1.72882	0	1.70106	1	1.69036	0	1.67149	1	0.986883	0	0.982617	0.7675
PCON_02092	1205	complement(168305..168660)	complement(join(168305..168525,168587..168660))	356	295	190	28	138	46	Protein of unknown function	no hits above threshold	nucl 20.5, cyto_nucl 12.333, mito_nucl 12.166, mito 2.5	1	0	0	1	0	0	3	3	32	20	5	0	8.66667	4	7.9271	1	n.d.	n.d.	7.55278	1	n.d.	n.d.	0.95278	0.536
PCON_02093	1205	169349..171089	join(169349..169424,169610..169656,169851..169879,170288..170650,170724..171089)	1741	881	948	207	513	171	Similar to hypothetical protein AOL_s00004g560 [Arthrobotrys oligospora ATCC 24927]; acc. no. EGX53901	no hits above threshold	nucl 16, mito 6, cyto 4	0	0	0	0	0	0	825	985	934	1443	707	805	1.3236	0	1.33485	1	1.57872	0	1.61654	1	1.20214	0	1.21103	1
PCON_02094	1205	171377..173306	171377..173306	1930	1930	179	224	1527	509	Similar to Transcription initiation factor TFIID subunit 4; acc. no. A7TJV5	TAF4	nucl 20, cyto 4, mito 2, cyto_pero 2	0	0	0	0	0	0	2621	2409	4391	5046	2928	2316	1.87948	0	1.89125	1	1.82443	0	1.78317	1	0.972436	0	0.942854	0.995667
PCON_02095	1205	175443..176796	175443..176796	1354	1354	90	31	1233	411	Similar to DNA ligase; acc. no. P44121	DNA_ligase_A_M	mito 21.5, cyto_mito 12.833, mito_nucl 12.666, nucl 2.5	0	0	1	0	0	0	2244	3897	1277	2220	1109	2119	0.613934	0	0.581463	1	1.2009	0	1.1631	1	2.10887	1	2.0003	1
PCON_02096	1205	complement(177537..179668)	complement(join(177537..178577,179148..179668))	2132	1562	389	0	1173	391	Similar to E3 ubiquitin-protein ligase mind-bomb; acc. no. Q9VUX2	Ank	extr 12, mito 8, cyto 6	0	0	0	0	0	0	440	283	235	224	331	281	0.666272	0	0.634502	1	0.75504	0	0.737866	1	1.18931	0	1.16291	0.993
PCON_02097	1205	complement(180398..181682)	complement(join(180398..180846,180926..181682))	1285	1206	231	93	882	294	Similar to Pheromone alpha factor receptor; acc. no. P0CI39	STE2	plas 20, mito 3, E.R. 3	1	1	0	1	1	0	0	14	255	202	2	6	122.411	4	28.8764	1	76.1667	4	56.2933	1	2.33333	0	1.94946	0.902
PCON_02098	1205	182853..184627	join(182853..183040,183106..183181,183271..183350,183597..183819,183877..184063,184119..184627)	1775	1263	4	410	849	283	Similar to Uncharacterized protein C1921.07c; acc. no. Q9USW9	DUF1325	nucl 17.5, cyto_nucl 12, cyto 5.5, pero 2	0	0	0	0	0	0	4709	4609	5629	5540	6078	5234	1.19879	0	1.1979	1	0.992886	0	0.976483	0.960667	0.828338	0	0.815162	1
PCON_02099	1205	187517..188561	join(187517..187558,187681..188151,188286..188561)	1045	789	0	0	789	263	Similar to hypothetical protein [Tuber melanosporum Mel28]; acc. no. XP_002840505	no hits above threshold	nucl 17, mito 8	1	0	-1	0	0	0	330	285	685	1124	692	562	2.9573	2	3.00749	1	1.45826	0	1.45393	1	0.495759	1	0.483437	1
PCON_02100	1205	189503..190292	join(189503..189730,189791..190292)	790	730	297	16	477	159	Protein of unknown function	no hits above threshold	cyto 7.5, cyto_nucl 7.5, nucl 6.5, mito 6, pero 4	0	0	0	0	0	0	12	27	1	20	33	7	0.631944	0	0.602707	0.963	0.909091	0	0.523741	0.994	1.68831	0	0.868981	0.692
PCON_02101	1205	190341..194726	join(190341..190711,190816..191572,191625..193963,194021..194726)	4386	4173	623	348	3306	1102	Similar to 3-hydroxy-3-methylglutaryl-coenzyme A reductase; acc. no. Q12577	HMG-CoA_red,Sterol-sensing	plas 18, E.R. 6, mito 3	0	0	0	0	0	0	3628	4246	5755	5529	4312	3643	1.44195	0	1.43089	1	1.42858	0	1.39883	1	0.996868	0	0.977594	0.879667
PCON_02102	1205	194985..200989	join(194985..195497,195568..195809,195876..196086,196147..196761,196827..198008,198067..200989)	6005	5686	85	1524	4077	1359	Similar to Putative ankyrin repeat protein RF_0381; acc. no. Q4UMH6	Ank	cyto_nucl 12, cyto 10.5, nucl 8.5, cysk 5	0	0	1	0	0	0	14762	12069	12549	10482	5924	5526	0.867108	0	0.85304	1	2.01387	1	1.9854	1	2.34615	2	2.32744	1
PCON_02103	1205	complement(203103..204300)	complement(join(203103..203408,203603..203884,203958..204300))	1198	931	174	214	543	181	Similar to N-alpha-acetyltransferase 20; acc. no. Q6P632	Acetyltransf_1,FR47	nucl 8.5, cyto_nucl 8, mito 7, cyto 6.5, cysk 4	0	0	0	0	0	0	1432	1277	1701	2275	1751	2068	1.47252	0	1.48652	1	1.04833	0	1.06733	0.9955	0.714269	0	0.718004	1
PCON_02104	1205	204779..205858	204779..205858	1080	1080	0	0	1080	360	Similar to hypothetical protein [Tuber melanosporum Mel28]; acc. no. XP_002840991	no hits above threshold	cysk 11, nucl 9, cyto_nucl 8.5, cyto 6	0	0	0	0	0	0	2351	2337	1893	2113	1827	2316	0.85453	0	0.859417	1	0.980593	0	0.987879	0.691333	1.14753	0	1.14948	1
PCON_02105	1205	complement(211133..215467)	complement(join(211133..211679,211746..213643,213692..213957,214006..214069,214127..214385,214444..214551,214607..214739,214800..215467))	4335	3943	384	241	3318	1106	Similar to Alpha-glucosidase 2; acc. no. Q9F234	Glyco_hydro_31	cyto 14, cyto_nucl 11.333, cyto_pero 8.833, nucl 7.5, pero 2.5	0	0	0	0	0	0	1464	972	1077	994	1391	1056	0.886319	0	0.850832	1	0.862508	0	0.826904	1	1.01452	0	0.971877	0.7955
PCON_02106	1205	complement(216822..217447)	complement(join(216822..217261,217395..217447))	626	493	211	76	339	113	Protein of unknown function	no hits above threshold	mito 21.5, cyto_mito 12, extr 4	0	0	0	0	0	0	3	16	7	9	28	13	1.58333	0	0.882068	0.634	0.450549	1	0.391399	0.999	0.535027	0	0.443729	0.995
PCON_02107	1205	complement(218133..218837)	complement(join(218133..218636,218662..218837))	705	680	51	416	213	71	Protein of unknown function	no hits above threshold	cysk 17, mito 5, cyto 3, mito_nucl 3	0	0	0	0	0	0	620	625	369	536	411	428	0.726919	0	0.739876	1	1.07911	0	1.10044	0.9695	1.48452	0	1.48733	1
PCON_02108	1205	complement(218868..220460)	complement(218868..220460)	1593	1593	807	0	786	262	Similar to Putative ankyrin repeat protein RBE_0319; acc. no. Q1RJR4	Ank	cyto_nucl 8.833, nucl 8.5, cyto 8, cyto_pero 7.833, pero 6.5	0	0	0	0	0	0	1082	841	1077	1043	760	517	1.12004	0	1.10357	0.9955	1.72251	0	1.61521	1	1.56245	0	1.46362	1
PCON_02109	1205	complement(220947..221465)	complement(join(220947..221409,221458..221465))	519	471	0	144	327	109	Similar to hypothetical protein TRIATDRAFT_305868 [Trichoderma atroviride IMI 206040]; acc. no. EHK48124	no hits above threshold	nucl 14, cyto 6, mito 3, pero 2	0	0	0	0	0	0	363	384	513	363	343	318	1.17362	0	1.15329	0.995	1.32716	0	1.29427	1	1.13172	0	1.12224	0.98
PCON_02110	1205	complement(221488..222079)	complement(join(221488..221607,221671..222079))	592	529	103	0	426	142	Similar to ankyrin repeat-containing protein, putative [Penicillium marneffei ATCC 18224]; acc. no. XP_002144344	no hits above threshold	nucl 18, cyto_nucl 14.5, cyto 5	0	0	0	0	0	0	327	236	325	257	314	243	1.06148	0	1.0257	0.6475	1.06214	0	1.01554	0.596	1.02747	0	0.990099	0.5595
PCON_02111	1205	complement(223435..225047)	complement(join(223435..224684,224732..225047))	1613	1566	115	101	1350	450	Similar to Uncharacterized protein C16C4.16c; acc. no. O74460	DUF2414	nucl 23, cyto 4	0	0	0	0	0	0	1588	1618	2475	2443	2634	1866	1.53413	0	1.53231	1	1.12568	0	1.06523	0.997667	0.733818	0	0.695178	1
PCON_02112	1205	225316..226807	join(225316..225438,225516..225690,225738..226807)	1492	1368	57	90	1221	407	Similar to hypothetical protein [Tuber melanosporum Mel28]; acc. no. XP_002840988	WD40	cyto 15.5, cyto_nucl 9.5, mito 5, nucl 2.5, extr 2	0	0	0	0	0	0	699	654	1061	913	820	741	1.4606	0	1.45157	1	1.26782	0	1.24728	1	0.868978	0	0.859262	1
PCON_02113	1205	complement(228263..228600)	complement(join(228263..228423,228482..228600))	338	280	35	225	78	26	Protein of unknown function	no hits above threshold	no prediction	0	0	0	0	0	0	3	13	0	9	8	15	0.923077	0	0.642533	0.849	0.43125	0	0.452485	0.984	0.766667	0	0.70422	0.833667
PCON_02114	1205	complement(229072..230973)	complement(join(229072..229404,229463..229663,229724..230062,230182..230973))	1902	1665	582	252	831	277	Similar to Probable thiol methyltransferase 2; acc. no. Q6AWU6	TPMT	mito 11.5, cyto_mito 9.5, cyto 6.5, pero 5, nucl 3	1	0	-1	0	0	0	93	96	164	248	256	221	2.18044	1	2.20164	1	0.868407	0	0.87195	0.978	0.398371	2	0.396046	1
PCON_02115	1205	complement(231552..231971)	complement(join(231552..231895,231947..231971))	420	369	81	60	279	93	Protein of unknown function	no hits above threshold	mito_nucl 11.166, nucl 11, mito 11	0	0	-1	0	0	-1	1	3	2	22	46	28	8	0	5.30997	1	0.34472	0	0.353677	1	0.0574534	4	0.0666063	1
PCON_02116	1205	231999..232518	join(231999..232167,232268..232518)	520	420	0	174	246	82	Protein of unknown function	no hits above threshold	cyto 9.5, nucl 9, cyto_mito 9, mito 7.5	0	0	0	0	0	0	12	7	16	18	24	4	1.92262	0	1.76634	0.956	2.47917	0	1.0925	0.626	1.38542	0	0.61851	0.941
PCON_02117	1205	complement(234205..235058)	complement(join(234205..234613,234667..235058))	854	801	6	168	627	209	Similar to LOG family protein YJL055W; acc. no. P47044	Lysine_decarbox	cyto 17.5, cyto_nucl 9.5, cysk 4, mito 3	0	0	0	0	0	0	932	998	1187	1940	1199	1525	1.6221	0	1.65179	1	1.16462	0	1.19339	1	0.718812	0	0.722481	1
PCON_02118	1205	235595..239418	join(235595..235650,235711..236212,236517..236651,237662..237873,237985..238133,238167..238427,238474..239418)	3824	2260	370	0	1950	650	Similar to Ankyrin-1; acc. no. P16157	Ank	nucl 13, mito 9, cyto 4	1	1	0	0	1	0	48	20	104	116	14	29	3.89583	2	3.24423	1	5.82512	3	5.31013	1	1.80049	0	1.63679	0.984
PCON_02119	1205	248893..251569	join(248893..249468,249538..251569)	2677	2608	282	91	2235	745	Similar to Cellulose synthase catalytic subunit [UDP-forming]; acc. no. P58932	Glycos_transf_2,Cellulose_synt	plas 25	0	0	0	0	0	0	664	851	579	565	762	1157	0.766798	0	0.753199	1	0.622519	0	0.613064	1	0.824402	0	0.813947	1
PCON_02120	1205	252493..255836	join(252493..253513,253607..254116,254528..254812,255762..255836)	3344	1891	1018	18	855	285	Similar to Endoglucanase H; acc. no. P16218	Glyco_hydro_26	extr 21, mito 4	0	0	0	0	0	0	410	230	296	288	539	417	0.99088	0	0.914236	0.908	0.620992	0	0.598065	1	0.680539	0	0.654169	1
PCON_02121	1205	259276..260703	join(259276..259427,259548..260703)	1428	1308	21	126	1161	387	Similar to Replication factor C subunit 3; acc. no. O74111	Rep_fac_C,AAA,Rad17	cysk 18, cyto 9	0	0	0	0	0	0	3275	2965	3665	3154	2568	2940	1.09549	0	1.08588	1	1.24369	0	1.24189	1	1.13809	0	1.14367	1
PCON_02122	1205	263464..264887	join(263464..263696,263761..263867,263974..264300,264360..264624,264685..264887)	1424	1135	109	123	903	301	Protein of unknown function	no hits above threshold	extr 12, golg 6, E.R. 5, mito 2	0	1	-1	0	1	-1	0	0	1054	2872	3	3	1963	4	n.d.	1	654.333	4	1339.19	1	0	4	0	1
PCON_02123	1205	complement(265693..267589)	complement(join(265693..267066,267152..267589))	1897	1812	199	182	1431	477	Similar to UDP-N-acetylglucosamine--dolichyl-phosphate N-acetylglucosaminephosphotransferase; acc. no. P07286	Glycos_transf_4	plas 19, mito 4, E.R. 3	0	1	0	0	0	0	1203	1142	1738	2416	1034	986	1.77263	0	1.7985	1	2.0576	1	2.07466	1	1.16155	0	1.15355	1
PCON_02124	1205	267926..269622	join(267926..268036,268098..269014,269102..269263,269365..269622)	1697	1448	35	0	1413	471	Similar to Tubulin gamma chain; acc. no. P18695	Tubulin,Tubulin_C,Misat_Myo_SegII	cyto 13.5, cyto_nucl 12.833, nucl 10, cyto_mito 7.666	0	0	0	0	0	0	2747	2658	3345	2944	2442	2470	1.16387	0	1.15759	1	1.28038	0	1.27531	1	1.1004	0	1.10169	1
PCON_02125	1205	269781..271373	join(269781..270434,270497..270970,271031..271373)	1593	1471	864	156	513	171	Protein of unknown function	no hits above threshold	cysk 13, cyto 6, cyto_nucl 6, nucl 4, pero 4	0	0	0	0	0	0	121	365	303	369	258	195	1.8487	0	1.38225	1	1.5127	0	1.46713	1	1.09401	0	1.06141	0.797
PCON_02126	1205	complement(273559..275298)	complement(join(273559..273804,274261..275298))	1740	1284	795	0	489	163	Similar to E3 ubiquitin-protein ligase mib1; acc. no. Q6GNY1	Ank	cyto_nucl 14.833, cyto 12.5, nucl 11, cyto_mito 8.998	0	0	0	0	0	0	71	105	108	126	73	47	1.38109	0	1.34281	0.996	2.04605	1	1.89316	1	1.53891	0	1.40985	0.997
PCON_02127	1205	complement(278118..279199)	complement(join(278118..278530,278587..278714,278792..279199))	1082	949	0	674	408	136	Similar to hypothetical protein FG01800.1 [Gibberella zeae PH-1]; acc. no. XP_381976	no hits above threshold	plas 9, extr 9, E.R. 5, mito 2	0	0	0	0	0	0	124	57	109	92	52	50	1.28682	0	1.11951	0.815	1.97135	0	1.95133	1	1.77519	0	1.74302	1
PCON_02128	1205	complement(279910..281223)	complement(279910..281223)	1314	1314	0	0	1314	438	Similar to Endonuclease III homolog; acc. no. Q09907	HhH-GPD,HHH	mito 15, mito_nucl 12.999, cyto_mito 10.333, nucl 9.5	0	0	0	0	0	0	2332	2234	2499	2014	1737	2413	0.988848	0	0.981309	0.801	1.11711	0	1.10359	1	1.13023	0	1.12461	1
PCON_02129	1205	complement(281517..284225)	complement(join(281517..284000,284049..284225))	2709	2661	96	156	2409	803	Similar to hypothetical protein [Tuber melanosporum Mel28]; acc. no. XP_002837690	no hits above threshold	nucl 21.5, cyto_nucl 13.833, mito_nucl 11.666	0	0	0	0	0	0	5495	4951	6256	5830	5231	5553	1.16014	0	1.15374	1	1.12173	0	1.12145	1	0.969522	0	0.972016	0.96
PCON_02130	1205	284572..285907	join(284572..284925,284980..285086,285140..285489,285542..285907)	1336	1177	0	181	996	332	Similar to Magnesium transporter protein 1; acc. no. Q7ZV50	OST3_OST6	plas 15, extr 5, E.R. 4, mito 2	0	0	0	0	0	0	3506	3930	4706	5391	4311	4462	1.36228	0	1.36543	1	1.15126	0	1.16032	1	0.847852	0	0.849784	1
PCON_02131	1205	complement(286720..290349)	complement(join(286720..287028,287162..287341,287398..288471,288537..289023,289113..289826,289964..290135,290194..290349))	3630	3092	0	597	2628	876	Similar to Vegetative incompatibility protein HET-E-1; acc. no. Q00808	no hits above threshold	nucl 22.5, cyto_nucl 13, cyto 2.5	1	0	0	0	0	0	392	485	1114	1824	930	744	3.38816	2	3.4274	1	1.77702	0	1.76609	1	0.530444	0	0.515286	1
PCON_02132	1205	complement(294791..297465)	complement(join(294791..296375,296535..296554,296687..296718,296791..296853,296934..296966,297060..297465))	2675	2139	643	388	1281	427	Similar to Reduced viability upon starvation protein 167; acc. no. P39743	BAR,SH3_1,SH3_2	nucl 10.5, mito_nucl 9.833, cyto_mito 8.833, cyto 8.5, mito 8	1	0	0	0	0	0	3160	3762	6843	7249	4005	4650	2.05134	1	2.03942	1	1.63728	0	1.64882	1	0.804235	0	0.808473	1
PCON_02133	1205	complement(300010..301768)	complement(join(300010..300836,300914..301768))	1759	1682	375	1123	261	87	Protein of unknown function	no hits above threshold	mito 13, nucl 10.5, cyto_nucl 7.5, cyto 3.5	0	0	0	0	0	0	23	79	104	64	96	50	2.35773	0	1.58265	1	1.2775	0	1.07383	0.717	0.775625	0	0.678504	0.995
PCON_02134	1205	305792..307760	join(305792..306716,306826..307760)	1969	1860	204	0	1656	552	Similar to Probable ubiquitination network signaling protein acrB; acc. no. Q2UUI0	no hits above threshold	mito 12, nucl 10, cyto 5	0	0	0	0	0	0	11588	11468	10636	11177	8606	11486	0.946113	0	0.948953	1	1.10843	0	1.11056	1	1.17159	0	1.1703	1
PCON_02135	1205	314302..314600	join(314302..314322,314394..314600)	299	228	107	120	72	24	Protein of unknown function	no hits above threshold	no prediction	0	0	0	0	0	0	22	1	0	12	15	1	3.13636	0	0.591198	0.926	3.2	0	0.751857	0.7865	6.13333	0	1.27175	0.768
PCON_02136	1205	314608..315128	join(314608..314651,314711..315128)	521	462	166	241	114	38	Protein of unknown function	no hits above threshold	mito 20, nucl 7	0	0	1	0	0	1	41	42	31	19	7	10	0.602497	0	0.597776	0.995	3.03571	1	2.87443	0.999	5.03929	4	4.80854	1
PCON_02137	1205	complement(316904..319553)	complement(join(316904..318046,318134..318525,318672..319553))	2650	2417	257	0	2160	720	Similar to Vacuolar protein sorting-associated protein 52 homolog; acc. no. Q8N1B4	Vps52,Sec3	mito 16, nucl 5, cyto 3, pero 3, cyto_pero 3	0	0	0	0	0	0	1168	1082	1466	1718	1350	1237	1.41718	0	1.42758	1	1.23312	0	1.23268	1	0.871396	0	0.863476	1
PCON_02138	1205	complement(319985..322223)	complement(join(319985..320169,320285..320383,320447..321458,321572..321797,321888..321949,322019..322223))	2239	1789	132	118	1539	513	Similar to Aspartyl aminopeptidase; acc. no. Q2UPZ7	Peptidase_M18	cyto_mito 12, mito 11.5, cyto 11.5, nucl 2, pero 2	0	0	0	0	0	0	19287	13771	21552	21119	20207	19801	1.32776	0	1.29271	1	1.06667	0	1.06474	1	0.82637	0	0.823649	1
PCON_02139	1205	323009..326141	join(323009..323711,323818..323930,323998..324551,324644..326141)	3133	2868	464	739	1665	555	Similar to Fizzy-related protein homolog; acc. no. Q9R1K5	WD40,eIF2A	nucl 15, cyto_nucl 10.833, mito_nucl 10.333, cyto 5.5, mito 4.5	0	0	0	0	0	0	9641	11032	9227	8676	6872	7241	0.869947	0	0.86305	1	1.26941	0	1.26965	1	1.46582	0	1.47112	1
PCON_02140	1205	326976..329781	join(326976..327263,327325..329781)	2806	2745	0	159	2586	862	Protein of unknown function	no hits above threshold	nucl 19.5, cyto_nucl 13.5, cyto 6.5	0	0	0	0	0	0	2171	2088	1944	2389	2203	2043	1.01776	0	1.02753	0.861667	1.02194	0	1.02439	0.855	1.00449	0	0.996939	0.548333
PCON_02141	1205	complement(330236..330838)	complement(330236..330838)	603	603	252	0	351	117	Protein of unknown function	no hits above threshold	nucl 18, cyto_nucl 15, cyto 8	1	1	0	1	1	0	13	3	77	91	25	8	17.2308	4	10.1224	1	6.93	2	4.61258	1	0.66	0	0.455681	0.994
PCON_02142	1205	331034..334400	join(331034..331147,331214..331301,331479..331717,331854..333131,333205..333511,333572..334125,334187..334400)	3367	2794	42	1115	1758	586	Similar to Tumor susceptibility gene 101 protein; acc. no. Q6IRE4	UEV,Vps23_core	mito 20.5, cyto_mito 13, cyto 4.5	0	0	0	0	0	0	1676	1629	2664	2695	2110	2098	1.62181	0	1.62238	1	1.27354	0	1.27278	1	0.785415	0	0.784517	1
PCON_02143	1205	337083..337511	join(337083..337213,337268..337511)	429	375	0	0	375	125	Similar to conserved hypothetical protein [Pyrenophora tritici-repentis Pt-1C-BFP]; acc. no. XP_001938003	no hits above threshold	plas 12, extr 6, E.R. 5, mito 3	-1	0	0	-1	0	0	9	32	2	1	13	1	0.106771	4	0.0939744	1	0.807692	0	0.24255	0.996	11.0385	0	2.58102	0.998
PCON_02144	1205	complement(338978..341659)	complement(join(338978..339463,339515..341222,341272..341659))	2682	2582	89	183	2310	770	Similar to Pre-mRNA-splicing factor cef1; acc. no. Q4WHG0	DUF3351,Myb_DNA-binding	nucl 17.5, cyto_nucl 12.5, cyto 6.5	0	0	0	0	0	0	10628	10336	9913	9308	9910	9992	0.917035	0	0.91416	1	0.965799	0	0.963447	0.999333	1.05338	0	1.05391	1
PCON_02145	1205	341777..342625	join(341777..341839,341890..341928,341983..342025,342076..342176,342229..342625)	849	643	0	211	432	144	Similar to V-type proton ATPase subunit G; acc. no. P78713	V-ATPase_G	nucl 14, cyto_nucl 10, mito 8, cyto 4	0	0	0	0	0	0	9152	9141	9167	13799	13500	12476	1.25545	0	1.27861	1	0.8855	0	0.895423	1	0.705323	0	0.70031	1
PCON_02146	1205	351666..352469	join(351666..351877,352030..352469)	804	652	631	29	144	48	Protein of unknown function	no hits above threshold	extr 19, mito 4, cyto 3	0	0	0	0	0	0	31	20	26	5	28	11	0.6375	0	0.584	0.984	0.981331	0	0.704325	0.906	1.61445	0	1.20604	0.771
PCON_02147	1205	354663..356783	354663..356783	2121	2121	825	0	1296	432	Similar to conserved hypothetical protein [Penicillium marneffei ATCC 18224]; acc. no. XP_002150191	DUF2457	nucl 21.5, cyto_nucl 14.5, cyto 4.5	0	0	0	0	0	0	1986	1156	1670	1362	2544	2018	1.03738	0	0.962075	0.917	0.673575	0	0.648395	1	0.698013	0	0.673955	1
PCON_02148	1208	2230..2949	join(2230..2249,2310..2697,2754..2949)	720	604	0	82	522	174	Protein of unknown function	no hits above threshold	mito 23.5, cyto_mito 13	1	1	0	1	1	0	1	0	235	317	2	0	276	4	216.272	1	207	4	174.43	1	n.d.	n.d.	0.80653	0.622
PCON_02149	1208	complement(3450..4742)	complement(join(3450..4043,4095..4384,4446..4742))	1293	1181	2	501	678	226	Protein of unknown function	no hits above threshold	cyto_mito 9.166, mito 9, cyto 9, cyto_nucl 9	1	0	0	1	0	0	109	75	458	411	245	79	4.88979	3	4.70031	1	3.63673	0	2.4785	1	0.770034	0	0.527307	1
PCON_02150	1208	complement(6337..7530)	complement(join(6337..6654,6725..7026,7093..7530))	1194	1058	188	114	756	252	Protein of unknown function	no hits above threshold	nucl 17.5, cyto_nucl 14.5, cyto 8.5	1	0	0	1	0	0	19	8	782	983	0	0	78.3799	4	89.6014	1	882.5	4	n.d.	1	n.d.	n.d.	n.d.	1
PCON_02151	1208	complement(8543..9747)	complement(join(8543..8964,9033..9394,9450..9747))	1205	1082	30	146	906	302	Protein of unknown function	no hits above threshold	mito 14, nucl 8, cyto 4	1	1	0	1	1	0	0	6	545	1098	12	0	479.208	4	260.039	1	444.979	4	122.803	1	n.d.	n.d.	0.472248	0.924
PCON_02152	1208	complement(11047..12040)	complement(join(11047..11309,11374..11678,11737..12040))	994	872	66	59	747	249	Protein of unknown function	no hits above threshold	cysk 12, cyto 8.5, cyto_nucl 7.333, cyto_pero 5.166, nucl 4	1	1	0	1	1	0	0	6	208	153	2	0	105.292	4	51.1427	1	135.375	4	112.003	1	n.d.	n.d.	2.19001	0.842
PCON_02153	1208	complement(15350..16240)	complement(join(15350..16108,16165..16240))	891	835	49	171	615	205	Protein of unknown function	no hits above threshold	plas 18, mito 4, E.R. 4	0	1	-1	0	1	-1	0	0	883	953	7	1	918	4	n.d.	1	524.571	4	280.102	1	0	4	0	1
PCON_02154	1208	16552..19000	join(16552..17696,17760..19000)	2449	2386	17	95	2274	758	Similar to hypothetical protein FG01780.1 [Gibberella zeae PH-1]; acc. no. XP_381956	no hits above threshold	plas 18, E.R. 5, golg 2, vacu 2	1	1	0	1	0	0	102	122	633	681	292	85	5.91321	4	5.85421	1	4.98971	2	3.23	1	0.850604	0	0.551739	1
PCON_02155	1208	25012..25858	join(25012..25268,25358..25462,25616..25858)	847	605	179	150	276	92	Protein of unknown function	no hits above threshold	extr 12, plas 6, mito 4, E.R. 2, golg 2, cyto_mito 2	1	1	-1	1	1	-1	6	13	5337	2908	54	126	502.099	4	411.898	1	54.5304	4	46.5349	1	0.125661	4	0.112977	1
PCON_02156	1208	complement(26002..27410)	complement(join(26002..27018,27131..27410))	1409	1297	15	121	1161	387	Similar to Uncharacterized protein C757.02c; acc. no. O74913	no hits above threshold	mito 9, cysk 8, cyto 3.5, cyto_nucl 3.5, nucl 2.5, extr 2, pero 2	0	0	0	0	0	0	5679	4876	2812	3241	3671	4016	0.576811	0	0.577481	1	0.789023	0	0.797029	1	1.37587	0	1.38018	1
PCON_02157	1208	complement(27411..32495)	complement(join(27411..27790,27851..29766,29847..30443,30589..30728,31094..31583,31646..32495))	5085	4373	1258	2268	969	323	Similar to Putative mitochondrial 2-oxoglutarate/malate carrier protein; acc. no. P0C582	Mito_carr	mito 19.5, cyto_mito 11, extr 5	0	0	0	0	0	0	22538	19848	25966	24421	19201	22518	1.19357	0	1.18729	1	1.21545	0	1.21895	1	1.02245	0	1.02667	0.999667
PCON_02158	1208	complement(33066..35664)	complement(join(33066..35353,35402..35664))	2599	2551	403	2019	177	59	Protein of unknown function	no hits above threshold	cyto 14, cyto_nucl 10.5, nucl 5, mito 5	1	1	0	1	1	0	76	20	369	292	76	39	10.4368	2	6.89004	1	6.41152	3	5.38933	1	0.931174	0	0.782191	0.94
PCON_02159	1208	36595..37306	36595..37306	712	712	0	46	666	222	Protein of unknown function	no hits above threshold	extr 23, mito 3	1	1	0	1	1	0	0	3	3055	3185	3	4	2080	4	1773.71	1	910	4	814.903	1	0.4375	0	0.459434	0.87
PCON_02160	1208	38691..39373	join(38691..38832,38883..39373)	683	633	58	353	222	74	Protein of unknown function	no hits above threshold	extr 20, mito 2, golg 2, plas 1, pero 1, E.R. 1, cyto_mito 1, mito_nucl 1	1	1	-1	1	1	-1	9	4	17021	8108	150	329	2268.59	4	1764.31	1	60.9767	4	53.474	1	0.0315451	4	0.0303087	1
PCON_02161	1208	complement(41390..43538)	complement(join(41390..42521,42589..43538))	2149	2082	28	200	1854	618	Protein of unknown function	no hits above threshold	mito 13, nucl 9.5, cyto_nucl 7, cyto 3.5	1	1	0	1	1	0	7	0	1224	1212	17	4	696	4	297.865	1	188.074	4	104.686	1	0.540441	0	0.351454	0.992
PCON_02162	1208	50324..50948	join(50324..50565,50643..50948)	625	548	121	178	249	83	Protein of unknown function	no hits above threshold	cyto_nucl 15.5, cyto 13.5, nucl 12.5	0	0	-1	0	0	-1	3	3	17	1	8	42	3	0	2.6831	0.975	0.669643	0	0.375909	1	0.223214	2	0.140103	1
PCON_02163	1208	complement(56052..56909)	complement(join(56052..56546,56607..56909))	858	798	212	175	411	137	Protein of unknown function	no hits above threshold	extr 12, nucl 6, cyto 5, mito 3, cyto_pero 3	0	1	0	0	1	0	462	82	552	524	54	46	3.86274	0	1.99318	1	10.8293	4	10.5243	1	5.47504	0	5.28015	1
PCON_02164	1213	complement(6106..8205)	complement(join(6106..6197,6251..6915,6967..7386,7443..7522,7593..7638,7697..7897,7965..8131,8182..8205))	2100	1695	0	758	990	330	Similar to Demethylmenaquinone methyltransferase; acc. no. Q9RRT0	Methyltransf_11	nucl 12.5, cyto_nucl 11, cyto 8.5, pero 4	0	0	0	0	0	0	10910	9688	11870	6721	17164	18377	0.905751	0	0.880793	1	0.523696	0	0.512397	1	0.580232	0	0.581745	1
PCON_02165	1213	complement(12095..13033)	complement(join(12095..12642,12690..12766,12825..13033))	939	834	192	426	216	72	Protein of unknown function	no hits above threshold	nucl 15.5, mito 9, cyto_nucl 9	1	1	-1	1	1	-1	0	7	289	1115	89	25	401.143	4	185.424	1	17.9838	2	12.0004	1	0.0896629	2	0.0647186	1
PCON_02166	1213	13568..14327	join(13568..13882,13946..14327)	760	697	458	89	213	71	Protein of unknown function	no hits above threshold	mito 20, cyto 3, plas 2, cyto_nucl 2	0	0	0	0	0	0	17	8	24	47	69	26	3.26287	0	2.74942	1	0.939939	0	0.728267	0.976	0.330964	0	0.26488	1
PCON_02167	1213	14448..15782	join(14448..15041,15074..15782)	1335	1303	222	741	372	124	Protein of unknown function	no hits above threshold	nucl 19.5, cyto_nucl 12.5, cyto 4.5	0	-1	-1	0	-1	-1	15	1	2	0	156	32	0.533333	0	0.17629	0.998	0.0188301	4	0.0143053	1	0.150641	2	0.0811461	1
PCON_02168	1213	complement(14896..15782)	complement(join(14896..15439,15507..15782))	887	820	30	737	120	40	Protein of unknown function	no hits above threshold	mito 8, nucl 7.5, cyto_nucl 7, cyto 5.5, extr 4	0	0	0	0	0	0	0	0	0	0	0	0	n.d.	n.d.	n.d.	n.d.	n.d.	n.d.	n.d.	n.d.	n.d.	n.d.	n.d.	n.d.
PCON_02169	1216	complement(1334..1829)	complement(join(1334..1605,1667..1829))	496	435	75	159	201	67	Protein of unknown function	no hits above threshold	mito 7, plas 7, extr 5, vacu 4, E.R. 3	1	0	-1	1	0	-1	58	79	955	550	398	628	11.2497	4	10.5742	1	1.54448	0	1.48037	1	0.140593	4	0.139998	1
PCON_02170	1216	complement(1830..3081)	complement(join(1830..2835,2916..3081))	1252	1172	81	887	204	68	Protein of unknown function	no hits above threshold	plas 10, mito 6, extr 4, vacu 4, golg 2	1	1	0	1	1	0	12	0	707	901	10	0	435.5	4	133.071	1	442.2	4	127.613	1	n.d.	n.d.	0.958984	0.521
PCON_02171	1216	complement(4246..5406)	complement(4246..5406)	1161	1161	0	0	1161	387	Protein of unknown function	no hits above threshold	extr 24, golg 2	1	0	0	1	0	0	0	11	1592	1690	0	0	895.091	4	489.074	1	1641	4	n.d.	1	n.d.	n.d.	n.d.	1
PCON_02172	1216	complement(5898..7164)	complement(join(5898..6299,6398..6770,7061..7164))	1267	879	631	187	351	117	Protein of unknown function	no hits above threshold	plas 7, E.R. 7, extr 5, vacu 4, mito 3	1	1	0	0	0	0	171	233	733	783	209	335	3.84298	2	3.75381	1	2.94474	2	2.87922	1	0.784746	0	0.767012	1
PCON_02173	1216	8190..8551	join(8190..8443,8498..8551)	362	308	76	118	168	56	Protein of unknown function	no hits above threshold	nucl 20.5, cyto_nucl 13, mito 4	0	0	0	0	0	0	6	0	25	27	0	1	n.d.	n.d.	7.78811	1	n.d.	n.d.	26.4069	1	n.d.	n.d.	3.39067	0.932
PCON_02174	1216	10489..12839	join(10489..11244,11293..12098,12152..12532,12679..12839)	2351	2104	388	129	1587	529	Similar to Aldehyde dehydrogenase, dimeric NADP-preferring; acc. no. A3RF36	Aldedh	cyto 22, plas 3	-1	-1	0	0	0	0	30172	30368	7203	8095	16704	15297	0.252695	2	0.253974	1	0.478973	1	0.477443	1	1.89548	0	1.87989	1
PCON_02175	1216	16757..17884	join(16757..17004,17070..17475,17585..17884)	1128	954	21	0	933	311	Similar to Uncharacterized protein YMR244W; acc. no. Q04018	SUN	extr 19, cyto 6	0	0	0	0	0	0	15	57	65	133	243	28	4.16842	0	2.79123	1	1.97156	0	0.681541	1	0.716931	0	0.244172	1
PCON_02176	1216	complement(19294..20514)	complement(join(19294..19433,19514..20080,20268..20514))	1221	954	57	69	828	276	Similar to hypothetical protein MGYG_05534 [Arthroderma gypseum CBS 118893]; acc. no. XP_003172949	MBA1,Tim44	mito 26	0	0	0	0	0	0	1711	1940	2994	3329	2309	2301	1.73869	0	1.73883	1	1.37159	0	1.37821	1	0.791976	0	0.792607	1
PCON_02177	1216	21098..22088	join(21098..21412,21734..21855,21988..22088)	991	538	263	71	204	68	Similar to hypothetical protein [Botryotinia fuckeliana]; acc. no. CCD54735	no hits above threshold	extr 11, plas 8, mito 7	0	0	0	0	0	0	747	921	1197	561	636	546	1.06555	0	1.01793	0.679	1.49598	0	1.42198	1	1.4194	0	1.39693	1
PCON_02178	1216	22262..26861	join(22262..22811,23244..23290,23456..23549,23619..26246,26309..26861)	4600	3872	506	195	3171	1057	Similar to Endocytosis protein end4; acc. no. Q9P6L5	I_LWEQ,ANTH,ENTH	nucl 14.5, cyto_nucl 13, cyto 8.5, mito 1, plas 1, E.R. 1, cysk 1	0	0	0	0	0	0	17112	18258	16775	15178	16635	17114	0.904342	0	0.899297	1	0.946974	0	0.944849	1	1.04824	0	1.05065	1
PCON_02179	1216	26923..27723	join(26923..26932,27197..27369,27430..27723)	801	477	0	0	477	159	Protein of unknown function	no hits above threshold	cyto 9.5, cyto_nucl 9.5, nucl 8.5, plas 5, extr 3	1	1	0	1	1	0	3	7	31	18	2	3	5.83333	2	4.4687	1	10.2083	4	9.02739	1	2.08333	0	2.02014	0.886
PCON_02180	1216	31911..32383	join(31911..32032,32101..32383)	473	405	0	0	405	135	Similar to Sorbose reductase sou1; acc. no. Q9Y6Z9	no hits above threshold	cysk 20, cyto 3, cyto_pero 2.833, cyto_nucl 2.333, mito 2	0	0	0	0	0	0	20	0	0	0	2	0	n.d.	n.d.	0	1	n.d.	n.d.	0	1	n.d.	n.d.	6.47754	1
PCON_02181	1216	complement(33041..35338)	complement(join(33041..33605,33746..34030,34100..35135,35192..35338))	2298	2033	39	404	1590	530	Similar to Cytochrome P450 52A5; acc. no. P24458	p450	plas 11, extr 7, E.R. 4, mito 2, golg 2	1	1	0	0	0	0	5741	6931	31289	20412	9089	9207	4.11624	3	3.99414	1	2.82593	2	2.77427	1	0.692639	0	0.694584	1
PCON_02182	1216	complement(38712..40255)	complement(join(38712..38985,39056..39304,39512..39627,40240..40255))	1544	655	0	232	423	141	Similar to hypothetical protein [Tuber melanosporum Mel28]; acc. no. XP_002836603	Sec3	mito 15, nucl 9.5, cyto_nucl 6	1	1	0	1	1	0	0	7	117	87	12	0	58.2857	4	25.1858	1	55.25	4	14.6444	1	n.d.	n.d.	0.581456	0.861
PCON_02183	1216	complement(40991..44029)	complement(join(40991..41650,41703..42027,42079..42203,42266..43047,43094..44029))	3039	2828	1452	282	1140	380	Similar to Actin-like protein; acc. no. P38673	Actin	cyto 10, cysk 8, cyto_nucl 6.5, pero 6	0	0	0	0	0	0	6965	7211	7067	5663	6481	7059	0.898267	0	0.889292	1	0.941894	0	0.93683	1	1.04888	0	1.05346	1
PCON_02184	1216	42875..44041	join(42875..42994,43103..44041)	1167	1059	0	0	1059	353	Similar to Probable dihydroorotase; acc. no. Q9UTI0	Amidohydro_2	cyto 20, cysk 6	0	0	0	0	0	0	0	0	0	0	0	0	n.d.	n.d.	n.d.	n.d.	n.d.	n.d.	n.d.	n.d.	n.d.	n.d.	n.d.	n.d.
PCON_02185	1216	complement(44130..44753)	complement(44130..44753)	624	624	0	0	624	208	Similar to Vacuolar ATPase assembly integral membrane protein vph2; acc. no. O74920	Vma12	plas 9, mito 6, cyto 5, E.R. 5	0	0	0	0	0	0	760	952	1083	811	899	1278	1.1204	0	1.0877	0.9885	0.897197	0	0.878339	1	0.810983	0	0.80752	1
PCON_02186	1216	complement(45743..46799)	complement(join(45743..45832,46683..46799))	1057	207	0	0	207	69	Protein of unknown function	no hits above threshold	mito 10, cyto_nucl 9, nucl 7.5, cyto 5.5, plas 2, extr 2	0	0	0	0	0	0	0	0	0	0	0	0	n.d.	n.d.	n.d.	n.d.	n.d.	n.d.	n.d.	n.d.	n.d.	n.d.	n.d.	n.d.
PCON_02187	1216	complement(48533..49230)	complement(join(48533..48882,48939..49084,49109..49230))	698	618	0	0	618	206	Protein of unknown function	no hits above threshold	nucl 19, cyto 5, mito 2	1	0	0	1	0	0	10	4	25	39	155	11	5.6	2	4.21674	1	1.55777	0	0.353792	1	0.340762	0	0.0839018	1
PCON_02188	1216	49782..50260	join(49782..50070,50139..50260)	479	411	51	108	252	84	Protein of unknown function	no hits above threshold	nucl 17, cyto_nucl 14, cyto 9	0	0	0	0	0	0	32	6	113	48	51	39	7.96615	0	4.07409	1	1.82127	0	1.68785	1	0.429864	0	0.414288	1
PCON_02189	1216	50261..52619	join(50261..50636,50729..50841,51120..52314,52349..52619)	2359	1955	305	27	1623	541	Similar to hypothetical protein [Tuber melanosporum Mel28]; acc. no. XP_002836698	SSF	plas 21, mito 2, E.R. 2, vacu 2	1	0	0	0	0	0	1464	1479	4013	3861	3487	2003	2.67557	2	2.67174	1	1.5473	0	1.37908	1	0.578322	0	0.516172	1
PCON_02190	1216	complement(59081..59517)	complement(join(59081..59347,59500..59517))	437	285	0	0	285	95	Similar to hypothetical protein SMAC_05711 [Sordaria macrospora k-hell]; acc. no. XP_003348616	no hits above threshold	cyto_nucl 9, nucl 8.5, cyto 6.5, mito 4, extr 3, plas 2, golg 2	0	0	0	0	0	0	6	0	0	5	0	0	n.d.	n.d.	1.3472	0.623167	n.d.	n.d.	n.d.	1	n.d.	n.d.	n.d.	1
PCON_02191	1216	complement(62574..63665)	complement(62574..63665)	1092	1092	74	88	930	310	Protein of unknown function	Ank	nucl 13, cyto 10, pero 3	1	1	0	1	1	0	0	1	1452	1932	2	8	1692	4	1421.73	1	528.75	4	320.021	1	0.15625	2	0.225093	0.983
PCON_02192	1216	complement(64444..65656)	complement(join(64444..65298,65349..65656))	1213	1163	257	0	906	302	Protein of unknown function	no hits above threshold	nucl 11.5, mito_nucl 10.666, cyto_nucl 8.833, mito 8.5, cyto 4	1	1	0	1	1	0	25	18	254	332	19	13	13.9989	4	13.5451	1	18.9798	4	18.1811	1	1.39271	0	1.34226	0.864
PCON_02193	1216	67285..69396	join(67285..67520,67634..69396)	2112	1999	92	122	1785	595	Protein of unknown function	no hits above threshold	nucl 21, cyto_nucl 12, mito 5	1	0	0	0	0	0	1937	1953	3642	5222	2452	2437	2.2787	1	2.31738	1	1.81307	0	1.84086	1	0.795671	0	0.79437	1
PCON_02194	1216	complement(69695..70890)	complement(join(69695..70240,70321..70890))	1196	1116	0	414	702	234	Protein of unknown function	no hits above threshold	nucl 10, cyto 7.5, mito_nucl 7.5, cyto_pero 6	1	1	0	1	1	0	1	49	4663	10728	33	14	3926.28	4	308.242	1	391.438	4	320.76	1	1.27165	0	1.04061	0.565
PCON_02195	1216	complement(71644..72853)	complement(join(71644..72045,72238..72853))	1210	1018	897	7	306	102	Protein of unknown function	no hits above threshold	cyto 21, cyto_nucl 12.833, cyto_mito 12.333, nucl 3.5	1	1	0	1	1	0	20	40	285	786	13	29	20.0813	4	18.1929	1	29.8289	4	27.6783	1	1.67109	0	1.52138	0.965
PCON_02196	1216	complement(75004..77378)	complement(join(75004..76192,76260..76750,77033..77378))	2375	2026	235	0	1791	597	Similar to Protein DIA2; acc. no. Q75A03	F-box	nucl 18.5, cyto_nucl 12, cyto 4.5, mito 4	0	0	0	0	0	0	610	667	812	750	1289	917	1.22562	0	1.22031	1	0.728793	0	0.689367	1	0.595819	0	0.564911	1
PCON_02197	1216	complement(77857..78374)	complement(join(77857..78033,78186..78374))	518	366	95	103	168	56	Protein of unknown function	no hits above threshold	nucl 14.5, cyto_nucl 9.5, mito 8, cyto 3.5	0	0	0	0	0	0	0	0	5	2	13	0	n.d.	n.d.	n.d.	1	n.d.	n.d.	0.518815	0.9324	n.d.	n.d.	0	1
PCON_02198	1216	complement(79889..82594)	complement(join(79889..80721,80848..81055,81227..82107,82213..82594))	2706	2304	66	795	1443	481	Similar to Uncharacterized protein C16C6.04; acc. no. O42928	no hits above threshold	nucl 23, mito 2, cyto 2, cyto_mito 2	0	0	0	0	0	0	5607	4592	7767	6558	7919	6607	1.4186	0	1.39723	1	0.994274	0	0.966326	0.996333	0.707895	0	0.691601	1
PCON_02199	1216	83780..84860	83780..84860	1081	1081	180	208	693	231	Protein of unknown function	no hits above threshold	nucl 19.5, cyto_nucl 12.5, cyto 4.5	1	1	0	1	1	0	20	51	1331	3152	43	47	78.013	4	63.4713	1	49.9097	4	51.2403	1	0.79045	0	0.807298	0.882
PCON_02200	1216	85158..86636	join(85158..86115,86200..86636)	1479	1395	0	0	1395	465	Similar to Pre-rRNA-processing protein crb3/ipi3; acc. no. Q10272	WD40	cyto_mito 11.166, mito 11, cyto 11	0	0	0	0	0	0	806	716	1216	1450	748	780	1.75779	0	1.76678	1	1.74553	0	1.76206	1	0.99651	0	0.997327	0.525
PCON_02201	1216	86914..89409	join(86914..87616,87745..87900,88161..88668,88763..88894,89081..89409)	2496	1828	233	86	1509	503	Similar to hypothetical protein AN2620.2 [Aspergillus nidulans FGSC A4]; acc. no. XP_660224	no hits above threshold	extr 8, nucl 7, cyto 5, mito 2, plas 2, pero 1, E.R. 1, vacu 1	-1	-1	0	0	0	0	1662	1303	528	582	899	1593	0.379938	2	0.377445	1	0.482876	1	0.465829	1	1.28984	0	1.23416	1
PCON_02202	1216	90905..92336	join(90905..90986,91198..91636,91692..91856,91909..92336)	1432	1114	65	329	720	240	Similar to 40S ribosomal protein S6-B; acc. no. Q9C0Z7	Ribosomal_S6e	cyto 12.5, cyto_nucl 12, nucl 10.5, mito 2	0	0	0	0	0	0	69933	65302	49279	51231	67088	69208	0.744097	0	0.74484	1	0.737618	0	0.74022	1	0.992456	0	0.993797	0.918
PCON_02203	1216	93581..94735	join(93581..93894,94040..94436,94490..94735)	1155	957	46	215	696	232	Similar to hypothetical protein TEQG_07413 [Trichophyton equinum CBS 127.97]; acc. no. EGE08431	no hits above threshold	extr 25	1	1	0	0	0	0	9915	9306	30146	21869	7198	10687	2.70887	2	2.6703	1	3.02336	2	2.95188	1	1.11722	0	1.10545	1
PCON_02204	1216	complement(94736..97052)	complement(join(94736..95429,95480..95761,95823..96088,96145..96159,96218..96335,96389..96588,96648..96699,96751..96855,96907..97052))	2317	1878	73	26	1779	593	Similar to hypothetical protein [Tuber melanosporum Mel28]; acc. no. XP_002840660	no hits above threshold	plas 12, extr 7, E.R. 4, pero 2, golg 2	1	1	-1	1	1	0	47	51	7206	3387	143	238	108.272	4	103.661	1	29.6463	4	27.7387	1	0.27427	2	0.26759	1
PCON_02205	1216	complement(97911..100300)	complement(join(97911..98690,98741..99049,99104..99360,99434..99448,99514..99646,99703..99890,99971..100022,100075..100173,100221..100300))	2390	1913	22	85	1806	602	Similar to hypothetical protein [Tuber melanosporum Mel28]; acc. no. XP_002840660	no hits above threshold	extr 18, plas 5, pero 1, E.R. 1, golg 1, vacu 1	1	0	-1	0	0	0	5205	3670	15442	9811	13588	12432	2.93315	1	2.79474	1	0.972442	0	0.944795	1	0.341758	2	0.338062	1
PCON_02206	1216	complement(102011..102624)	complement(join(102011..102473,102531..102624))	614	557	0	29	528	176	Similar to hypothetical protein [Tuber melanosporum Mel28]; acc. no. XP_002837559	CsbD	extr 9, cyto 8.5, cyto_nucl 8.5, nucl 5.5, mito 4	-1	0	1	-1	0	0	2831	4392	341	849	806	1383	0.172823	2	0.170935	1	0.584219	0	0.587623	1	3.54606	2	3.43769	1
PCON_02207	1216	complement(103921..104861)	complement(103921..104861)	941	941	0	125	816	272	Similar to Nucleoside diphosphate-linked moiety X motif 19, mitochondrial; acc. no. P11930	NUDIX	mito 25.5, cyto_mito 14	0	0	0	0	0	0	1226	1224	1330	978	1135	1382	0.942041	0	0.930501	0.9885	0.925881	0	0.917953	0.9965	0.982846	0	0.986515	0.6555
PCON_02208	1216	complement(105799..106669)	complement(join(105799..106066,106121..106326,106388..106669))	871	756	186	57	513	171	Similar to hypothetical protein [Tuber melanosporum Mel28]; acc. no. XP_002836511	no hits above threshold	nucl 10.5, cyto_nucl 10.166, mito_nucl 8.166, cyto 7.5, cyto_pero 5.166, mito 4.5	0	1	-1	0	1	-1	0	0	53	49	7	15	n.d.	n.d.	n.d.	1	5.34286	3	5.3105	1	0	4	0	1
PCON_02209	1216	complement(108649..111123)	complement(join(108649..109362,109407..109723,109783..109991,110051..110205,110228..110347,110468..110623,110678..111123))	2475	2117	439	208	1470	490	Similar to hypothetical protein [Tuber melanosporum Mel28]; acc. no. XP_002836511	no hits above threshold	extr 6, mito 5, cyto 4.5, cyto_nucl 4.5, E.R. 4, nucl 3.5, plas 2	1	1	0	1	1	0	19	32	1834	1216	20	56	63.9597	4	56.7479	1	51.7411	4	42.1949	1	0.865179	0	0.74355	0.922
PCON_02210	1216	complement(111984..114520)	complement(join(111984..112955,113010..113227,113294..113575,113631..113774,113836..113874,113932..114520))	2537	2244	73	98	2073	691	Similar to hypothetical protein [Tuber melanosporum Mel28]; acc. no. XP_002836511	no hits above threshold	plas 22, E.R. 3	0	0	0	0	0	0	55210	37317	31411	24145	50088	43872	0.623756	0	0.595422	1	0.593872	0	0.57917	1	0.989078	0	0.972704	1
PCON_02211	1216	complement(115997..117336)	complement(join(115997..116186,116264..117336))	1340	1263	12	0	1251	417	Similar to hypothetical protein [Tuber melanosporum Mel28]; acc. no. XP_002836259	Mem_trans	plas 19, E.R. 6	0	0	0	0	0	0	1719	1314	2639	2199	1502	1250	1.62408	0	1.58233	1	1.77286	0	1.71711	1	1.11143	0	1.08518	0.9975
PCON_02212	1216	complement(118227..118694)	complement(join(118227..118514,118563..118694))	468	420	98	88	234	78	Protein of unknown function	no hits above threshold	mito 12.5, nucl 10.5, cyto_mito 8.333, cyto_nucl 7.333	1	1	0	1	1	0	4	6	25	83	12	11	11.25	4	10.5214	1	4.70455	2	4.79062	1	0.435606	1	0.455322	0.974
PCON_02213	1216	121202..122010	join(121202..121362,121416..121482,121544..121686,121753..121826,121892..122010)	809	564	0	18	546	182	Similar to hypothetical protein RO3G_11308 [Rhizopus oryzae RA 99-880]; acc. no. EIE86597	no hits above threshold	extr 22, mito 2, nucl 1, cyto 1, cyto_nucl 1, golg 1	0	-1	-1	0	-1	-1	20	100	99	143	445	1796	3.63	0	2.01935	1	0.169641	2	0.120366	1	0.0841195	4	0.0596065	1
PCON_02214	1216	complement(122180..123978)	complement(join(122180..122664,122716..122882,122932..123505,123564..123650,123701..123978))	1799	1591	113	23	1455	485	Similar to Probable alpha-galactosidase B; acc. no. A1D0A3	Melibiase	cyto 8.5, extr 8, cyto_nucl 5.5, E.R. 4, mito 3, vacu 2	-1	-1	0	-1	-1	0	5158	4061	894	643	2929	7747	0.169115	4	0.164748	1	0.180788	2	0.151665	1	1.08437	0	0.920588	1
PCON_02215	1216	125939..126616	join(125939..126005,126065..126616)	678	619	368	76	234	78	Protein of unknown function	no hits above threshold	mito 11, cyto_nucl 7, nucl 6, cyto 6, pero 2	0	1	-1	0	1	-1	0	0	273	106	7	13	189.5	4	n.d.	1	20.8242	4	21.1775	1	0	4	0	1
PCON_02216	1216	complement(129776..131110)	complement(join(129776..130501,130559..131110))	1335	1278	63	0	1215	405	Similar to Sterol desaturase family [Penicillium marneffei ATCC 18224]; acc. no. XP_002151440	FA_hydroxylase	plas 21, mito 2, vacu 2	0	0	1	0	0	0	1382	1632	1067	906	650	744	0.659147	0	0.649109	1	1.42182	0	1.42005	1	2.172	1	2.18769	1
PCON_02217	1216	complement(132377..133983)	complement(join(132377..133083,133146..133464,133516..133983))	1607	1494	327	0	1167	389	Similar to hypothetical protein SMAC_02821 [Sordaria macrospora k-hell]; acc. no. XP_003348324	no hits above threshold	nucl 18.5, cyto_nucl 13, cyto 4.5, mito 3	0	0	0	0	0	0	1326	1154	1287	1745	1154	1119	1.22849	0	1.23894	1	1.33424	0	1.34919	1	1.09133	0	1.08899	0.996333
PCON_02218	1216	134025..135128	join(134025..134185,134329..135128)	1104	961	133	528	300	100	Similar to N-alpha-acetyltransferase 38, NatC auxiliary subunit; acc. no. O95777	LSM	cyto_nucl 9.833, cyto 8.5, cyto_mito 7.832, nucl 7, mito 5.5, plas 2, extr 2, cysk 2	0	0	0	0	0	0	2896	2580	2343	1840	1763	2645	0.766431	0	0.757645	1	0.988534	0	0.967043	0.932333	1.2941	0	1.27638	1
PCON_02219	1216	complement(135261..137205)	complement(join(135261..135635,135694..136081,136158..136251,136329..137205))	1945	1734	573	234	927	309	Similar to CBK1 kinase activator protein MOB2; acc. no. P43563	Mob1_phocein	mito 13.5, cyto_mito 9.5, pero 5, cyto 4.5, nucl 2, plas 2	0	0	0	0	0	0	2801	2877	3305	2687	3528	3328	1.05549	0	1.04524	0.981333	0.874723	0	0.863264	1	0.828885	0	0.8259	1
PCON_02220	1216	137836..139923	join(137836..138060,138175..138296,138344..139923)	2088	1927	516	426	1146	382	Similar to hypothetical protein [Tuber melanosporum Mel28]; acc. no. XP_002836243	no hits above threshold	nucl 8.5, mito 7.5, cyto_nucl 7.333, cyto_mito 6.833, cyto 5, extr 3	0	0	0	0	0	0	12368	15933	10685	13909	20207	12580	0.883027	0	0.877724	1	0.793028	0	0.735008	1	0.912559	0	0.837402	1
PCON_02221	1216	141844..143216	join(141844..142118,142175..142214,142454..142794,142846..143216)	1373	1027	235	102	690	230	Similar to Elongation factor 1-beta; acc. no. O74173	EF1_GNE,EF-1_beta_acid	cyto 21, cyto_nucl 13, nucl 3	0	0	0	0	0	0	54438	53486	49974	68398	66506	80092	1.09689	0	1.11251	1	0.814455	0	0.829371	1	0.742568	0	0.745495	1
PCON_02222	1216	143378..144188	join(143378..143507,143653..144188)	811	666	74	241	351	117	Similar to hypothetical protein [Tuber melanosporum Mel28]; acc. no. XP_002838563	MMgT	plas 18, E.R. 4, extr 3	0	0	0	0	0	0	666	584	789	440	439	542	0.987449	0	0.958466	0.828	1.26677	0	1.23737	1	1.28841	0	1.29099	1
PCON_02223	1216	145694..146875	145694..146875	1182	1182	0	0	1182	394	Similar to 37S ribosomal protein MRP51, mitochondrial; acc. no. Q02950	Mit_ribos_Mrp51	mito 22, nucl 2, cyto 2, cyto_nucl 2	0	0	0	0	0	0	2561	2652	3178	3643	2912	3390	1.30886	0	1.31786	1	1.08862	0	1.10275	1	0.831984	0	0.836771	1
[truncated: 12,144 more rows]
