# Supplementary material for: The Genome and Development-Dependent Transcriptomes of Pyronema confluens: A Window into Fungal Evolution
Source: PLoS Genet. 2013 Sep 19;9(9):e1003820. doi: 10.1371/journal.pgen.1003820 (PMC3778014; doi:10.1371/journal.pgen.1003820)
Supplement: Table S3 — Antisense splice sites in RNA-seq reads. (XLSX) [file pgen.1003820.s019.xlsx]

## Sheet: putative_antisense_splice_sites
Table S3, sheet 1. Antisense splice sites in RNA-seq reads.
Tophat splice sites in antisense direction to annotated genes, with >= 5 spliced reads, with no. of spliced reads >= 10 % of avg. coverage,
with intron consensus sequences GT/AG or GC/AG, and which were checked manually to remove sites that are annotation errors, within repeat or gap regions.
This list contains the 376 antisense splice sites that fit the criteria, the next sheets contain an overview of the 281 genes that contain these splice sites.
contig	strand	left exon border	right exon border	5'end of putative intron	3'end of putative intron	within locus_tag	strand relative to locus tag	total spliced reads	total avg. coverage of transcript	total spliced reads % of avg. coverage	sex spliced reads	sex avg. coverage of transcript	sex spliced reads % of avg. coverage	DD spliced reads	DD avg. coverage of transcript	DD spliced reads % of avg. coverage	veg spliced reads	veg avg. coverage of transcript	veg spliced reads % of avg. coverage
107	2	25172	25231	GT	AG	PCON_01254	antisense	83	343.813	24.1411	1	119.873	0.834213	55	125.174	43.9388	27	98.7649	27.3377
107	2	25286	25380	GT	AG	PCON_01254	antisense	87	343.813	25.3045	0	119.873	0	46	125.174	36.7488	41	98.7649	41.5127
107	2	25578	25624	GT	AG	PCON_01254	antisense	96	343.813	27.9222	0	119.873	0	69	125.174	55.1232	27	98.7649	27.3377
114	2	33154	33207	GT	AG	PCON_01820	antisense	8	21.4359	37.3206	3	8.67061	34.5996	0	7.84221	0	5	4.92308	101.562
117	2	29694	29756	GT	AG	PCON_01994	antisense	89	537.39	16.5615	37	209.445	17.6658	19	173.573	10.9464	33	154.372	21.377
117	2	29697	29756	GT	AG	PCON_01994	antisense	58	537.39	10.7929	19	209.445	9.0716	14	173.573	8.06575	25	154.372	16.1947
117	2	30147	30200	GT	AG	PCON_01994	antisense	166	537.39	30.89	68	209.445	32.4668	40	173.573	23.045	58	154.372	37.5717
124	1	12774	12950	GT	AG	PCON_02444	antisense	8	54.8091	14.5961	0	33.7418	0	0	9.66415	0	8	11.4032	70.156
124	1	57564	57671	GT	AG	PCON_02460	antisense	13	37.4595	34.7042	7	30.4622	22.9793	2	2.80135	71.3941	4	4.19595	95.3301
126	2	52338	52408	GT	AG	PCON_02603	antisense	17	26.8027	63.4265	17	21.2085	80.1565	0	4.21973	0	0	1.37444	0
129	1	75102	75170	GT	AG	PCON_02770	antisense	120	493.727	24.3049	91	299.093	30.4253	19	91.5225	20.7599	10	103.112	9.69821
143	2	76812	76906	GT	AG	PCON_03298	antisense	6	42.8778	13.9933	2	21.8071	9.17134	0	11.8895	0	4	9.18115	43.5675
146	2	6932	7161	GT	AG	PCON_03455	antisense	11335	65698.5	17.2531	5321	29947.2	17.768	1823	12794.4	14.2484	4191	22956.9	18.2559
146	2	6932	7388	GT	AG	PCON_03455	antisense	13809	65698.5	21.0187	5425	29947.2	18.1152	2252	12794.4	17.6015	6132	22956.9	26.7109
149	1	98402	98608	GT	AG	PCON_03671	antisense	54	514.71	10.4913	40	248.346	16.1066	3	33.842	8.86473	11	232.522	4.73073
162	2	89390	89520	GT	AG	PCON_04515	antisense	23	142.064	16.1899	4	50.3708	7.94111	10	32.6534	30.6247	9	59.0399	15.2439
167	1	70508	70587	GT	AG	PCON_04698	antisense	13	71.1501	18.2712	13	69.6768	18.6576	0	0.959288	0	0	0.513995	0
167	1	70960	71301	GC	AG	PCON_04699	antisense	32	56.8424	56.296	32	53.8364	59.4394	0	0	NA	0	3.00606	0
172	2	46610	46664	GT	AG	PCON_04830	antisense	10	83.8345	11.9283	4	78.9904	5.06391	5	0.951353	525.567	1	3.89277	25.6886
179	2	35790	35859	GT	AG	PCON_04885	antisense	82	331.329	24.7488	22	141.677	15.5283	34	94.8728	35.8374	26	94.7798	27.432
180	2	25525	25582	GT	AG	PCON_04899	antisense	87	217.332	40.0309	62	199.972	31.0044	14	8.76326	159.758	11	8.59723	127.948
188	1	41006	41092	GT	AG	PCON_04951	antisense	49	362.32	13.524	11	148.2	7.42239	17	83.3219	20.4028	21	130.797	16.0554
188	1	41060	41151	GT	AG	PCON_04951	antisense	399	362.32	110.124	150	148.2	101.214	102	83.3219	122.417	147	130.797	112.387
188	1	41060	41164	GT	AG	PCON_04951	antisense	94	362.32	25.9439	36	148.2	24.2914	21	83.3219	25.2035	37	130.797	28.288
188	1	46901	46962	GC	AG	PCON_04953	antisense	637	395.445	161.084	178	118.241	150.541	257	163.114	157.558	202	114.091	177.052
188	1	82011	82084	GT	AG	PCON_04966	antisense	6	23.0947	25.98	6	16.9995	35.2951	0	1.95928	0	0	4.13589	0
188	1	82221	82363	GT	AG	PCON_04966	antisense	5	23.0947	21.65	0	16.9995	0	5	1.95928	255.196	0	4.13589	0
189	2	80227	80782	GT	AG	PCON_05015	antisense	18	151.658	11.8688	4	35.8285	11.1643	7	37.7422	18.5469	7	78.0876	8.96429
190	2	40073	40162	GT	AG	PCON_05047	antisense	12	45.7348	26.2382	4	11.5426	34.6543	6	13.0633	45.9303	2	21.129	9.46568
191	1	76402	76487	GT	AG	PCON_05075	antisense	76	371.106	20.4793	15	186.99	8.02184	30	67.3162	44.5658	31	116.8	26.541
199	2	64828	64892	GT	AG	PCON_05163	antisense	5	24.0606	20.7808	4	8.82037	45.3496	0	9.92105	0	1	5.31922	18.7997
199	2	64836	64892	GT	AG	PCON_05163	antisense	8	24.0606	33.2493	0	8.82037	0	6	9.92105	60.4775	2	5.31922	37.5995
199	2	65006	65067	GT	AG	PCON_05163	antisense	15	24.0606	62.3425	9	8.82037	102.037	3	9.92105	30.2387	3	5.31922	56.3992
199	1	71014	71104	GT	AG	PCON_05166	antisense	13	55.5366	23.408	13	7.9569	163.38	0	18.1832	0	0	29.3966	0
203	2	98147	98209	GT	AG	PCON_05284	antisense	124	352.989	35.1286	28	129.269	21.6602	13	85.5504	15.1957	83	138.17	60.0711
204	2	4563	4652	GT	AG	PCON_05288	antisense	68	261.004	26.0533	24	97.3128	24.6627	27	79.5084	33.9587	17	84.1825	20.1942
204	2	4571	4652	GT	AG	PCON_05288	antisense	75	261.004	28.7352	29	97.3128	29.8008	32	79.5084	40.2473	14	84.1825	16.6305
204	2	4738	5221	GT	AG	PCON_05288	antisense	80	261.004	30.6509	22	97.3128	22.6075	21	79.5084	26.4123	37	84.1825	43.9521
205	1	18899	18962	GT	AG	PCON_05297	antisense	226	372.452	60.679	203	173.284	117.149	10	90.4879	11.0512	13	108.68	11.9617
213	2	15084	15257	GT	AG	PCON_05388	antisense	29	154.193	18.8076	16	55.1063	29.0348	6	54.1633	11.0776	7	44.9237	15.582
213	1	258226	258448	GT	AG	PCON_05462	antisense	6	53.0414	11.3119	6	32.9641	18.2016	0	6.72032	0	0	13.357	0
215	1	39031	39134	GT	AG	PCON_05506	antisense	16	154.576	10.3509	3	78.1224	3.84013	7	39.298	17.8126	6	37.1552	16.1485
215	1	40345	40412	GT	AG	PCON_05507	antisense	20	75.0857	26.6362	18	46.119	39.0294	0	12.2119	0	2	16.7548	11.9369
216	2	29784	29852	GT	AG	PCON_05522	antisense	106	760.361	13.9408	24	606.132	3.95953	46	76.5691	60.0764	36	77.6593	46.3563
216	2	75878	75943	GT	AG	PCON_05539	antisense	31	120.864	25.6486	0	24.9417	0	18	28.2385	63.7427	13	67.684	19.2069
217	2	76714	76776	GT	AG	PCON_05572	antisense	28	70.5721	39.6757	27	62.317	43.3269	0	4.32604	0	1	3.92908	25.4512
217	1	124583	124820	GT	AG	PCON_05586	antisense	85	511.158	16.6289	61	374.762	16.277	15	80.1364	18.7181	9	56.2598	15.9972
218	1	39581	39655	GT	AG	PCON_05601	antisense	23	165.482	13.8988	12	114.953	10.4391	7	27.8059	25.1745	4	22.7227	17.6035
218	1	74156	74231	GT	AG	PCON_05616	antisense	14	27.6858	50.5674	14	26.3498	53.1313	0	0.974917	0	0	0.361056	0
219	1	2387	2520	GT	AG	PCON_05692	antisense	48	337.294	14.2309	11	165.978	6.62738	26	75.9055	34.2531	11	95.4104	11.5291
220	1	8602	8672	GT	AG	PCON_05755	antisense	7	32.1953	21.7423	7	24.4395	28.6422	0	0.46689	0	0	7.28896	0
222	1	93912	94108	GT	AG	PCON_05832	antisense	8	76	10.5263	8	72.0099	11.1096	0	0.329365	0	0	3.66071	0
222	1	141734	141783	GT	AG	PCON_05848	antisense	10	11.7399	85.1799	10	10.6824	93.6116	0	0.341216	0	0	0.716216	0
227	2	44627	44679	GT	AG	PCON_05968	antisense	100	386.166	25.8956	50	80.611	62.0263	24	137.139	17.5005	26	168.416	15.438
230	1	16689	16744	GT	AG	PCON_06029	antisense	36	238.074	15.1214	22	142.158	15.4757	5	24.3676	20.5191	9	71.5475	12.5791
231	2	32934	33023	GT	AG	PCON_06097	antisense	69	225.915	30.5425	42	101.782	41.2648	13	50.1551	25.9196	14	73.9778	18.9246
238	2	2057	2110	GT	AG	PCON_06153	antisense	20	148.358	13.4809	2	31.1122	6.42836	6	48.1608	12.4583	12	69.0847	17.37
238	1	30476	30531	GT	AG	PCON_06163	antisense	50	399.355	12.5202	7	156.965	4.45959	23	109.812	20.9449	20	132.578	15.0854
249	2	73184	73239	GT	AG	PCON_06301	antisense	10	20.0092	49.9769	0	6.84935	0	8	6.1719	129.62	2	6.98799	28.6206
249	2	75368	75424	GT	AG	PCON_06302	antisense	9	38.4341	23.4167	5	13.2399	37.7647	4	12.9172	30.9664	0	12.277	0
249	2	191116	191171	GT	AG	PCON_06340	antisense	5	48.9704	10.2103	0	25.15	0	5	11.7803	42.4437	0	12.0401	0
250	2	56787	56870	GT	AG	PCON_06356	antisense	8	64.7569	12.3539	4	44.2847	9.03246	0	3.84615	0	4	16.626	24.0587
257	1	8509	8621	GT	AG	PCON_06412	antisense	7	20.4912	34.161	7	11.4288	61.2485	0	0.196881	0	0	8.8655	0
264	2	87912	87975	GT	AG	PCON_06519	antisense	10	17.1029	58.4695	0	13.0882	0	10	2.97243	336.425	0	1.04228	0
264	2	115479	115536	GT	AG	PCON_06526	antisense	6	39.4508	15.2088	4	11.7538	34.0315	0	11.2774	0	2	16.4196	12.1806
288	2	71302	71366	GT	AG	PCON_06821	antisense	19	47.2045	40.2504	14	27.5521	50.8129	0	10.3852	0	5	9.26725	53.9534
291	1	31780	31846	GT	AG	PCON_06846	antisense	23	97.2675	23.6461	19	43.4878	43.6905	0	6.7028	0	4	47.0769	8.49673
291	1	32525	32650	GT	AG	PCON_06847	antisense	7	68.2109	10.2623	3	31.8489	9.41949	0	2.57645	0	4	33.7856	11.8394
291	1	66851	66906	GT	AG	PCON_06856	antisense	50	268.697	18.6083	50	266.875	18.7353	0	1.24474	0	0	0.577193	0
294	1	93567	93627	GT	AG	PCON_06896	antisense	64	52.8212	121.163	28	30.2141	92.6719	22	6.54678	336.043	14	16.0603	87.1715
294	1	136429	136484	GT	AG	PCON_06911	antisense	13	106.417	12.2161	13	33.9653	38.2744	0	55.2146	0	0	17.2373	0
295	2	28503	28576	GT	AG	PCON_06986	antisense	15	140.702	10.6608	15	108.467	13.8291	0	9.22105	0	0	23.014	0
295	2	28515	28576	GT	AG	PCON_06986	antisense	132	140.702	93.8155	131	108.467	120.774	0	9.22105	0	1	23.014	4.34517
295	2	28693	28766	GT	AG	PCON_06986	antisense	72	140.702	51.1721	72	108.467	66.3798	0	9.22105	0	0	23.014	0
300	1	180224	180311	GT	AG	PCON_07102	antisense	21	71.5374	29.3553	7	38.7713	18.0546	0	11.5846	0	14	21.1815	66.0953
303	2	146551	146657	GT	AG	PCON_07192	antisense	180	1477.97	12.1788	54	678.701	7.95638	9	225.353	3.99373	117	573.92	20.3861
304	2	71796	72034	GT	AG	PCON_07227	antisense	18	96.6735	18.6194	18	96.3658	18.6788	0	0.0487179	0	0	0.258974	0
306	2	77337	77402	GT	AG	PCON_07255	antisense	93	595.688	15.6122	52	232.799	22.3369	36	131.929	27.2874	5	230.96	2.16488
310	1	74397	74456	GC	AG	PCON_07311	antisense	10	60.4664	16.5381	10	35.0562	28.5256	0	10.2719	0	0	15.1382	0
315	2	15922	15980	GT	AG	PCON_07325	antisense	193	594.946	32.4399	75	238.675	31.4235	60	125.414	47.8415	58	230.856	25.1238
315	2	16355	16416	GT	AG	PCON_07325	antisense	78	594.946	13.1104	50	238.675	20.949	0	125.414	0	28	230.856	12.1287
315	2	16471	16540	GT	AG	PCON_07325	antisense	158	594.946	26.557	61	238.675	25.5578	42	125.414	33.489	55	230.856	23.8243
315	1	33130	33185	GT	AG	PCON_07329	antisense	8	58.3666	13.7065	3	40.9412	7.32758	0	8.15485	0	5	9.27052	53.9344
326	2	193712	193772	GT	AG	PCON_07462	antisense	107	675.326	15.8442	99	143.551	68.9652	0	278.325	0	8	253.45	3.15644
328	1	20155	20213	GT	AG	PCON_07481	antisense	37	86.745	42.6538	14	36.8069	38.0364	10	22.5124	44.42	13	27.4258	47.4006
330	1	10669	10788	GT	AG	PCON_07501	antisense	17	32.2971	52.6364	7	18.6276	37.5786	6	10.2887	58.3164	4	3.38075	118.317
331	2	115789	115843	GT	AG	PCON_07554	antisense	19	31.7216	59.8961	10	17.1382	58.3494	7	8.27683	84.5734	2	6.30659	31.7129
334	2	21314	21379	GT	AG	PCON_07576	antisense	396	970.529	40.8025	87	208.578	41.7111	3	140.378	2.13708	306	621.573	49.2299
334	1	59813	59880	GT	AG	PCON_07586	antisense	195	1404.35	13.8854	26	730.949	3.55702	71	283.065	25.0826	98	390.339	25.1064
334	1	60253	60315	GT	AG	PCON_07586	antisense	264	1404.35	18.7987	54	730.949	7.38766	62	283.065	21.9031	148	390.339	37.9157
340	2	160321	160380	GT	AG	PCON_07678	antisense	14	66.145	21.1656	4	19.9862	20.0138	8	21.158	37.8107	2	25.0007	7.99976
340	2	160321	160407	GT	AG	PCON_07678	antisense	21	66.145	31.7484	2	19.9862	10.0069	15	21.158	70.8951	4	25.0007	15.9995
342	1	38663	38720	GT	AG	PCON_07690	antisense	5	12.0167	41.6089	1	4.6881	21.3306	0	2.76667	0	4	4.5619	87.6827
343	1	62647	62709	GT	AG	PCON_07777	antisense	11	45.6096	24.1177	11	20.6216	53.342	0	9.04239	0	0	15.9456	0
343	1	63680	63736	GT	AG	PCON_07777	antisense	24	45.6096	52.6205	9	20.6216	43.6435	10	9.04239	110.59	5	15.9456	31.3567
343	1	63946	64004	GT	AG	PCON_07777	antisense	9	45.6096	19.7327	0	20.6216	0	9	9.04239	99.5313	0	15.9456	0
343	1	63946	64014	GT	AG	PCON_07777	antisense	5	45.6096	10.9626	0	20.6216	0	5	9.04239	55.2951	0	15.9456	0
343	1	64101	64174	GT	AG	PCON_07777	antisense	8	45.6096	17.5402	0	20.6216	0	4	9.04239	44.2361	4	15.9456	25.0854
343	1	64337	64398	GT	AG	PCON_07777	antisense	14	45.6096	30.6953	4	20.6216	19.3971	5	9.04239	55.2951	5	15.9456	31.3567
343	1	65144	65224	GT	AG	PCON_07777	antisense	17	45.6096	37.2729	6	20.6216	29.0957	9	9.04239	99.5313	2	15.9456	12.5427
343	1	65758	65833	GT	AG	PCON_07777	antisense	13	45.6096	28.5028	2	20.6216	9.69855	0	9.04239	0	11	15.9456	68.9847
343	1	65972	66026	GT	AG	PCON_07777	antisense	13	45.6096	28.5028	5	20.6216	24.2464	6	9.04239	66.3542	2	15.9456	12.5427
343	1	69164	69361	GT	AG	PCON_07777	antisense	22	45.6096	48.2355	10	20.6216	48.4928	10	9.04239	110.59	2	15.9456	12.5427
343	1	69177	69361	GT	AG	PCON_07777	antisense	5	45.6096	10.9626	5	20.6216	24.2464	0	9.04239	0	0	15.9456	0
344	2	26698	26758	GT	AG	PCON_07791	antisense	8	39.3533	20.3287	8	24.4324	32.7434	0	4.95367	0	0	9.96718	0
347	2	59456	59512	GT	AG	PCON_07819	antisense	156	1069.8	14.5821	156	382.829	40.7493	0	289.261	0	0	397.713	0
358	2	187912	187984	GT	AG	PCON_07923	antisense	9	16.0417	56.1039	1	4.21839	23.7057	5	5.46695	91.4586	3	6.35632	47.1971
359	2	60530	60633	GT	AG	PCON_07943	antisense	7	17.5483	39.8898	0	5.90107	0	7	6.6328	105.536	0	5.01446	0
365	2	177200	177322	GT	AG	PCON_08058	antisense	9	50.7402	17.7374	0	24.7153	0	9	13.7972	65.2308	0	12.2278	0
367	2	4509	4575	GT	AG	PCON_08085	antisense	8	66.9995	11.9404	0	12.1898	0	8	40.1493	19.9256	0	14.6604	0
371	1	26590	26648	GT	AG	PCON_08172	antisense	30	168.717	17.7813	20	38.345	52.158	1	77.3342	1.29309	9	53.0375	16.9691
371	1	27006	27089	GT	AG	PCON_08172	antisense	30	168.717	17.7813	17	38.345	44.3343	8	77.3342	10.3447	5	53.0375	9.42729
375	2	5233	5287	GT	AG	PCON_08202	antisense	27	228.456	11.8185	3	100.193	2.99423	10	48.8315	20.4786	14	79.4315	17.6252
377	1	83982	84048	GT	AG	PCON_08251	antisense	9	16.0558	56.0546	6	4.9145	122.088	2	3.75093	53.3201	1	7.39033	13.5312
377	1	112908	112969	GT	AG	PCON_08260	antisense	178	526.543	33.8054	9	187.412	4.80226	66	154.635	42.6812	103	184.497	55.8275
377	2	149642	149809	GT	AG	PCON_08269	antisense	367	1620.54	22.6468	141	582.018	24.226	122	560.514	21.7657	104	478.008	21.757
378	2	90477	90548	GT	AG	PCON_08306	antisense	19	42.3112	44.9053	3	29.1182	10.3029	5	5.06628	98.6917	11	8.1268	135.355
378	2	111277	111349	GT	AG	PCON_08313	antisense	914	1944.37	47.0076	873	1551.7	56.2609	27	74.7928	36.0997	14	317.876	4.40423
383	1	23173	23248	GT	AG	PCON_08417	antisense	5	26.987	18.5274	1	19.0368	5.25298	0	2.11688	0	4	5.83333	68.5714
383	1	105227	105280	GT	AG	PCON_08442	antisense	37	51.3188	72.0984	28	45.8307	61.0944	6	1.6918	354.652	3	3.7963	79.0244
383	1	138362	138454	GT	AG	PCON_08453	antisense	267	2404.35	11.1049	20	902.346	2.21644	78	431.318	18.0841	169	1070.68	15.7843
383	2	180948	181016	GT	AG	PCON_08467	antisense	90	275.703	32.6439	36	156.551	22.9957	26	38.278	67.9241	28	80.8735	34.622
391	2	34512	34576	GT	AG	PCON_08600	antisense	24	181.925	13.1923	15	78.049	19.2187	9	30.5899	29.4215	0	73.2859	0
391	2	61914	62256	GT	AG	PCON_08613	antisense	30	163.501	18.3485	3	39.5081	7.59338	17	64.4255	26.3871	10	59.5671	16.7878
391	2	61914	62262	GT	AG	PCON_08613	antisense	33	163.501	20.1834	7	39.5081	17.7179	13	64.4255	20.1783	13	59.5671	21.8241
391	1	104181	104241	GT	AG	PCON_08628	antisense	5	19.3143	25.8876	5	11.9114	41.9765	0	5.99429	0	0	1.40857	0
391	2	399053	399154	GT	AG	PCON_08721	antisense	191	964.459	19.8038	37	356.693	10.3731	58	244.046	23.766	96	363.72	26.3939
392	1	62928	62991	GT	AG	PCON_08736	antisense	28	122.544	22.849	16	55.4788	28.8399	9	32.4316	27.7507	3	34.6334	8.66216
392	2	139352	139556	GT	AG	PCON_08755	antisense	19	51.5574	36.8521	19	50.8426	37.3703	0	0.541216	0	0	0.173649	0
396	1	41284	41471	GT	AG	PCON_08832	antisense	269	786.261	34.2126	102	215.284	47.3792	119	278.131	42.7856	48	292.846	16.3909
396	1	41691	41771	GT	AG	PCON_08832	antisense	146	786.261	18.5689	54	215.284	25.0831	46	278.131	16.539	46	292.846	15.7079
397	1	28282	28470	GT	AG	PCON_08840	antisense	118	943.037	12.5128	45	382.185	11.7744	26	266.045	9.7728	47	294.808	15.9426
397	1	29654	29844	GT	AG	PCON_08840	antisense	206	943.037	21.8443	49	382.185	12.821	106	266.045	39.8429	51	294.808	17.2994
397	1	29938	30038	GT	AG	PCON_08840	antisense	257	943.037	27.2524	87	382.185	22.7638	102	266.045	38.3394	68	294.808	23.0659
398	1	45506	45690	GT	AG	PCON_08871	antisense	6	42.2047	14.2164	0	3.76899	0	6	9.76899	61.4188	0	28.6667	0
408	1	21881	21973	GT	AG	PCON_08937	antisense	21	106.661	19.6886	3	80.2213	3.73966	8	13.5657	58.9721	10	12.8736	77.6781
410	1	1514	1588	GT	AG	PCON_08984	antisense	23	170.258	13.5089	21	96.3988	21.7845	0	37.7919	0	2	36.0674	5.54517
410	1	1519	1588	GT	AG	PCON_08984	antisense	21	170.258	12.3342	11	96.3988	11.4109	5	37.7919	13.2303	5	36.0674	13.8629
414	1	2861	2918	GC	AG	PCON_08987	antisense	33	114.645	28.7846	32	102.549	31.2047	0	6.33839	0	1	5.75743	17.3689
418	1	15431	15709	GT	AG	PCON_09105	antisense	282	1137.47	24.7919	259	467.89	55.3549	0	312.289	0	23	357.291	6.43734
419	2	38235	38287	GT	AG	PCON_09124	antisense	33	259.714	12.7063	18	81.7905	22.0074	11	57.1039	19.2631	4	120.82	3.31072
448	1	51729	51848	GT	AG	PCON_09422	antisense	30	205.59	14.5922	8	175.818	4.55017	18	19.1418	94.0352	4	10.6304	37.628
448	1	98652	98717	GT	AG	PCON_09439	antisense	11	20.6683	53.2216	11	16.6585	66.0322	0	2.70976	0	0	1.3	0
448	2	149875	149967	GT	AG	PCON_09461	antisense	6	56.9361	10.5381	6	21.918	27.3747	0	20.9	0	0	14.118	0
448	2	149890	149955	GT	AG	PCON_09461	antisense	9	56.9361	15.8072	0	21.918	0	9	20.9	43.0622	0	14.118	0
448	1	241825	241919	GT	AG	PCON_09494	antisense	933	4826.47	19.3309	913	4744.28	19.2442	6	31.5197	19.0357	14	50.6762	27.6264
448	1	241870	241943	GT	AG	PCON_09494	antisense	693	4826.47	14.3583	688	4744.28	14.5017	0	31.5197	0	5	50.6762	9.86656
448	1	241870	242303	GT	AG	PCON_09494	antisense	903	4826.47	18.7093	884	4744.28	18.633	2	31.5197	6.34524	17	50.6762	33.5463
448	1	241874	241947	GC	AG	PCON_09494	antisense	602	4826.47	12.4729	585	4744.28	12.3306	4	31.5197	12.6905	13	50.6762	25.6531
448	1	241874	242307	GC	AG	PCON_09494	antisense	904	4826.47	18.73	880	4744.28	18.5487	2	31.5197	6.34524	22	50.6762	43.4129
448	1	242350	242375	GT	AG	PCON_09494	antisense	1299	4826.47	26.9141	1274	4744.28	26.8534	4	31.5197	12.6905	21	50.6762	41.4396
448	1	242350	242447	GT	AG	PCON_09494	antisense	1415	4826.47	29.3175	1373	4744.28	28.9401	8	31.5197	25.381	34	50.6762	67.0926
448	1	258212	258361	GT	AG	PCON_09500	antisense	8	9.46371	84.5334	0	4.44758	0	8	3.13978	254.795	0	1.87634	0
448	1	291204	291272	GT	AG	PCON_09510	antisense	18	118.547	15.1838	0	59.6261	0	2	19.089	10.4772	16	39.8323	40.1684
448	2	453981	454058	GT	AG	PCON_09560	antisense	89	838.023	10.6202	8	343.341	2.33005	52	232.522	22.3635	29	262.16	11.0619
453	2	6440	6498	GT	AG	PCON_09581	antisense	941	4801.77	19.5969	388	258.247	150.244	450	2131.14	21.1155	103	2412.38	4.26964
453	1	161042	161191	GT	AG	PCON_09628	antisense	173	1305.27	13.2539	12	491.454	2.44174	43	370.632	11.6018	118	443.187	26.6253
453	1	161707	161758	GT	AG	PCON_09628	antisense	132	1305.27	10.1128	72	491.454	14.6504	6	370.632	1.61886	54	443.187	12.1845
456	1	5459	5519	GT	AG	PCON_09640	antisense	6	39.4592	15.2056	6	28.9205	20.7465	0	6.44481	0	0	4.09382	0
456	2	30083	30142	GT	AG	PCON_09650	antisense	99	98.0702	100.948	21	48.0965	43.6623	16	13.2999	120.302	62	36.6739	169.058
456	2	30255	30316	GT	AG	PCON_09650	antisense	51	98.0702	52.0036	2	48.0965	4.15831	26	13.2999	195.491	23	36.6739	62.7149
456	2	30260	30316	GT	AG	PCON_09650	antisense	76	98.0702	77.4955	15	48.0965	31.1873	28	13.2999	210.528	33	36.6739	89.9823
456	1	55090	55141	GT	AG	PCON_09656	antisense	12	24.1254	49.7401	9	10.0941	89.1614	2	5.40264	37.0189	1	8.62871	11.5892
464	1	77483	77570	GT	AG	PCON_09717	antisense	33	94.0974	35.07	9	55.9677	16.0807	12	13.9636	85.9376	12	24.1661	49.6563
464	1	79765	80176	GT	AG	PCON_09717	antisense	20	94.0974	21.2546	1	55.9677	1.78674	1	13.9636	7.16147	18	24.1661	74.4845
464	2	120885	120959	GT	AG	PCON_09726	antisense	16	46.6575	34.2924	8	19.4575	41.1152	1	9.29731	10.7558	7	17.9027	39.1003
465	1	13939	14026	GT	AG	PCON_09739	antisense	7	18.8328	37.1692	7	13.7206	51.0183	0	2.79098	0	0	2.32123	0
465	2	49637	49736	GT	AG	PCON_09750	antisense	36	251.693	14.3031	28	39.9708	70.0511	4	30.9347	12.9305	4	180.788	2.21254
465	2	49803	49871	GT	AG	PCON_09750	antisense	52	251.693	20.6601	37	39.9708	92.5676	0	30.9347	0	15	180.788	8.29702
471	2	37026	37085	GT	AG	PCON_09772	antisense	11	75.5961	14.551	11	40.9316	26.8741	0	3.04235	0	0	31.6221	0
471	1	47103	47170	GT	AG	PCON_09775	antisense	31	236.214	13.1237	24	117.248	20.4694	4	78.9474	5.06667	3	40.0187	7.49649
471	1	47425	47478	GT	AG	PCON_09775	antisense	169	236.214	71.5453	72	117.248	61.4083	50	78.9474	63.3333	47	40.0187	117.445
471	1	81641	81845	GT	AG	PCON_09784	antisense	26	254.963	10.1976	26	232.705	11.1729	0	7.45215	0	0	14.8053	0
476	2	23764	23831	GT	AG	PCON_09820	antisense	490	1183.61	41.3987	174	436.244	39.8859	123	349.931	35.1498	193	397.437	48.5611
482	1	13766	13830	GT	AG	PCON_09860	antisense	7	26.341	26.5746	0	11.1622	0	7	9.06653	77.2071	0	6.11227	0
488	1	20087	20303	GT	AG	PCON_09958	antisense	153	576.236	26.5516	34	217.687	15.6187	91	184.624	49.2894	28	173.925	16.0989
488	1	20752	20815	GT	AG	PCON_09958	antisense	129	576.236	22.3866	55	217.687	25.2656	65	184.624	35.2067	9	173.925	5.17464
491	2	10389	10450	GT	AG	PCON_09972	antisense	172	1405.26	12.2398	11	326.916	3.36478	155	520.148	29.7992	6	558.191	1.0749
493	1	41614	41666	GT	AG	PCON_10026	antisense	19	29.1912	65.0881	12	20.4989	58.5397	7	6.39341	109.488	0	2.2989	0
493	2	86538	86595	GT	AG	PCON_10037	antisense	13	107.9	12.0482	13	103.105	12.6085	0	3.55675	0	0	1.23775	0
495	2	45522	45595	GT	AG	PCON_10055	antisense	315	1597.37	19.7199	315	708.081	44.4864	0	490.736	0	0	398.553	0
499	2	29955	30013	GT	AG	PCON_10129	antisense	8	19.4826	41.0624	7	18.1657	38.5342	0	0.880814	0	1	0.436047	229.333
507	2	201184	201228	GT	AG	PCON_10265	antisense	12	38.0287	31.5551	0	18.7047	0	11	10.6617	103.173	1	8.6623	11.5443
507	2	202114	202244	GT	AG	PCON_10265	antisense	17	38.0287	44.7031	14	18.7047	74.8473	0	10.6617	0	3	8.6623	34.6328
507	1	205987	206095	GT	AG	PCON_10268	antisense	16	143.27	11.1677	12	41.8456	28.6768	2	69.8026	2.86522	2	31.6218	6.32476
520	2	42277	42337	GT	AG	PCON_10435	antisense	11	21.2152	51.8496	0	10.9848	0	2	3.39766	58.864	9	6.83275	131.719
526	2	93570	93671	GT	AG	PCON_10467	antisense	8	58.099	13.7696	0	40.9023	0	8	10.4707	76.4037	0	6.72603	0
526	2	93576	93628	GT	AG	PCON_10467	antisense	8	58.099	13.7696	4	40.9023	9.7794	4	10.4707	38.2019	0	6.72603	0
526	2	95145	95252	GT	AG	PCON_10467	antisense	9	58.099	15.4908	9	40.9023	22.0036	0	10.4707	0	0	6.72603	0
532	2	45887	45953	GC	AG	PCON_10524	antisense	35	162.591	21.5265	35	82.3732	42.4896	0	1.27536	0	0	78.942	0
532	1	47117	47182	GT	AG	PCON_10525	antisense	270	184.409	146.413	44	56.8234	77.4329	29	7.33421	395.407	197	120.252	163.823
532	1	47660	47812	GT	AG	PCON_10525	antisense	142	184.409	77.0025	52	56.8234	91.5116	0	7.33421	0	90	120.252	74.8429
532	1	81122	81174	GT	AG	PCON_10538	antisense	7	43.7762	15.9904	6	31.0878	19.3002	0	0	NA	1	12.6884	7.88122
532	1	81382	81542	GT	AG	PCON_10538	antisense	5	43.7762	11.4217	4	31.0878	12.8668	0	0	NA	1	12.6884	7.88122
532	1	81389	81449	GT	AG	PCON_10538	antisense	15	43.7762	34.2652	8	31.0878	25.7336	0	0	NA	7	12.6884	55.1686
532	1	81393	81449	GT	AG	PCON_10538	antisense	7	43.7762	15.9904	3	31.0878	9.65008	0	0	NA	4	12.6884	31.5249
539	1	26230	26285	GT	AG	PCON_10575	antisense	38	161.334	23.5536	16	58.655	27.2782	11	51.3044	21.4406	11	51.3745	21.4114
543	2	28500	28555	GT	AG	PCON_10649	antisense	13	41.4881	31.3343	3	16.7137	17.9494	10	7.32972	136.431	0	17.4447	0
545	1	2168	2235	GT	AG	PCON_10685	antisense	40	164.609	24.3001	40	118.478	33.7616	0	27.2749	0	0	18.8558	0
545	1	2277	2326	GT	AG	PCON_10685	antisense	46	164.609	27.9451	45	118.478	37.9818	0	27.2749	0	1	18.8558	5.30341
548	1	9106	9176	GT	AG	PCON_10695	antisense	167	1542.7	10.8252	4	615.368	0.650017	143	396.03	36.1083	20	531.301	3.76435
548	1	39488	39675	GT	AG	PCON_10702	antisense	29	238.877	12.1401	18	129.756	13.8722	2	37.8857	5.27904	9	71.2356	12.6341
548	1	40237	40304	GT	AG	PCON_10702	antisense	33	238.877	13.8146	8	129.756	6.16543	14	37.8857	36.9533	11	71.2356	15.4417
548	2	41967	42055	GT	AG	PCON_10703	antisense	119	562.46	21.1571	46	235.15	19.562	32	151.933	21.062	41	175.377	23.3782
548	2	42385	42574	GT	AG	PCON_10703	antisense	235	562.46	41.7808	170	235.15	72.2942	13	151.933	8.55642	52	175.377	29.6504
550	2	69654	69706	GT	AG	PCON_10751	antisense	447	809.466	55.2216	39	233.958	16.6697	63	121.23	51.9672	345	454.277	75.9448
550	2	192582	192641	GT	AG	PCON_10788	antisense	75	613.347	12.228	75	257.735	29.0997	0	162.527	0	0	193.085	0
554	1	88078	88211	GT	AG	PCON_10832	antisense	189	717.765	26.3317	103	410.649	25.0823	29	98.8541	29.3362	57	208.262	27.3694
558	2	24162	24237	GT	AG	PCON_10854	antisense	123	283.05	43.4552	17	197.191	8.62108	56	63.3952	88.3347	50	22.4642	222.576
558	1	24189	24248	GT	AG	PCON_10853	antisense	109	848.733	12.8427	109	350.406	31.1067	0	242.274	0	0	256.053	0
558	2	25342	25546	GT	AG	PCON_10856	antisense	52	136.359	38.1347	5	18.101	27.6228	44	80.1768	54.8787	3	38.0808	7.87798
558	1	115577	115633	GT	AG	PCON_10884	antisense	23	26.1901	87.8195	19	15.7202	120.863	0	3.01205	0	4	7.45783	53.6349
558	1	173086	173159	GT	AG	PCON_10901	antisense	10	72.7279	13.7499	10	2.15238	464.603	0	1.48304	0	0	69.0925	0
558	1	202322	202381	GT	AG	PCON_10911	antisense	9	44.6757	20.1452	8	42.7882	18.6968	0	0.793173	0	1	1.09438	91.3761
566	2	92355	92429	GT	AG	PCON_10945	antisense	19	120.911	15.7141	18	115.342	15.6058	0	3.34175	0	1	2.22734	44.8966
576	2	53349	53374	GT	AG	PCON_11079	antisense	523	2618.12	19.9762	252	1447.1	17.4141	132	613.443	21.5179	139	557.569	24.9296
576	2	53385	53434	GC	AG	PCON_11079	antisense	353	2618.12	13.483	195	1447.1	13.4752	76	613.443	12.3891	82	557.569	14.7067
576	2	53410	53459	GC	AG	PCON_11079	antisense	481	2618.12	18.372	235	1447.1	16.2393	118	613.443	19.2357	128	557.569	22.9568
576	2	53415	53464	GT	AG	PCON_11079	antisense	504	2618.12	19.2505	253	1447.1	17.4832	132	613.443	21.5179	119	557.569	21.3426
576	2	53500	53621	GC	AG	PCON_11079	antisense	565	2618.12	21.5804	319	1447.1	22.044	123	613.443	20.0508	123	557.569	22.06
579	1	7182	7244	GT	AG	PCON_11105	antisense	281	1228.77	22.8685	55	360.219	15.2685	190	480.058	39.5785	36	388.489	9.26668
580	2	82262	82430	GT	AG	PCON_11134	antisense	100	553.717	18.0598	24	211.022	11.3732	38	183.796	20.6751	38	158.899	23.9146
580	2	94544	94609	GT	AG	PCON_11141	antisense	90	513.775	17.5174	90	176.677	50.9405	0	155.659	0	0	181.44	0
580	1	104092	104151	GT	AG	PCON_11144	antisense	15	64.4615	23.2697	3	26.145	11.4745	7	12.7293	54.9913	5	25.5873	19.541
583	1	62112	62172	GT	AG	PCON_11177	antisense	7	26.0272	26.8949	0	8.71882	0	0	2.42328	0	7	14.8851	47.0269
583	1	237389	237443	GT	AG	PCON_11230	antisense	27	229.205	11.7799	15	89.3194	16.7937	2	44.9829	4.44613	10	94.9023	10.5371
584	1	110227	110287	GT	AG	PCON_11291	antisense	5	47.6231	10.4991	5	27.4993	18.1823	0	15.7389	0	0	4.38493	0
608	2	15832	15938	GT	AG	PCON_11490	antisense	101	1000.45	10.0954	27	385.732	6.99967	59	325.845	18.1068	15	288.874	5.19257
610	2	47162	47218	GT	AG	PCON_11564	antisense	58	388.103	14.9445	35	305.188	11.4683	16	54.7171	29.2413	7	28.1974	24.825
610	2	52396	52479	GT	AG	PCON_11565	antisense	138	362.163	38.1044	77	212.413	36.2502	51	89.9978	56.6681	10	59.7525	16.7357
610	1	54116	54168	GT	AG	PCON_11566	antisense	290	265.328	109.299	126	118.329	106.483	57	78.3493	72.7511	107	68.6502	155.863
629	1	27049	27121	GT	AG	PCON_11610	antisense	15	141.104	10.6304	0	65.8911	0	13	30.1962	43.0518	2	45.0172	4.44274
629	1	28893	28976	GT	AG	PCON_11610	antisense	35	141.104	24.8043	7	65.8911	10.6236	13	30.1962	43.0518	15	45.0172	33.3206
629	1	28920	28976	GC	AG	PCON_11610	antisense	17	141.104	12.0478	5	65.8911	7.58828	1	30.1962	3.31168	11	45.0172	24.4351
629	1	29143	29210	GT	AG	PCON_11610	antisense	37	141.104	26.2217	14	65.8911	21.2472	13	30.1962	43.0518	10	45.0172	22.2137
629	1	36316	36378	GT	AG	PCON_11613	antisense	33	191.403	17.2411	32	95.4953	33.5095	1	40.4865	2.46996	0	55.4216	0
629	1	91781	91866	GT	AG	PCON_11629	antisense	296	1516.17	19.5228	128	690.142	18.5469	65	310.99	20.901	103	515.041	19.9984
629	1	120602	120656	GT	AG	PCON_11637	antisense	79	389.461	20.2844	66	217.566	30.3356	13	78.698	16.5188	0	93.1971	0
634	1	3505	3570	GC	AG	PCON_11733	antisense	215	322.861	66.5922	21	45.0447	46.6203	144	197.305	72.9836	50	80.5113	62.1031
634	1	162003	162067	GT	AG	PCON_11772	antisense	59	431.852	13.6621	12	279.123	4.29918	25	22.3564	111.825	22	130.372	16.8748
634	1	212356	212478	GT	AG	PCON_11789	antisense	15	47.5358	31.5552	7	32.649	21.4402	0	4.3591	0	8	10.5278	75.9896
639	2	19480	19549	GT	AG	PCON_11811	antisense	36	130.985	27.4841	24	52.848	45.4132	8	52.693	15.1823	4	25.4438	15.7209
639	2	29901	29954	GT	AG	PCON_11814	antisense	422	1505.55	28.0295	198	515.476	38.4111	150	228.427	65.6664	74	761.652	9.71572
639	2	30206	30311	GT	AG	PCON_11814	antisense	229	1505.55	15.2103	109	515.476	21.1455	81	228.427	35.4599	39	761.652	5.12045
639	2	30384	30445	GT	AG	PCON_11814	antisense	479	1505.55	31.8155	235	515.476	45.589	181	228.427	79.2375	63	761.652	8.27149
639	2	30597	30660	GT	AG	PCON_11814	antisense	165	1505.55	10.9594	76	515.476	14.7437	72	228.427	31.5199	17	761.652	2.23199
639	2	30919	30978	GT	AG	PCON_11814	antisense	544	1505.55	36.1329	210	515.476	40.7391	190	228.427	83.1774	144	761.652	18.9063
639	2	105999	106051	GT	AG	PCON_11838	antisense	8	45.8818	17.4361	8	25.7973	31.011	0	5.96061	0	0	14.1239	0
649	2	42220	42279	GT	AG	PCON_11880	antisense	36	165.178	21.7946	19	135.692	14.0023	17	15.2449	111.513	0	14.2411	0
649	1	51357	51478	GT	AG	PCON_11885	antisense	13	48.0304	27.0662	6	8.41636	71.2898	5	36.8067	13.5845	2	2.80731	71.2426
654	1	39774	39845	GT	AG	PCON_11951	antisense	8	47.6384	16.7932	6	35.4906	16.9059	2	10.793	18.5305	0	1.35484	0
656	1	153741	153809	GT	AG	PCON_12009	antisense	129	358.512	35.9821	21	168.677	12.4498	65	87.9678	73.8907	43	101.867	42.212
656	2	190813	190912	GT	AG	PCON_12022	antisense	7	44.4896	15.734	0	7.69048	0	0	21.1562	0	7	15.6429	44.7489
656	2	297916	297974	GT	AG	PCON_12059	antisense	29	257.244	11.2733	0	94.6071	0	19	87.7351	21.6561	10	74.9023	13.3507
658	1	36539	36597	GT	AG	PCON_12083	antisense	6	41.0187	14.6275	0	9.48321	0	0	5.82463	0	6	25.7108	23.3365
672	1	4710	4779	GT	AG	PCON_12089	antisense	5	44.0214	11.3581	0	39.9089	0	3	1.15523	259.688	2	2.95726	67.6303
672	2	61911	62101	GT	AG	PCON_12106	antisense	25	122.772	20.3629	25	59.224	42.2126	0	29.575	0	0	33.9734	0
675	1	2976	3030	GT	AG	PCON_12213	antisense	53	312.723	16.9479	2	87.2179	2.29311	8	79.3302	10.0844	43	146.175	29.4168
677	1	19520	19638	GT	AG	PCON_12252	antisense	90	229.465	39.2216	90	130.1	69.1775	0	36.6333	0	0	62.7321	0
677	1	153795	153851	GT	AG	PCON_12302	antisense	509	369.752	137.66	161	104.626	153.882	230	153.047	150.28	118	112.078	105.283
678	1	79621	79677	GT	AG	PCON_12341	antisense	13	25.992	50.0154	11	15.528	70.8398	2	6.15733	32.4816	0	4.30667	0
678	2	342601	342660	GT	AG	PCON_12417	antisense	844	3111.04	27.1292	281	1041.68	26.9756	156	812.014	19.2115	407	1257.35	32.3697
678	2	402143	402198	GT	AG	PCON_12434	antisense	11	103.775	10.5999	1	48.1724	2.07588	0	5.42165	0	10	50.1809	19.9279
682	2	90475	90534	GT	AG	PCON_12525	antisense	94	149.848	62.7303	44	110.574	39.7923	22	16.3176	134.824	28	22.956	121.973
682	2	90816	90868	GT	AG	PCON_12525	antisense	19	149.848	12.6795	0	110.574	0	4	16.3176	24.5134	15	22.956	65.3424
716	2	18674	18726	GT	AG	PCON_12599	antisense	56	279.082	20.0658	21	35.6189	58.9575	27	49.3458	54.7159	8	194.117	4.12122
731	2	24119	24208	GT	AG	PCON_12643	antisense	41	298.794	13.7219	21	150.558	13.9481	2	117.724	1.69889	18	30.5114	58.9944
733	2	85828	85897	GT	AG	PCON_12695	antisense	15	45.8115	32.7428	12	17.6453	68.0069	0	11.1889	0	3	16.9774	17.6706
733	1	116708	116778	GT	AG	PCON_12704	antisense	131	1023.7	12.7967	47	549.069	8.55994	55	181.145	30.3624	29	293.49	9.8811
733	1	116852	116915	GT	AG	PCON_12704	antisense	285	1023.7	27.8401	80	549.069	14.5701	144	181.145	79.4942	61	293.49	20.7844
744	2	41709	41770	GT	AG	PCON_12774	antisense	93	359.716	25.8537	19	108.088	17.5783	31	105.598	29.3568	43	146.031	29.4458
748	2	17607	17731	GT	AG	PCON_12862	antisense	54	69.2647	77.9617	34	39.4871	86.1042	15	14.8906	100.734	5	14.8871	33.5862
785	2	129458	129518	GT	AG	PCON_12984	antisense	14	21.293	65.7492	0	10.0488	0	3	4.04396	74.1848	11	7.20024	152.773
845	2	15394	15558	GT	AG	PCON_13327	antisense	5	33.5679	14.8952	0	24.2	0	5	3.47235	143.994	0	5.89556	0
845	2	238442	238494	GT	AG	PCON_13412	antisense	159	560.384	28.3734	36	194.604	18.4991	108	214.752	50.2906	15	151.028	9.93193
845	2	239137	239211	GT	AG	PCON_13412	antisense	144	560.384	25.6967	42	194.604	21.5823	68	214.752	31.6644	34	151.028	22.5124
861	2	31192	31263	GT	AG	PCON_13493	antisense	10	58.9344	16.968	4	27.107	14.7563	0	17.8331	0	6	13.9943	42.8746
862	1	124897	124953	GT	AG	PCON_13600	antisense	8	48.6909	16.4302	8	45.8344	17.4541	0	0.988962	0	0	1.86755	0
862	1	124897	124966	GT	AG	PCON_13600	antisense	9	48.6909	18.4839	8	45.8344	17.4541	0	0.988962	0	1	1.86755	53.5461
889	1	81935	82123	GT	AG	PCON_13807	antisense	67	427.432	15.675	0	94.6955	0	62	232.651	26.6494	5	100.086	4.99571
889	1	81935	82141	GT	AG	PCON_13807	antisense	46	427.432	10.7619	0	94.6955	0	36	232.651	15.4738	10	100.086	9.99142
899	1	5724	5787	GT	AG	PCON_13815	antisense	2180	3302.87	66.0031	1159	1705.62	67.9518	417	727.269	57.3378	604	869.986	69.4264
899	2	98044	98100	GT	AG	PCON_13844	antisense	97	831.663	11.6634	16	364.519	4.38935	35	250.246	13.9862	46	216.899	21.2081
899	1	156695	156753	GT	AG	PCON_13866	antisense	8	48.0333	16.6551	4	32.1048	12.4592	0	5.45556	0	4	10.473	38.1934
907	2	92250	92320	GT	AG	PCON_13917	antisense	76	406.547	18.694	44	114.747	38.3452	0	129.807	0	32	161.993	19.754
907	1	130919	131064	GT	AG	PCON_13931	antisense	12	71.8748	16.6957	3	41.3309	7.25849	7	19.9514	35.0853	2	10.5925	18.8812
922	2	36938	37002	GT	AG	PCON_13963	antisense	646	3438.09	18.7895	166	1105.41	15.0171	69	952.465	7.24436	411	1380.22	29.7779
922	2	37316	37375	GT	AG	PCON_13963	antisense	793	3438.09	23.0651	190	1105.41	17.1882	96	952.465	10.0791	507	1380.22	36.7333
922	2	57231	57283	GT	AG	PCON_13966	antisense	45	376.602	11.949	45	76.9437	58.4843	0	92.6245	0	0	207.034	0
961	1	5641	5816	GT	AG	PCON_14089	antisense	1202	8329.89	14.43	638	5815.25	10.9712	0	9.98792	0	564	2504.65	22.5181
961	1	6367	6473	GT	AG	PCON_14089	antisense	1058	8329.89	12.7013	698	5815.25	12.0029	0	9.98792	0	360	2504.65	14.3733
961	1	236862	236947	GT	AG	PCON_14149	antisense	22	135.493	16.237	22	66.9727	32.8492	0	36.6487	0	0	31.8717	0
987	1	7140	7195	GT	AG	PCON_14206	antisense	12	72.6494	16.5177	3	18.5531	16.1698	3	17.8329	16.8229	6	36.2634	16.5456
1003	2	73820	73877	GT	AG	PCON_01019	antisense	214	727.284	29.4245	28	242.984	11.5234	91	340.658	26.713	95	143.642	66.1368
1003	2	73859	73926	GT	AG	PCON_01019	antisense	79	727.284	10.8623	22	242.984	9.05408	31	340.658	9.10004	26	143.642	18.1006
1003	2	207915	207977	GT	AG	PCON_01061	antisense	211	446.881	47.2161	92	247.284	37.2042	71	108.167	65.6393	48	91.4299	52.4992
1003	2	208081	208138	GT	AG	PCON_01061	antisense	159	446.881	35.5799	77	247.284	31.1383	41	108.167	37.9044	41	91.4299	44.8431
1011	2	85772	85839	GT	AG	PCON_01098	antisense	141	721.47	19.5434	54	210.392	25.6664	42	188.672	22.2609	45	322.407	13.9575
1011	2	85783	85839	GT	AG	PCON_01098	antisense	100	721.47	13.8606	37	210.392	17.5863	23	188.672	12.1905	40	322.407	12.4067
1046	2	28911	28966	GC	AG	PCON_01157	antisense	5	27.9731	17.8743	0	13.3973	0	5	10.3912	48.1176	0	4.1846	0
1063	2	73855	73909	GT	AG	PCON_01230	antisense	182	521.833	34.8771	96	196.087	48.9578	50	104.53	47.8329	36	221.215	16.2738
1087	2	75060	75196	GT	AG	PCON_01338	antisense	16	127.56	12.5432	16	43.5267	36.759	0	43.9561	0	0	40.0768	0
1087	1	88540	88597	GT	AG	PCON_01343	antisense	9	43.8819	20.5096	1	21.4602	4.6598	8	8.98313	89.0558	0	13.4386	0
1087	2	164388	164468	GT	AG	PCON_01369	antisense	171	1216	14.0624	0	826.513	0	8	20.2373	39.531	163	369.255	44.143
1117	1	75459	75510	GT	AG	PCON_01598	antisense	481	2945.05	16.3325	303	392.027	77.2906	119	1138.08	10.4563	59	1414.95	4.16976
1117	2	139836	139893	GT	AG	PCON_01619	antisense	5	48.0846	10.3983	5	43.2069	11.5722	0	2.4953	0	0	2.38245	0
1144	1	23116	23177	GT	AG	PCON_01834	antisense	94	687.012	13.6824	84	185.445	45.2964	0	199.646	0	10	301.921	3.31212
1145	2	53151	53216	GT	AG	PCON_01865	antisense	65	549.917	11.82	31	200.507	15.4608	16	156.096	10.2501	18	193.314	9.3113
1154	1	30226	30281	GT	AG	PCON_01919	antisense	13	126.157	10.3046	13	123.384	10.5362	0	2.33333	0	0	0.439294	0
1154	1	30331	30532	GT	AG	PCON_01920	antisense	31	102.844	30.1426	31	101.156	30.6458	0	1.21854	0	0	0.470199	0
1154	1	44590	44723	GT	AG	PCON_01925	antisense	233	657.407	35.4423	80	250.391	31.9501	109	249.786	43.6373	44	157.23	27.9845
1154	1	44929	44984	GT	AG	PCON_01925	antisense	304	657.407	46.2423	110	250.391	43.9313	158	249.786	63.254	36	157.23	22.8964
1216	1	48889	48953	GT	AG	PCON_02187	antisense	52	42.2168	123.174	17	12.3479	137.675	2	2.1521	92.9323	33	27.7168	119.061
1216	1	116419	116697	GT	AG	PCON_02211	antisense	90	737.531	12.2029	51	364.988	13.9731	20	177.129	11.2912	19	195.414	9.72294
1216	1	118522	118571	GT	AG	PCON_02212	antisense	11	37.9524	28.9837	9	29.8286	30.1724	0	2.7381	0	2	5.38571	37.1353
1216	1	225718	225769	GT	AG	PCON_02246	antisense	15	71.0536	21.1108	15	24.5255	61.1608	0	15.9412	0	0	30.5869	0
1221	2	69880	69937	GT	AG	PCON_02358	antisense	28	37.6203	74.4279	28	17.1045	163.7	0	7.68165	0	0	12.8341	0
1221	2	139578	139657	GT	AG	PCON_02385	antisense	109	403.078	27.0419	19	316.942	5.99478	36	39.7701	90.5203	54	46.3657	116.465
1253	1	82949	83007	GC	AG	PCON_02498	antisense	75	462.48	16.2169	52	438.007	11.872	0	4.75981	0	23	19.7132	116.673
1253	1	83637	83697	GT	AG	PCON_02498	antisense	55	462.48	11.8924	21	438.007	4.79444	3	4.75981	63.0277	31	19.7132	157.255
1253	2	345186	345431	GT	AG	PCON_02558	antisense	16	129.799	12.3268	0	27.3505	0	0	7.38125	0	16	95.0669	16.8303
1253	1	381034	381088	GT	AG	PCON_02572	antisense	758	724.367	104.643	240	174.797	137.302	221	192.76	114.65	297	356.809	83.2378
1290	2	12972	13032	GT	AG	PCON_02779	antisense	127	674.373	18.8323	61	196.821	30.9926	29	237.135	12.2293	37	240.416	15.39
1330	2	157335	157401	GT	AG	PCON_02832	antisense	11	109.483	10.0472	5	103.396	4.83576	0	0.855053	0	6	5.23138	114.692
1330	2	157335	157406	GT	AG	PCON_02832	antisense	13	109.483	11.874	7	103.396	6.77007	0	0.855053	0	6	5.23138	114.692
1330	2	160875	160940	GT	AG	PCON_02834	antisense	25	87.7325	28.4957	3	20.4089	14.6995	16	22.9676	69.6633	6	44.356	13.5269
1330	1	162193	162251	GT	AG	PCON_02835	antisense	23	163.733	14.0472	4	36.4279	10.9806	13	53.9302	24.1052	6	73.375	8.17717
1330	2	215570	215685	GT	AG	PCON_02853	antisense	8	70.3059	11.3788	3	26.5111	11.316	5	25.6844	19.4671	0	18.1104	0
1330	2	215580	215685	GT	AG	PCON_02853	antisense	15	70.3059	21.3353	14	26.5111	52.808	0	25.6844	0	1	18.1104	5.5217
1330	2	216363	216724	GT	AG	PCON_02854	antisense	10	25.2157	39.6579	0	16.4183	0	0	4.13072	0	10	4.66667	214.286
1330	2	261291	261374	GT	AG	PCON_02863	antisense	143	1275.62	11.2102	125	744.583	16.7879	0	226.418	0	18	304.622	5.90896
1335	1	15481	15538	GT	AG	PCON_02918	antisense	29	56.2456	51.5595	29	54.5947	53.1187	0	0.204708	0	0	1.44626	0
1351	2	32395	32579	GT	AG	PCON_03030	antisense	8	55.8983	14.3117	8	30.8672	25.9175	0	5.73258	0	0	19.2985	0
1375	2	66511	66768	GT	AG	PCON_03108	antisense	5	23.6351	21.1549	4	7.38063	54.1959	1	9	11.1111	0	7.2545	0
1375	2	105623	105686	GT	AG	PCON_03117	antisense	371	1119.14	33.1504	210	495.567	42.3757	89	189.555	46.952	72	434.018	16.5892
1375	2	105626	105686	GT	AG	PCON_03117	antisense	669	1119.14	59.778	363	495.567	73.2494	166	189.555	87.5734	140	434.018	32.2568
1375	1	229608	229675	GT	AG	PCON_03152	antisense	34	181.09	18.7752	17	117.49	14.4693	7	30.0345	23.3065	10	33.5659	29.7921
1375	1	229608	229680	GT	AG	PCON_03152	antisense	49	181.09	27.0583	0	117.49	0	19	30.0345	63.2606	30	33.5659	89.3764
1375	2	243451	243503	GT	AG	PCON_03158	antisense	18	123.51	14.5737	10	43.6916	22.8877	4	37.4736	10.6742	4	42.3446	9.44629
1375	2	243454	243503	GT	AG	PCON_03158	antisense	143	123.51	115.78	45	43.6916	102.995	67	37.4736	178.793	31	42.3446	73.2088
1448	2	48510	48565	GT	AG	PCON_03338	antisense	94	735.248	12.7848	81	282.736	28.6487	1	208.376	0.479902	12	244.136	4.91529
1448	2	48510	48572	GT	AG	PCON_03338	antisense	256	735.248	34.8182	207	282.736	73.2133	3	208.376	1.43971	46	244.136	18.8419
1448	2	48783	49029	GT	AG	PCON_03338	antisense	110	735.248	14.9609	87	282.736	30.7708	6	208.376	2.87941	17	244.136	6.96333
1448	2	49096	49246	GT	AG	PCON_03338	antisense	78	735.248	10.6087	11	282.736	3.89056	19	208.376	9.11814	48	244.136	19.6612
1449	1	32502	32587	GT	AG	PCON_03349	antisense	242	1199.82	20.1698	8	415.082	1.92733	167	378.689	44.0995	67	406.045	16.5006
1449	1	32872	32934	GT	AG	PCON_03349	antisense	136	1199.82	11.3351	8	415.082	1.92733	54	378.689	14.2597	74	406.045	18.2246
1449	1	60795	60896	GT	AG	PCON_03354	antisense	5	28.215	17.7211	3	12.1572	24.6767	0	7.82567	0	2	8.23209	24.2952
1462	1	68323	68420	GT	AG	PCON_03478	antisense	47	340.51	13.8028	14	316.751	4.41988	22	14.2307	154.596	11	9.52856	115.442
1469	2	39616	39695	GC	AG	PCON_03506	antisense	364	1351.54	26.9322	147	356.22	41.2666	112	440.171	25.4447	105	555.151	18.9138
1469	2	48913	49117	GT	AG	PCON_03509	antisense	8	43.0798	18.5702	8	3.92664	203.736	0	9.67825	0	0	29.4749	0
1469	1	50574	50626	GT	AG	PCON_03510	antisense	9	65.5524	13.7295	5	24.6909	20.2503	0	20.2562	0	4	20.6052	19.4125
1473	2	29284	29342	GT	AG	PCON_03522	antisense	36	303.995	11.8423	36	303.415	11.8649	0	0.320733	0	0	0.258769	0
1473	2	50726	50847	GT	AG	PCON_03531	antisense	21	111.038	18.9124	3	45.2051	6.63642	8	27.9385	28.6344	10	37.8949	26.3888
1495	2	44342	44393	GT	AG	PCON_03699	antisense	252	1325.6	19.0102	91	611.905	14.8716	69	340.745	20.2497	92	372.952	24.6681
1496	2	19258	19321	GT	AG	PCON_03728	antisense	150	220.138	68.1391	42	115.267	36.4373	70	51.4616	136.024	38	53.4096	71.1483
1524	2	202481	202806	GT	AG	PCON_03958	antisense	81	772.995	10.4787	22	380.367	5.78389	29	175.119	16.5602	30	217.509	13.7925
1524	2	210738	210814	GT	AG	PCON_03959	antisense	74	684.939	10.8039	16	320.882	4.98625	6	91.9995	6.52177	52	272.057	19.1136
1524	2	212786	212882	GT	AG	PCON_03959	antisense	83	684.939	12.1179	33	320.882	10.2841	0	91.9995	0	50	272.057	18.3785
1524	2	212802	212882	GT	AG	PCON_03959	antisense	98	684.939	14.3078	27	320.882	8.4143	4	91.9995	4.34785	67	272.057	24.6272
1524	2	233632	233689	GT	AG	PCON_03964	antisense	810	673.828	120.209	223	206.812	107.827	36	58.0111	62.0571	551	409.006	134.717
1557	1	72506	72560	GT	AG	PCON_04176	antisense	25	24.441	102.287	24	14.7402	162.82	0	0.992978	0	1	8.70787	11.4839
1570	2	106003	106053	GC	AG	PCON_04236	antisense	323	636.491	50.747	132	80.2397	164.507	70	397.755	17.5988	121	158.497	76.3423
1576	1	72645	72858	GT	AG	PCON_04265	antisense	5	35.8681	13.94	0	30.816	0	5	2.95833	169.014	0	2.09375	0
1594	2	40252	40305	GT	AG	PCON_04332	antisense	97	139.075	69.7467	0	66.5108	0	11	6.81539	161.399	86	65.7485	130.802
1594	2	114954	115010	GT	AG	PCON_04351	antisense	5	22.694	22.0323	5	17.0519	29.3222	0	0.412568	0	0	5.22951	0
1594	2	148164	148249	GT	AG	PCON_04361	antisense	98	158.975	61.645	0	9.59696	0	25	45.7909	54.596	73	103.587	70.4723
1594	2	148488	148571	GT	AG	PCON_04361	antisense	40	158.975	25.1612	1	9.59696	10.42	17	45.7909	37.1253	22	103.587	21.2382
1594	1	174909	174968	GT	AG	PCON_04369	antisense	12	35.2108	34.0804	2	16.1052	12.4184	6	7.23473	82.9333	4	11.8709	33.6958
1594	2	195735	195791	GC	AG	PCON_04380	antisense	220	882.607	24.9262	193	559.104	34.5195	15	113.07	13.2661	12	210.433	5.70252
1604	1	184074	184137	GT	AG	PCON_04440	antisense	23	212.814	10.8075	9	184.871	4.86825	2	4.78481	41.7989	12	23.1582	51.8174
1604	2	218618	218754	GT	AG	PCON_04449	antisense	11	46.181	23.8193	0	18.3907	0	4	10.5497	37.9159	7	17.2406	40.6018
1604	2	218965	219020	GT	AG	PCON_04449	antisense	7	46.181	15.1577	0	18.3907	0	5	10.5497	47.3949	2	17.2406	11.6005
1616	1	70553	70609	GC	AG	PCON_04481	antisense	10	97.7943	10.2255	1	29.3354	3.40885	9	54.455	16.5274	0	14.004	0
1616	1	71286	71454	GT	AG	PCON_04481	antisense	20	97.7943	20.4511	19	29.3354	64.7681	0	54.455	0	1	14.004	7.14083
1621	2	78082	78132	GT	AG	PCON_04569	antisense	32	21.2429	150.639	9	7.33333	122.727	4	5.42714	73.7037	19	8.48241	223.993
1628	1	27211	27275	GT	AG	PCON_04613	antisense	205	1707.18	12.0081	57	527.413	10.8075	116	627.555	18.4844	32	552.207	5.79493

## Sheet: genes_with_put_antisense_splice
Table S3, sheet 2. Antisense splice sites in RNA-seq reads.
Tophat splice sites in antisense direction to annotated genes, with >= 5 spliced reads, with no. of spliced reads >= 10 % of avg. coverage,
with intron consensus sequences GT/AG or GC/AG, and which were checked manually to remove sites that are annotation errors, within repeat or gap regions.
This list contains the 281 genes that contain antisense splice sites that fit the criteria.
locus_tag	scaffold	strand	no. of antisense splice sites in gene	length of gene	length of mRNA	Best blast hit vs. swissprot or nr (no hit: Protein of unknown function)	Pfam domain model name for all domains found in the protein (sorted by e-value)	WolfPsort predictions
PCON_10467	526	2	3	2446	2201	Similar to High-affinity methionine permease; acc. no. P50276	AA_permease	plas 27
PCON_08937	408	1	1	1732	1559	Similar to Pachytene checkpoint protein 2 homolog; acc. no. Q6P4W8	AAA	mito 18.5, mito_nucl 11.5, cyto 5
PCON_11629	629	1	1	5641	5169	Similar to Metal resistance protein YCF1; acc. no. P39109	ABC_membrane,ABC_tran,SMC_N	plas 22, E.R. 3
PCON_04951	188	1	3	3243	3175	Similar to Acetyl-CoA hydrolase; acc. no. P15937	AcetylCoA_hydro	cyto 15, mito 11
PCON_12862	748	2	1	1603	1390	Similar to 3-phytase B; acc. no. P34755	Acid_phosphat_A	extr 22, mito 2, nucl 1.5, cyto_nucl 1.5
PCON_10055	495	2	1	1790	1529	Similar to Granaticin polyketide synthase putative ketoacyl reductase 2; acc. no. P16543	adh_short,KR	cyto 13.5, cyto_mito 12.166, mito 9.5, cyto_nucl 8.833
PCON_01598	1117	1	1	1867	1813	Similar to Protoporphyrinogen oxidase; acc. no. Q10062	Amino_oxidase	cyto 7.5, cyto_nucl 6.5, mito 6, nucl 4.5, plas 4, extr 2, E.R. 2
PCON_12302	677	1	1	2472	2306	Similar to Putative bifunctional amine oxidase DDB_G0291301; acc. no. Q54EW2	Amino_oxidase	cyto_mito 11.833, mito 11.5, cyto 11, cyto_pero 7.333
PCON_07777	343	1	11	17228	16751	Similar to Nonribosomal peptide synthetase 8; acc. no. Q4WVN4	AMP-binding,Condensation,PP-binding,AATase	plas 17, mito 5, cyto 2, E.R. 2
PCON_01230	1063	2	1	1853	1853	Similar to Putative agmatinase 2; acc. no. O42887	Arginase	extr 16, cyto 7.5, cyto_nucl 4.5
PCON_08260	377	1	1	3200	2611	Similar to Protein polybromo-1; acc. no. Q90941	Bromodomain	nucl 25.5, cyto_nucl 15
PCON_02358	1221	2	1	1805	1646	Similar to Cholinesterase; acc. no. O62760	COesterase,Abhydrolase_3	extr 19, E.R. 3, mito 1, plas 1, pero 1, golg 1, vacu 1
PCON_03958	1524	2	1	2122	1863	Similar to Sec14 cytosolic factor; acc. no. Q10137	CRAL_TRIO	cyto 18, nucl 8
PCON_09784	471	1	1	971	909	Similar to Acetylxylan esterase 2; acc. no. O59893	Cutinase	extr 27
PCON_07462	326	2	1	1493	1373	Similar to conserved hypothetical protein [Arthroderma otae CBS 113480]; acc. no. XP_002851158	Cyclase	cyto 17.5, cyto_nucl 11.833, cyto_mito 11.666, mito 4.5
PCON_05506	215	1	1	4595	4543	Protein of unknown function	Cyt-b5	cyto 19, cyto_nucl 12.833, nucl 4.5, mito_nucl 3.666
PCON_09581	453	2	1	2362	2249	Similar to Aprataxin-like protein; acc. no. O74859	DcpS_C,HIT	nucl 15, mito 8, cyto 4
PCON_09422	448	1	1	898	790	Similar to hypothetical protein PTT_14603 [Pyrenophora teres f. teres 0-1]; acc. no. XP_003302686	DNA_binding_1	cyto 15.5, cyto_nucl 10.5, cysk 6, nucl 4.5
PCON_11141	580	2	1	3900	3834	Similar to DNA polymerase gamma, mitochondrial; acc. no. Q9Y767	DNA_pol_A	mito 22.5, cyto_mito 12.5, nucl 3
PCON_12695	733	2	1	2449	2165	Similar to hypothetical protein AKAW_04063 [Aspergillus kawachii IFO 4308]; acc. no. GAA85949	DUF1680	extr 15, cyto 3, plas 3, E.R. 3, mito 2
PCON_04380	1594	2	1	1825	1376	Similar to Uncharacterized protein C1734.10c; acc. no. O74751	DUF2351	extr 12, mito 7.5, cyto_mito 6, cyto 3.5, nucl 1, pero 1, E.R. 1, vacu 1
PCON_07255	306	2	1	1459	1399	Similar to Probable transcriptional regulatory protein Ppro_2673; acc. no. A1ASF6	DUF28	mito 25.5, cyto_mito 13.5
PCON_09717	464	1	2	5563	5388	Protein of unknown function	DUF3712	plas 14, nucl 4, cyto 4, cyto_nucl 4
PCON_03959	1524	2	3	4078	4022	Similar to P-type cation-transporting ATPase; acc. no. P38360	E1-E2_ATPase,Hydrolase,HMA	plas 24, golg 2
PCON_11105	579	1	1	1173	1113	Similar to Probable transport protein YPL264C; acc. no. Q08980	EamA	plas 25
PCON_12252	677	1	1	2362	2217	Similar to Putative uncharacterized oxidoreductase C513.07; acc. no. Q9UT59	Epimerase,NAD_binding_4,3Beta_HSD,KR,adh_short	cyto 11, cysk 8, cyto_mito 8
PCON_01994	117	2	3	1581	1477	Similar to Uncharacterized protein YLL056C; acc. no. Q12177	Epimerase,NAD_binding_4,NmrA,Semialdhyde_dh	cyto 25.5, cyto_nucl 13.5
PCON_01338	1087	2	1	2154	1889	Similar to 3-hydroxybenzoate 6-hydroxylase; acc. no. Q3S4B7	FAD_binding_3,DAO,Pyr_redox_2,Trp_halogenase	cyto 10.5, cyto_nucl 6, extr 5, mito 3, E.R. 3, plas 2, pero 2
PCON_13844	899	2	1	3083	2819	Similar to Phenol 2-monooxygenase; acc. no. P15245	FAD_binding_3,Phe_hydrox_dim	cyto 11.5, cyto_nucl 9.5, nucl 6.5, mito 6
PCON_09628	453	1	2	2801	2446	Similar to E3 ubiquitin-protein ligase DMA2; acc. no. P53924	FHA	mito 16, extr 8, cyto 2
PCON_11733	634	1	1	1999	1766	Similar to Cytochrome b2, mitochondrial; acc. no. P00175	FMN_dh,Cyt-b5	cysk 17, cyto 6.5, cyto_nucl 4.5, nucl 1.5
PCON_13327	845	2	1	1578	1465	Similar to FMN-dependent NADPH-azoreductase; acc. no. O07529	FMN_red	mito 24.5, cyto_mito 13.5
PCON_11880	649	2	1	2774	2642	Similar to Dimethylaniline monooxygenase [N-oxide-forming] 1; acc. no. P16549	FMO-like,Pyr_redox_2	mito 10.5, cyto_mito 9, cyto 6.5, nucl 4, cysk 3
PCON_02444	124	1	1	1654	1456	Similar to Uncharacterized transcriptional regulatory protein C11D3.07c; acc. no. Q10086	Fungal_trans	mito 11, nucl 7, cyto 7, cyto_nucl 7
PCON_09750	465	2	2	4013	3767	Similar to Uncharacterized transcriptional regulatory protein C1683.13c; acc. no. Q9P6I9	Fungal_trans,Zn_clus	nucl 18, mito 2, cyto 2, plas 2, cyto_mito 2
PCON_01820	114	2	1	605	507	Similar to Choline dehydrogenase; acc. no. Q1QXE1	GMC_oxred_C	cyto 18, mito_nucl 5, nucl 4.5, mito 4.5
PCON_05968	227	2	1	5355	4614	Similar to Cholesterol oxidase; acc. no. Q57307	GMC_oxred_C	mito 17, cyto 8.5, cyto_nucl 5
PCON_13807	889	1	2	1363	1363	Similar to hypothetical protein [Tuber melanosporum Mel28]; acc. no. XP_002839558	G-patch	nucl 19, cyto 4, mito 2, pero 2
PCON_04332	1594	2	1	3153	3093	Similar to Protein alcS; acc. no. Q24JP1	Grp1_Fun34_YaaH	plas 25
PCON_10695	548	1	1	9738	9025	Similar to Hybrid signal transduction histidine kinase J; acc. no. Q54YZ9	HATPase_c,Response_reg,HisKA,Pkinase,Pkinase_Tyr,GAF	nucl 14.5, cyto_nucl 9, mito 8, cyto 2.5
PCON_13917	907	2	1	2073	2021	Similar to Homogentisate 1,2-dioxygenase; acc. no. Q54QI4	HgmA	cyto 16, cyto_nucl 10.5, pero 7, nucl 3
PCON_10853	558	1	1	3519	2893	Similar to Histone H3-like centromeric protein cnp1; acc. no. Q9Y812	Histone	nucl 17, mito 7, cyto 2
PCON_09105	418	1	1	6055	4911	Similar to Protein ste16; acc. no. Q09743	HR1	mito 15, nucl 4, plas 4, cyto 3
PCON_11613	629	1	1	1436	1371	Similar to Uncharacterized protein C3F10.06c; acc. no. Q10181	Init_tRNA_PT	cyto 19.5, cyto_nucl 11.5, pero 5
PCON_11637	629	1	1	2163	2116	Similar to Protein LAS1; acc. no. P36146	Las1	mito 11, cyto 6.5, cyto_nucl 6.5, nucl 5.5, pero 2
PCON_13412	845	2	2	1748	1460	Similar to Protein MNN4; acc. no. P36044	LicD	extr 17, golg 4, mito 2, E.R. 2
PCON_03158	1375	2	2	1492	1326	Similar to GDSL esterase/lipase At2g04570; acc. no. Q9SJB4	Lipase_GDSL	extr 26
PCON_03509	1469	2	1	833	777	Similar to Rhamnogalacturonan acetylesterase rhgT; acc. no. O31523	Lipase_GDSL	mito 13, extr 10, cyto 2
PCON_08840	397	1	3	6667	6619	Similar to Septation initiation network scaffold protein cdc11; acc. no. O74473	LRR_1	nucl 22.5, cyto_nucl 14, cyto 4.5
PCON_07943	359	2	1	3649	2628	Similar to hypothetical protein FOXB_16367 [Fusarium oxysporum Fo5176]; acc. no. EGU73132	MACPF	mito 10, cyto 7.5, cyto_nucl 6, nucl 3.5, pero 2, golg 2
PCON_02211	1216	1	1	1340	1263	Similar to hypothetical protein [Tuber melanosporum Mel28]; acc. no. XP_002836259	Mem_trans	plas 19, E.R. 6
PCON_07576	334	2	1	2338	2157	Similar to Uncharacterized transporter C5D6.04; acc. no. O14197	Mem_trans	plas 17, E.R. 6, vacu 2
PCON_02835	1330	1	1	1982	1304	Similar to hypothetical protein [Tuber melanosporum Mel28]; acc. no. XP_002836176	Methyltransf_11,Methyltransf_12	nucl 9.5, cyto_nucl 8.5, cyto 6.5, cysk 5, pero 3
PCON_05539	216	2	1	1506	1459	Similar to Uncharacterized methyltransferase C70.08c; acc. no. O74529	Methyltransf_11,Methyltransf_12,RrnaAD	cyto 14.5, cyto_mito 10.5, mito 5.5, cysk 4
PCON_06356	250	2	1	1269	1131	Similar to Uncharacterized protein YBR271W; acc. no. P38347	Methyltransf_16	mito 7, cyto 6.5, cyto_nucl 5, extr 4, plas 3, nucl 2.5, pero 2
PCON_11134	580	2	1	2559	1929	Similar to Polyamine transporter 4; acc. no. Q12256	MFS_1,Sugar_tr	plas 26
PCON_13815	899	1	1	2823	2167	Similar to Uncharacterized MFS-type transporter C1271.10c; acc. no. O94343	MFS_1,Sugar_tr	plas 26
PCON_12599	716	2	1	2843	1981	Similar to Uncharacterized transporter C3H1.06c; acc. no. Q10072	MFS_1,TRI12,Sugar_tr	plas 26
PCON_09972	491	2	1	1704	1452	Similar to Peroxisomal adenine nucleotide transporter 1; acc. no. Q75A82	Mito_carr	cyto 8.5, cyto_nucl 6.5, mito 6, extr 4, nucl 3.5, plas 2, pero 2
PCON_12106	672	2	1	7163	7023	Similar to Protein mms22; acc. no. O14207	Mus7	nucl 10, cyto_nucl 10, cyto 8, mito 3, plas 2, pero 2
PCON_07586	334	1	2	2039	1901	Similar to UPF0586 protein C1778.07; acc. no. Q9Y7J3	N2227	cysk 13, cyto 10, pero 4
PCON_11885	649	1	1	1842	1614	Similar to Putative disease resistance RPP13-like protein 1; acc. no. Q9LRR4	NB-ARC	nucl 10.5, cyto_nucl 10, cyto 8.5, mito 5
PCON_01019	1003	2	2	1699	1412	Protein of unknown function	no hits above threshold	nucl 25.5, cyto_nucl 14
PCON_01061	1003	2	2	627	521	Protein of unknown function	no hits above threshold	nucl 18, cyto_nucl 12, mito 4, cyto 4
PCON_01157	1046	2	1	968	818	Protein of unknown function	no hits above threshold	mito 14.5, mito_nucl 11.333, nucl 7, cyto_nucl 5.333, cyto 2.5
PCON_01254	107	2	3	2527	2186	Similar to Origin recognition complex subunit 5; acc. no. O43114	no hits above threshold	nucl 16.5, cyto_nucl 12, cyto 6.5, pero 2
PCON_01343	1087	1	1	1117	1067	Protein of unknown function	no hits above threshold	nucl 13.5, mito 11, cyto_nucl 8.5
PCON_01369	1087	2	1	855	805	Similar to hypothetical protein [Tuber melanosporum Mel28]; acc. no. XP_002841011	no hits above threshold	extr 26
PCON_01619	1117	2	1	373	319	Protein of unknown function	no hits above threshold	mito 18, nucl 4, cyto 4, cyto_nucl 4
PCON_01834	1144	1	1	957	824	Similar to hypothetical protein LEMA_P080600.1 [Leptosphaeria maculans JN3]; acc. no. CBX98821	no hits above threshold	nucl 18, cyto_nucl 12, mito 5, cyto 4
PCON_01865	1145	2	1	1142	1043	Similar to hypothetical protein [Tuber melanosporum Mel28]; acc. no. XP_002839494	no hits above threshold	mito 14.5, mito_nucl 11, nucl 6.5, cyto 4
PCON_01919	1154	1	1	484	453	Similar to conserved hypothetical protein [Ajellomyces capsulatus NAm1]; acc. no. XP_001537253	no hits above threshold	mito 11, plas 8, E.R. 6, cyto_mito 6
PCON_01920	1154	1	1	625	604	Similar to hypothetical protein MYCTH_2297441 [Myceliophthora thermophila ATCC 42464]; acc. no. XP_003659897	no hits above threshold	plas 19, mito 5, E.R. 2
PCON_01925	1154	1	2	1578	1405	Protein of unknown function	no hits above threshold	mito 15, nucl 10, cyto_nucl 8
PCON_02187	1216	1	1	698	618	Protein of unknown function	no hits above threshold	nucl 19, cyto 5, mito 2
PCON_02212	1216	1	1	468	420	Protein of unknown function	no hits above threshold	mito 12.5, nucl 10.5, cyto_mito 8.333, cyto_nucl 7.333
PCON_02246	1216	1	1	1208	1157	Similar to Protein rds1; acc. no. P53693	no hits above threshold	extr 19, mito 8
PCON_02460	124	1	1	826	740	Protein of unknown function	no hits above threshold	cysk 14, cyto 8.5, cyto_nucl 5, mito 4
PCON_02498	1253	1	2	3474	2981	Protein of unknown function	no hits above threshold	nucl 23, cyto_nucl 15
PCON_02558	1253	2	1	1365	1301	Protein of unknown function	no hits above threshold	extr 12, E.R. 6, golg 5, nucl 1, mito 1, cyto 1, cyto_nucl 1, pero 1, cyto_mito 1, mito_nucl 1, cyto_pero 1
PCON_02572	1253	1	1	2022	1766	Protein of unknown function	no hits above threshold	mito 16, plas 5, nucl 3, extr 1, pero 1, E.R. 1
PCON_02603	126	2	1	1657	446	Protein of unknown function	no hits above threshold	mito 12, nucl 9.5, cyto_nucl 7.5, cyto 4.5
PCON_02779	1290	2	1	4842	4716	Protein of unknown function	no hits above threshold	nucl 20, cyto_nucl 14, cyto 6
PCON_02832	1330	2	2	809	752	Protein of unknown function	no hits above threshold	nucl 9, mito 8, cyto 6, golg 2
PCON_02834	1330	2	1	642	587	Protein of unknown function	no hits above threshold	nucl 10, cyto_nucl 9, mito 6, cyto 6, pero 3
PCON_02853	1330	2	2	1095	1033	Protein of unknown function	no hits above threshold	cysk 16, mito 3, cyto 2.5, cyto_nucl 2.5, plas 2, extr 2
PCON_02854	1330	2	1	355	306	Protein of unknown function	no hits above threshold	mito 17, nucl 8
PCON_02918	1335	1	1	1163	977	Protein of unknown function	no hits above threshold	nucl 11, mito 9.5, cyto_nucl 9.333, cyto_mito 8.166, cyto 5.5
PCON_03030	1351	2	1	1119	1062	Protein of unknown function	no hits above threshold	mito 11, nucl 10.5, cyto_nucl 8.5, cyto 5.5
PCON_03108	1375	2	1	528	444	Protein of unknown function	no hits above threshold	mito 25
PCON_03298	143	2	1	830	679	Protein of unknown function	no hits above threshold	nucl 14, cyto_nucl 12.5, cyto 9, mito 2
PCON_03349	1449	1	2	2080	2080	Similar to hypothetical protein MYCGRDRAFT_110457 [Mycosphaerella graminicola IPO323]; acc. no. EGP85012	no hits above threshold	plas 21, mito 3, E.R. 2
PCON_03354	1449	1	1	988	935	Protein of unknown function	no hits above threshold	mito 24.5, cyto_mito 13.5
PCON_03478	1462	1	1	1502	1383	Protein of unknown function	no hits above threshold	nucl 20.5, cyto_nucl 12.5, cyto 3.5
PCON_03522	1473	2	1	2639	2566	Protein of unknown function	no hits above threshold	nucl 25, cyto_nucl 14.5
PCON_03531	1473	2	1	527	390	Protein of unknown function	no hits above threshold	mito 8, extr 8, nucl 5, cyto 4
PCON_03728	1496	2	1	3923	3462	Protein of unknown function	no hits above threshold	cyto_nucl 11.5, cyto 11, nucl 10, mito 6
PCON_03964	1524	2	1	778	723	Protein of unknown function	no hits above threshold	cyto 13.5, mito 9, cyto_nucl 8, extr 2
PCON_04176	1557	1	1	871	712	Protein of unknown function	no hits above threshold	nucl 23, cyto 2.5, cyto_mito 2.5
PCON_04265	1576	1	1	907	576	Protein of unknown function	no hits above threshold	mito 14, nucl 7, cyto_nucl 7, cyto 5
PCON_04351	1594	2	1	787	732	Protein of unknown function	no hits above threshold	mito 23, cyto_nucl 2, nucl 1.5, cyto 1.5
PCON_04361	1594	2	2	1266	1186	Protein of unknown function	no hits above threshold	plas 8, golg 5, nucl 4, mito 4, mito_nucl 4
PCON_04369	1594	1	1	2350	2177	Protein of unknown function	no hits above threshold	mito 10, cyto 7.5, cyto_nucl 6.5, nucl 4.5, extr 2, pero 2
PCON_04440	1604	1	1	1018	948	Similar to conserved hypothetical protein [Pyrenophora tritici-repentis Pt-1C-BFP]; acc. no. XP_001937232	no hits above threshold	extr 14, mito 6.5, cyto_mito 6.333, cyto 5, cyto_nucl 3.833
PCON_04449	1604	2	2	529	453	Protein of unknown function	no hits above threshold	plas 10, cyto 5, mito 3, E.R. 3, nucl 2, pero 2
PCON_04481	1616	1	2	1980	1765	Similar to conserved hypothetical protein [Penicillium marneffei ATCC 18224]; acc. no. XP_002143166	no hits above threshold	plas 21, E.R. 3, mito 2
PCON_04515	162	2	1	1327	1327	Similar to hypothetical protein PGUG_01416 [Meyerozyma guilliermondii ATCC 6260]; acc. no. EDK37318	no hits above threshold	mito 12.5, cyto_mito 10, cyto 6.5, extr 3, nucl 2, pero 2
PCON_04569	1621	2	1	645	597	Protein of unknown function	no hits above threshold	cyto 10, cyto_mito 9.833, mito 8.5, cyto_pero 6.833, extr 5
PCON_04698	167	1	1	508	393	Protein of unknown function	no hits above threshold	no prediction
PCON_04699	167	1	1	393	330	Protein of unknown function	no hits above threshold	no prediction
PCON_04830	172	2	1	2978	2919	Protein of unknown function	no hits above threshold	mito 11, plas 7, extr 3, nucl 2, E.R. 2
PCON_04885	179	2	1	2552	2257	Similar to Uncharacterized membrane protein YDL133W; acc. no. Q12516	no hits above threshold	plas 13, nucl 11, cyto 2
PCON_04899	180	2	1	3467	2885	Protein of unknown function	no hits above threshold	nucl 24, cyto 3
PCON_04966	188	1	2	2112	2112	Protein of unknown function	no hits above threshold	nucl 12, cyto_nucl 9.333, extr 7, cyto 4.5, cyto_mito 3.666
PCON_05015	189	2	1	2383	2157	Similar to hypothetical protein [Tuber melanosporum Mel28]; acc. no. XP_002835566	no hits above threshold	plas 21, E.R. 4
PCON_05047	190	2	1	461	411	Protein of unknown function	no hits above threshold	nucl 10, mito 9, cyto 3, extr 3
PCON_05075	191	1	1	2413	2198	Similar to Transcriptional repressor XBP1; acc. no. P40489	no hits above threshold	nucl 15.5, cyto_nucl 11, cyto 5.5, mito 5
PCON_05163	199	2	3	939	874	Protein of unknown function	no hits above threshold	cyto 9.5, cyto_mito 5.5, nucl 5, plas 5, E.R. 4
PCON_05166	199	1	1	531	464	Protein of unknown function	no hits above threshold	nucl 12.5, mito 9, cyto_nucl 9, cyto 4.5
PCON_05288	204	2	3	595	537	Protein of unknown function	no hits above threshold	no prediction
PCON_05297	205	1	1	2189	1656	Similar to hypothetical protein [Tuber melanosporum Mel28]; acc. no. XP_002840701	no hits above threshold	nucl 20, cyto_nucl 13.5, cyto 5
PCON_05388	213	2	1	1066	931	Protein of unknown function	no hits above threshold	mito 11, cyto 9.5, cyto_nucl 8.5, nucl 6.5
PCON_05462	213	1	1	1304	1255	Protein of unknown function	no hits above threshold	cyto_nucl 13, nucl 12.5, cyto 10.5, pero 2
PCON_05507	215	1	1	475	420	Similar to conserved hypothetical protein [Ajellomyces capsulatus H88]; acc. no. EGC41826	no hits above threshold	cysk 17, nucl 7, cyto 1.5, cyto_pero 1.5
PCON_05522	216	2	1	2132	1996	Similar to hypothetical protein M7I_6233 [Glarea lozoyensis 74030]; acc. no. EHK98000	no hits above threshold	plas 20, E.R. 3, extr 2
PCON_05572	217	2	1	2101	2101	Protein of unknown function	no hits above threshold	nucl 22, cyto 3
PCON_05586	217	1	1	983	689	Protein of unknown function	no hits above threshold	nucl 20, cyto_nucl 13.5, cyto 5
PCON_05601	218	1	1	2849	2849	Protein of unknown function	no hits above threshold	cyto 19, cyto_nucl 13.5, nucl 4, mito 4
PCON_05616	218	1	1	1515	1515	Protein of unknown function	no hits above threshold	cyto 13.5, cyto_nucl 10.5, nucl 6.5, cysk 5
PCON_05755	220	1	1	1550	1495	Protein of unknown function	no hits above threshold	nucl 10, mito 7.5, cyto_mito 7.5, cyto 6.5
PCON_05832	222	1	1	504	504	Protein of unknown function	no hits above threshold	nucl 15.5, cyto_nucl 11, mito 8
PCON_05848	222	1	1	453	296	Protein of unknown function	no hits above threshold	nucl 13, mito 10, cyto_nucl 9.5, cyto 4
PCON_06097	231	2	1	421	316	Protein of unknown function	no hits above threshold	nucl 7.5, cysk 7, mito 6, cyto_nucl 6, cyto 3.5
PCON_06153	238	2	1	1363	1275	Protein of unknown function	no hits above threshold	plas 9, extr 7, mito 4, E.R. 4, golg 3
PCON_06301	249	2	1	1137	1082	Protein of unknown function	no hits above threshold	nucl 13.5, cyto_nucl 10.833, cyto 7, cyto_mito 6.833, mito 5.5
PCON_06302	249	2	1	691	592	Protein of unknown function	no hits above threshold	mito 18, cyto 4, extr 4
PCON_06340	249	2	1	1118	1047	Protein of unknown function	no hits above threshold	mito_nucl 10.166, mito 10, nucl 9, cyto_mito 8.666, cyto_nucl 8.166, cyto 6
PCON_06412	257	1	1	1026	1026	Protein of unknown function	no hits above threshold	nucl 16.5, cyto_nucl 10.5, mito 6, cyto 3.5
PCON_06519	264	2	1	653	544	Protein of unknown function	no hits above threshold	mito 14, nucl 7.5, cyto_nucl 7, cyto 5.5
PCON_06526	264	2	1	1495	1442	Protein of unknown function	no hits above threshold	nucl 18.5, cyto_nucl 12, mito 6
PCON_06821	288	2	1	967	797	Protein of unknown function	no hits above threshold	mito 10, cyto 9, nucl 6
PCON_06846	291	1	1	693	572	Protein of unknown function	no hits above threshold	cyto_nucl 10.5, cyto 9.5, nucl 8.5, mito 4, pero 3
PCON_06847	291	1	1	625	569	Protein of unknown function	no hits above threshold	mito 15, nucl 8.5, cyto_nucl 5.5, cyto 1.5
PCON_06856	291	1	1	1196	1140	Protein of unknown function	no hits above threshold	mito 14, cyto_nucl 6.5, cyto 6, nucl 5
PCON_06896	294	1	1	662	481	Protein of unknown function	no hits above threshold	nucl 15, mito 10
PCON_06911	294	1	1	1526	1412	Protein of unknown function	no hits above threshold	nucl 11.5, cyto_nucl 8.5, mito 5, extr 5, cyto 4.5
PCON_06986	295	2	3	337	285	Protein of unknown function	no hits above threshold	no prediction
PCON_07102	300	1	1	1085	975	Protein of unknown function	no hits above threshold	mito 11, cyto_nucl 6, nucl 5.5, cyto 5.5, cysk 5
PCON_07227	304	2	1	1170	1170	Protein of unknown function	no hits above threshold	nucl 13, cyto 7.5, cyto_mito 6, mito 3.5
PCON_07311	310	1	1	1243	1085	Protein of unknown function	no hits above threshold	nucl 15.5, cyto_nucl 11.5, mito 7, cyto 4.5
PCON_07325	315	2	3	1563	1456	Protein of unknown function	no hits above threshold	mito 18.5, cyto_mito 11, extr 6
PCON_07329	315	1	1	1696	1072	Protein of unknown function	no hits above threshold	nucl 18, mito 6, cyto 2
PCON_07481	328	1	1	2206	2102	Protein of unknown function	no hits above threshold	plas 16, mito 5, extr 3, E.R. 3
PCON_07501	330	1	1	295	239	Protein of unknown function	no hits above threshold	no prediction
PCON_07554	331	2	1	1944	1882	Similar to Altered inheritance of mitochondria protein 9, mitochondrial; acc. no. C4QYL7	no hits above threshold	cysk 17, nucl 6.5, cyto_nucl 5.5, cyto 3.5
PCON_07678	340	2	2	3009	2683	Protein of unknown function	no hits above threshold	mito 18, cyto 4, extr 3
PCON_07690	342	1	1	468	420	Protein of unknown function	no hits above threshold	mito 23, nucl 4
PCON_07791	344	2	1	582	518	Protein of unknown function	no hits above threshold	nucl 11.5, cyto_nucl 9.833, cyto 7, cyto_pero 5.833, pero 3.5, mito 3
PCON_07819	347	2	1	1916	1784	Similar to Uncharacterized kinase mug58; acc. no. Q9UUH3	no hits above threshold	nucl 12.5, mito_nucl 9.5, cyto 7, mito 5.5
PCON_07923	358	2	1	762	696	Protein of unknown function	no hits above threshold	mito 9.5, cyto_mito 8.833, cyto 7, cyto_nucl 6.833, nucl 5.5, extr 5
PCON_08058	365	2	1	630	562	Protein of unknown function	no hits above threshold	no prediction
PCON_08172	371	1	2	1200	1200	Similar to hypothetical protein [Tuber melanosporum Mel28]; acc. no. XP_002839401	no hits above threshold	cyto 12.5, cyto_nucl 10.833, cyto_pero 7.666, nucl 7, mito 6
PCON_08202	375	2	1	2337	825	Protein of unknown function	no hits above threshold	nucl 17, cyto_nucl 11.5, mito 6, cyto 4
PCON_08251	377	1	1	321	269	Protein of unknown function	no hits above threshold	no prediction
PCON_08269	377	2	1	1016	658	Protein of unknown function	no hits above threshold	nucl 13.5, cyto_nucl 12.5, cyto 8.5, pero 3
PCON_08306	378	2	1	734	347	Protein of unknown function	no hits above threshold	mito 10, nucl 9, cyto 5, pero 3
PCON_08313	378	2	1	729	671	Protein of unknown function	no hits above threshold	nucl 10.5, cyto_nucl 9, mito 8, cyto 6.5
PCON_08417	383	1	1	604	462	Protein of unknown function	no hits above threshold	nucl 15, cyto_nucl 9, golg 4, mito 3, pero 2
PCON_08442	383	1	1	817	756	Similar to predicted protein [Nectria haematococca mpVI 77-13-4]; acc. no. XP_003040426	no hits above threshold	mito 19, cyto 6, cyto_nucl 5
PCON_08467	383	2	1	1663	1597	Protein of unknown function	no hits above threshold	nucl 13, cyto 5, mito 4, pero 2, plas 1, golg 1, vacu 1
PCON_08600	391	2	1	612	612	Protein of unknown function	no hits above threshold	mito 8, plas 5, extr 5, mito_nucl 5, E.R. 3, golg 3
PCON_08613	391	2	2	1525	1356	Protein of unknown function	no hits above threshold	extr 17, mito 3, cyto 2.5, cyto_nucl 2.5, nucl 1.5, pero 1, E.R. 1, vacu 1
PCON_08628	391	1	1	409	350	Protein of unknown function	no hits above threshold	mito 19, cyto 4, nucl 3
PCON_08755	392	2	1	1536	1480	Protein of unknown function	no hits above threshold	cyto 14, cyto_nucl 14, nucl 12
PCON_08832	396	1	2	2265	2217	Protein of unknown function	no hits above threshold	nucl 13, mito 6, plas 2, pero 2, golg 2
PCON_08871	398	1	1	756	645	Protein of unknown function	no hits above threshold	nucl 12, cyto 7, mito_nucl 7
PCON_08987	414	1	1	1701	1649	Protein of unknown function	no hits above threshold	plas 18, mito 2, E.R. 2, golg 2, vacu 2
PCON_09124	419	2	1	1752	1752	Protein of unknown function	no hits above threshold	nucl 18, cyto_nucl 13.5, cyto 7
PCON_09439	448	1	1	410	410	Protein of unknown function	no hits above threshold	mito 20, nucl 4, cyto 3
PCON_09461	448	2	2	664	610	Protein of unknown function	no hits above threshold	cyto 12.5, cyto_nucl 11.666, cyto_mito 8.832, cyto_pero 7.832, nucl 7.5, mito 3.5
PCON_09500	448	1	1	1442	744	Similar to hypothetical protein FOXB_02582 [Fusarium oxysporum Fo5176]; acc. no. EGU86872	no hits above threshold	cyto 12, cyto_nucl 10.333, cyto_pero 7.833, nucl 7.5, mito 5
PCON_09510	448	1	1	3210	3100	Similar to Uncharacterized protein C32A11.02c; acc. no. Q10327	no hits above threshold	mito 10, nucl 8.5, cyto_nucl 7, cyto 4.5, pero 3
PCON_09640	456	1	1	979	906	Protein of unknown function	no hits above threshold	mito 12, plas 8, cyto 2, pero 2, E.R. 2, cyto_pero 2
PCON_09650	456	2	3	1591	1524	Protein of unknown function	no hits above threshold	mito 15, cyto 6, cyto_nucl 5.333, cyto_pero 4.333, nucl 3.5
PCON_09656	456	1	1	660	606	Protein of unknown function	no hits above threshold	mito 16.5, cyto_mito 10.833, nucl 6, cyto 4
PCON_09726	464	2	1	2021	1860	Similar to hypothetical protein AOL_s00140g94 [Arthrobotrys oligospora ATCC 24927]; acc. no. EGX45778	no hits above threshold	extr 24, plas 2
PCON_09772	471	2	1	364	307	Protein of unknown function	no hits above threshold	mito 9, cyto 7.5, cyto_nucl 5.5, plas 3, pero 3, nucl 2.5
PCON_09775	471	1	2	4040	3742	Protein of unknown function	no hits above threshold	cyto 13, cysk 9, nucl 2, mito 2, mito_nucl 2
PCON_09860	482	1	1	533	481	Protein of unknown function	no hits above threshold	plas 13, mito 8, extr 2, E.R. 2
PCON_09958	488	1	2	1194	1138	Similar to hypothetical protein MYCGRDRAFT_77840 [Mycosphaerella graminicola IPO323]; acc. no. EGP82576	no hits above threshold	nucl 18.5, cyto_nucl 13.5, cyto 7.5
PCON_10026	493	1	1	625	455	Protein of unknown function	no hits above threshold	no prediction
PCON_10037	493	2	1	943	837	Protein of unknown function	no hits above threshold	mito 15, cyto_nucl 5.5, cyto 5, nucl 4
PCON_10129	499	2	1	399	344	Protein of unknown function	no hits above threshold	mito 21, nucl 3, cyto 2
PCON_10265	507	2	2	1757	1602	Protein of unknown function	no hits above threshold	mito 17.5, cyto_mito 13, cyto 7.5
PCON_10268	507	1	1	1813	1626	Protein of unknown function	no hits above threshold	plas 13, mito 7, E.R. 3, cyto 2
PCON_10435	520	2	1	991	855	Protein of unknown function	no hits above threshold	nucl 13.5, cyto_nucl 12.5, cyto 8.5, mito 3
PCON_10524	532	2	1	1060	828	Protein of unknown function	no hits above threshold	plas 9, E.R. 6, mito 4, extr 3, nucl 1, cyto 1, cyto_nucl 1, pero 1, golg 1, vacu 1, cyto_pero 1
PCON_10525	532	1	2	3633	3414	Protein of unknown function	no hits above threshold	mito 11.5, plas 7, cyto_mito 6.5, nucl 3, E.R. 2
PCON_10538	532	1	4	469	353	Protein of unknown function	no hits above threshold	no prediction
PCON_10575	539	1	1	615	542	Protein of unknown function	no hits above threshold	nucl 15, cyto_nucl 12.833, cyto 6.5, cyto_mito 4.332, cysk 4
PCON_10649	543	2	1	717	461	Protein of unknown function	no hits above threshold	mito 13, extr 5, plas 4, E.R. 2, nucl 1, cyto 1, cyto_nucl 1, golg 1
PCON_10685	545	1	2	1757	1699	Protein of unknown function	no hits above threshold	no prediction
PCON_10702	548	1	2	1642	1592	Protein of unknown function	no hits above threshold	nucl 19, cyto_nucl 14, cyto 5
PCON_10703	548	2	2	3055	2969	Protein of unknown function	no hits above threshold	mito 13, nucl 8, cyto 5
PCON_10751	550	2	1	991	764	Similar to hypothetical protein [Tuber melanosporum Mel28]; acc. no. XP_002841859	no hits above threshold	mito 19.5, cyto_mito 12.833, cyto 5, cyto_nucl 4.333
PCON_10832	554	1	1	1752	1611	Protein of unknown function	no hits above threshold	mito 14, plas 5, cyto 3, E.R. 2, cyto_pero 2
PCON_10854	558	2	1	853	754	Similar to conserved hypothetical protein [Ajellomyces capsulatus H88]; acc. no. EGC49271	no hits above threshold	mito 12, cyto 5.5, extr 5, cyto_nucl 4, pero 2
PCON_10856	558	2	1	642	594	Similar to hypothetical protein [Tuber melanosporum Mel28]; acc. no. XP_002841350	no hits above threshold	cyto 12.5, cyto_nucl 11, nucl 8.5, pero 3
PCON_10884	558	1	1	801	747	Protein of unknown function	no hits above threshold	no prediction
PCON_10901	558	1	1	1849	1621	Similar to Uncharacterized CDP-alcohol phosphatidyltransferase class-I family protein C22A12.08c; acc. no. O13899	no hits above threshold	mito 19, cyto 4, pero 3
PCON_10911	558	1	1	1061	996	Similar to conserved hypothetical protein [Ajellomyces capsulatus NAm1]; acc. no. XP_001537253	no hits above threshold	plas 22, E.R. 2, vacu 2
PCON_10945	566	2	1	748	673	Protein of unknown function	no hits above threshold	nucl 16.5, cyto_nucl 11.5, cyto 5.5, mito 4
PCON_11079	576	2	5	2720	2663	Similar to hypothetical protein [Tuber melanosporum Mel28]; acc. no. XP_002842048	no hits above threshold	extr 23, E.R. 2
PCON_11144	580	1	1	840	676	Protein of unknown function	no hits above threshold	mito 22, cyto 3
PCON_11177	583	1	1	1381	1323	Protein of unknown function	no hits above threshold	nucl 14, mito 10, cyto 1, plas 1, pero 1, cyto_pero 1
PCON_11230	583	1	1	848	645	Protein of unknown function	no hits above threshold	plas 16, mito 6, extr 2, E.R. 2
PCON_11291	584	1	1	1151	743	Protein of unknown function	no hits above threshold	mito 20.5, mito_nucl 12.5, nucl 3.5
PCON_11490	608	2	1	5404	5075	Protein of unknown function	no hits above threshold	mito 12, nucl 9.5, cyto_nucl 7.5, cyto 4.5
PCON_11564	610	2	1	878	760	Protein of unknown function	no hits above threshold	nucl 17.5, cyto_nucl 13, cyto 5.5, mito 2, pero 2
PCON_11565	610	2	1	2407	2271	Protein of unknown function	no hits above threshold	extr 10, cyto 8, mito 7
PCON_11566	610	1	1	2310	2150	Protein of unknown function	no hits above threshold	nucl 18.5, cyto_nucl 13, cyto 6.5
PCON_11610	629	1	4	3742	3599	Protein of unknown function	no hits above threshold	nucl 22.5, cyto_nucl 14, cyto 4.5
PCON_11772	634	1	1	5320	4778	Protein of unknown function	no hits above threshold	extr 27
PCON_11789	634	1	1	3403	3350	Protein of unknown function	no hits above threshold	nucl 18, cyto 8
PCON_11811	639	2	1	392	329	Protein of unknown function	no hits above threshold	mito 17, nucl 4, cyto 4, cyto_nucl 4
PCON_11838	639	2	1	1238	1041	Protein of unknown function	no hits above threshold	nucl 13, cyto_nucl 10.5, mito 8, cyto 6
PCON_11951	654	1	1	794	744	Similar to hypothetical protein FOXB_14048 [Fusarium oxysporum Fo5176]; acc. no. EGU75452	no hits above threshold	mito 23, cyto 2
PCON_12009	656	1	1	2703	2485	Similar to hypothetical protein [Tuber melanosporum Mel28]; acc. no. XP_002837637	no hits above threshold	cysk 15, mito 9, cyto 3
PCON_12022	656	2	1	863	672	Similar to AT hook motif protein [Neosartorya fischeri NRRL 181]; acc. no. XP_001265419	no hits above threshold	cyto 14, cyto_nucl 13.5, nucl 11
PCON_12059	656	2	1	4106	3469	Similar to DNA repair protein rad16; acc. no. P36617	no hits above threshold	cysk 16, nucl 6, cyto 3, mito_nucl 3
PCON_12083	658	1	1	933	536	Protein of unknown function	no hits above threshold	nucl 8.5, mito 6, cyto_nucl 6, plas 5, pero 4, cyto 2.5
PCON_12089	672	1	1	1175	889	Similar to methyltransferase [Aspergillus niger CBS 513.88]; acc. no. XP_001401990	no hits above threshold	nucl 13.5, mito 9, cyto_nucl 9, cyto 3.5
PCON_12213	675	1	1	2106	1923	Similar to Lon protease homolog, mitochondrial; acc. no. Q4X0Z7	no hits above threshold	nucl 13.5, cyto_nucl 9.5, mito 6, cyto 4.5
PCON_12341	678	1	1	434	375	Protein of unknown function	no hits above threshold	nucl 17, mito 8
PCON_12434	678	2	1	1125	702	Protein of unknown function	no hits above threshold	nucl 16, cyto_nucl 11, mito 7, cyto 4
PCON_12525	682	2	2	1996	1886	Similar to hypothetical protein MYCGRDRAFT_40712 [Mycosphaerella graminicola IPO323]; acc. no. EGP87945	no hits above threshold	nucl 15.5, cyto_nucl 11, cyto 5.5, cysk 5
PCON_12643	731	2	1	2473	1758	Similar to tRNA1(Val) (adenine(37)-N6)-methyltransferase; acc. no. C6X2D2	no hits above threshold	pero 10, cyto 9.5, cyto_nucl 7.5, nucl 4.5
PCON_12704	733	1	2	2145	1981	Similar to hypothetical protein [Tuber melanosporum Mel28]; acc. no. XP_002842553	no hits above threshold	cyto 6.5, cyto_nucl 6, plas 5, nucl 4.5, extr 4, E.R. 3, mito 2
PCON_12984	785	2	1	1247	819	Protein of unknown function	no hits above threshold	mito 8.5, cyto_mito 8.5, cyto 7.5, nucl 4, pero 3, plas 2, extr 2
PCON_13493	861	2	1	753	701	Protein of unknown function	no hits above threshold	nucl 16, cyto_nucl 10.5, mito 7, cyto 3
PCON_13600	862	1	2	655	453	Protein of unknown function	no hits above threshold	plas 21, E.R. 3, mito 2
PCON_13866	899	1	1	811	630	Protein of unknown function	no hits above threshold	cysk 12, cyto_nucl 9, cyto 8, nucl 6
PCON_13931	907	1	1	1556	1502	Protein of unknown function	no hits above threshold	nucl 21.5, cyto_nucl 13, cyto 3.5
PCON_13963	922	2	2	4082	1825	Similar to N-acyl-phosphatidylethanolamine-hydrolyzing phospholipase D; acc. no. Q769K2	no hits above threshold	mito 24, cyto 2
PCON_14089	961	1	2	1868	1656	Protein of unknown function	no hits above threshold	extr 22, E.R. 2, mito 1, golg 1, vacu 1
PCON_14149	961	1	1	1985	1614	Protein of unknown function	no hits above threshold	nucl 8.5, cyto_nucl 8, cyto 6.5, extr 6, mito 3
PCON_14206	987	1	1	2253	2202	Similar to predicted protein [Nectria haematococca mpVI 77-13-4]; acc. no. XP_003042551	no hits above threshold	plas 25
PCON_03338	1448	2	4	2288	2137	Similar to Nudix hydrolase 14, chloroplastic; acc. no. Q9SZ63	NUDIX	mito 16, nucl 5, cyto 2, plas 1, pero 1, E.R. 1, golg 1
PCON_12774	744	2	1	1179	1128	Similar to 7,8-dihydro-8-oxoguanine triphosphatase; acc. no. P36639	NUDIX	cyto 9.5, mito 8, cyto_pero 6.5, nucl 6, pero 2.5
PCON_03671	149	1	1	1852	1677	Similar to Probable cytochrome P450 313a1; acc. no. Q9VFJ0	p450	extr 11, plas 5, E.R. 4, mito 3, cyto 3, cyto_mito 3
PCON_04236	1570	2	1	1922	1677	Similar to Pisatin demethylase; acc. no. P38364	p450	cyto 8.5, mito 5, cyto_nucl 5, E.R. 5, plas 4, extr 2
PCON_03699	1495	2	1	3220	2918	Similar to Phosphoadenosine phosphosulfate reductase; acc. no. P56859	PAPS_reduct	mito 17, nucl 8
PCON_08085	367	2	1	2347	2023	Similar to Calcium-independent phospholipase A2-gamma; acc. no. Q8K1N1	Patatin	nucl 7, golg 7, cyto 6, mito 4, cyto_pero 4
PCON_08736	392	1	1	6683	6448	Similar to Separin; acc. no. P33144	Peptidase_C50	plas 9, cyto 5.5, nucl 5, cyto_mito 4.5, mito 2.5, E.R. 2
PCON_03506	1469	2	1	1971	1844	Similar to Phosphate-repressible phosphate permease; acc. no. P15710	PHO4	plas 20, vacu 3, mito 2
PCON_05692	219	1	1	1988	1820	Similar to Putative hydroxymethylpyrimidine/phosphomethylpyrimidine kinase 2; acc. no. O94266	Phos_pyr_kin,TENA_THI-4,PfkB	cyto 20.5, cyto_nucl 11.5, mito 4
PCON_08453	383	1	1	679	679	Similar to Orotate phosphoribosyltransferase; acc. no. P41923	Pribosyltran	extr 12, mito 6, cyto 4, E.R. 4
PCON_09560	448	2	1	3078	2830	Similar to Uncharacterized RNA-binding protein C902.04; acc. no. Q9USP9	PWI	cyto 12.5, cyto_nucl 11.5, nucl 9.5, pero 2, cysk 2
PCON_02863	1330	2	1	1807	1747	Similar to L-ornithine 5-monooxygenase; acc. no. Q51548	Pyr_redox_2	cyto 9.5, extr 6, cyto_nucl 5.5, plas 4, E.R. 3, pero 2
PCON_11814	639	2	5	4106	3721	Similar to Nitrite reductase [NAD(P)H]; acc. no. P22944	Pyr_redox_2,NIR_SIR,Fer2_BFD,Pyr_redox,Rieske,NIR_SIR_ferr	cyto 12.5, cyto_nucl 8, plas 6, nucl 2.5, mito 2, extr 1, pero 1, golg 1, vacu 1
PCON_03117	1375	2	2	3004	1923	Similar to Glutamate decarboxylase 2; acc. no. P48321	Pyridoxal_deC	cyto 13.5, cyto_nucl 9.5, nucl 4.5, pero 4, mito 3
PCON_05284	203	2	1	1770	1668	Similar to DNA-directed RNA polymerase III subunit RPC7; acc. no. P17890	RNA_pol_3_Rpc31	nucl 17.5, cyto_nucl 13, cyto 7.5
PCON_12417	678	2	1	1653	1112	Similar to Peptidyl-prolyl cis-trans isomerase E; acc. no. A4FV72	RRM_1	cyto 14, nucl 8, cyto_mito 8, cyto_pero 8
PCON_09494	448	1	7	4030	3737	Protein of unknown function	S-antigen	extr 18, mito 5, cyto 2.5, cyto_nucl 2
PCON_08984	410	1	2	1287	1216	Similar to SET domain-containing protein 5; acc. no. O74467	SET	cyto 8.5, cyto_mito 6.5, pero 6, cysk 4, mito 3.5, nucl 3
PCON_09739	465	1	1	909	909	Similar to Quinate dehydrogenase; acc. no. P11635	Shikimate_dh_N,Shikimate_DH	cyto 19.5, cyto_nucl 10.5, mito 6
PCON_13966	922	2	1	2536	1936	Similar to Lactose permease; acc. no. P07921	Sugar_tr,MFS_1,TRI12	plas 22, E.R. 3
PCON_02385	1221	2	1	2612	2562	Similar to Sulfate permease 2; acc. no. P23622	Sulfate_transp,STAS	plas 25
PCON_04613	1628	1	1	1067	690	Similar to Pc16g06580 [Penicillium chrysogenum Wisconsin 54-1255]; acc. no. XP_002560994	SUR7	plas 18, mito 4, E.R. 4
PCON_03152	1375	1	2	1164	986	Similar to Homologous-pairing protein 2; acc. no. Q9HGK2	TBPIP	cyto_mito 11.499, mito 11, cyto 10.5, cyto_nucl 9.166, mito_nucl 8.999
PCON_01098	1011	2	2	4745	4189	Similar to Nephrocystin-3; acc. no. Q6AZT7	TPR_1,TPR_2,MIT,NB-ARC,TPR_4,DUF2225,SPO22,Rab5-bind,14-3-3	mito 27
PCON_07192	303	2	1	3090	2115	Similar to Thiamine transporter THI72; acc. no. Q08579	Transp_cyt_pur	plas 27
PCON_06163	238	1	1	2868	2792	Similar to Leucine--tRNA ligase, mitochondrial; acc. no. P15181	tRNA-synt_1,tRNA-synt_1g,Anticodon_1	mito 21.5, cyto_mito 13, cyto 3.5
PCON_03510	1469	1	1	2304	2252	Similar to Tryptophan 2-halogenase; acc. no. Q0VZ69	Trp_halogenase	extr 14, mito 8, pero 3
PCON_04953	188	1	1	1097	981	Similar to Tyrosinase; acc. no. P07524	Tyrosinase	extr 18, E.R. 4, pero 2, golg 2
PCON_03455	146	2	2	1519	1294	Similar to Polyubiquitin; acc. no. P0CG74	ubiquitin,Rad60-SLD	cyto_nucl 17, nucl 15, cyto 9
PCON_02770	129	1	1	2756	2647	Similar to Putative ATP-dependent DNA helicase R568; acc. no. Q5UR49	UvrD-helicase	mito 23.5, mito_nucl 14
PCON_08721	391	2	1	2269	2178	Similar to DNA polymerase alpha-associated DNA helicase A; acc. no. O94247	Viral_helicase1	mito 25
PCON_09820	476	2	1	1939	1820	Similar to Uncharacterized WD repeat-containing protein C2E1P5.05; acc. no. Q9P7C0	WD40	mito 12.5, cyto_mito 10.5, cyto 7.5, nucl 6
PCON_06029	230	1	1	847	789	Similar to WW domain-containing protein WWM1; acc. no. P43582	WW	nucl 19.5, cyto_nucl 14, cyto 5.5
PCON_10788	550	2	1	2484	2364	Similar to hypothetical protein [Tuber melanosporum Mel28]; acc. no. XP_002836596	XLF	mito_nucl 12.666, mito 12, nucl 11, cyto_mito 8.666
