# Supplementary material for: The Genome and Development-Dependent Transcriptomes of Pyronema confluens: A Window into Fungal Evolution
Source: PLoS Genet. 2013 Sep 19;9(9):e1003820. doi: 10.1371/journal.pgen.1003820 (PMC3778014; doi:10.1371/journal.pgen.1003820)
Supplement: Table S6 — Predicted regions that were subjected to RIP. (XLSX) [file pgen.1003820.s022.xlsx]

## Sheet: predicted_RIP'ed_regions
Table S6. Predicted regions that were subjected to RIP.
Sheet 1. Composite RIP indices were calculated with perl script RIP_index_calculation.pl (https://github.com/hyphaltip/fungaltools/blob/master/scripts/RIP_index_calculation.pl)
on DNA sequences of 500 bp in sliding windows (window step size 100 bp) as described in the methods section.
The total length of putatively RIP'ed sequences is 229840 bp (0.46 % of the genome), with 10460 bp of these corresponding to annotated repeat regions (see sheet 2).
Pcon_v1_scaffold	start position	end position	length of element	element name	composite RIP index
107	59521	60160	640	Pcon_v1_scaffold107_RIP00000	1.2233
107	106941	107650	710	Pcon_v1_scaffold107_RIP00001	1.3305
113	42351	42900	550	Pcon_v1_scaffold113_RIP00000	1.7641
115	10171	10690	520	Pcon_v1_scaffold115_RIP00000	1.2589
116	1621	2600	980	Pcon_v1_scaffold116_RIP00000	3.8335
118	11551	12190	640	Pcon_v1_scaffold118_RIP00000	1.0737
120	22451	22950	500	Pcon_v1_scaffold120_RIP00000	1.0095
122	4991	5490	500	Pcon_v1_scaffold122_RIP00000	1.0556
124	8671	9290	620	Pcon_v1_scaffold124_RIP00000	1.7375
128	31741	32510	770	Pcon_v1_scaffold128_RIP00000	1.1315
137	64571	65070	500	Pcon_v1_scaffold137_RIP00000	1.1104
137	80561	81140	580	Pcon_v1_scaffold137_RIP00001	1.1001
149	30651	31280	630	Pcon_v1_scaffold149_RIP00000	1.1991
149	74911	75750	840	Pcon_v1_scaffold149_RIP00001	1.1661
149	100041	100620	580	Pcon_v1_scaffold149_RIP00002	1.1005
151	149361	149880	520	Pcon_v1_scaffold151_RIP00000	1.0403
151	172911	173540	630	Pcon_v1_scaffold151_RIP00001	1.064
151	199301	199810	510	Pcon_v1_scaffold151_RIP00002	1.0594
151	314311	315050	740	Pcon_v1_scaffold151_RIP00003	1.2658
154	9741	10280	540	Pcon_v1_scaffold154_RIP00000	1.1115
154	48501	49180	680	Pcon_v1_scaffold154_RIP00001	1.0339
154	115541	116090	550	Pcon_v1_scaffold154_RIP00002	1.0313
155	4691	5230	540	Pcon_v1_scaffold155_RIP00000	1.1238
157	16551	17140	590	Pcon_v1_scaffold157_RIP00000	1.1046
162	14221	14720	500	Pcon_v1_scaffold162_RIP00000	1.0458
162	59181	59760	580	Pcon_v1_scaffold162_RIP00001	1.1782
162	62951	63540	590	Pcon_v1_scaffold162_RIP00002	1.126
166	901	1800	900	Pcon_v1_scaffold166_RIP00000	1.3353
167	33021	33780	760	Pcon_v1_scaffold167_RIP00000	1.1358
167	108281	109100	820	Pcon_v1_scaffold167_RIP00001	1.2022
171	61331	61870	540	Pcon_v1_scaffold171_RIP00000	1.1454
172	17371	17870	500	Pcon_v1_scaffold172_RIP00000	1.0168
179	4581	5150	570	Pcon_v1_scaffold179_RIP00000	1.1958
191	10921	11460	540	Pcon_v1_scaffold191_RIP00000	1.0903
205	2681	3180	500	Pcon_v1_scaffold205_RIP00000	1.0774
206	17771	18740	970	Pcon_v1_scaffold206_RIP00000	2.9006
213	182761	183340	580	Pcon_v1_scaffold213_RIP00000	1.0778
213	204021	204960	940	Pcon_v1_scaffold213_RIP00001	2.2907
214	29741	30240	500	Pcon_v1_scaffold214_RIP00000	1.058
214	38651	39560	910	Pcon_v1_scaffold214_RIP00001	1.0983
215	24361	25200	840	Pcon_v1_scaffold215_RIP00000	1.8401
216	48271	48880	610	Pcon_v1_scaffold216_RIP00000	1.0898
217	17061	17570	510	Pcon_v1_scaffold217_RIP00000	1.1382
217	86361	86940	580	Pcon_v1_scaffold217_RIP00001	1.0413
218	204731	205320	590	Pcon_v1_scaffold218_RIP00000	1.0429
219	80851	81350	500	Pcon_v1_scaffold219_RIP00000	1.0133
220	99601	100110	510	Pcon_v1_scaffold220_RIP00000	1.0144
225	214841	215520	680	Pcon_v1_scaffold225_RIP00000	2.333
225	233291	234110	820	Pcon_v1_scaffold225_RIP00001	1.2559
226	52591	53150	560	Pcon_v1_scaffold226_RIP00000	1.1438
228	55641	56140	500	Pcon_v1_scaffold228_RIP00000	1.0115
228	87271	87770	500	Pcon_v1_scaffold228_RIP00001	1.0295
230	29031	29560	530	Pcon_v1_scaffold230_RIP00000	1.0856
230	54631	55140	510	Pcon_v1_scaffold230_RIP00001	1.1153
234	55291	55820	530	Pcon_v1_scaffold234_RIP00000	1.2271
242	52961	53850	890	Pcon_v1_scaffold242_RIP00000	1.5174
248	32521	33070	550	Pcon_v1_scaffold248_RIP00000	1.0741
253	8031	8870	840	Pcon_v1_scaffold253_RIP00000	1.1194
256	3831	4340	510	Pcon_v1_scaffold256_RIP00000	1.115
260	19681	20300	620	Pcon_v1_scaffold260_RIP00000	1.244
260	36601	37220	620	Pcon_v1_scaffold260_RIP00001	1.1135
264	86291	86910	620	Pcon_v1_scaffold264_RIP00000	1.1108
270	3491	4110	620	Pcon_v1_scaffold270_RIP00000	1.6289
274	37671	38170	500	Pcon_v1_scaffold274_RIP00000	1.0268
274	90921	91430	510	Pcon_v1_scaffold274_RIP00001	1.0435
290	22381	23120	740	Pcon_v1_scaffold290_RIP00000	1.2489
295	42281	42820	540	Pcon_v1_scaffold295_RIP00000	1.1388
300	132101	132780	680	Pcon_v1_scaffold300_RIP00000	1.3807
300	139041	139700	660	Pcon_v1_scaffold300_RIP00001	1.2048
300	173321	173920	600	Pcon_v1_scaffold300_RIP00002	1.1695
304	28301	28830	530	Pcon_v1_scaffold304_RIP00000	1.1685
304	88631	89210	580	Pcon_v1_scaffold304_RIP00001	1.0406
306	88961	89620	660	Pcon_v1_scaffold306_RIP00000	1.2158
307	541	1120	580	Pcon_v1_scaffold307_RIP00000	1.0373
308	33141	33640	500	Pcon_v1_scaffold308_RIP00000	1.0166
322	122421	123220	800	Pcon_v1_scaffold322_RIP00000	1.671
326	68501	69180	680	Pcon_v1_scaffold326_RIP00000	1.0984
326	236701	237200	500	Pcon_v1_scaffold326_RIP00001	1.0159
328	15871	16370	500	Pcon_v1_scaffold328_RIP00000	1.0747
330	26971	27470	500	Pcon_v1_scaffold330_RIP00000	1.0469
331	4651	5150	500	Pcon_v1_scaffold331_RIP00000	1.1515
331	18061	18680	620	Pcon_v1_scaffold331_RIP00001	1.6799
334	100141	100680	540	Pcon_v1_scaffold334_RIP00000	1.0674
340	43221	43720	500	Pcon_v1_scaffold340_RIP00000	1.0237
343	16851	17430	580	Pcon_v1_scaffold343_RIP00000	1.3683
347	37001	37500	500	Pcon_v1_scaffold347_RIP00000	1.0139
358	151851	152380	530	Pcon_v1_scaffold358_RIP00000	1.1743
359	10091	10630	540	Pcon_v1_scaffold359_RIP00000	1.018
359	33821	34350	530	Pcon_v1_scaffold359_RIP00001	1.0404
360	44271	44790	520	Pcon_v1_scaffold360_RIP00000	1.1629
365	64211	65510	1300	Pcon_v1_scaffold365_RIP00000	1.2881
365	66161	67140	980	Pcon_v1_scaffold365_RIP00001	1.3581
365	67251	67760	510	Pcon_v1_scaffold365_RIP00002	1.0168
365	89731	90530	800	Pcon_v1_scaffold365_RIP00003	1.0517
368	58621	59240	620	Pcon_v1_scaffold368_RIP00000	1.101
368	60761	61410	650	Pcon_v1_scaffold368_RIP00001	1.067
368	103881	104640	760	Pcon_v1_scaffold368_RIP00002	1.3534
377	115731	116520	790	Pcon_v1_scaffold377_RIP00000	1.1471
378	47571	48070	500	Pcon_v1_scaffold378_RIP00000	1.0799
378	164161	164940	780	Pcon_v1_scaffold378_RIP00001	1.6715
379	18341	18840	500	Pcon_v1_scaffold379_RIP00000	1.1111
381	38211	38820	610	Pcon_v1_scaffold381_RIP00000	1.2854
381	71211	71840	630	Pcon_v1_scaffold381_RIP00001	1.167
381	96551	97130	580	Pcon_v1_scaffold381_RIP00002	1.0327
383	72141	72940	800	Pcon_v1_scaffold383_RIP00000	1.19
387	34971	35640	670	Pcon_v1_scaffold387_RIP00000	1.2399
389	193901	194420	520	Pcon_v1_scaffold389_RIP00000	1.0934
389	195251	195790	540	Pcon_v1_scaffold389_RIP00001	1.2062
391	209051	209730	680	Pcon_v1_scaffold391_RIP00000	1.1077
391	274081	274770	690	Pcon_v1_scaffold391_RIP00001	1.5373
394	59161	59670	510	Pcon_v1_scaffold394_RIP00000	1.0484
404	2261	2930	670	Pcon_v1_scaffold404_RIP00000	1.1228
409	55501	56000	500	Pcon_v1_scaffold409_RIP00000	1.0353
409	116901	117460	560	Pcon_v1_scaffold409_RIP00001	1.0675
409	120091	120680	590	Pcon_v1_scaffold409_RIP00002	1.1754
414	51491	51990	500	Pcon_v1_scaffold414_RIP00000	1.0014
414	125511	126050	540	Pcon_v1_scaffold414_RIP00001	1.115
418	21541	22090	550	Pcon_v1_scaffold418_RIP00000	1.1493
418	34371	34890	520	Pcon_v1_scaffold418_RIP00001	1.1564
418	52931	53510	580	Pcon_v1_scaffold418_RIP00002	1.021
425	52771	53330	560	Pcon_v1_scaffold425_RIP00000	1.0968
425	64651	65160	510	Pcon_v1_scaffold425_RIP00001	1.2416
427	102771	103270	500	Pcon_v1_scaffold427_RIP00000	1.0758
427	110981	111870	890	Pcon_v1_scaffold427_RIP00001	1.1621
428	18381	19060	680	Pcon_v1_scaffold428_RIP00000	1.0581
428	30921	31480	560	Pcon_v1_scaffold428_RIP00001	1.0149
445	6131	6720	590	Pcon_v1_scaffold445_RIP00000	1.0532
447	99951	100450	500	Pcon_v1_scaffold447_RIP00000	1.043
447	153971	154470	500	Pcon_v1_scaffold447_RIP00001	1.0429
448	240991	243470	2480	Pcon_v1_scaffold448_RIP00000	2.0372
448	384111	385000	890	Pcon_v1_scaffold448_RIP00001	1.3123
452	30171	30670	500	Pcon_v1_scaffold452_RIP00000	1.0667
456	31711	32400	690	Pcon_v1_scaffold456_RIP00000	1.2305
456	118811	119320	510	Pcon_v1_scaffold456_RIP00001	1.1207
464	20991	21490	500	Pcon_v1_scaffold464_RIP00000	1.0895
471	102201	102910	710	Pcon_v1_scaffold471_RIP00000	1.2275
474	1	640	640	Pcon_v1_scaffold474_RIP00000	1.4022
478	74061	74840	780	Pcon_v1_scaffold478_RIP00000	1.3016
483	51161	51710	550	Pcon_v1_scaffold483_RIP00000	1.0336
483	113381	113960	580	Pcon_v1_scaffold483_RIP00001	1.0775
491	10381	10910	530	Pcon_v1_scaffold491_RIP00000	1.1053
491	47551	48070	520	Pcon_v1_scaffold491_RIP00001	1.0407
491	50431	51040	610	Pcon_v1_scaffold491_RIP00002	1.224
492	53611	54130	520	Pcon_v1_scaffold492_RIP00000	1.0782
493	5591	6090	500	Pcon_v1_scaffold493_RIP00000	1.0278
493	35561	36070	510	Pcon_v1_scaffold493_RIP00001	1.0155
493	108151	108650	500	Pcon_v1_scaffold493_RIP00002	1.0307
495	33441	34040	600	Pcon_v1_scaffold495_RIP00000	1.1178
506	6321	7050	730	Pcon_v1_scaffold506_RIP00000	1.2302
506	135981	137170	1190	Pcon_v1_scaffold506_RIP00001	1.654
507	127171	127820	650	Pcon_v1_scaffold507_RIP00000	1.179
507	237451	238100	650	Pcon_v1_scaffold507_RIP00001	1.1775
507	272511	273060	550	Pcon_v1_scaffold507_RIP00002	1.0764
510	90861	91520	660	Pcon_v1_scaffold510_RIP00000	1.1557
513	97981	98720	740	Pcon_v1_scaffold513_RIP00000	1.2327
514	7471	8050	580	Pcon_v1_scaffold514_RIP00000	1.079
526	981	1530	550	Pcon_v1_scaffold526_RIP00000	1.1322
526	21851	22540	690	Pcon_v1_scaffold526_RIP00001	1.2766
528	14101	14730	630	Pcon_v1_scaffold528_RIP00000	1.0527
528	55681	56430	750	Pcon_v1_scaffold528_RIP00001	1.257
531	1791	2290	500	Pcon_v1_scaffold531_RIP00000	1.0303
531	6261	6770	510	Pcon_v1_scaffold531_RIP00001	1.1637
532	115631	116180	550	Pcon_v1_scaffold532_RIP00000	1.0352
539	30791	31590	800	Pcon_v1_scaffold539_RIP00000	1.226
543	118791	119450	660	Pcon_v1_scaffold543_RIP00000	1.1409
545	1	1070	1070	Pcon_v1_scaffold545_RIP00000	1.4127
548	119281	119940	660	Pcon_v1_scaffold548_RIP00000	1.0333
548	124771	126030	1260	Pcon_v1_scaffold548_RIP00001	1.6087
549	9561	10060	500	Pcon_v1_scaffold549_RIP00000	1.0134
549	23671	24750	1080	Pcon_v1_scaffold549_RIP00001	1.3946
550	17671	18170	500	Pcon_v1_scaffold550_RIP00000	1.0566
550	24771	25580	810	Pcon_v1_scaffold550_RIP00001	2.1135
550	72091	72640	550	Pcon_v1_scaffold550_RIP00002	1.1121
550	79741	80430	690	Pcon_v1_scaffold550_RIP00003	1.178
558	122041	122540	500	Pcon_v1_scaffold558_RIP00000	1.0667
558	133261	133800	540	Pcon_v1_scaffold558_RIP00001	1.0419
566	48661	49250	590	Pcon_v1_scaffold566_RIP00000	1.1046
566	127371	128010	640	Pcon_v1_scaffold566_RIP00001	1.2421
568	20701	21330	630	Pcon_v1_scaffold568_RIP00000	1.2828
568	59181	60010	830	Pcon_v1_scaffold568_RIP00001	1.1663
569	4181	4840	660	Pcon_v1_scaffold569_RIP00000	1.1291
569	97401	97940	540	Pcon_v1_scaffold569_RIP00001	1.1901
575	2941	3450	510	Pcon_v1_scaffold575_RIP00000	1.1703
575	6401	6900	500	Pcon_v1_scaffold575_RIP00001	1.0701
576	129891	130490	600	Pcon_v1_scaffold576_RIP00000	1.0541
583	30291	30800	510	Pcon_v1_scaffold583_RIP00000	1.0425
583	168741	169330	590	Pcon_v1_scaffold583_RIP00001	1.4924
583	286801	287350	550	Pcon_v1_scaffold583_RIP00002	1.0911
584	40171	40760	590	Pcon_v1_scaffold584_RIP00000	1.0927
587	4221	4880	660	Pcon_v1_scaffold587_RIP00000	1.0852
596	35841	36780	940	Pcon_v1_scaffold596_RIP00000	1.539
604	163241	163920	680	Pcon_v1_scaffold604_RIP00000	1.3795
606	12881	13420	540	Pcon_v1_scaffold606_RIP00000	1.1286
629	48471	48980	510	Pcon_v1_scaffold629_RIP00000	1.0068
629	191011	191510	500	Pcon_v1_scaffold629_RIP00001	1.004
629	197351	197860	510	Pcon_v1_scaffold629_RIP00002	1.0793
633	7681	8350	670	Pcon_v1_scaffold633_RIP00000	1.1124
633	8881	9400	520	Pcon_v1_scaffold633_RIP00001	1.0563
634	135431	135960	530	Pcon_v1_scaffold634_RIP00000	1.0461
634	152281	152780	500	Pcon_v1_scaffold634_RIP00001	1.0702
639	113371	114280	910	Pcon_v1_scaffold639_RIP00000	2.8854
649	71551	72050	500	Pcon_v1_scaffold649_RIP00000	1.0007
649	72711	73330	620	Pcon_v1_scaffold649_RIP00001	1.0479
654	2611	3260	650	Pcon_v1_scaffold654_RIP00000	1.0914
656	113731	114330	600	Pcon_v1_scaffold656_RIP00000	1.5908
656	204131	204640	510	Pcon_v1_scaffold656_RIP00001	1.0498
656	227781	228440	660	Pcon_v1_scaffold656_RIP00002	1.1029
658	17881	18560	680	Pcon_v1_scaffold658_RIP00000	1.1295
658	27211	27780	570	Pcon_v1_scaffold658_RIP00001	1.0997
672	91551	92490	940	Pcon_v1_scaffold672_RIP00000	1.384
674	115351	116180	830	Pcon_v1_scaffold674_RIP00000	1.2269
676	26241	26970	730	Pcon_v1_scaffold676_RIP00000	1.1498
676	30531	31510	980	Pcon_v1_scaffold676_RIP00001	2.5335
676	33501	34090	590	Pcon_v1_scaffold676_RIP00002	1.0936
676	39131	39630	500	Pcon_v1_scaffold676_RIP00003	1.0303
678	35671	36190	520	Pcon_v1_scaffold678_RIP00000	1.0608
678	142511	143400	890	Pcon_v1_scaffold678_RIP00001	1.1675
678	172271	172980	710	Pcon_v1_scaffold678_RIP00002	1.1162
678	196041	196650	610	Pcon_v1_scaffold678_RIP00003	1.2204
678	253991	254570	580	Pcon_v1_scaffold678_RIP00004	1.0982
678	330851	331600	750	Pcon_v1_scaffold678_RIP00005	1.1167
680	26091	26630	540	Pcon_v1_scaffold680_RIP00000	1.1265
683	15431	16240	810	Pcon_v1_scaffold683_RIP00000	2.1101
683	23601	24270	670	Pcon_v1_scaffold683_RIP00001	1.2234
686	13781	14300	520	Pcon_v1_scaffold686_RIP00000	1.3822
686	14481	15260	780	Pcon_v1_scaffold686_RIP00001	1.1584
686	21171	21670	500	Pcon_v1_scaffold686_RIP00002	1.0286
700	37361	38470	1110	Pcon_v1_scaffold700_RIP00000	1.1735
711	6611	7210	600	Pcon_v1_scaffold711_RIP00000	1.0589
716	97501	98090	590	Pcon_v1_scaffold716_RIP00000	1.0825
716	111081	111720	640	Pcon_v1_scaffold716_RIP00001	1.0782
731	22631	23190	560	Pcon_v1_scaffold731_RIP00000	1.14
736	15921	16790	870	Pcon_v1_scaffold736_RIP00000	1.2068
736	72371	72970	600	Pcon_v1_scaffold736_RIP00001	1.1385
736	95791	96450	660	Pcon_v1_scaffold736_RIP00002	1.2418
750	16221	16730	510	Pcon_v1_scaffold750_RIP00000	1.4843
750	83351	83850	500	Pcon_v1_scaffold750_RIP00001	1.1077
750	84651	85150	500	Pcon_v1_scaffold750_RIP00002	1.0419
764	3461	4350	890	Pcon_v1_scaffold764_RIP00000	1.3663
776	1021	1560	540	Pcon_v1_scaffold776_RIP00000	1.0447
776	4061	4580	520	Pcon_v1_scaffold776_RIP00001	1.023
786	6311	6960	650	Pcon_v1_scaffold786_RIP00000	1.0279
799	235081	235600	520	Pcon_v1_scaffold799_RIP00000	1.0535
808	12681	13370	690	Pcon_v1_scaffold808_RIP00000	1.4129
808	49891	50680	790	Pcon_v1_scaffold808_RIP00001	1.5375
808	69701	70360	660	Pcon_v1_scaffold808_RIP00002	1.0948
842	4831	5420	590	Pcon_v1_scaffold842_RIP00000	1.0944
842	145661	146170	510	Pcon_v1_scaffold842_RIP00001	1.101
845	69791	70320	530	Pcon_v1_scaffold845_RIP00000	1.2588
861	10781	11310	530	Pcon_v1_scaffold861_RIP00000	1.0931
861	94811	96000	1190	Pcon_v1_scaffold861_RIP00001	1.9628
861	100891	101390	500	Pcon_v1_scaffold861_RIP00002	1.0289
861	127581	128430	850	Pcon_v1_scaffold861_RIP00003	1.188
862	165631	166210	580	Pcon_v1_scaffold862_RIP00000	1.1065
862	437211	437760	550	Pcon_v1_scaffold862_RIP00001	1.058
862	543751	544360	610	Pcon_v1_scaffold862_RIP00002	1.3398
889	33731	34230	500	Pcon_v1_scaffold889_RIP00000	1.0315
889	62671	63170	500	Pcon_v1_scaffold889_RIP00001	1.0242
899	134521	135140	620	Pcon_v1_scaffold899_RIP00000	1.1776
907	2941	3440	500	Pcon_v1_scaffold907_RIP00000	1.1552
907	28321	28870	550	Pcon_v1_scaffold907_RIP00001	1.4737
931	6201	6770	570	Pcon_v1_scaffold931_RIP00000	1.0955
931	135161	135670	510	Pcon_v1_scaffold931_RIP00001	1.0111
931	209171	209670	500	Pcon_v1_scaffold931_RIP00002	1.0119
950	911	1410	500	Pcon_v1_scaffold950_RIP00000	1.0043
952	40301	41010	710	Pcon_v1_scaffold952_RIP00000	1.1413
952	111771	112510	740	Pcon_v1_scaffold952_RIP00001	1.8142
984	36431	36930	500	Pcon_v1_scaffold984_RIP00000	1.0128
987	11771	12310	540	Pcon_v1_scaffold987_RIP00000	1.0071
987	82181	82710	530	Pcon_v1_scaffold987_RIP00001	1.1082
997	12761	13260	500	Pcon_v1_scaffold997_RIP00000	1.0788
997	149961	150630	670	Pcon_v1_scaffold997_RIP00001	1.3148
997	164481	165220	740	Pcon_v1_scaffold997_RIP00002	1.4007
997	315331	315900	570	Pcon_v1_scaffold997_RIP00003	1.3588
1003	138081	138650	570	Pcon_v1_scaffold1003_RIP00000	1.2214
1013	22451	23210	760	Pcon_v1_scaffold1013_RIP00000	1.2341
1028	25961	26490	530	Pcon_v1_scaffold1028_RIP00000	1.0622
1028	51641	52610	970	Pcon_v1_scaffold1028_RIP00001	1.1309
1028	69411	70330	920	Pcon_v1_scaffold1028_RIP00002	1.8082
1052	73891	74700	810	Pcon_v1_scaffold1052_RIP00000	2.2821
1052	84711	85400	690	Pcon_v1_scaffold1052_RIP00001	1.0515
1060	33581	34120	540	Pcon_v1_scaffold1060_RIP00000	1.0801
1068	3401	3900	500	Pcon_v1_scaffold1068_RIP00000	1.0635
1079	391	1190	800	Pcon_v1_scaffold1079_RIP00000	1.1487
1079	6601	7340	740	Pcon_v1_scaffold1079_RIP00001	1.3553
1083	17481	17990	510	Pcon_v1_scaffold1083_RIP00000	1.0165
1083	23451	23990	540	Pcon_v1_scaffold1083_RIP00001	1.1739
1087	185981	186670	690	Pcon_v1_scaffold1087_RIP00000	1.3872
1116	48611	49260	650	Pcon_v1_scaffold1116_RIP00000	1.0986
1116	165831	166530	700	Pcon_v1_scaffold1116_RIP00001	1.0924
1117	48371	48870	500	Pcon_v1_scaffold1117_RIP00000	1.1685
1120	53121	53770	650	Pcon_v1_scaffold1120_RIP00000	1.3605
1123	140481	141170	690	Pcon_v1_scaffold1123_RIP00000	1.3026
1126	65101	65840	740	Pcon_v1_scaffold1126_RIP00000	1.2411
1126	97351	97860	510	Pcon_v1_scaffold1126_RIP00001	1.0864
1138	60781	61410	630	Pcon_v1_scaffold1138_RIP00000	1.3781
1144	39351	39930	580	Pcon_v1_scaffold1144_RIP00000	1.0913
1145	52551	53100	550	Pcon_v1_scaffold1145_RIP00000	1.2018
1154	811	1440	630	Pcon_v1_scaffold1154_RIP00000	1.1783
1205	9581	10110	530	Pcon_v1_scaffold1205_RIP00000	1.048
1205	25691	26220	530	Pcon_v1_scaffold1205_RIP00001	1.0387
1205	68371	69280	910	Pcon_v1_scaffold1205_RIP00002	1.4644
1205	74131	74630	500	Pcon_v1_scaffold1205_RIP00003	1.0583
1205	79681	80240	560	Pcon_v1_scaffold1205_RIP00004	1.1008
1205	187471	188390	920	Pcon_v1_scaffold1205_RIP00005	1.2326
1216	223531	224120	590	Pcon_v1_scaffold1216_RIP00000	1.2173
1220	115191	115900	710	Pcon_v1_scaffold1220_RIP00000	9.6809
1221	11321	12070	750	Pcon_v1_scaffold1221_RIP00000	1.3199
1253	372391	372960	570	Pcon_v1_scaffold1253_RIP00000	1.0801
1253	380751	381370	620	Pcon_v1_scaffold1253_RIP00001	1.3493
1253	410271	410810	540	Pcon_v1_scaffold1253_RIP00002	1.1453
1262	54031	54740	710	Pcon_v1_scaffold1262_RIP00000	1.0759
1262	109841	110450	610	Pcon_v1_scaffold1262_RIP00001	1.8388
1262	112461	112980	520	Pcon_v1_scaffold1262_RIP00002	1.1286
1262	138231	138750	520	Pcon_v1_scaffold1262_RIP00003	1.0431
1262	141761	142260	500	Pcon_v1_scaffold1262_RIP00004	1.0228
1262	166601	167200	600	Pcon_v1_scaffold1262_RIP00005	1.1849
1280	261	760	500	Pcon_v1_scaffold1280_RIP00000	1.0542
1290	13651	14220	570	Pcon_v1_scaffold1290_RIP00000	1.1151
1330	64961	65490	530	Pcon_v1_scaffold1330_RIP00000	1.1864
1330	125901	126440	540	Pcon_v1_scaffold1330_RIP00001	1.092
1330	383811	384420	610	Pcon_v1_scaffold1330_RIP00002	1.0842
1330	389291	389820	530	Pcon_v1_scaffold1330_RIP00003	1.2095
1330	405491	406100	610	Pcon_v1_scaffold1330_RIP00004	1.0401
1335	28761	29960	1200	Pcon_v1_scaffold1335_RIP00000	1.5469
1335	91241	91810	570	Pcon_v1_scaffold1335_RIP00001	1.132
1335	122891	123470	580	Pcon_v1_scaffold1335_RIP00002	1.4367
1336	53791	54450	660	Pcon_v1_scaffold1336_RIP00000	1.0632
1348	28011	28580	570	Pcon_v1_scaffold1348_RIP00000	1.749
1349	18141	18740	600	Pcon_v1_scaffold1349_RIP00000	1.0787
1351	31361	32000	640	Pcon_v1_scaffold1351_RIP00000	1.1357
1375	221421	222020	600	Pcon_v1_scaffold1375_RIP00000	1.1213
1375	225161	225880	720	Pcon_v1_scaffold1375_RIP00001	1.4784
1375	317751	318260	510	Pcon_v1_scaffold1375_RIP00002	1.1037
1399	17631	18150	520	Pcon_v1_scaffold1399_RIP00000	1.1443
1399	25471	26070	600	Pcon_v1_scaffold1399_RIP00001	1.1066
1399	46561	47080	520	Pcon_v1_scaffold1399_RIP00002	1.1206
1399	64861	65360	500	Pcon_v1_scaffold1399_RIP00003	1.0052
1399	172931	173450	520	Pcon_v1_scaffold1399_RIP00004	1.1433
1448	45731	46570	840	Pcon_v1_scaffold1448_RIP00000	1.3053
1449	24541	25040	500	Pcon_v1_scaffold1449_RIP00000	1.002
1462	53841	54570	730	Pcon_v1_scaffold1462_RIP00000	1.5514
1462	61591	62440	850	Pcon_v1_scaffold1462_RIP00001	1.1927
1469	10761	11340	580	Pcon_v1_scaffold1469_RIP00000	2.3097
1479	7101	7740	640	Pcon_v1_scaffold1479_RIP00000	1.2863
1479	14031	14540	510	Pcon_v1_scaffold1479_RIP00001	1.2123
1483	173371	173870	500	Pcon_v1_scaffold1483_RIP00000	1.0311
1483	208341	208850	510	Pcon_v1_scaffold1483_RIP00001	1.0945
1503	3921	4420	500	Pcon_v1_scaffold1503_RIP00000	1.0833
1524	117361	117920	560	Pcon_v1_scaffold1524_RIP00000	1.1506
1555	311	830	520	Pcon_v1_scaffold1555_RIP00000	1.1528
1576	27971	28580	610	Pcon_v1_scaffold1576_RIP00000	1.1906
1594	222211	222800	590	Pcon_v1_scaffold1594_RIP00000	1.0477
1598	731	1230	500	Pcon_v1_scaffold1598_RIP00000	1.1333
1604	168001	168520	520	Pcon_v1_scaffold1604_RIP00000	1.0536
1604	178971	179770	800	Pcon_v1_scaffold1604_RIP00001	1.1462
1616	43741	44240	500	Pcon_v1_scaffold1616_RIP00000	1.0208
1621	42491	43330	840	Pcon_v1_scaffold1621_RIP00000	1.3347
1621	192141	192640	500	Pcon_v1_scaffold1621_RIP00001	1.0453
1623	2521	3020	500	Pcon_v1_scaffold1623_RIP00000	1.04
1628	44751	45560	810	Pcon_v1_scaffold1628_RIP00000	1.1702
1628	66801	67300	500	Pcon_v1_scaffold1628_RIP00001	1.025
1628	81961	82470	510	Pcon_v1_scaffold1628_RIP00002	1.3367
1628	92691	93370	680	Pcon_v1_scaffold1628_RIP00003	1.2913

## Sheet: predicted_RIP'ed_repeats
Table S6. Predicted regions that were subjected to RIP.
Sheet 2. Predicted RIP'ed regions that overlap with annotated repeat regions.
Pcon_v1_scaffold	start position	end position	length of element	element name	composite RIP index
162	14221	14720	500	Pcon_v1_scaffold162_RIP00000	1.0458
172	17371	17870	500	Pcon_v1_scaffold172_RIP00000	1.0168
274	37671	38170	500	Pcon_v1_scaffold274_RIP00000	1.0268
308	33141	33640	500	Pcon_v1_scaffold308_RIP00000	1.0166
347	37001	37500	500	Pcon_v1_scaffold347_RIP00000	1.0139
347	37001	37500	500	Pcon_v1_scaffold347_RIP00000	1.0139
365	89731	90530	800	Pcon_v1_scaffold365_RIP00003	1.0517
414	51491	51990	500	Pcon_v1_scaffold414_RIP00000	1.0014
464	20991	21490	500	Pcon_v1_scaffold464_RIP00000	1.0895
629	48471	48980	510	Pcon_v1_scaffold629_RIP00000	1.0068
680	26091	26630	540	Pcon_v1_scaffold680_RIP00000	1.1265
889	33731	34230	500	Pcon_v1_scaffold889_RIP00000	1.0315
997	164481	165220	740	Pcon_v1_scaffold997_RIP00002	1.4007
997	164481	165220	740	Pcon_v1_scaffold997_RIP00002	1.4007
1028	51641	52610	970	Pcon_v1_scaffold1028_RIP00001	1.1309
1479	7101	7740	640	Pcon_v1_scaffold1479_RIP00000	1.2863
1555	311	830	520	Pcon_v1_scaffold1555_RIP00000	1.1528
1623	2521	3020	500	Pcon_v1_scaffold1623_RIP00000	1.04
