# Supplementary material for: The Genome and Development-Dependent Transcriptomes of Pyronema confluens: A Window into Fungal Evolution
Source: PLoS Genet. 2013 Sep 19;9(9):e1003820. doi: 10.1371/journal.pgen.1003820 (PMC3778014; doi:10.1371/journal.pgen.1003820)
Supplement: Table S8 — Lineage-specific gene expression. The table contains four sheets that give a summary as well as expression and orthology information for P. confluens genes of groups a-f with orthology determined by reciprocal BLAST in the first two sheets, and a summary and Expression and orthology information for P. confluens genes of groups A–G with orthology determined by phylogenomics analysis in the last two sheets. (XLSX) [file pgen.1003820.s024.xlsx]

## Sheet: ortho_blast_summary
Table S8 (Lineage-specific gene expression), sheet 1
Summary for lineage-specificity analysis based on the following species with orthology determined by reciprocal BLAST:
P. confluens, T. melanosporum, A. nidulans, P. nodorum, N. crassa, S. macrospora, S. sclerotiorum, S. cerevisiae, S. pombe, C. cinerea, P. placenta, R. oryza, B. dendrobatidis, A. macrogynus
References for the genome data from the following species:
Pyronema confluens		this study
Tuber melanosporum (truffle)		Nature 2010, 464:1033-1039
Aspergillus nidulans		Nature 2005, 438:1105-1115
Phaeosphaeria nodorum		Plant Cell 2007, 19:3347-3368
Neurospora crassa		Nature 2003, 422:859-868
Sordaria macrospora		PLoS Genet 2010, 6:e1000891
Sclerotinia sclerotiorum		PLoS Genet 2011, 7:e1002230
Saccharomyces cerevisiae		Science 1996, 274:546-567
Schizosaccharomyces pombe		Nature 2002, 415:871-880
Coprinopsis cinerea		Proc Nat Acad Sci USA 2010, 107:11889-11894
Postia placenta		Proc Nat Acad Sci USA 2009, 106:1954-1959
Rhizopus oryzae		PLoS Genet 2009, 5:e1000549
Batrachochytrium dendrobatidis		http://genome.jgi-psf.org/Batde5/Batde5.home.html, These sequence data were produced by the US Department of Energy Joint Genome Institute http://www.jgi.doe.gov/ in collaboration with the user community.
Allomyces macrogynus		http://www.broadinstitute.org/annotation/genome/multicellularity_project/MultiHome.html, “Origins of Multicellularity Sequencing Project, Broad Institute of Harvard and MIT" (http://www.broadinstitute.org/)
numbers of genes in each group
no. of genes in group	group designation	group descriptions	group details
5737	a	Pyronema only	orthologs found in Pyronema
174	b	Pezizales only	orthologs found in Pyronema, truffle
162	c	filamentous ascomycetes only	orthologs found in Pyronema, truffle, Aspergillus, Phaeosphaeria, Neurospora, Sordaria, Sclerotinia
25	d	filamentous ascomycetes and basidiomycetes (dikarya) only	orthologs found in Pyronema, truffle, Aspergillus, Phaeosphaeria, Neurospora, Sordaria, Sclerotinia, Coprinus, Postia
22	e	filamentous fungi only (not in yeasts)	orthologs found in Pyronema, truffle, Aspergillus, Phaeosphaeria, Neurospora, Sordaria, Sclerotinia, Coprinus, Postia, Rhizopus, Batrachochytrium, Allomyces
586	f	orthologs in all fungi	orthologs found in Pyronema, truffle, Aspergillus, Phaeosphaeria, Neurospora, Sordaria, Sclerotinia, Saccharomyces, Schizosaccharomyces, Coprinus, Postia, Rhizopus, Batrachochytrium, Allomyces
numbers and percentages of genes that are differentially expressed:
group designation	group	no. of genes	diff. expr.	% diff. expr.	diff. expr. stringent	% diff. expr. str.	upregulated during sexual development (sex/DD and sex/vegmix)	% up sex. dev.	downregulated during sexual development (sex/DD and sex/vegmix)	% down sex. dev.	upregulated during sexual development stringent (sex/DD and sex/vegmix)	% up sex. dev. stringent	downregulated during sexual development stringent (sex/DD and sex/vegmix)	% down sex. dev. stringent
a	Pyronema only	5737	3248	56.615	2460	42.8796	1525	26.5818	205	3.5733	1243	21.6664	84	1.46418
b	Pyronema and truffle (only Pezizales)	174	74	42.5287	27	15.5172	17	9.77011	12	6.89655	8	4.5977	8	4.5977
c	filamentous ascomycetes only	162	36	22.2222	11	6.79012	6	3.7037	8	4.93827	2	1.23457	5	3.08642
d	filamentous ascomycetes and basidiomycetes (dikarya) only	25	14	56	6	24	1	4	4	16	0	0	2	8
e	filamentous fungi only (not in yeasts)	22	3	13.6364	1	4.54545	0	0	1	4.54545	0	0	0	0
f	ortholog in all fungi	586	43	7.33788	6	1.02389	10	1.70648	0	0	1	0.170648	0	0
	sum	6706	3418

## Sheet: ortho_blast_groups
Table S8 (Lineage-specific gene expression), sheet 2
Expression and orthology information for P. confluens genes of groups a-f (with orthology determined by reciprocal BLAST):
group a: 5737 orthologs found in Pyronema (only Pyronema, orphans)						group b: Pezizales only						group c: filamentous ascomycetes only						group d: filamentous ascomycetes and basidiomycetes (dikarya) only						group e: filamentous fungi only (not in yeasts)						group f: orthologs in all fungi
Pyronema	length of peptide Pyronema	DD mean RPKM	sex mean RPKM	vegmix mean RPKM		174 orthologs found in Pyronema, truffle						162 orthologs found in Pyronema, truffle, Aspergillus, Phaeosphaeria, Neurospora, Sordaria, Sclerotinia						25 orthologs found in Pyronema, truffle, Aspergillus, Phaeosphaeria, Neurospora, Sordaria, Sclerotinia, Coprinus, Postia						22 orthologs found in Pyronema, truffle, Aspergillus, Phaeosphaeria, Neurospora, Sordaria, Sclerotinia, Coprinus, Postia, Rhizopus, Batrachochytrium, Allomyces						586 orthologs found in Pyronema, truffle, Aspergillus, Phaeosphaeria, Neurospora, Sordaria, Sclerotinia, Saccharomyces, Schizosaccharomyces, Coprinus, Postia, Rhizopus, Batrachochytrium, Allomyces
PCON_01001	133	0.53	255.845	0.55		Pyronema	length of peptide Pyronema	DD mean RPKM	sex mean RPKM	vegmix mean RPKM		Pyronema	length of peptide Pyronema	DD mean RPKM	sex mean RPKM	vegmix mean RPKM		Pyronema	length of peptide Pyronema	DD mean RPKM	sex mean RPKM	vegmix mean RPKM		Pyronema	length of peptide Pyronema	DD mean RPKM	sex mean RPKM	vegmix mean RPKM		Pyronema	length of peptide Pyronema	DD mean RPKM	sex mean RPKM	vegmix mean RPKM
PCON_01002	649	10.365	13.8	9.91		PCON_03756	249	83.435	99.39	106.81		PCON_03275	528	18.685	18.285	13.115		PCON_13411	386	22.495	23.75	21.85		PCON_01190	432	136.34	173.375	122.29		PCON_01249	312	5.865	17.28	17.57
PCON_01005	201	0.265	1.935	0.055		PCON_11903	479	18.415	0.68	3.34		PCON_10763	184	84.45	22.335	132.585		PCON_12049	458	112.905	53.84	236.105		PCON_07499	425	40.295	35.52	40.215		PCON_01277	440	116.85	110.49	113.77
PCON_01007	318	0.21	22.09	5.975		PCON_12368	117	56.4	26.72	60.93		PCON_11117	693	38.625	36.4	30.43		PCON_13515	602	196.245	72.51	80.875		PCON_12105	692	11.31	16.26	21.585		PCON_01258	924	310.7	291.19	403.725
PCON_01008	90	0.025	1.21	0.185		PCON_03258	381	69.19	85.975	75.505		PCON_01968	232	37.62	36.225	42.6		PCON_11496	492	13.2	16.955	18.03		PCON_09971	928	19.21	16.17	17.725		PCON_01998	567	40.975	43.7	33.06
PCON_01011	51	1.49	0.92	2.045		PCON_10479	292	22.985	55.84	21.18		PCON_14247	298	11.205	18.07	13.785		PCON_10430	158	57.42	385.805	251.735		PCON_04344	243	11.245	26.605	15.195		PCON_02285	170	52.26	57.575	55.725
PCON_01013	63	1.945	0.995	1.12		PCON_10273	250	20.36	26.37	17.735		PCON_12230	168	29.235	47.305	32.275		PCON_06152	552	17.82	1.64	17.895		PCON_01594	252	22.61	33.74	25.1		PCON_02268	329	49.36	22.35	27.545
PCON_01019	245	30.28	16.215	10.58		PCON_04747	429	10.33	10	11.185		PCON_01357	234	32.485	67.75	51.225		PCON_04289	492	10.08	21.015	22.175		PCON_10942	169	57.765	68.69	87.305		PCON_02277	768	14.095	12.96	10.61
PCON_01029	371	2.335	20.61	2.235		PCON_07619	520	23.025	21.2	23.71		PCON_06056	785	88.115	47.32	88.29		PCON_10188	481	7.165	7.155	8.74		PCON_05895	510	200.22	167.325	155.565		PCON_02476	1803	25.73	24.57	21.8
PCON_01031	151	0.295	6.375	1.385		PCON_04007	113	38.565	25.54	39.84		PCON_04445	659	2.885	3.61	2.97		PCON_02595	414	22.155	17.57	62.58		PCON_04961	499	152.145	67.705	387.815		PCON_02773	309	131.995	176.48	177.46
PCON_01035	185	0.215	42.805	0.155		PCON_11035	249	27.43	27.91	31.04		PCON_01168	328	41.89	7.515	32.925		PCON_05690	811	278.665	400.015	90.03		PCON_14237	302	55.58	89.42	66.395		PCON_03055	645	29.96	46.305	33.465
PCON_01036	127	0.365	2.31	1.125		PCON_12861	398	15.645	27.975	31.93		PCON_05870	576	6.1	9.065	7.055		PCON_08741	545	29.58	25.93	25.07		PCON_02933	309	41.89	26.38	33.995		PCON_03259	248	38.055	54.375	55.75
PCON_01041	214	0.26	1.695	0.295		PCON_05540	319	27.445	29.215	26.15		PCON_09973	405	15.265	5.875	9.7		PCON_01487	1499	36.23	41.8	41.19		PCON_06679	602	120.88	107.805	95.705		PCON_03274	277	11.245	16.395	13.205
PCON_01048	80	0.17	2.945	0.91		PCON_07117	682	8.92	8.39	15.315		PCON_02753	865	13.04	11.92	13.94		PCON_12780	480	81.105	5.86	38.995		PCON_05924	104	51.195	52.99	62.935		PCON_03281	414	17.78	26.415	24.705
PCON_01050	128	4511.1	68.655	1604.95		PCON_07806	226	45.955	102.05	22.31		PCON_12150	382	14.525	25.75	21.205		PCON_03041	244	4.415	1.67	1.15		PCON_06906	652	19.815	26.035	21.785		PCON_03363	627	5.405	14.365	5.015
PCON_01051	69	3.585	0.93	1.43		PCON_12912	543	31.62	11.285	36.55		PCON_13107	145	39.6	40.9	39.13		PCON_12781	902	42.57	23.415	75.08		PCON_02291	844	45.225	51.965	49.75		PCON_03666	158	998.715	772.03	1058.66
PCON_01055	78	1.4	1.26	0.71		PCON_10178	204	32.895	23.37	21.835		PCON_12747	766	10.74	13.21	10.37		PCON_05333	903	147.92	142.83	141.63		PCON_10091	165	43.135	48.25	60.745		PCON_03652	295	96.405	73.755	90.69
PCON_01057	504	5.365	10.395	8.53		PCON_01119	265	53.97	48.565	58.03		PCON_02826	273	8.31	11.575	169.125		PCON_11812	505	15	21.33	39.6		PCON_10205	506	38.325	21.025	35.645		PCON_03661	448	21.1	30.26	25.925
PCON_01060	23	5.645	6.945	2.825		PCON_01153	921	23.795	28.635	36.665		PCON_05017	751	224.93	229.115	164.605		PCON_04673	674	36.485	44.205	36.98		PCON_02417	267	33.77	52.265	54.445		PCON_03651	501	94.865	81.655	97.69
PCON_01061	142	6.205	11.25	4.81		PCON_01155	432	5.405	5.39	2.5		PCON_11388	815	254.555	42.185	191.255		PCON_07047	81	25.545	38.35	52.235		PCON_05678	575	91.43	71.93	84.795		PCON_03640	550	15.115	13.84	18.945
PCON_01062	53	5.435	7.995	3.96		PCON_01160	416	43.655	8.815	15.815		PCON_07592	473	84.2	73.07	71.99		PCON_09132	292	13.715	12.535	46.67		PCON_06260	1656	16.235	24.365	17.275		PCON_03856	406	12.15	35.51	9.905
PCON_01064	550	17.12	10.21	15.875		PCON_01164	71	19.995	28.065	30.335		PCON_01788	134	317.945	247.29	288.24		PCON_12156	912	16.39	16.92	14.425		PCON_11373	348	16.625	20.02	17.19		PCON_03889	1581	11.48	14.88	13.82
PCON_01069	135	1.55	0.63	2.41		PCON_01239	621	2.02	0.735	0.235		PCON_09326	306	145.875	107.075	202.245		PCON_12677	451	95.1	62.97	80.895		PCON_14289	562	10.785	32.14	32.995		PCON_03900	1589	23.56	31.795	24.33
PCON_01070	168	5.455	8.93	3.05		PCON_01325	553	19.645	22.36	10.93		PCON_01276	285	120.165	67.77	63.71		PCON_04724	627	91.31	208.765	43.585								PCON_04085	232	61.85	55.555	73.91
PCON_01072	565	6.865	6.375	7.08		PCON_01369	172	1.8	60.73	30.03		PCON_05266	155	0	0	0		PCON_10003	675	25.96	6.785	21.18								PCON_04070	684	23.67	31.01	21.715
PCON_01075	61	1.135	1.985	0.56		PCON_01397	689	6.315	1.095	5.505		PCON_08480	356	34.31	40.62	24.29		PCON_03166	604	31.25	28.71	30.69								PCON_04090	713	99.67	78.725	71.81
PCON_01076	222	115.905	176.28	115.19		PCON_01649	601	22.785	24.33	21.9		PCON_10990	236	120.17	141.935	58.085														PCON_04536	148	1186.47	826.585	1110.72
PCON_01077	134	0.56	0.63	0.385		PCON_01662	416	14.02	14.655	12.27		PCON_01053	405	19.62	37.315	63.235														PCON_04541	199	1012.73	749.825	856.38
PCON_01080	134	1.25	28.845	0.605		PCON_01769	1022	9.895	12.66	12.5		PCON_01118	107	8.49	17.185	11.685														PCON_04530	1008	37.265	34.54	34.25
PCON_01082	49	0	0.9	0		PCON_01808	131	33	29.18	35.64		PCON_01234	543	21.14	11.99	22.81														PCON_04680	109	26.045	33.58	22.96
PCON_01084	668	4.095	10.955	2.625		PCON_01811	1951	12.805	17.115	12.59		PCON_01255	439	7.22	10.38	6.52														PCON_04715	120	37.68	54.105	52.85
PCON_01085	165	0.705	0.28	0.205		PCON_02006	1291	22.48	23.265	16.975		PCON_01268	184	103.875	90.535	102.76														PCON_04722	650	7.035	9.505	7.685
PCON_01086	30	0.08	0.035	0		PCON_02077	329	13.305	14.21	10.84		PCON_01508	1861	32.545	31.43	29.82														PCON_04712	696	16.595	23.215	21.38
PCON_01087	59	0	0	0.1		PCON_02099	263	5.075	14.93	10.34		PCON_01560	435	79.69	48.55	86.71														PCON_04746	164	1024.4	897.475	944.72
PCON_01088	79	0	0.03	0.26		PCON_02129	803	25.56	29.575	26.39		PCON_01745	154	34.97	27.65	39.92														PCON_04778	211	12.525	24.505	22.47
PCON_01097	5	0.145	0.905	0.15		PCON_02423	822	37.75	40.015	33.49		PCON_01865	296	14.19	14.095	14.765														PCON_04776	260	11.725	16.62	20.685
PCON_01101	258	10.505	29.685	2.195		PCON_02458	313	258.63	164.28	310.17		PCON_01899	611	27.59	15.92	17.325														PCON_04777	345	32.39	39.695	38.735
PCON_01104	461	0.08	14.605	0.175		PCON_02472	656	16.375	8.855	12.175		PCON_02069	515	63.405	107.05	47.985														PCON_04771	475	90.355	105.875	124.625
PCON_01105	163	0.32	0.55	3.56		PCON_02486	853	6.21	4.76	4.015		PCON_02072	201	48.09	46.4	52.92														PCON_04800	267	27.675	32.805	31.895
PCON_01107	17	0.05	0.33	0.095		PCON_02713	100	0.275	1.285	0.115		PCON_02104	360	28.265	24.155	24.98														PCON_04856	124	146.735	129.21	168.155
PCON_01111	245	0.03	9.725	0.295		PCON_02796	452	31.885	25.07	22.665		PCON_02528	6511	20.38	23.525	19.22														PCON_04889	767	68.395	135.5	71.56
PCON_01114	44	0.17	0.945	0.07		PCON_03022	691	1.88	3.325	3.15		PCON_02649	686	19.135	14.43	16.485														PCON_04909	297	8.56	11.88	10.065
PCON_01115	204	0.12	2.355	0.02		PCON_03089	263	54.475	127.135	73.43		PCON_02676	314	318.385	46.59	65.01														PCON_04894	559	118.94	147.605	123.285
PCON_01121	77	0.74	0.83	0.335		PCON_03163	350	44.51	82.725	35.32		PCON_02701	300	541.485	407.61	271.26														PCON_04985	734	38.545	41.61	32.715
PCON_01123	93	0.86	0.42	1.215		PCON_03197	1152	13.66	22.455	12.455		PCON_02887	849	58.06	41.485	49.72														PCON_05040	326	10.95	20.2	12.655
PCON_01124	53	1.68	1.265	0.775		PCON_03358	1297	69.655	51.91	62.985		PCON_02971	177	64.02	57.215	120.455														PCON_05038	517	51.915	34.925	63.635
PCON_01125	53	2.1	1.965	1.58		PCON_03418	626	47.675	32.53	30.695		PCON_02996	363	27.805	52.52	36.21														PCON_05043	592	42.825	67.43	56.08
PCON_01129	31	3.085	1.265	2.585		PCON_03425	277	46.425	37.095	48.74		PCON_03480	714	71.915	76.805	63.49														PCON_05080	287	48.7	49.105	68.18
PCON_01130	110	8.81	4.41	10.2		PCON_03653	313	64.07	50.155	42.515		PCON_03557	381	10.69	12.92	12.72														PCON_05056	436	18.585	12.865	25.85
PCON_01131	112	0.235	2.045	0.41		PCON_03760	181	63.95	29.975	33.745		PCON_03616	359	9.34	13.955	8.53														PCON_05061	563	34.005	36.695	37.81
PCON_01139	281	2.315	3.92	38.78		PCON_03774	105	1.73	40.67	41.345		PCON_03717	227	13.35	14.655	18.635														PCON_05085	1217	8	9.51	7.025
PCON_01140	184	0.275	2.175	0.89		PCON_03906	745	3.635	6.115	4.67		PCON_03824	254	76.335	67.07	65.91														PCON_05202	1191	50.06	56.045	42.605
PCON_01141	241	8.165	25.45	11.91		PCON_03935	575	63.785	110.87	72.485		PCON_03865	440	71.55	114.68	72.32														PCON_05225	1485	60.865	58.015	50.83
PCON_01142	588	1.21	4.1	2.46		PCON_04055	142	0	0	0		PCON_03945	854	62.64	106.7	58.125														PCON_05228	4986	2.95	2.29	1.735
PCON_01143	72	0.03	4.675	0.645		PCON_04263	196	507.185	198.235	262.375		PCON_04165	157	30.86	28.37	27.245														PCON_05273	136	480	415.48	553.92
PCON_01144	78	1.29	37.06	9.7		PCON_04340	336	14.605	14.855	15.485		PCON_04235	381	68.935	2.86	13.92														PCON_05276	260	31.355	20.205	28.105
PCON_01145	86	0	8.935	0.025		PCON_04457	214	103.25	98.46	77.845		PCON_04270	1089	24.565	31.26	33.94														PCON_05350	283	80.705	76.825	78.525
PCON_01146	80	1.21	184.165	3.76		PCON_04723	305	0.84	4.925	1.275		PCON_04358	507	11.995	22.075	13.84														PCON_05410	165	97.455	95.77	100.705
PCON_01147	112	0	62.495	0.135		PCON_04739	168	2.065	5.005	4.66		PCON_04439	370	59.15	50.045	39.01														PCON_05415	557	152.725	190.255	180.88
PCON_01148	113	0.12	1.54	0.055		PCON_04854	344	85.9	87.18	76.365		PCON_04572	2202	52.58	55.955	50.65														PCON_05460	584	9.27	19.165	13.765
PCON_01149	167	0.3	5.055	0.25		PCON_04874	537	0.62	278.125	0.8		PCON_04605	274	6.73	18.41	3.695														PCON_05529	466	9.13	15.945	10.915
PCON_01150	374	35.155	10.425	12.55		PCON_05033	800	15.53	16.88	19.055		PCON_04621	612	21.65	20.02	27.75														PCON_05579	172	614.005	490.24	595.745
PCON_01151	127	0	2.235	0.015		PCON_05335	404	66.445	49.15	52.275		PCON_04710	1303	36.825	58.345	36.555														PCON_05651	57	403.325	315.97	463.645
PCON_01156	97	1.17	1.25	0.69		PCON_05526	524	18.665	19.35	20.095		PCON_04900	483	28.17	26.165	24.76														PCON_05605	83	672.525	528.015	612.72
PCON_01157	103	0.9	0.825	0.27		PCON_05574	83	435.74	1700.58	693.705		PCON_05391	320	8.685	9.485	13.71														PCON_05611	150	949.555	677.915	885.175
PCON_01158	67	0.49	0.29	0.24		PCON_05750	1144	28.175	26.21	19.47		PCON_05713	1097	8.14	22.2	7.995														PCON_05625	152	769.33	589.67	683.755
PCON_01159	63	0.785	0.78	0.425		PCON_06111	252	81.635	104.58	52.38		PCON_05714	934	45.835	47.365	38.84														PCON_05646	154	1045.44	887.75	1133.85
PCON_01163	99	1.905	4.275	2.09		PCON_06161	140	16.685	17.85	19.995		PCON_05776	339	46.045	23.9	57.93														PCON_05609	166	804.47	658.095	823.635
PCON_01165	40	0	0.41	0.045		PCON_06253	241	97.125	111.275	40.175		PCON_05858	327	111.475	53.9	143.065														PCON_05685	258	12.375	11.185	9.53
PCON_01169	183	45.975	64.4	46.365		PCON_06385	275	27.18	25.355	10		PCON_05877	156	43.135	32.845	35.25														PCON_05627	262	794.255	624.035	765.795
PCON_01171	77	0	1.28	0.035		PCON_06432	312	14.51	22.29	17.42		PCON_05948	691	13.635	17.61	20.335														PCON_05604	282	227.405	191.605	227.825
PCON_01176	52	0.49	0.375	0.165		PCON_06478	217	53.905	7.2	72.655		PCON_05961	294	42.385	38.92	44.485														PCON_05649	331	56.885	85.06	74.445
PCON_01187	200	0.69	1.825	0.415		PCON_06528	267	9.135	25.955	10.97		PCON_06317	270	105.185	123.495	106.855														PCON_05662	377	67.88	52.92	67.695
PCON_01191	56	0.095	0.045	0.51		PCON_06594	630	5.695	11.735	4.21		PCON_06361	2424	16.895	18.105	12.65														PCON_05635	397	156.46	118.37	200.645
PCON_01192	12	0	0.205	0		PCON_06705	579	104.26	53.76	138.675		PCON_06481	383	41.88	27.1	27.06														PCON_05638	476	112.735	103.02	95.715
PCON_01193	58	0	3.22	0		PCON_06753	202	189.22	10.165	67.57		PCON_06640	468	78.085	58.515	66.085														PCON_05683	517	18.48	25.915	16.87
PCON_01194	103	0.045	0.86	0.095		PCON_06758	144	131.265	76.445	103.5		PCON_06649	1447	112.24	82.615	92.39														PCON_05659	686	62.295	54.985	59.075
PCON_01195	45	0.11	0.155	0.725		PCON_06945	87	28.585	45.87	31.095		PCON_06897	336	190.165	137.275	109.13														PCON_05656	772	127.91	125.98	138.86
PCON_01197	26	0.445	2.045	0.74		PCON_06948	295	113.785	31.155	78.235		PCON_06942	494	4.02	6.02	4.21														PCON_05655	1068	59.73	64.55	54.125
PCON_01198	353	0.015	31.125	0.035		PCON_06955	197	9.015	17.125	7.395		PCON_06973	784	13.96	19.645	16.765														PCON_05647	1209	63.215	57.69	44.595
PCON_01200	700	45.145	36.495	44.22		PCON_07313	79	2.74	4.975	6.87		PCON_07143	844	20.405	21.96	21.975														PCON_05744	333	59.83	46.8	57.855
PCON_01202	44	42.64	24.605	49.355		PCON_07435	74	47.095	27.32	20.665		PCON_07290	647	47.23	44.735	42.125														PCON_05693	532	51.565	36.405	49.84
PCON_01203	347	41.025	20.91	47.975		PCON_07440	826	59.455	55.52	57.71		PCON_07402	1097	7.68	8.7	12.315														PCON_05777	327	69.18	32.015	54.475
PCON_01207	62	0.365	7.565	5.845		PCON_07489	977	23.315	21.73	22.86		PCON_07437	232	23.06	26.63	33.725														PCON_05782	452	15.035	14.315	16.375
PCON_01208	156	0.095	1.625	0.155		PCON_07613	269	19.26	21.87	15.5		PCON_07522	983	17.33	15.465	11.82														PCON_05754	701	20.05	17.605	21.43
PCON_01209	455	0.1	0.785	0.175		PCON_07698	654	9.97	33.33	9.855		PCON_07692	522	23.375	26.875	27														PCON_05787	1103	14.48	13.98	12.85
PCON_01214	81	0.08	243.94	0.17		PCON_07715	976	27.765	31.055	23.68		PCON_07754	287	4.635	2.66	5.435														PCON_05921	135	1966.91	1644.19	1947.06
PCON_01223	88	1.665	1.655	2.945		PCON_07862	274	71.26	129.315	62.205		PCON_07790	703	17.83	18.905	14.435														PCON_05920	353	35.84	36.585	35.48
PCON_01226	127	0.82	6.555	0.075		PCON_07924	361	18.525	8.225	16.465		PCON_07926	204	75.87	80.38	76.74														PCON_05891	393	15.485	16.24	13.77
PCON_01229	108	0.02	2.09	0		PCON_08029	130	20.32	48.525	18.525		PCON_07931	624	78.475	96.255	91.25														PCON_05915	479	64.645	58.465	51.135
PCON_01232	91	0.125	0.285	0.31		PCON_08036	231	0.275	2.8	0.065		PCON_07986	986	19.38	21.08	9.6														PCON_05951	417	25.255	22.935	23.45
PCON_01233	75	1.97	3.45	2.625		PCON_08076	409	20.175	25.06	21.945		PCON_08040	683	36.47	48.39	25.525														PCON_06062	300	36.46	55.25	31.865
PCON_01235	69	0.68	2.21	0.85		PCON_08118	299	69.74	146.24	136.755		PCON_08187	409	55.085	61.72	64.84														PCON_06036	811	20.765	20.63	20.115
PCON_01236	91	0.45	0.78	0.695		PCON_08172	400	7.215	2.625	4.05		PCON_08341	474	6.135	14.155	5.055														PCON_06035	856	25.23	34.46	28.63
PCON_01242	43	1.045	2.125	5.09		PCON_08201	848	12.61	22.385	44.53		PCON_08565	306	2.525	10.61	2.405														PCON_06044	1166	39.605	34.365	32.775
PCON_01253	69	0.54	0.34	0.625		PCON_08213	348	200.475	71.855	140.115		PCON_08599	402	191.65	119.805	149.38														PCON_06086	377	106.795	168.565	149.37
PCON_01256	52	0.025	0.09	0.205		PCON_08343	746	76.42	48.835	55.645		PCON_08732	76	6.4	4.895	8.895														PCON_06117	240	46.6	35.54	36.92
PCON_01261	31	0.27	0.395	1.34		PCON_08401	79	33.675	0.635	12.48		PCON_08961	1165	32.815	49.9	93.795														PCON_06118	268	47.335	45.98	50.005
PCON_01262	38	0.845	0.595	2.08		PCON_08708	616	77.515	64.45	71.605		PCON_09011	362	55.495	36.525	54.035														PCON_06116	349	8.655	13.455	12.865
PCON_01263	435	108.85	6.73	17.37		PCON_08765	935	0.755	29.06	0.655		PCON_09150	263	43.55	17.7	38.965														PCON_06119	435	81.685	83.415	67.275
PCON_01266	98	117.76	226.26	211.285		PCON_08779	591	28.21	13.745	14.545		PCON_09384	432	38.115	28.82	32.63														PCON_06180	1743	18.5	21.38	19.385
PCON_01280	92	0	0.025	0.025		PCON_08844	540	9.53	8.53	5.78		PCON_09607	604	51.28	55.765	50.045														PCON_06219	427	22.8	24.075	22.63
PCON_01284	252	0.175	1.785	0.255		PCON_08953	277	158.24	121.14	410.05		PCON_09841	1025	22.405	31.29	23.995														PCON_06239	1037	52.075	60.695	52.225
PCON_01285	88	0.795	0.74	0.41		PCON_08969	767	6.445	8.825	5.735		PCON_09890	1994	53.665	40.02	36.385														PCON_06298	377	151.74	200.535	168.45
PCON_01288	127	21.79	18.285	12.965		PCON_08993	150	20.615	20.195	14.985		PCON_09911	662	60.875	51.155	55.925														PCON_06313	463	11.915	18	18.705
PCON_01289	580	0.73	305.355	2.065		PCON_09031	906	26.58	19.37	26.1		PCON_09945	286	1.945	138.015	2.39														PCON_06282	1967	8.155	13.24	7.065
PCON_01290	24	0.66	0.765	0.245		PCON_09175	89	14.575	15.545	14.77		PCON_10042	1080	8.04	8.835	7.67														PCON_06470	128	1216.91	916.945	1131.14
PCON_01295	2334	0.525	9.93	0.365		PCON_09289	383	19.01	13.05	22.92		PCON_10333	396	27.74	29.505	86.73														PCON_06462	351	13.925	10.585	21.015
PCON_01297	9	4.025	20.1	1.62		PCON_09367	173	14.355	16.735	11.765		PCON_10393	689	9.48	13.59	12.885														PCON_06452	362	29	23.54	29.41
PCON_01298	17	1.015	0.44	0.86		PCON_09487	364	1.02	0.61	0.915		PCON_10680	527	129.57	141.865	73.34														PCON_06435	399	34.695	63.02	52.075
PCON_01299	19	21.925	40.535	30.255		PCON_09492	249	17.2	8.675	9.145		PCON_10681	927	50.46	39.055	33.735														PCON_06442	624	27.74	24.715	25.335
PCON_01308	69	1.89	0.635	5.095		PCON_09565	447	20.16	12.28	13.43		PCON_10772	395	32.535	23.295	30.535														PCON_06433	697	637.345	313.84	570.205
PCON_01311	47	0.565	0.275	0.215		PCON_09593	285	17.9	13.25	20.335		PCON_10859	803	73.1	67.335	104.145														PCON_06469	725	35.3	23.905	27.025
PCON_01312	28	0.38	0.405	0.18		PCON_09620	613	25.35	19.21	45.235		PCON_10885	452	45.09	36.79	34.99														PCON_06461	1052	17.225	22.045	16.175
PCON_01313	25	0.615	0.21	0.05		PCON_09665	256	3.145	0	0.02		PCON_11067	577	53.375	44.52	42.145														PCON_06426	1215	55.43	62.25	48.695
PCON_01319	29	0	2.44	0.455		PCON_09692	469	2238.65	142.005	1555.05		PCON_11110	347	328.685	1.76	46.945														PCON_06453	709	20.855	20.92	21.71
PCON_01324	32	9.49	5.665	11.64		PCON_09720	393	14.495	8.46	86.935		PCON_11127	1366	12.515	13.325	14.38														PCON_06534	904	29.425	50.895	34.455
PCON_01328	114	4.76	5.385	11.4		PCON_09844	1217	136.725	105.325	84.985		PCON_11150	514	7.245	10.535	6.89														PCON_06535	1391	19.485	21	19.55
PCON_01331	58	0.075	1.015	0.2		PCON_09846	517	46.95	18.62	28.11		PCON_11182	103	26.14	33.405	21.64														PCON_06555	125	20.125	20.87	18.135
PCON_01343	69	0.815	1.535	0.965		PCON_09867	1500	21.54	19.075	21.265		PCON_11338	197	13.545	14.845	24.25														PCON_06564	175	31.725	45.95	40.295
PCON_01344	96	0.105	2.91	0.23		PCON_09952	407	21.585	21.585	57.84		PCON_11442	539	75.365	64.66	69.41														PCON_06559	209	1060.52	819.515	915.315
PCON_01346	92	0	3.13	0.16		PCON_09974	195	44.87	62.53	39.655		PCON_11445	215	22.24	28.865	33.39														PCON_06580	515	60.61	55.43	46.805
PCON_01348	34	9.265	8.29	7.715		PCON_09980	317	0.125	42.72	0.175		PCON_11487	717	52.265	40.31	101.975														PCON_06552	545	28.69	29.47	34.79
PCON_01349	22	7.075	3.225	4.065		PCON_10060	576	30.27	26.875	29.57		PCON_11638	637	22.985	19.89	21.4														PCON_06572	800	23.215	25.52	18.87
PCON_01350	38	0.055	0.545	0.04		PCON_10123	452	8.58	14.07	10.02		PCON_12142	1035	8.02	14.665	11.61														PCON_06553	912	39.24	33.81	37.68
PCON_01352	340	0.06	15.09	0.015		PCON_10146	1045	49.475	16.935	22.355		PCON_12181	201	33.77	47.025	43.855														PCON_06556	1063	24.815	22.635	19.16
PCON_01353	78	0.085	16.38	0.025		PCON_10147	490	6.39	6.93	7.545		PCON_12427	580	31.14	31.36	37.565														PCON_06606	934	41.43	39.16	38.425
PCON_01356	92	7.01	3.39	6.605		PCON_10342	499	27.17	32.835	8.595		PCON_12489	632	50.135	39.43	55.625														PCON_06638	205	75.555	61.65	75.055
PCON_01359	162	9.435	9.315	5.735		PCON_10475	606	23.545	24.87	21.26		PCON_12542	306	107.05	104.8	102.305														PCON_06676	261	855.515	592.335	746.545
PCON_01362	14	0	0.085	0.05		PCON_10567	737	109.725	72.375	77.64		PCON_12544	394	676.73	482.845	311.52														PCON_06626	620	65.885	67.65	65.87
PCON_01363	231	38.9	8.02	45.175		PCON_10578	252	5.215	4.92	5.275		PCON_12579	1079	27.54	33.875	23.76														PCON_06689	659	36.005	28.7	40.35
PCON_01364	39	0.74	0.93	0.735		PCON_10597	629	19.28	20.16	31.29		PCON_12628	2054	23.145	36.615	21.11														PCON_06632	708	10.295	13.84	10.86
PCON_01365	31	0	0.425	0.36		PCON_10633	345	163.205	126.8	84.315		PCON_12704	527	16.275	38.07	22.85														PCON_06712	781	75.695	59.235	70.205
PCON_01367	41	0	0.2	0.155		PCON_10751	213	8.295	12.41	26.695		PCON_12706	270	54.81	48.12	106.945														PCON_06734	308	45.55	73.73	88.075
PCON_01368	10	0	2.09	20.845		PCON_10869	327	191.55	59.625	290.21		PCON_12757	178	143.75	108.01	110.105														PCON_06798	405	15.415	16.905	15.18
PCON_01370	198	8.91	1.56	99.35		PCON_10961	271	1149.97	186.385	1282.22		PCON_12829	528	369.09	141.005	257.33														PCON_06790	795	16.91	16.715	17.54
PCON_01371	170	1.08	0.54	3.55		PCON_11024	199	103.165	223.525	280.885		PCON_12885	214	4621.39	773.525	6774.95														PCON_06797	802	32.945	31.565	26.285
PCON_01372	199	10.155	5.675	3.705		PCON_11054	322	37.625	76.66	46.03		PCON_12988	465	24	31.265	25.68														PCON_06869	150	1718.68	2172.87	1887.23
PCON_01373	114	2.085	19.06	1.87		PCON_11189	302	46.405	27.53	28.18		PCON_12992	477	82.275	82.19	61.775														PCON_06936	253	95.34	122.25	126.845
PCON_01374	104	3.15	3.895	4.355		PCON_11193	550	0.3	1.66	5.01		PCON_13041	635	17.12	28.32	21.58														PCON_06922	330	65.13	83.685	81.25
PCON_01375	160	0.015	1.425	1.09		PCON_11315	313	144.28	143.46	169.53		PCON_13186	183	19.19	22.265	12.57														PCON_06999	318	51.575	69.955	45.37
PCON_01376	184	1.385	1.535	23.1		PCON_11594	146	1.07	42.215	3.915		PCON_13243	335	211.29	219.96	161.98														PCON_07099	155	17.84	26.56	24.71
PCON_01378	455	0.1	116.385	0.33		PCON_11997	134	43.685	60.835	29.13		PCON_13415	188	4.155	4.16	3.81														PCON_07056	350	15.94	31.27	22.425
PCON_01379	58	0.035	1.535	0		PCON_12098	557	87.945	69.855	113.38		PCON_13633	191	1603.91	1633.36	1123.97														PCON_07055	384	138.95	133.175	154.085
PCON_01380	302	0.04	18.815	0.08		PCON_12222	948	1.33	2.82	1.785		PCON_13637	316	46.85	43.365	60.96														PCON_07150	353	37.24	40.35	43.145
PCON_01381	371	8.91	34.685	6.795		PCON_12310	2084	130.705	120.605	129.9		PCON_13890	439	15.375	19.645	15.93														PCON_07184	443	202.67	177.23	185.63
PCON_01382	384	0.5	9.305	1.36		PCON_12344	83	258.005	70.525	81.875		PCON_14040	651	151.43	45.655	38.675														PCON_07153	866	7.29	7.665	6.1
PCON_01383	130	0.215	49.985	0.105		PCON_12371	358	46.97	39.89	33.985		PCON_14124	188	10.515	13.725	11.225														PCON_07262	221	51.07	55.035	75.48
PCON_01384	129	0	4.465	0.155		PCON_12375	97	7.89	11.47	11.32		PCON_14139	442	203.605	128.57	181.42														PCON_07254	2031	18.48	23.41	18.405
PCON_01385	170	0.315	21.045	0		PCON_12586	199	13.18	12.975	14.07		PCON_14169	172	35.66	96.75	46.31														PCON_07281	175	32.4	57.895	44.21
PCON_01387	35	0.06	8.84	0.315		PCON_12662	1012	1.595	2.61	1.71		PCON_14227	599	2.615	3.51	6.065														PCON_07302	282	89.205	109.405	104.4
PCON_01388	344	0.01	0.925	0.025		PCON_12807	317	46.645	15.685	26.375		PCON_12566	209	9.71	14.08	10.31														PCON_07305	686	191.01	204.97	256.725
PCON_01389	315	0.01	2.685	0.03		PCON_12834	2205	1.395	5.93	1.02		PCON_04071	337	11.615	15.17	12.79														PCON_07358	1166	20.305	27.28	17.685
PCON_01390	438	0.17	27.99	0.67		PCON_12865	777	95.61	85.795	70.22		PCON_04734	218	37.23	30.55	44.64														PCON_07444	215	610.48	415.65	610.335
PCON_01392	62	0.745	0.395	0.335		PCON_12891	922	0.59	26.84	0.44		PCON_04587	518	43.735	51.595	41.14														PCON_07433	508	38.835	39.11	43.435
PCON_01393	32	0.105	0.385	0.18		PCON_12935	351	39.17	15.565	29.26		PCON_01278	388	47.94	52.415	47.455														PCON_07445	573	19.17	21.945	21.94
PCON_01394	64	0.48	1.01	0.05		PCON_12942	390	12.735	15.025	15.335		PCON_10076	900	18.65	21.645	15.065														PCON_07531	156	25.225	26.355	29.16
PCON_01395	213	23.06	13.9	10.42		PCON_13034	180	88.92	70.045	91.92		PCON_10776	286	32.58	22.915	35.105														PCON_07547	610	10.755	12.04	10.58
PCON_01396	142	14.91	10.515	8.47		PCON_13561	2156	2.1	4.38	1.95		PCON_11608	723	31.045	41.475	31.9														PCON_07533	1154	18.625	15.735	13.88
PCON_01398	211	16.595	5.905	8.97		PCON_13828	231	16.435	6.49	12.485		PCON_05670	436	117.705	144.77	83.575														PCON_07567	1221	14.23	15.745	12.23
PCON_01400	105	187.005	62.485	80.805		PCON_13847	325	36.6	28.68	32.695		PCON_01045	947	11.475	9.58	10.92														PCON_07593	248	130.445	186.755	185.015
PCON_01404	201	1.49	1.92	2.175		PCON_13860	761	18.37	24.2	14.43		PCON_10788	587	15.125	18.405	15.025														PCON_07591	501	46.935	41.3	61.935
PCON_01405	91	7.76	9.255	6.77		PCON_13909	84	30.5	35.445	27.11		PCON_02728	579	37.405	36.38	34.72														PCON_07607	514	20.11	102.96	27.555
PCON_01406	83	0.025	41.005	0.43		PCON_13965	1159	42.295	61.775	32.81																				PCON_07594	921	123.865	167.875	116.845
PCON_01407	175	0	22.03	0.05		PCON_14088	121	2.255	3.585	4.755																				PCON_07670	495	18.885	21.92	19.48
PCON_01408	76	2.56	0.02	0.3		PCON_14098	149	6.705	8.86	10.18																				PCON_07714	327	32.05	37.53	30.57
PCON_01410	220	0.13	1.805	2.275		PCON_14162	248	0	0	0																				PCON_07748	333	82.395	44.855	90.49
PCON_01413	48	0.12	0.095	0.045		PCON_14283	349	9.205	15.45	7.98																				PCON_07707	640	41.25	63.67	42.765
PCON_01414	99	6.77	8.795	4.325		PCON_14365	504	10.05	14.1	10.3																				PCON_07727	1327	102.4	35.115	50.49
PCON_01415	60	0	0	0		PCON_11102	906	12.805	16.295	9.86																				PCON_07765	684	19.965	65.575	25.5
PCON_01417	135	1.84	7.985	2.79		PCON_06474	376	59.64	327.625	66.035																				PCON_07770	883	138.045	93.43	94.265
PCON_01418	34	1	5.625	0.5		PCON_10044	771	14.41	15.365	13.6																				PCON_07860	341	50.925	28.69	51.56
PCON_01419	172	4.99	7.175	4.395		PCON_11623	190	34.255	55.995	37.395																				PCON_07885	586	103.41	128.56	106.07
PCON_01420	421	16.25	13.875	14.175		PCON_09691	1249	740.045	23.305	446.235																				PCON_07890	1048	8.485	35.695	49.86
PCON_01422	956	10.9	12.395	9.945		PCON_04400	394	12.17	15.965	14.045																				PCON_07874	1143	84.775	79.585	67.2
PCON_01423	128	0.085	198.36	0.17																										PCON_07950	1772	5.295	6.14	4.755
PCON_01424	480	0.3	3.215	0.18																										PCON_08004	610	101.415	129.36	108.76
PCON_01427	179	5.425	3.495	4.8																										PCON_08006	190	14.85	17.005	14.635
PCON_01428	221	0.075	0.395	0.585																										PCON_08008	255	5.595	27.31	6.375
PCON_01429	133	0	3.23	0.025																										PCON_08059	506	148.855	157.455	149.315
PCON_01430	1322	0.01	0.94	0.06																										PCON_08042	545	27.605	32.035	33.51
PCON_01432	100	0.945	3.05	1.475																										PCON_08032	1155	39.785	36.12	36.66
PCON_01435	9	0.64	0.11	0.145																										PCON_08122	241	57.01	72.74	53.925
PCON_01437	58	0.82	0.36	0.795																										PCON_08146	322	161.68	175.605	200.235
PCON_01439	84	0.36	0.315	0.18																										PCON_08123	816	15.475	28.025	14.2
PCON_01445	209	1.755	71.225	1.245																										PCON_08125	1416	16.43	20.29	16.775
PCON_01446	103	0.82	4.295	1.32																										PCON_08150	1783	25.66	19.725	22.105
PCON_01449	531	0.58	35.17	0.465																										PCON_08197	165	32.73	40.255	30.225
PCON_01450	127	0.025	3.73	0																										PCON_08196	999	14.71	20.4	15.18
PCON_01451	565	0.26	0.665	0.105																										PCON_08214	640	17.38	22.66	18
PCON_01456	32	0.155	0.47	0.07																										PCON_08253	119	17.76	19.365	24.85
PCON_01462	263	16.265	5.52	26.11																										PCON_08223	326	11.545	24.215	11.99
PCON_01470	98	23.405	31.535	21.19																										PCON_08270	434	7.71	8.985	8.27
PCON_01475	207	0.05	0.95	0.03																										PCON_08232	900	17.255	16.405	18.74
PCON_01476	252	0	0.45	0.035																										PCON_08233	953	46.42	55.685	40.445
PCON_01477	517	26.205	37.145	30.54																										PCON_08301	482	136.76	50.315	64.94
PCON_01478	108	0.03	0.37	0.21																										PCON_08452	3186	49.065	29.61	39.135
PCON_01479	726	1.07	16.455	1.575																										PCON_08474	447	53.91	138.295	51.275
PCON_01480	150	2.605	53.74	4.325																										PCON_08489	124	24.15	27.99	30.53
PCON_01482	53	1.045	0.705	0.875																										PCON_08491	256	67.75	86.355	74.41
PCON_01483	75	0.025	26.615	1.085																										PCON_08517	439	116.565	145.755	147.855
PCON_01484	130	0.075	2.36	0.03																										PCON_08506	490	118.42	120.285	122.39
PCON_01485	73	1.19	4.07	0.055																										PCON_08504	1740	16.535	25.915	17.11
PCON_01486	8	85.8	65.695	51.915																										PCON_08593	124	738.15	472.095	712.995
PCON_01488	37	1.6	0.77	0.575																										PCON_08676	307	101.37	125.145	98.855
PCON_01491	129	0.045	3.46	0																										PCON_08649	392	18.415	20.36	20.91
PCON_01492	66	0	2.285	0																										PCON_08670	538	395.55	534.38	436.995
PCON_01494	55	0	0.31	0.05																										PCON_08634	614	6.2	9.175	6.92
PCON_01495	62	6.26	6.08	2.96																										PCON_08710	961	16.255	18.205	14.21
PCON_01496	697	26.335	30.99	24.86																										PCON_08682	2130	63.21	80.605	54.825
PCON_01498	72	0.805	0.145	0.525																										PCON_08680	2166	59.825	50.6	48.8
PCON_01502	43	12.285	2.25	0.65																										PCON_08734	202	524.07	445.15	581.135
PCON_01503	24	0.49	0.7	0.575																										PCON_08725	251	307.16	210.08	220.58
PCON_01506	74	0.035	0.435	0.205																										PCON_08757	325	25.065	35.295	30.705
PCON_01509	65	0.925	1.525	1.65																										PCON_08760	982	7.86	7.685	8.125
PCON_01510	42	0.635	0.255	0.08																										PCON_08738	1028	7.845	12.395	7.97
PCON_01512	120	0.475	1036.07	23.64																										PCON_08830	248	4.8	11.11	8.12
PCON_01513	122	0.13	72.255	2.165																										PCON_08840	1782	25.045	27.485	22.83
PCON_01514	135	0.275	70.195	3.57																										PCON_08857	249	138.87	223.48	171.895
PCON_01515	134	0	16.11	0.27																										PCON_08888	397	9.24	12.275	11.745
PCON_01516	6	0	0.63	0																										PCON_08941	616	130.87	107.345	139.72
PCON_01517	104	0.03	0.835	0.245																										PCON_08966	987	16.84	19.38	15.435
PCON_01519	191	9.34	7.615	24.32																										PCON_08955	540	24	19.845	25.2
PCON_01525	91	0.71	0.53	0.6																										PCON_09001	213	26.295	25.97	25.4
PCON_01530	62	5.46	1.22	4.225																										PCON_09022	403	48.9	49.685	65.56
PCON_01531	51	0.22	1.075	0.14																										PCON_09040	2668	33.32	33.75	28.2
PCON_01533	24	0.185	0.495	0.05																										PCON_09060	329	83.245	139.245	132.965
PCON_01536	43	0.145	0.73	0.285																										PCON_09143	199	74.08	57.08	71.055
PCON_01544	15	0	0.37	0																										PCON_09198	493	35.5	33.38	36.21
PCON_01545	116	0.395	67.395	1.12																										PCON_09142	529	99.83	110.33	135.305
PCON_01546	204	480.435	394.14	188.83																										PCON_09195	651	12.83	12.55	12.48
PCON_01549	186	0.1	0.235	0.085																										PCON_09192	908	25.52	18.92	24.765
PCON_01550	179	59.505	152.05	101.165																										PCON_09236	349	27.74	24.595	30.36
PCON_01552	86	1.265	1.26	0.525																										PCON_09216	610	149.86	142.475	183.08
PCON_01553	392	0.635	1.48	0.7																										PCON_09245	126	48.525	47.25	80.665
PCON_01559	602	8.64	82.6	7.81																										PCON_09278	398	16.43	24.86	19.52
PCON_01561	245	0.07	81.145	0.465																										PCON_09275	437	125.295	157.035	146.55
PCON_01562	107	0.59	0.115	0.275																										PCON_09276	733	38.45	41.45	49
PCON_01565	65	0.62	1.09	1.84																										PCON_09341	432	71.29	66.735	60.07
PCON_01566	61	0.3	0.405	0.935																										PCON_09334	888	30.325	23.57	20.87
PCON_01567	457	29.705	27.79	25.75																										PCON_09343	1667	13.815	15.89	14.15
PCON_01568	83	1.13	2.11	0.95																										PCON_09348	663	147.77	188.37	187.67
PCON_01570	29	0.87	1.415	0.24																										PCON_09403	297	53.64	76.72	64.81
PCON_01574	248	14.345	13.075	17.975																										PCON_09360	710	90.175	102.48	120.69
PCON_01575	80	0.085	11.685	0.025																										PCON_09550	712	20.355	15.955	22.17
PCON_01577	31	0.065	1.435	0.44																										PCON_09519	846	838.615	726.415	667.83
PCON_01580	70	12.45	22.515	22.005																										PCON_09490	853	14.945	14.085	15.385
PCON_01581	124	0.96	85.415	1.845																										PCON_09586	417	111.375	159.665	91.01
PCON_01582	257	0.01	34.18	0.08																										PCON_09594	472	16.6	18	18.75
PCON_01586	45	0.21	0.685	0.305																										PCON_09622	492	54	66.48	60.625
PCON_01587	156	0.03	1.28	0																										PCON_09671	1089	62.535	58.225	56.445
PCON_01600	143	0.85	3.73	7.945																										PCON_09685	193	16.85	23.235	20.935
PCON_01601	228	88.325	44.415	67.815																										PCON_09767	688	53.815	57.585	39.845
PCON_01603	26	0	0.255	0																										PCON_09805	334	430.185	410.86	554.075
PCON_01605	178	47.77	18.145	38.17																										PCON_09819	197	100.425	142.735	138.99
PCON_01606	95	23.745	4.435	14.155																										PCON_09820	540	31.65	30.02	30.34
PCON_01607	94	9.395	2.735	5.105																										PCON_09818	646	38.13	36.285	36.56
PCON_01608	96	56.135	10.46	67.305																										PCON_09835	124	184.34	368.405	267.52
PCON_01609	96	28.36	4.06	22.565																										PCON_09868	354	171.51	174.535	219.625
PCON_01610	93	45.045	7.065	51.385																										PCON_09893	410	26.71	33.535	43.515
PCON_01611	92	3.46	0.52	1.38																										PCON_09885	479	36.09	30.895	41.995
PCON_01612	14	0.465	0.835	0.58																										PCON_09869	571	21.88	21.68	18.85
PCON_01614	51	1.47	0.575	1.555																										PCON_09950	221	11.08	15.905	17.25
PCON_01615	98	0.955	1.97	1.415																										PCON_09935	1480	127.875	92.32	80.305
PCON_01617	27	1.32	1.3	0.765																										PCON_09959	506	19.215	14.715	12.93
PCON_01618	86	0.62	0.56	0.2																										PCON_09996	675	2.445	3.68	3.05
PCON_01619	36	0.235	2.625	0.085																										PCON_10020	304	19.625	27.35	39.665
PCON_01620	68	0.07	94.735	2.62																										PCON_10035	440	186.795	245.345	282.665
PCON_01621	127	1.52	0.345	0.445																										PCON_10075	171	34.855	29.47	40.125
PCON_01622	19	0.1	1.265	0.195																										PCON_10062	274	37.47	36.67	48.525
PCON_01623	54	0.05	1.46	0.045																										PCON_10061	952	36.66	39.675	37.5
PCON_01625	89	0.18	0.54	0.28																										PCON_10124	281	5.81	8.385	5.585
PCON_01626	157	0	0.335	0.405																										PCON_10127	478	25.475	28.08	29.46
PCON_01627	51	0	0.03	0.135																										PCON_10186	123	90.48	97.585	105.18
PCON_01628	84	0.33	0.82	0.54																										PCON_10166	223	81.725	65.36	114.545
PCON_01630	342	0.135	12.735	0.085																										PCON_10174	948	27.6	27.79	28.22
PCON_01631	100	0	1.12	0.025																										PCON_10196	1949	80.84	108.35	72.88
PCON_01633	124	0.09	1.405	0.065																										PCON_10337	239	38.915	41.525	42.93
PCON_01635	60	2.715	0.88	14.69																										PCON_10317	952	4.12	8.485	7.31
PCON_01640	131	3.38	1.745	4.41																										PCON_10363	834	18.33	17.935	18.08
PCON_01641	73	2.595	2.155	1.3																										PCON_10400	1498	31.355	26.81	24.96
PCON_01642	86	0	2.925	0																										PCON_10423	194	874.395	639.425	831.545
PCON_01643	261	63.845	73.535	69.855																										PCON_10417	424	41.705	36.345	45.805
PCON_01644	332	0.93	366.445	1.02																										PCON_10469	548	191.535	117.705	119.585
PCON_01648	603	7.2	7.255	5.745																										PCON_10606	1346	29.305	37.78	22.07
PCON_01651	169	0.68	30.945	11.615																										PCON_10612	1468	22.36	21.345	18.08
PCON_01653	41	4.23	4.47	7.305																										PCON_10622	267	134.925	148.87	156.075
PCON_01654	153	0.94	0.895	1.195																										PCON_10760	425	16.475	17.795	17.205
PCON_01655	35	1.51	0.985	2.305																										PCON_10769	821	15.34	17.11	15.63
PCON_01656	201	1.165	1.415	2.47																										PCON_10733	1536	59.49	61.54	51.59
PCON_01657	174	0.145	2.71	0.105																										PCON_10756	2723	32.45	47.905	26.87
PCON_01658	42	0	0.485	0.09																										PCON_10852	602	46.87	32.94	30.695
PCON_01659	71	11.155	13.255	11.315																										PCON_10936	172	167.04	157.825	160.14
PCON_01660	60	2.565	4.39	2.36																										PCON_10926	235	25.26	35.945	32.515
PCON_01664	316	8.895	6.525	5.35																										PCON_10929	270	0	0	0
PCON_01665	213	18.11	11.68	12.05																										PCON_10943	311	6.13	8.025	9.75
PCON_01666	614	2.12	12.97	1.08																										PCON_10963	479	55.91	65.2	64.71
PCON_01667	166	3.11	4.995	1.735																										PCON_10921	607	26.965	25.74	20.795
PCON_01670	76	1.93	1.68	3.055																										PCON_11013	171	36.275	45.525	47.86
PCON_01671	73	0	0.155	0																										PCON_11049	287	3.285	4.38	9.435
PCON_01672	158	0.36	0.41	0.335																										PCON_11060	464	14.26	38.55	19.175
PCON_01677	48	0	0.565	0.035																										PCON_11113	977	44.065	45.94	43.715
PCON_01679	339	10.015	12.57	13.54																										PCON_11195	255	60.87	90.205	81.03
PCON_01683	74	14.47	29.03	25.72																										PCON_11214	1163	31.175	40.365	31.345
PCON_01685	62	12.445	10.315	8.14																										PCON_11285	218	213.44	207.485	222.73
PCON_01686	603	0.355	2.89	0.35																										PCON_11283	249	33.69	41.515	38.79
PCON_01692	174	10.515	154.665	11.7																										PCON_11302	420	31.535	37.92	32.46
PCON_01695	66	0.09	1.4	0.165																										PCON_11361	521	115.31	166.15	144.095
PCON_01696	63	1.65	1.34	1.74																										PCON_11329	933	89.04	89.215	96.63
PCON_01697	52	0.525	0.555	1.285																										PCON_11466	531	110.66	96.45	128.675
PCON_01698	178	1.905	1.46	3.05																										PCON_11444	717	42.525	42.435	44.41
PCON_01700	18	0.435	0.525	0.7																										PCON_11433	727	16.67	12.31	14.92
PCON_01702	63	0.345	12.97	0.495																										PCON_11468	869	10.08	12.25	9.195
PCON_01705	238	3.11	2.485	2.155																										PCON_11569	336	53.345	93.485	46.15
PCON_01706	256	5.19	3.79	2.795																										PCON_11660	113	114.31	134.815	128.665
PCON_01707	86	3.3	2.945	2.005																										PCON_11696	176	275.74	323.775	284.275
PCON_01710	20	0.21	0.25	0.39																										PCON_11710	191	20.175	22.415	23.92
PCON_01714	227	0.405	2.29	0.03																										PCON_11653	446	125.57	160.49	165.495
PCON_01717	150	14.87	16.16	13.31																										PCON_11613	457	3.815	6.705	4.4
PCON_01719	131	1.86	1.635	0.86																										PCON_11705	531	34.435	50.25	64.965
PCON_01720	309	19.135	8.24	12.5																										PCON_11615	1242	46.92	51.165	52.93
PCON_01721	58	7.275	7.92	4.735																										PCON_11712	362	178.43	181.625	188.47
PCON_01723	348	0.02	1.245	0.135																										PCON_11794	667	9.66	8.21	11.48
PCON_01726	61	0.025	4.065	0.025																										PCON_11845	220	364.625	415.56	465.66
PCON_01727	327	0.155	226.265	0.075																										PCON_11889	934	36.555	40.62	39.22
PCON_01731	226	75.73	77.615	60.595																										PCON_11902	1209	58.1	69.35	55.54
PCON_01732	57	1.085	0.925	0.76																										PCON_11913	1112	14.905	14.755	12.96
PCON_01736	155	0.1	5.225	3.2																										PCON_11965	113	665.055	438.55	556.515
PCON_01737	74	4.055	49.895	2.71																										PCON_11969	119	436.47	369.09	412.695
PCON_01743	33	0.56	1.265	1.015																										PCON_11980	140	76.755	98.07	83.2
PCON_01744	80	0.59	1.05	1.04																										PCON_11963	162	692.985	574.455	674.78
PCON_01746	173	0.045	5.295	0.18																										PCON_12008	193	609.79	478.03	541.9
PCON_01747	13	0.12	0.955	0																										PCON_11973	201	116.435	113.025	103.69
PCON_01748	93	0	0.635	0.525																										PCON_12056	242	40.615	43.875	41.665
PCON_01749	161	0.19	0.235	0.235																										PCON_11999	257	688.565	609.675	749.995
PCON_01750	241	0.06	4.4	0.15																										PCON_12052	324	18.71	22.285	26.115
PCON_01754	96	0.265	0.255	0.75																										PCON_11970	393	25.595	38.08	33.15
PCON_01755	26	6.025	2.95	9.9																										PCON_11971	473	26.69	22.25	29.055
PCON_01756	97	3.015	1.625	2.63																										PCON_12015	601	53.665	66.45	56.98
PCON_01757	88	0.88	0.17	1.73																										PCON_12004	644	51.21	50.275	42.155
PCON_01758	112	6.15	4.73	13.18																										PCON_11968	700	32.5	28.775	31.74
PCON_01765	48	0.49	0.17	0.625																										PCON_12059	966	8.09	6.72	5.815
PCON_01770	206	5.005	1.94	1.035																										PCON_12000	1374	35.545	38.12	36.78
PCON_01773	239	1.545	1.975	1.705																										PCON_12070	415	19.225	25.245	20.36
PCON_01774	194	0.015	1.07	0.045																										PCON_12115	571	21.785	24.71	22.705
PCON_01776	382	1.43	0.65	0.475																										PCON_12125	93	409.91	287.295	386.36
PCON_01777	224	1.355	0.85	0.87																										PCON_12164	129	121.255	139.895	105.64
PCON_01778	66	0.045	0	0.035																										PCON_12209	367	30.43	28.505	32.92
PCON_01779	194	2.48	1.82	0.78																										PCON_12161	410	44.53	43.22	48.115
PCON_01780	243	2.725	3.11	1.495																										PCON_12245	1362	27.915	49.96	28.665
PCON_01781	80	0.92	17.01	0.975																										PCON_12322	108	42.055	64.79	91.765
PCON_01784	33	0.165	0.225	0.51																										PCON_12441	406	61.6	47.845	99.05
PCON_01787	64	0	0.715	0																										PCON_12398	436	25.075	22.325	26.305
PCON_01791	247	4.355	66.775	1.095																										PCON_12396	442	131.01	61.335	73.06
PCON_01792	33	0	0.29	0																										PCON_12381	581	70.04	71.925	75.78
PCON_01794	145	0.795	1.21	0.31																										PCON_12435	762	4.775	8.26	4.37
PCON_01795	340	0.155	4.27	1.06																										PCON_12455	254	70.1	87.565	96.81
PCON_01797	228	0	0	0																										PCON_12464	1102	35.05	30.65	30.62
PCON_01799	182	0.15	3.075	0.2																										PCON_12522	1270	21.945	21.495	31.505
PCON_01800	321	6.75	45.55	4.055																										PCON_12529	152	16.11	18.005	23.01
PCON_01801	493	0.305	55.675	0.56																										PCON_12583	333	18	24.39	25.625
PCON_01802	216	0.425	54.335	0.685																										PCON_12595	299	12.51	8.235	10.985
PCON_01804	15	4.45	5.04	2.35																										PCON_12633	535	110.385	85.98	87.69
PCON_01805	39	1.975	3.59	2.04																										PCON_12711	182	24.73	23.29	24.5
PCON_01807	88	0	19.735	0																										PCON_12696	267	32.395	40.365	34.035
PCON_01809	81	1.265	2.71	1.365																										PCON_12702	385	38.99	40.98	43.98
PCON_01812	696	2.255	19.71	1.745																										PCON_12710	640	34.67	29.265	31.59
PCON_01814	187	0.03	13.17	0.135																										PCON_12712	801	22.105	23.65	20.435
PCON_01827	590	4.52	7.445	14.625																										PCON_12846	230	131.105	166.155	186.43
PCON_01828	102	18.725	8.68	20.495																										PCON_12831	387	51.945	52.17	48.995
PCON_01830	49	3.79	1.005	0.885																										PCON_12837	494	5.675	8.135	7.685
PCON_01832	56	7.8	5.395	7.465																										PCON_12847	829	50.475	47.7	37.98
PCON_01834	168	13.765	10.06	18.22																										PCON_12832	1297	12.77	15.095	12.97
PCON_01838	95	0.035	1.255	0.16																										PCON_12868	181	162.59	151.58	168.18
PCON_01841	298	24.035	76.55	17.92																										PCON_12884	394	57.915	54.735	59.615
PCON_01843	535	0.115	0.74	0.04																										PCON_12877	812	36.535	33.345	37.105
PCON_01844	81	0	4.22	0																										PCON_12937	1382	51.4	56.65	67.39
PCON_01847	489	2.775	7.32	2.32																										PCON_12943	1090	11.18	11.095	9.29
PCON_01848	525	0.02	5.205	0.06																										PCON_12950	1206	92.12	123.61	82.88
PCON_01849	611	1.605	4.33	16.48																										PCON_13046	945	16.825	10.37	74.815
PCON_01854	139	61.33	57.28	31.99																										PCON_13210	104	2882	2116.96	2566.19
PCON_01855	137	0.21	11.69	0.095																										PCON_13131	112	1322.41	826.825	1021.74
PCON_01857	61	0.965	0.46	0.505																										PCON_13106	200	73.91	99.57	64.755
PCON_01858	55	0.795	0.66	0.205																										PCON_13137	482	64.785	83.225	65.76
PCON_01874	35	13.375	19.73	5.01																										PCON_13183	580	30.9	30.3	35.655
PCON_01875	16	8.65	14.515	2.855																										PCON_13173	612	51.24	51.735	41.91
PCON_01876	161	0.185	0.845	1.13																										PCON_13148	698	38.43	36.35	51.91
PCON_01879	15	0	0.065	0.115																										PCON_13199	928	41.265	51.485	59.36
PCON_01881	77	0.815	1.315	0.37																										PCON_13150	1134	46.09	69.45	55.195
PCON_01882	37	0	0.695	0																										PCON_13124	2039	26.06	31.195	28.6
PCON_01885	216	0.44	157.705	0.38																										PCON_13226	377	17.76	19.86	31.75
PCON_01888	147	0	0.785	0.155																										PCON_13236	615	58.4	66.31	66.95
PCON_01890	259	0	44.84	0.095																										PCON_13266	147	593.83	528.585	720.405
PCON_01891	323	0.12	1.015	0.215																										PCON_13314	197	509.345	436.77	512.855
PCON_01896	35	0.325	0.795	0.56																										PCON_13318	214	39.755	49.21	53.35
PCON_01898	26	0.465	0.275	0.445																										PCON_13276	265	805.57	607.95	922.015
PCON_01900	52	38.895	130.14	75.82																										PCON_13307	308	22.535	34.11	45.275
PCON_01902	190	26.855	18.1	13.79																										PCON_13292	315	16.505	33.44	24.68
PCON_01903	98	35.16	20.855	18.935																										PCON_13317	341	95.365	76.14	126.95
PCON_01904	67	0	0.345	0																										PCON_13252	362	61.45	46.765	64.83
PCON_01905	312	68.15	48.85	50.65																										PCON_13258	432	106.985	102.38	140.66
PCON_01906	71	1.095	1.16	0.24																										PCON_13288	563	104.495	113.72	114.415
PCON_01911	379	0.165	141.72	0.075																										PCON_13256	600	117.385	118.57	131.165
PCON_01915	224	7.87	12.015	9.415																										PCON_13316	636	59.88	57.79	46
PCON_01921	201	7.475	70.85	1.775																										PCON_13312	690	81.81	75.455	76.805
PCON_01923	39	1.87	1.975	0.9																										PCON_13291	752	67.61	80.155	74.54
PCON_01924	18	36.405	29.45	18.365																										PCON_13269	831	75.03	91.495	75.82
PCON_01925	75	21.77	16.32	11.59																										PCON_13281	2585	8.04	6.305	5.575
PCON_01926	125	41.16	57.61	204.885																										PCON_13370	96	286.515	221.055	312.25
PCON_01930	36	1.335	21.41	4.215																										PCON_13357	140	724.78	535.52	731.78
PCON_01931	26	0.64	10.975	2.175																										PCON_13367	141	1025.28	662.655	899.22
PCON_01933	46	1.04	0.76	0.31																										PCON_13369	144	85.57	110.655	107.21
PCON_01938	63	0.655	0.43	0.405																										PCON_13383	192	889.67	607.435	796.59
PCON_01940	77	2.36	3.5	2.225																										PCON_13390	216	52.025	64.095	74.89
PCON_01945	118	1.285	1.895	1.27																										PCON_13461	249	970.925	654.365	920.21
PCON_01947	97	0.525	1.095	0.215																										PCON_13365	288	151.905	139.69	168.635
PCON_01948	90	0.255	0.4	0.07																										PCON_13348	307	141.53	164.915	155.985
PCON_01953	100	0.705	1.16	0.27																										PCON_13321	344	18.335	20.55	18.155
PCON_01954	64	7.515	8.28	6.95																										PCON_13420	353	48.495	46.335	56.29
PCON_01957	167	0.39	2.22	2.5																										PCON_13386	411	73.11	76.625	117.51
PCON_01958	64	7.82	13.195	6.96																										PCON_13445	540	18.92	18.565	19.905
PCON_01960	230	8.075	8.035	2.935																										PCON_13438	549	14.9	17.655	17.185
PCON_01961	138	10.66	9.53	4.41																										PCON_13437	839	21.955	28.16	22.4
PCON_01971	35	3.475	0.435	1.645																										PCON_13518	341	58.69	98.445	62.9
PCON_01972	49	1.895	0.415	2.395																										PCON_13533	417	68.92	86.07	92.245
PCON_01984	79	1.59	2.015	0.9																										PCON_13532	456	17.2	21.2	17.515
PCON_01986	45	0.565	0.615	0.77																										PCON_13487	461	31.59	30.075	29.115
PCON_01987	54	0.44	0.42	0.79																										PCON_13521	500	12.11	10.775	8.56
PCON_01990	696	0.15	10.81	5.38																										PCON_13489	982	30.685	34.13	26.765
PCON_01999	25	11.045	9.575	7.045																										PCON_13536	1424	4.21	4.36	3.505
PCON_02005	34	0.205	0.64	0.05																										PCON_13731	99	658.34	458.695	672.575
PCON_02010	10	0.19	1.005	0.065																										PCON_13649	146	559.205	531.98	580.75
PCON_02013	293	0.51	0.775	0.565																										PCON_13767	146	1702.97	1190.55	1597.26
PCON_02014	219	52.425	82.56	128.23																										PCON_13727	152	696.8	530.655	761.97
PCON_02016	137	0.455	0.645	0.71																										PCON_13635	162	399.055	662.465	443.36
PCON_02017	299	0.285	1.1	0.415																										PCON_13651	214	473.455	374.245	430.285
PCON_02018	221	0	1.165	0.16																										PCON_13750	255	1675.24	1107.92	1711.51
PCON_02020	77	0.385	0.77	0.095																										PCON_13690	286	370.74	309.055	399.235
PCON_02022	44	4.18	0.075	0.39																										PCON_13726	299	706.345	551.295	662.67
PCON_02023	202	6.705	1.925	2.03																										PCON_13632	328	238.21	283.045	293.485
PCON_02026	40	1.02	3.22	0.815																										PCON_13747	350	11.875	30.365	16.21
PCON_02027	84	0.64	0.71	0.245																										PCON_13604	362	16.79	16.68	19.555
PCON_02028	57	0.69	0.775	0.5																										PCON_13626	379	412.935	341.23	394.725
PCON_02029	59	2.745	1.855	1.14																										PCON_13643	387	1108.09	810.97	1076.82
PCON_02031	70	2.8	5.61	1.715																										PCON_13577	418	50.25	63.06	46.495
PCON_02032	33	4.545	5.84	0.92																										PCON_13625	845	32.095	49.245	35.17
PCON_02033	455	0.035	0.21	0.035																										PCON_13648	903	86.71	82.41	101.52
PCON_02038	110	0.135	1.02	0.4																										PCON_13596	966	10.86	16.305	11.93
PCON_02040	32	1.48	1.185	0.83																										PCON_13761	1403	38.155	36.455	36.26
PCON_02041	64	0.375	0.99	0.445																										PCON_13753	1481	41.105	40.085	42.08
PCON_02044	77	0.575	0.455	0.44																										PCON_13784	402	8.65	12.285	11.345
PCON_02045	22	0.465	0.46	0.165																										PCON_13795	798	75.045	96.84	96.405
PCON_02046	88	12.63	4.975	59.315																										PCON_13819	75	369.46	291.725	422.465
PCON_02047	1104	5.635	2.895	48.355																										PCON_13833	206	98.495	160.215	137.165
PCON_02048	129	0.24	1.62	3.65																										PCON_13954	191	128.51	138.46	108.725
PCON_02049	36	0	0.265	0.195																										PCON_13978	109	91.375	86.15	108.05
PCON_02050	88	0	0.43	0.42																										PCON_13982	470	83.525	85.01	84.955
PCON_02053	64	1.25	0.76	1.125																										PCON_14027	262	67.23	55.55	70.985
PCON_02056	47	0.155	0.315	1.81																										PCON_13998	357	31.025	25.095	31.97
PCON_02057	50	7.145	2.87	8.6																										PCON_14006	932	9.445	19.955	11.205
PCON_02058	52	6.115	3.215	7.685																										PCON_14043	455	102.54	90.855	184.62
PCON_02061	56	0.24	8.425	0.045																										PCON_14045	347	143.53	105.375	117.97
PCON_02064	44	0	4.925	0																										PCON_14071	296	27.73	31.73	28.16
PCON_02066	74	0.075	0.32	0.095																										PCON_14050	996	31.155	32.65	28.76
PCON_02068	14	0	0.325	0.09																										PCON_14199	488	23.92	22.03	29.565
PCON_02070	69	0.65	1.13	0.585																										PCON_14193	554	21.42	16.385	18.825
PCON_02074	259	0.055	21.13	0.175																										PCON_14194	1070	27.58	28.78	25.735
PCON_02076	95	1.415	2.305	1.6																										PCON_14252	346	32.185	89.175	34.89
PCON_02081	63	2.59	3.335	5.435																										PCON_14208	1041	12.515	15.835	15.48
PCON_02083	52	0	1.135	0																										PCON_14270	139	68.7	48.015	69.755
PCON_02085	172	0.095	3.625	0.55																										PCON_14317	230	128.65	77.105	112.335
PCON_02086	21	1.72	0.625	1.19																										PCON_14304	356	45.84	50.04	49.1
PCON_02088	190	0.76	0.765	0.65																										PCON_14343	652	111.915	163.12	117.27
PCON_02092	46	0.125	1.155	0.115																										PCON_14276	933	63.37	50.22	48.02
PCON_02093	171	13.38	17.57	11.175																										PCON_01024	270	253.24	205.07	263.97
PCON_02100	159	0.345	0.19	0.36																										PCON_01018	338	68.96	52.83	64.5
PCON_02106	113	0.245	0.215	0.54																										PCON_01037	339	27.475	38.305	38.215
PCON_02107	71	11.915	8.67	8.035																										PCON_01038	506	11.405	11.895	10.725
PCON_02110	142	6.925	7.16	6.86																										PCON_01026	594	82.135	91.345	94.625
PCON_02113	26	0.365	0.21	0.55																										PCON_01102	1071	48.285	42.67	49.085
PCON_02115	93	0.075	0.43	1.3																										PCON_01112	585	112.74	79.415	73.605
PCON_02116	82	0.29	0.52	0.44																										PCON_01186	1281	15.36	27.31	15.77
PCON_02122	301	0	22.53	0.035																										PCON_01305	305	21.97	32.05	31.765
PCON_02125	171	2.15	2.975	2.005																										PCON_01316	926	274.97	147.67	336.92
PCON_02127	136	1.24	1.38	0.705																										PCON_01361	513	16.77	40.16	25.715
PCON_02133	87	0.395	0.655	0.57																										PCON_01473	245	191.745	237.465	186.95
PCON_02135	24	0.665	0.345	0.46																										PCON_01474	754	60.51	86.42	58.42
PCON_02136	38	1.175	0.71	0.24																										PCON_01571	628	70.465	78.635	68.255
PCON_02141	117	0.17	1.815	0.36																										PCON_01592	154	675.5	516.015	733.915
PCON_02146	48	0.505	0.315	0.39																										PCON_01624	561	39.68	36.58	36.915
PCON_02148	174	0.015	5.95	0.025																										PCON_01589	1065	49.98	74.695	57.595
PCON_02149	226	1.02	4.79	1.785																										PCON_01833	1060	20.3	23.57	20.11
PCON_02150	252	0.165	10.865	0																										PCON_01852	916	17.875	23.045	18.2
PCON_02151	302	0.035	9.89	0.07																										PCON_01868	997	27.63	29.195	29.63
PCON_02152	249	0.04	2.7	0.015																										PCON_01861	1093	5.715	13.77	7.325
PCON_02153	205	0	14.315	0.065																										PCON_01927	469	35.885	39.59	31.245
PCON_02154	758	0.61	3.585	1.025																										PCON_01939	642	18.605	17.645	17.11
PCON_02155	92	0.2	88.745	1.945																										PCON_01964	148	931.085	1242.97	884.82
PCON_02158	59	0.245	1.685	0.295																										PCON_01980	337	92.755	91.105	85.15
PCON_02159	222	0.025	57.07	0.07																										PCON_01966	1124	8.925	9.935	9.845
PCON_02160	74	0.135	258.52	4.93																										PCON_02121	387	31.065	33.95	27.425
PCON_02161	618	0.025	7.62	0.065																										PCON_02132	427	21.07	42.905	26.345
PCON_02162	83	0.07	0.21	0.595																										PCON_02128	438	22.625	22.365	20.565
PCON_02163	137	4.44	8.78	0.82																										PCON_02124	471	24.31	28.28	22.09
PCON_02165	72	0.055	10.96	0.89																										PCON_02139	555	46.94	40.65	32.045
PCON_02166	71	0.245	0.665	0.89																										PCON_02144	770	52.875	48.48	50.195
PCON_02167	124	0.08	0.01	0.94																										PCON_02087	851	3.255	13.105	14.645
PCON_02168	40	0	0	0																										PCON_02202	240	790.54	587.55	796.74
PCON_02169	67	2.06	22.53	15.355																										PCON_02184	353	0	0	0
PCON_02170	68	0.065	8.93	0.06																										PCON_02228	493	10.315	17.415	12.43
PCON_02171	387	0.065	18.41	0																										PCON_02248	746	15.895	15.625	17.06
PCON_02172	117	2.99	11.23	4.03																										PCON_02310	161	859.375	650.84	780.505
PCON_02173	56	0.125	1.1	0.03																										PCON_02316	173	29.325	36.26	42.16
PCON_02177	68	20.19	21.275	14.315																										PCON_02309	190	1162.42	881.115	984.815
PCON_02179	159	0.135	0.67	0.07																										PCON_02318	251	58.545	41.65	49.565
PCON_02186	69	0	0	0																										PCON_02335	478	24.2	18.74	25.315
PCON_02187	206	0.155	0.675	1.745																										PCON_02319	538	65.32	62.875	57.395
PCON_02188	84	0.6	2.545	1.425																										PCON_02330	1804	8.16	9.46	6.79
PCON_02191	310	0.01	20.18	0.06																										PCON_02399	491	13.9	19.32	19.805
PCON_02192	302	0.245	3.28	0.175																										PCON_02408	644	35.97	42.41	33.95
PCON_02193	595	12.67	28.875	15.93																										PCON_02390	671	39.435	86.355	39.505
PCON_02194	234	0.3	89.805	0.275																										PCON_02562	194	805.42	601.11	904.245
PCON_02195	102	0.385	6.855	0.265																										PCON_02583	376	54.97	50.77	75.435
PCON_02197	56	0	0.12	0.225																										PCON_02555	655	12.91	17.935	15.505
PCON_02199	231	0.43	27.01	0.545																										PCON_02566	1008	14.72	15.175	13.945
PCON_02212	78	0.16	1.675	0.35																										PCON_02494	1728	6.64	8.2	6.545
PCON_02215	78	0	3.99	0.205																										PCON_02612	177	38.805	168.42	71.155
PCON_02226	1355	0.24	13.06	0.885																										PCON_02745	350	12.895	21.645	16.395
PCON_02230	41	0.105	1.675	0.19																										PCON_02800	165	127.275	102.975	131.4
PCON_02231	99	20.765	1.51	5.595																										PCON_02786	354	28.405	29.815	24.845
PCON_02235	95	0	2.21	0																										PCON_02876	519	36.88	31.405	33.585
PCON_02236	219	0	0.885	0.125																										PCON_02807	574	12.205	14.155	19.805
PCON_02238	65	0.635	0.89	1.06																										PCON_02803	1322	8.2	12.94	7.72
PCON_02239	147	0.025	25.98	1.2																										PCON_02940	343	176.535	45.405	85.895
PCON_02241	96	0.82	1.015	0.865																										PCON_02936	460	18.495	23.705	22.715
PCON_02242	118	18.245	31.87	15.605																										PCON_02961	995	23.74	24.52	19.37
PCON_02244	126	15.35	85.09	19.22																										PCON_02997	312	10.57	15.03	12.02
PCON_02247	59	0.25	0.385	0.54																										PCON_03016	218	654.61	711.915	752.105
PCON_02249	101	1.02	1.48	1.205																										PCON_03143	453	38.8	26.6	54.505
PCON_02252	148	1.74	2	1.07																										PCON_03099	839	18.8	23.495	21.2
PCON_02254	109	4.32	2.755	2.375																										PCON_03146	889	6.555	10.265	5.295
PCON_02258	90	3.04	4.44	2.88																										PCON_03171	1407	39.165	38.69	28.09
PCON_02260	48	11.09	5.275	10.865																										PCON_03192	247	31.005	58.525	41.065
PCON_02261	47	8.745	3.615	6.43																										PCON_03237	447	47.195	61.835	49.86
PCON_02262	166	10.03	3.745	8.655																										PCON_03231	794	41.41	47.21	39.94
PCON_02265	23	12.105	17.025	11.595																										PCON_03435	348	31.185	53.09	84.445
PCON_02270	24	0.06	1.37	0.16																										PCON_03481	828	11.75	13.13	9.695
PCON_02271	141	0.75	0.43	0.73																										PCON_03495	1279	9.325	8.555	6.465
PCON_02276	68	0.045	0.115	0.2																										PCON_03573	743	9.38	13.84	9.86
PCON_02287	62	5.77	6.345	0.875																										PCON_03556	810	19.84	22.63	21.535
PCON_02288	194	13.92	17.03	11.77																										PCON_03558	1161	78.605	74.99	79.805
PCON_02295	836	5.91	26.525	5.2																										PCON_03561	1250	22.85	24.355	24.395
PCON_02297	8	0.045	0.03	0.2																										PCON_03704	146	140.755	147.925	143.455
PCON_02298	170	0.075	2.035	0.16																										PCON_03714	2936	12.715	13.465	13.86
PCON_02299	104	11.375	28.96	46.38																										PCON_03733	85	145.955	166.32	183.43
PCON_02306	74	0.02	0.525	0.09																										PCON_03758	224	334.425	328.215	447.28
PCON_02307	135	43.2	72.845	117.395																										PCON_03741	673	7.605	11.15	6.96
PCON_02308	37	0.535	0.655	0.69																										PCON_03881	128	158.31	158.79	243.415
PCON_02315	117	0.355	3.295	0.15																										PCON_03882	575	29.305	31.285	37.235
PCON_02325	38	0.43	0.95	0.35																										PCON_03880	817	29.99	33.19	31.29
PCON_02331	33	0.08	0.305	1.625																										PCON_03980	133	394.28	313.9	411.26
PCON_02333	152	12.645	25.385	67.61																										PCON_04016	576	44.24	44.915	37.545
PCON_02336	302	76.215	61.545	86.475																										PCON_03972	753	49.32	56.99	42.365
PCON_02337	107	9.02	2.48	6.31																										PCON_03982	907	43.49	37.26	34.83
PCON_02338	257	0.055	0.22	0.09																										PCON_04014	1106	31.38	28.07	34.32
PCON_02342	136	23.085	31.96	19.065																										PCON_04017	1312	24.305	27.61	20.745
PCON_02344	45	0.065	0.295	0.025																										PCON_04122	1383	24.33	22.885	22.32
PCON_02346	30	3.51	4.58	4.26																										PCON_04170	857	16.795	19.715	13.575
PCON_02347	139	4.14	4.135	6.54																										PCON_04220	818	391.795	568.735	438.1
PCON_02348	1079	0.135	2.175	0.165																										PCON_04281	968	30.61	32.45	30.555
PCON_02349	157	1.74	0.84	0.845																										PCON_04335	202	83.01	93.44	81.485
PCON_02353	41	1.95	1.14	1.985																										PCON_04323	251	64.77	53.89	61.095
PCON_02355	105	1.84	0.545	1.3																										PCON_04322	678	35.855	33.48	42.26
PCON_02357	408	27.1	20.275	18.86																										PCON_04324	756	40.56	52.915	37.775
PCON_02360	64	0.05	0.205	0.355																										PCON_04357	1130	26.47	27.62	29.59
PCON_02363	85	1.48	0.28	0.225																										PCON_04385	1170	13.27	14.93	9.895
PCON_02365	71	3.335	1.655	3.405																										PCON_04420	151	89.51	121.97	76.085
PCON_02366	187	191.015	37.105	132.135																										PCON_04409	277	15.405	25.005	18.695
PCON_02369	30	1.025	0.59	0.265																										PCON_04433	282	14.75	22.045	13.2
PCON_02372	41	0.035	7.64	0.055																										PCON_04446	591	57.985	66.475	64.815
PCON_02373	80	0.17	65.555	0.06																										PCON_04434	766	39.65	58.55	43.69
PCON_02374	76	1.15	1.135	1.465																										PCON_04486	122	511.29	369.46	448.775
PCON_02375	38	0.27	0.67	0.75																										PCON_04571	418	78.875	107.935	94.385
PCON_02377	381	0.05	54.03	0.015																										PCON_04581	528	6.2	6.125	7.415
PCON_02378	105	0	1.43	0																										PCON_04625	290	40.59	60.465	52.285
PCON_02379	230	0	9.97	0.025																										PCON_04647	416	3.825	5.29	5.135
PCON_02380	141	0.11	2.66	0.95																										PCON_04608	426	34.195	33.59	27.115
PCON_02381	34	0	0.105	0
PCON_02382	332	0.405	1.885	1.62
PCON_02383	89	0.115	0.75	0.035
PCON_02384	131	0.32	0.735	0.175
PCON_02386	31	0.2	0.53	0.79
PCON_02389	42	0.48	1.085	0.19
PCON_02394	226	0.14	0.96	2.855
PCON_02395	49	0.435	1.19	0.665
PCON_02397	83	0.105	0.44	6.805
PCON_02403	239	0.515	98.58	0.45
PCON_02405	103	2.605	2.485	2.305
PCON_02418	80	112.03	97.725	108.615
PCON_02429	41	0	0.565	0.025
PCON_02430	206	0	0.165	0.13
PCON_02431	70	0.13	0.505	0.22
PCON_02432	119	0.58	3.83	1.035
PCON_02433	46	6.805	5.975	15.335
PCON_02434	71	4.785	6.215	13.855
PCON_02438	345	0.215	14.13	6.43
PCON_02440	57	0.82	0.895	1.09
PCON_02443	308	0.73	0.805	1.05
PCON_02451	73	0.035	0	0
PCON_02457	140	0.3	0.74	0.54
PCON_02459	68	2.525	4.65	3.74
PCON_02460	50	0.24	1.835	0.225
PCON_02461	176	0.585	0.455	0.79
PCON_02462	195	43.095	53.15	66.465
PCON_02463	29	3.86	1.245	4.695
PCON_02465	174	26.4	41.19	19.3
PCON_02466	94	2.005	3.43	1.99
PCON_02467	421	21.68	33.265	24.815
PCON_02469	61	0.75	0.38	0.505
PCON_02473	8	0	0	0
PCON_02480	42	0	1.795	0
PCON_02483	915	0.62	277.335	0.555
PCON_02485	223	0.155	21.27	0.07
PCON_02491	128	0.09	0.815	0.295
PCON_02492	132	0.16	2.02	0.315
PCON_02497	105	0.48	0.725	0.4
PCON_02498	698	0.4	31.3	1.4
PCON_02499	182	16.025	3.755	3.75
PCON_02501	245	0.045	5.685	0.11
PCON_02502	111	0.07	11.035	0.035
PCON_02503	100	30.495	53.895	22.69
PCON_02504	329	1.03	1.445	0.795
PCON_02508	59	0	0.275	0.02
PCON_02509	102	0.065	1.62	0.1
PCON_02510	44	0	0.48	0
PCON_02511	70	0.47	0.305	0.125
PCON_02512	24	0.5	0.025	0.64
PCON_02513	61	2.035	0.9	1.6
PCON_02514	72	6.185	2.97	6.045
PCON_02516	121	0	3.15	0.03
PCON_02517	253	4.4	5.155	2.085
PCON_02519	593	281.89	178.17	289.825
PCON_02521	180	0.715	21.22	0.09
PCON_02523	21	0.375	0	0.03
PCON_02525	148	0.135	0.33	0.055
PCON_02526	86	0.375	0.715	0.37
PCON_02529	1025	9.87	11.36	11.49
PCON_02530	144	0.46	0.57	1.22
PCON_02537	42	0.47	0.32	0.74
PCON_02539	81	67.035	65.605	85.695
PCON_02541	47	0.955	1.55	0
PCON_02546	312	0.085	22.075	0.09
PCON_02550	71	0.17	9.005	0.685
PCON_02556	303	0.055	3.4	1.105
PCON_02557	242	1.155	0.46	18.88
PCON_02558	264	0.685	1.885	6.515
PCON_02559	128	0.025	0	1.615
PCON_02560	143	0.185	0.1	2.45
PCON_02561	44	0.065	0.485	0
PCON_02565	319	1.24	1.715	16.145
PCON_02570	45	0.065	0	0.245
PCON_02576	155	17.095	16.425	20.21
PCON_02581	8	0.575	1.755	1.35
PCON_02582	71	11.565	11.01	25.375
PCON_02585	146	3.495	12.84	1.89
PCON_02590	11	0.015	0.785	0.05
PCON_02591	165	0.765	5.605	0.535
PCON_02592	49	0	0.085	0
PCON_02603	67	0.215	0.745	0.03
PCON_02604	459	29.77	16.53	35.05
PCON_02605	19	0.36	0.065	0
PCON_02608	617	38.985	30.625	173.085
PCON_02613	65	0.12	0.71	0.045
PCON_02614	85	1.925	0.56	0.425
PCON_02615	99	0	0.92	0.03
PCON_02616	142	77.25	95.85	84.75
PCON_02621	27	0	1.15	0
PCON_02623	32	8.62	17.415	8.655
PCON_02627	34	0.5	0.515	0.325
PCON_02628	30	0.945	0.51	0.475
PCON_02629	116	4.38	6.91	5.45
PCON_02631	416	52.205	41.475	43.845
PCON_02632	45	0.96	2.08	0.06
PCON_02633	160	13.9	6.54	8.86
PCON_02634	76	1.715	0.475	0.655
PCON_02635	236	2.865	1.99	1.485
PCON_02636	162	0.32	2.24	0.045
PCON_02639	73	11.22	24.86	8.195
PCON_02640	69	1.54	2.755	1.345
PCON_02641	63	3.485	16.78	3.195
PCON_02645	130	14.165	1.14	19.365
PCON_02648	35	0	0.84	0.035
PCON_02650	71	1.72	7.815	1.695
PCON_02653	140	0.11	40.325	0.09
PCON_02656	126	2.065	3.345	2.85
PCON_02658	47	0.91	1.215	1.695
PCON_02662	67	0	0	0
PCON_02667	236	171.31	37.755	116.66
PCON_02672	18	1.48	1.39	1.18
PCON_02673	48	0.15	0.705	0.18
PCON_02679	372	16.91	6.755	14.11
PCON_02682	18	0	0.13	0
PCON_02683	17	0.86	0.22	0.45
PCON_02684	78	22.125	124.455	7.4
PCON_02685	31	1.2	4.05	0.89
PCON_02687	400	3.825	146.91	2.055
PCON_02688	95	1.855	1.735	1.02
PCON_02692	53	11.105	14.575	32.645
PCON_02693	45	1.74	0.57	0.185
PCON_02694	374	29.88	39.45	26.17
PCON_02696	126	1.505	0.59	24.525
PCON_02697	88	3.07	0.76	33.085
PCON_02699	259	0.915	1.69	6.425
PCON_02700	38	0.325	0.365	0.29
PCON_02702	123	1.2	1.865	8.295
PCON_02703	21	0.255	0.08	1.375
PCON_02704	446	3.595	11.39	7.005
PCON_02706	41	0.285	1.22	0.35
PCON_02708	79	1.96	2.345	1.855
PCON_02710	114	3.035	2.49	3.95
PCON_02711	259	3.12	6.19	5.98
PCON_02712	71	0.045	1.15	0.19
PCON_02716	99	1.455	1.345	2.035
PCON_02717	113	93.85	99.645	146.52
PCON_02719	40	0.045	0.285	0.035
PCON_02722	84	10.275	59.11	28.15
PCON_02725	140	0.07	0.205	0.305
PCON_02726	250	0	2.145	0
PCON_02730	82	2.91	0.85	5.885
PCON_02731	314	162.805	38.43	48.95
PCON_02732	36	1.96	1.1	0.35
PCON_02733	69	8.235	1.435	3.385
PCON_02734	412	6.885	16.87	3.84
PCON_02736	10	0.03	0.66	0
PCON_02737	18	1.235	1.225	0.335
PCON_02738	53	2.775	2.54	0.565
PCON_02739	63	9.245	4.415	2.295
PCON_02740	115	1.015	16.27	1.63
PCON_02741	121	27.81	33.11	32.19
PCON_02743	108	2.675	0.15	0.345
PCON_02746	334	0.52	2.195	0.755
PCON_02749	25	0.925	3.795	0.81
PCON_02750	17	0.435	0.84	0
PCON_02751	1112	0.46	7.1	0.74
PCON_02754	453	1.005	17.79	17.59
PCON_02756	165	0.11	0.355	0.09
PCON_02758	139	9.28	8.505	5.085
PCON_02759	44	9.735	9.46	4.37
PCON_02765	155	0.63	36.26	0.395
PCON_02766	288	0.24	12.855	0.23
PCON_02767	16	0.625	0.29	0.13
PCON_02768	97	0.255	0.555	0.205
PCON_02772	188	6.085	16.41	14.725
PCON_02775	65	0.33	0.62	0.035
PCON_02776	157	0.995	4.945	0.245
PCON_02781	78	0.185	0.34	0.665
PCON_02784	73	0.8	2.52	1.865
PCON_02785	91	0.41	2.785	2.59
PCON_02788	132	0.77	26.565	0.875
PCON_02790	175	4.425	6.3	9.89
PCON_02792	158	3.31	3.58	6.32
PCON_02815	301	4.415	12.76	3.245
PCON_02818	92	0.38	0.865	0.96
PCON_02819	127	0.075	0.295	0.11
PCON_02820	63	0.1	0	0.035
PCON_02822	22	0.91	0.63	0.295
PCON_02830	45	0	0.88	0.095
PCON_02832	69	0.025	6.755	0.33
PCON_02833	99	0.785	0.49	1.365
PCON_02834	86	1.75	1.34	2.84
PCON_02836	81	0.53	0.995	1.385
PCON_02837	71	0.355	0.45	0.235
PCON_02838	106	0.635	0.36	0.55
PCON_02840	73	1.81	2.07	1.06
PCON_02841	59	0.275	0.2	0.085
PCON_02842	87	1.695	1.905	1.115
PCON_02844	71	0.675	1.015	2.28
PCON_02846	30	0.98	0.475	0.9
PCON_02847	50	0.385	0.055	0.1
PCON_02848	93	0.115	0.515	0.22
PCON_02849	14	1.855	4.67	1.955
PCON_02851	171	6.975	38.54	1.785
PCON_02853	63	2.18	1.685	1.225
PCON_02854	57	0.365	0.84	0.135
PCON_02855	81	7.045	7.23	3.02
PCON_02860	106	3.615	2.08	2.415
PCON_02862	103	12.33	6.07	7.415
PCON_02864	33	0	0.46	0
PCON_02868	49	0.15	0.29	0.425
PCON_02870	118	0.05	147.055	1.845
PCON_02871	237	0.385	5.365	2.24
PCON_02875	161	0.14	0.825	0.055
PCON_02878	228	32.635	22.355	42.69
PCON_02879	32	0	0.195	0.595
PCON_02880	69	0	0.215	0.115
PCON_02881	88	0.74	0.985	0.27
PCON_02883	177	18.005	10.985	22.085
PCON_02884	193	2.47	1.25	1.065
PCON_02886	32	0	0.38	0.175
PCON_02888	138	0.05	5.45	0.415
PCON_02890	134	4.64	7.955	3.89
PCON_02891	494	1.08	15.06	1.175
PCON_02893	632	0.07	8.895	0.11
PCON_02895	113	0.425	5.245	0.015
PCON_02899	78	106.655	106.495	108.375
PCON_02905	19	0	0.065	0.06
PCON_02906	42	0	0.255	0.2
PCON_02907	31	0.09	0.315	0.065
PCON_02908	65	0	0.04	0
PCON_02909	81	0	0.31	0
PCON_02910	160	0	0	0
PCON_02911	254	54.11	50.665	29.56
PCON_02912	38	1.03	1.915	1.21
PCON_02917	323	0.295	316.075	3.65
PCON_02918	71	0.01	3.355	0.075
PCON_02919	88	2.175	1.22	9.63
PCON_02921	90	0.87	1.355	0.76
PCON_02923	49	0.28	0.34	0.195
PCON_02924	90	0.15	12.635	0
PCON_02926	57	8.44	0.06	1.67
PCON_02928	69	0.23	0.35	0.215
PCON_02929	79	0	0.54	0.025
PCON_02930	237	0.025	1.925	0
PCON_02931	73	0.855	2.225	3.88
PCON_02934	354	24.355	9.395	0.885
PCON_02941	158	6.86	2.555	4.1
PCON_02945	133	13.24	11.75	14.36
PCON_02948	528	0.07	10.9	0.495
PCON_02949	113	0	1.17	0.065
PCON_02953	35	1.96	8.095	3.045
PCON_02955	222	0.225	17.27	0.635
PCON_02956	238	0.1	1.75	0.75
PCON_02957	17	0	0.295	0
PCON_02960	31	44.875	34.79	30.105
PCON_02962	45	0.06	1.07	0.065
PCON_02967	151	0.44	0.46	0.14
PCON_02968	197	3.815	0.605	2.74
PCON_02970	285	2.48	10.345	1.845
PCON_02972	83	0.145	1.12	0.03
PCON_02978	182	33.6	22.23	17.805
PCON_02980	86	0.15	0.515	0.43
PCON_02982	222	0.8	169.295	0.32
PCON_02984	273	52.42	49.07	121.46
PCON_02986	291	37.505	165.905	58.44
PCON_02987	163	225.61	2.415	53.405
PCON_02989	433	160.69	48.765	91.06
PCON_02999	36	0	0.13	0.03
PCON_03001	35	0.325	5.055	0.195
PCON_03002	100	0.045	0.115	0.355
PCON_03003	114	0	1.46	0.04
PCON_03008	122	0.86	0.455	2.935
PCON_03009	87	0.465	1.305	1.455
PCON_03010	123	0.595	0.475	0.795
PCON_03012	110	7.385	10.145	8.575
PCON_03021	10	8.51	6.82	11.8
PCON_03023	766	0.015	29.465	0.03
PCON_03025	31	0.395	14.685	0.285
PCON_03029	79	0	0.155	0.305
PCON_03030	65	0.5	2.055	1.365
PCON_03031	113	0.055	13.545	0.09
PCON_03035	68	0.065	0.08	0
PCON_03037	72	0.315	0.69	0.57
PCON_03043	110	5.49	5.815	15.54
PCON_03045	101	0.13	85.405	0.025
PCON_03046	181	1.135	2.295	1.305
PCON_03047	76	2.555	3.695	2.8
PCON_03059	182	0.12	1.615	0.01
PCON_03061	95	0.555	1.245	0.97
PCON_03063	158	0.09	2.825	0.13
PCON_03064	224	0.085	10.59	0.145
PCON_03065	130	0.635	277.165	0.54
PCON_03066	97	0.195	12.72	0.025
PCON_03067	87	0	0.65	0
PCON_03068	166	0.04	0.065	0
PCON_03072	294	0.045	0	0.01
PCON_03073	93	0.035	62.21	0.035
PCON_03074	133	126.215	42.5	62.875
PCON_03075	72	0.7	10.32	0.37
PCON_03076	102	15.065	84.715	70.12
PCON_03077	108	0.1	10.24	0.235
PCON_03079	46	0	0.315	0.185
PCON_03080	58	10.36	2.345	8.63
PCON_03081	105	2.98	4.08	4.29
PCON_03083	233	247.295	194.85	280.4
PCON_03084	59	0.68	5.43	3.405
PCON_03085	96	0.355	3.84	0.44
PCON_03090	31	5.585	18.62	20.855
PCON_03091	130	0.12	0.74	1.28
PCON_03096	297	0.51	76.055	0.07
PCON_03106	494	0.39	3.29	0.04
PCON_03108	70	0.82	0.505	0.52
PCON_03113	121	2.495	4.14	2.93
PCON_03114	16	0.04	1.375	0
PCON_03115	77	0	1.255	0.055
PCON_03118	224	4.07	3.1	3.85
PCON_03121	41	0.105	0.29	0.03
PCON_03123	62	8.695	3.22	10.82
PCON_03125	38	0.095	0.36	0.09
PCON_03128	82	1.335	2.565	0.59
PCON_03129	72	4.09	6.41	2.33
PCON_03132	690	1.38	6.01	10.94
PCON_03133	52	0.175	0.065	0.525
PCON_03135	20	0	0.205	0
PCON_03136	74	0.025	0.13	0.15
PCON_03137	102	0.55	0.995	1.08
PCON_03138	108	3.935	3.165	3.11
PCON_03140	66	0.195	1.05	0.12
PCON_03141	491	14.39	15.35	25.87
PCON_03151	142	0.32	0.445	1.105
PCON_03153	31	0	0.54	0.125
PCON_03154	19	0.395	0.865	0.065
PCON_03155	113	0	0.75	0.04
PCON_03156	23	0.095	0.645	0.17
PCON_03157	83	0	0.3	0.155
PCON_03159	120	0.075	5.065	0.005
PCON_03160	46	0	0.77	0.1
PCON_03161	26	0.385	2.355	0.14
PCON_03162	107	0.895	6.885	0.675
PCON_03164	181	0.175	2.48	0.025
PCON_03167	301	0.26	4.135	1.505
PCON_03168	43	0.2	1.1	0.83
PCON_03173	72	0.06	0.59	0.16
PCON_03175	53	0.87	0.215	0.34
PCON_03176	46	0.785	0.49	0.49
PCON_03177	50	0.73	1.245	0.685
PCON_03179	29	0.675	0.405	0.32
PCON_03184	43	0.235	1.12	0
PCON_03185	48	0.16	1.14	0.26
PCON_03191	49	0.02	0	0
PCON_03194	381	44.6	41.9	37.45
PCON_03195	84	0.275	1.015	0.185
PCON_03199	7	1.035	0.94	0.425
PCON_03202	30	72.335	55.925	75.735
PCON_03204	62	5.63	9.45	7.245
PCON_03206	730	0.41	32.285	0.845
PCON_03211	58	0.06	0.41	0.13
PCON_03212	244	3.83	11.705	23.005
PCON_03216	35	0.065	12.25	0.025
PCON_03217	151	1.495	1.17	0.875
PCON_03218	162	0.135	1.72	0.215
PCON_03219	107	0.345	0.245	0.065
PCON_03223	42	0	5.31	0
PCON_03225	113	1.7	1.755	0.91
PCON_03226	81	33.275	22.435	43.585
PCON_03227	38	0	10.065	0.035
PCON_03228	70	0.025	7	0.295
PCON_03229	91	0.37	179.245	4.115
PCON_03233	157	27.07	21.015	30.44
PCON_03234	250	0.335	0.86	0.17
PCON_03236	257	21.025	31.095	27.45
PCON_03239	401	0.19	14.045	0.175
PCON_03246	104	0.03	37.96	2.785
PCON_03247	159	0.075	13.99	0.26
PCON_03248	108	0.37	1.65	0.605
PCON_03249	254	8.73	12.325	11.985
PCON_03250	106	2.045	2.235	2.27
PCON_03253	16	0.04	0.28	0.435
PCON_03254	96	0.215	3.215	1.03
PCON_03255	197	0.925	0.375	23.15
PCON_03256	66	1.405	2.575	4.26
PCON_03257	11	0.28	0.225	0.065
PCON_03261	143	16.5	12.675	16.625
PCON_03262	69	0.815	2.3	3.13
PCON_03264	37	1.245	4.215	1.285
PCON_03266	168	0	0.325	0.035
PCON_03269	299	0.19	11.49	0.28
PCON_03273	29	0.325	0.15	0
PCON_03276	120	0.37	1.04	0.745
PCON_03277	521	0.195	13.885	0.905
PCON_03278	23	249.91	72.005	137.29
PCON_03296	146	1.91	1.68	2.02
PCON_03297	39	2.645	0.98	0.815
PCON_03298	81	0.995	1.245	0.66
PCON_03302	241	0.3	3.835	0.28
PCON_03303	98	0	0.295	0.215
PCON_03304	242	0.14	7.425	1.135
PCON_03306	421	10.79	19.315	16.115
PCON_03307	337	0.025	4.6	0.495
PCON_03308	379	0.115	2.575	1
PCON_03309	160	0.01	5.08	0.03
PCON_03310	458	0.07	2.525	0.015
PCON_03311	545	0.5	7.14	0.885
PCON_03312	107	0.075	11.345	0.125
PCON_03313	161	7.755	24.285	7.635
PCON_03314	421	0.03	2.49	0.02
PCON_03315	137	0	4.39	0.08
PCON_03316	1114	0	5.55	0.015
PCON_03323	88	0.52	1.595	0.2
PCON_03324	117	0.905	1.765	0.62
PCON_03326	107	11.93	10.215	10.035
PCON_03329	58	0.035	1.42	0.325
PCON_03330	240	1.145	8.455	8.495
PCON_03334	35	20.265	22.415	22.55
PCON_03335	42	0	1.175	0.15
PCON_03336	482	0.355	1.3	0.13
PCON_03347	83	5.575	8.52	2.345
PCON_03353	789	29.83	31.195	27.06
PCON_03354	109	0.72	0.75	0.48
PCON_03355	109	0	0.09	0.11
PCON_03359	21	0.085	0.17	0.32
PCON_03360	100	0.04	0.105	0.895
PCON_03361	83	0	0.315	0.41
PCON_03364	138	0.035	28.97	0.02
PCON_03365	338	0.235	2.615	0.3
PCON_03366	257	0.48	8.945	0.61
PCON_03367	118	0.2	2.03	0.135
PCON_03368	1989	0.05	2.64	0.035
PCON_03369	159	0	1.89	0
PCON_03370	138	0.025	0.69	0
PCON_03371	502	4.285	6.04	3.2
PCON_03372	456	0.24	2.49	0.075
PCON_03373	50	0.295	4.33	1.125
PCON_03374	97	0.14	0.26	0.47
PCON_03375	422	0.385	5.685	1.16
PCON_03376	260	0.12	0.875	0.115
PCON_03377	193	0.105	3.2	0
PCON_03378	41	0	0.82	0
PCON_03379	225	0	3.485	0
PCON_03380	161	0	5.1	0.23
PCON_03381	262	1.47	1.11	1.28
PCON_03382	116	2.005	1.81	2.15
PCON_03383	85	0.285	0.45	0.385
PCON_03385	93	5.065	3.93	2.35
PCON_03386	450	0.03	2.09	0.02
PCON_03387	105	0	17.11	0.03
PCON_03388	182	0	2.065	0.07
PCON_03389	303	0	11.47	0.015
PCON_03390	124	0.02	1.765	0
PCON_03391	341	0	8.28	0.04
PCON_03392	215	0.045	26.705	0.04
PCON_03393	82	0.03	2.33	0.18
PCON_03394	102	4.475	98.84	2.805
PCON_03395	98	2.545	1.67	2.275
PCON_03396	238	0.55	10.185	0.365
PCON_03397	135	8.51	6.98	6.935
PCON_03398	246	6.285	5.9	4.65
PCON_03399	289	0.125	13.66	1.125
PCON_03400	199	0	3.095	0.105
PCON_03401	126	0	6.97	0.04
PCON_03402	233	0.335	5.885	0.345
PCON_03403	240	0	1.965	0.045
PCON_03404	257	0.07	0.505	0.855
PCON_03406	68	9.795	95.815	22.015
PCON_03407	118	0.34	8.555	1.155
PCON_03411	32	0	2.87	0.06
PCON_03415	34	0.415	1.215	0.595
PCON_03416	102	42.12	1.815	22.305
PCON_03417	103	5.64	0.455	2.49
PCON_03419	134	0.98	3.35	1.775
PCON_03422	30	1.685	2.015	1.595
PCON_03428	46	0.265	0.22	18.32
PCON_03429	71	1.065	1.775	2
PCON_03431	33	1.035	2.39	1.055
PCON_03432	23	1.78	2.355	2.58
PCON_03436	65	0.125	21.735	0.455
PCON_03437	132	0.175	6.36	0.125
PCON_03438	122	0.135	43.155	1.385
PCON_03441	112	0	3.07	0
PCON_03443	50	0.315	0.115	0.33
PCON_03444	112	12.135	17.15	14.605
PCON_03446	236	0.21	5.89	3.54
PCON_03447	244	0.04	105.79	0.08
PCON_03450	95	0	3.215	0.015
PCON_03452	186	0	0.935	0.52
PCON_03453	161	0.825	8.35	0.58
PCON_03462	62	0.205	37.905	0.775
PCON_03463	241	0	6.4	0.025
PCON_03464	39	0.03	2.615	0.065
PCON_03465	65	0.055	6.805	0.125
PCON_03466	100	0.175	7.615	1.01
PCON_03467	281	0	0.33	1.85
PCON_03468	72	0.175	0.245	0.095
PCON_03471	55	0.035	9.975	0.235
PCON_03472	68	0.04	0.54	0.27
PCON_03474	52	0.045	1.085	0.14
PCON_03475	114	0.25	3.35	0.285
PCON_03476	40	0.135	2.59	0.175
PCON_03477	244	0.95	26.695	0.65
PCON_03478	461	1.22	20.305	0.68
PCON_03491	66	0.83	0.85	0.3
PCON_03492	57	2.385	2.71	1.705
PCON_03493	98	0.675	1.115	0.49
PCON_03499	70	3.19	1.34	3.545
PCON_03500	265	0.305	0.645	0.54
PCON_03501	177	1.165	1.905	1.825
PCON_03502	20	0	0.26	0.17
PCON_03507	42	0	0	0
PCON_03508	108	0	19.21	0.055
PCON_03514	111	3.805	46.965	6.84
PCON_03521	34	13.435	19.17	17.49
PCON_03522	641	0.03	20.865	0.015
PCON_03525	87	4.4	0.7	2.425
PCON_03528	109	0.055	11.475	0.05
PCON_03530	16	0.645	1.895	0.635
PCON_03531	130	2.065	2.76	2.485
PCON_03537	139	0.09	0.25	0.065
PCON_03538	157	53.73	64.805	26.74
PCON_03539	36	0.125	0.53	0.075
PCON_03540	193	0.015	5.86	0.065
PCON_03547	14	115.74	266.375	129.51
PCON_03548	59	0.265	0.6	0.4
PCON_03549	48	0.985	1.015	0.89
PCON_03550	211	1.015	0.785	0.625
PCON_03551	18	0.165	0.775	0.38
PCON_03554	83	1.275	0.69	0.745
PCON_03555	890	8.04	28.56	8.7
PCON_03559	107	0	0.93	0.02
PCON_03560	114	0.17	157.25	11.23
PCON_03567	93	0.08	0.355	0
PCON_03570	236	1.56	388.035	8.24
PCON_03575	90	2.685	3.365	3.78
PCON_03581	389	0.79	7.285	6.845
PCON_03582	84	3.995	3.255	2.1
PCON_03589	54	0.3	1.02	0.24
PCON_03591	102	0.3	0.975	0.69
PCON_03595	125	15.27	5.885	11.57
PCON_03596	96	13.545	4.695	10.075
PCON_03603	22	0.215	0.075	0.16
PCON_03605	59	3.825	2.565	2.465
PCON_03608	117	1.675	1.355	2.91
PCON_03609	17	17.345	8.225	11.84
PCON_03610	76	29.775	21.25	20.995
PCON_03617	198	95.73	79.955	72.73
PCON_03619	378	11.16	10.88	11.32
PCON_03620	106	2.27	5.815	5.575
PCON_03622	425	39.245	7.06	25.755
PCON_03623	425	28.88	6.25	17.51
PCON_03624	163	0.025	19.915	0.225
PCON_03625	496	7.08	12.515	24.645
PCON_03627	122	0.12	2.41	0.105
PCON_03628	248	0	8.24	0
PCON_03629	67	0	3.945	0.15
PCON_03630	614	0	5.59	0.02
PCON_03631	261	0.09	9.505	0.075
PCON_03632	155	4.395	2.16	22.365
PCON_03633	145	2.625	12.385	7.365
PCON_03634	183	0.07	5.43	1.39
PCON_03635	110	1.705	260.755	1.575
PCON_03638	266	126.145	13.14	188.585
PCON_03643	89	0.56	13.475	4.655
PCON_03654	793	9.93	5.2	7.115
PCON_03656	95	6.32	4.285	2.68
PCON_03658	315	1.495	2.085	0.995
PCON_03660	41	0.035	0.8	0.075
PCON_03664	67	0.155	0.295	0.04
PCON_03665	584	0.93	4.445	0.89
PCON_03674	107	0.375	4.69	0.49
PCON_03675	91	0	14.84	0.3
PCON_03676	121	0	9.765	0.04
PCON_03677	48	0	0.655	0
PCON_03678	123	0.085	84.205	1.2
PCON_03680	549	116.78	77.01	84.915
PCON_03683	43	0.045	0.48	0.095
PCON_03684	98	2.97	2.8	1.72
PCON_03688	12	0	0.215	0
PCON_03692	10	0.98	0.855	0.96
PCON_03696	58	2.155	0.645	1.395
PCON_03697	194	0.02	5.475	0
PCON_03707	38	0.385	1.45	0.53
PCON_03710	33	0.415	1.685	0.175
PCON_03715	31	0.575	0.255	0.195
PCON_03720	107	0.445	6.875	0.515
PCON_03721	38	3.04	2.295	2.93
PCON_03723	292	0.07	16.035	2.41
PCON_03726	373	9.275	9.01	4.455
PCON_03730	15	0	0.03	0.345
PCON_03734	490	177.63	154.32	130.64
PCON_03735	213	51.01	48.74	31.485
PCON_03746	34	5.125	6.33	6.84
PCON_03752	37	1.63	2.455	2.535
PCON_03757	176	0.255	86.87	0.815
PCON_03761	33	0.6	0.815	2.02
PCON_03762	251	0.69	32.11	0.86
PCON_03764	353	0.015	2.705	0.01
PCON_03765	192	0	4.17	0
PCON_03766	148	2.06	6.57	0.805
PCON_03767	88	11.62	15.555	12.23
PCON_03769	65	1.48	0.185	0.895
PCON_03772	362	569.18	317.455	485.935
PCON_03773	146	0.09	31.01	0.365
PCON_03775	79	0.53	1.9	0.71
PCON_03776	70	0.04	0.215	0.195
PCON_03777	385	0.05	23.595	0.135
PCON_03778	166	0.12	195.845	0.095
PCON_03779	188	0.035	1.775	0.29
PCON_03780	74	0	1.145	0.09
PCON_03781	94	0.1	1.545	0.32
PCON_03783	85	2.64	7.435	4.43
PCON_03785	71	0	0.86	0.065
PCON_03794	114	0.405	3.125	0.67
PCON_03795	386	10.945	17.83	1.81
PCON_03796	33	0.185	0	0.455
PCON_03798	28	0.26	0.38	0.3
PCON_03802	749	0.74	62.77	0.69
PCON_03803	210	0.185	8.48	0.195
PCON_03804	167	8.285	34.73	27.285
PCON_03805	161	8.825	44.715	44.91
PCON_03807	118	0.105	1.985	0.075
PCON_03812	66	1.395	1.015	0.98
PCON_03814	237	66.65	48.195	41.345
PCON_03815	41	1.28	0.82	1.915
PCON_03816	67	0.36	0.205	0.8
PCON_03817	37	0.58	3.445	2.93
PCON_03819	60	0.025	0.36	1.22
PCON_03820	861	0.525	2.355	15.78
PCON_03822	61	1.525	2.93	2.175
PCON_03823	20	0.76	0.465	0.31
PCON_03825	124	0.235	5.935	0.26
PCON_03826	45	0.145	4.5	0.155
PCON_03830	244	0.885	5.09	0.93
PCON_03832	257	0	6.14	0
PCON_03833	169	0.53	1.765	0.29
PCON_03834	663	4.41	6.075	3.545
PCON_03835	699	4.185	11.04	2.685
PCON_03836	63	0.105	5.35	0.095
PCON_03837	48	0.09	2.695	0.245
PCON_03838	127	1.13	14.225	3.105
PCON_03840	74	0.245	1.345	0.05
PCON_03841	106	0.11	0.385	0.8
PCON_03845	175	2.53	2.23	0.405
PCON_03847	708	14.14	12.72	7.155
PCON_03851	187	0.435	34.76	0.19
PCON_03852	99	0.28	0.065	0.225
PCON_03857	390	2.43	3.48	2.2
PCON_03858	64	4.025	4.05	5.385
PCON_03863	17	0	3.1	0.185
PCON_03864	195	0.045	1.99	0
PCON_03868	82	0.71	0.745	0.405
PCON_03869	54	1.17	1.57	1.475
PCON_03871	30	0	0	0.055
PCON_03874	122	0.545	0.81	0.46
PCON_03875	261	0.01	0.685	0
PCON_03876	39	0.95	2.05	1.425
PCON_03877	79	1.93	3.175	4.115
PCON_03878	31	0.625	1.45	0.56
PCON_03887	148	2.52	1.43	1.675
PCON_03901	52	0.84	0.895	0.28
PCON_03903	278	0.06	45.43	0.025
PCON_03904	339	0.535	0.45	0.32
PCON_03905	78	2.91	2.865	11.635
PCON_03909	321	0.155	48.44	0.135
PCON_03910	397	0.25	2.12	0.385
PCON_03911	369	0.825	6.26	0.74
PCON_03912	110	0.015	27.68	0.28
PCON_03913	220	0	1.25	0.06
PCON_03914	68	0	0.795	0
PCON_03915	138	0.18	2.37	0.05
PCON_03917	56	0.2	1.495	3.935
PCON_03918	442	0.195	15.12	6.135
PCON_03920	106	0.365	2.455	0.43
PCON_03921	26	0	0.295	0
PCON_03922	61	0.35	14.24	0.095
PCON_03926	27	0.3	0.105	0.08
PCON_03927	58	2.44	1.6	0.865
PCON_03930	36	0.185	0.49	0.15
PCON_03933	70	0.04	0.905	0.84
PCON_03934	155	0	0.7	0.075
PCON_03936	67	3.715	3.175	1.885
PCON_03937	72	1.75	1.97	1.165
PCON_03938	296	33.12	28.635	43.91
PCON_03939	81	572.4	259.415	405.645
PCON_03940	63	275.32	255.85	508.235
PCON_03943	316	45.215	25.655	24.295
PCON_03946	9	0	0.32	0.04
PCON_03951	487	25.085	26.9	17.95
PCON_03961	42	0.37	0.875	0.685
PCON_03962	120	2.08	2.715	1.56
PCON_03963	514	20.555	36.355	19.135
PCON_03964	91	5.41	13.715	26.91
PCON_03966	62	0.745	0.65	0.6
PCON_03968	28	9.28	9.055	14.995
PCON_03969	415	0.87	23.785	0.725
PCON_03970	514	3.43	17.125	2.72
PCON_03971	72	8.705	4.975	4.34
PCON_03973	63	0.21	0.22	0.325
PCON_03975	354	25.94	31.65	23.96
PCON_03976	137	0.36	1.02	0.14
PCON_03984	276	0.475	1.28	0.21
PCON_03986	63	0.04	0.03	0.225
PCON_03989	35	2.075	1.485	0.955
PCON_03990	212	978.635	541.09	611.44
PCON_03993	82	0.71	0.62	0.155
PCON_03999	166	4.26	9.105	4.275
PCON_04003	31	0	0.425	0.265
PCON_04006	385	41.85	24.88	32.635
PCON_04018	97	6.925	2.695	4.025
PCON_04019	71	0.845	0.165	0
PCON_04020	57	0.15	1.075	0.515
PCON_04028	46	1.14	0.62	0.555
PCON_04032	364	3.71	4.64	3.635
PCON_04037	508	5.265	11.24	5.58
PCON_04038	145	24.15	22.405	23.005
PCON_04039	134	0.885	0.655	0.44
PCON_04041	115	1.22	1.545	0.495
PCON_04043	276	0.74	31.915	0.15
PCON_04044	122	0.665	1.425	0.56
PCON_04045	132	0.61	0.52	0.19
PCON_04047	479	1.05	1.42	0.685
PCON_04051	338	7.62	39.52	3.96
PCON_04052	279	15.63	23.37	15.515
PCON_04054	89	13.04	12.475	10.74
PCON_04057	374	26.3	34.16	26.615
PCON_04058	58	0.57	1.395	0.4
PCON_04061	387	2.7	10.07	2.815
PCON_04063	66	0.69	0.56	0.135
PCON_04069	73	17.535	32.775	23.955
PCON_04075	536	0.625	17.015	0.55
PCON_04076	57	0.335	0.41	0.18
PCON_04079	77	5.15	5.75	3.665
PCON_04080	578	68.11	279.395	61.905
PCON_04081	67	0.055	0.12	0.125
PCON_04082	65	173.12	6.585	97.62
PCON_04083	35	0.18	0	0.31
PCON_04089	111	0.83	0.895	1.05
PCON_04093	82	2.065	1.025	1.06
PCON_04094	57	238.265	424.975	123.24
PCON_04096	196	0.505	14.245	0.965
PCON_04097	130	2.27	0.8	8.585
PCON_04098	234	0.04	8.04	0.03
PCON_04102	41	0.725	4.825	0.765
PCON_04108	351	7.48	170.63	13.09
PCON_04114	75	0.17	0.265	0.1
PCON_04115	390	52.9	9	36.79
PCON_04117	63	0.075	0.3	0.055
PCON_04119	230	21.99	25.1	17.775
PCON_04124	66	22.86	22.6	15.47
PCON_04127	10	4.8	5.32	6.275
PCON_04130	75	0.06	1.735	0.085
PCON_04131	110	4.275	1.33	3.495
PCON_04132	87	3.27	0.84	2.17
PCON_04137	274	4.89	2.245	2.28
PCON_04138	700	45.145	36.5	44.2
PCON_04140	353	0.015	31.09	0.035
PCON_04141	233	0	2.425	0
PCON_04142	26	0.445	2.07	0.735
PCON_04144	45	0.11	0.155	0.725
PCON_04145	100	0	2.905	0
PCON_04146	15	0	0	0
PCON_04151	80	35.315	42.665	48.735
PCON_04155	337	27.895	28.375	19.53
PCON_04157	10	1.175	0.545	0.585
PCON_04159	144	104.98	69.125	123.895
PCON_04161	294	0.415	3.26	0.35
PCON_04162	105	0	0.605	0
PCON_04163	129	0.185	356.46	16.525
PCON_04166	10	0	1.295	0.865
PCON_04167	29	0	0.295	0.035
PCON_04174	29	0.235	1.85	0.12
PCON_04175	151	0.27	0.615	4.23
PCON_04176	156	0.09	0.925	0.565
PCON_04177	66	0.465	2.48	0.36
PCON_04178	59	7.4	9.1	6.785
PCON_04179	126	4.86	6.63	4.61
PCON_04182	69	3.45	1.295	3.37
PCON_04183	67	1.275	1.395	1.135
PCON_04184	43	0	0.26	0.14
PCON_04186	67	0.34	2.98	2.055
PCON_04187	67	1.35	4.275	2.4
PCON_04188	81	0.55	1.26	0.99
PCON_04189	112	3.14	1.82	4.835
PCON_04191	139	0.045	70.93	1.18
PCON_04195	195	0.05	11.14	0.245
PCON_04198	126	35.265	3.625	0.735
PCON_04200	99	0.47	1.075	1.74
PCON_04201	80	0.025	5.165	0.44
PCON_04202	66	0.08	2.06	0.07
PCON_04203	445	0.125	1.225	0.415
PCON_04204	55	0.24	0.56	0.615
PCON_04206	77	0.98	0.09	0.215
PCON_04207	80	0.55	0.98	0.97
PCON_04214	132	0	0.04	0
PCON_04215	143	0	0.865	0
PCON_04216	11	0.045	0.685	0
PCON_04217	82	1.385	0.76	0.24
PCON_04222	30	0	0.46	0.055
PCON_04225	75	3.51	21.915	1.64
PCON_04226	15	0	1.79	0.155
PCON_04227	298	3.945	5.25	2.87
PCON_04228	86	2.53	0.37	1.17
PCON_04230	206	1.375	0.965	0.39
PCON_04237	31	0.31	0.145	1.125
PCON_04240	38	0.405	2.06	0.28
PCON_04241	153	119.75	122.78	147.675
PCON_04242	792	147.55	150.32	181.15
PCON_04243	199	0	0	0
PCON_04256	66	2.06	10.105	1.46
PCON_04257	78	0.04	4.58	1.685
PCON_04259	120	0.16	4.665	0.045
PCON_04261	94	1.635	4.64	0.725
PCON_04262	55	0.255	1.8	0.19
PCON_04264	87	0.555	2.84	0.63
PCON_04265	47	0.13	2.025	0.09
PCON_04267	25	0.93	1.3	0.5
PCON_04269	537	0.055	37.545	0.145
PCON_04273	91	0.055	0.195	0.135
PCON_04276	206	0	4.505	0
PCON_04277	36	0.54	0.515	0.185
PCON_04282	235	33.43	168.115	45.57
PCON_04283	186	285.52	148.395	843.56
PCON_04284	97	0.175	9.305	0.285
PCON_04285	65	3.295	2.725	3.085
PCON_04287	125	0.27	8.265	0.29
PCON_04290	38	0	0.43	0.055
PCON_04291	26	0.125	0.445	0.125
PCON_04294	44	0	0.065	0.03
PCON_04295	104	0	12.565	0.035
PCON_04296	127	63.945	74.66	75.82
PCON_04300	110	0.315	51.03	0.215
PCON_04301	609	16.675	13.695	6.02
PCON_04302	191	10	14.13	11.885
PCON_04305	103	5.295	0.37	1.76
PCON_04307	74	1.325	0.765	0.625
PCON_04308	122	0.315	106.645	1.24
PCON_04309	119	1.74	67.325	2.37
PCON_04310	529	0.235	95.715	0.17
PCON_04311	65	1.015	2.3	0.98
PCON_04312	55	0.17	1.94	0.565
PCON_04313	334	0	10.81	0.035
PCON_04315	210	0.04	0.115	3.27
PCON_04317	140	0.21	3.69	0.66
PCON_04318	9	0	0.4	0.055
PCON_04327	93	0.715	0.295	7.48
PCON_04328	49	0	0.43	0.345
PCON_04329	134	0.175	2.405	0.17
PCON_04330	76	0	1.06	0
PCON_04333	65	0.3	0.175	0.56
PCON_04338	468	0.11	20.715	0.285
PCON_04341	196	34.43	159.03	15.395
PCON_04342	77	0.105	3.17	0.06
PCON_04343	151	0.015	11.88	0.215
PCON_04347	283	0.195	1.44	0.11
PCON_04349	213	0.02	3.215	0.465
PCON_04350	21	0.05	0.1	0.19
PCON_04351	46	0.04	1.175	0.37
PCON_04352	25	0.015	0.66	0.22
PCON_04354	90	0.755	1.22	0.52
PCON_04355	420	0.19	3.055	0.065
PCON_04359	69	0.835	1.655	0.715
PCON_04360	78	0.575	0.35	0.615
PCON_04361	82	4.045	0.595	7.75
PCON_04362	16	0.24	0.225	0.315
PCON_04363	63	4.185	1.505	2.83
PCON_04364	93	0.165	0.305	1.755
PCON_04369	131	0.62	1.125	0.835
PCON_04371	57	0.165	3.555	0.17
PCON_04372	76	0.035	109.66	0.025
PCON_04373	395	1.2	10.58	10.075
PCON_04375	96	0.935	1.98	0.36
PCON_04376	33	0.025	0.625	0
PCON_04378	66	0.05	0.325	0.17
PCON_04382	54	0.095	0.895	0.185
PCON_04394	17	0.1	0	0.145
PCON_04396	314	0.06	15.405	0
PCON_04401	43	0.62	1.42	2.145
PCON_04406	185	0.64	264.19	0.315
PCON_04407	87	0.31	0.205	0.09
PCON_04412	30	2.97	3.4	1.41
PCON_04413	644	20.925	20.86	21.845
PCON_04414	71	0.33	0.365	0.595
PCON_04415	306	1.515	1.905	64.53
PCON_04421	54	1.7	1.415	1.085
PCON_04422	92	0	0.38	0.45
PCON_04423	82	0.245	0.665	0.445
PCON_04430	124	0.22	1.745	0
PCON_04431	93	7.625	44.255	3
PCON_04435	48	6.28	3.26	4.245
PCON_04436	83	8.485	6.13	7.575
PCON_04438	155	0.085	0.075	0.145
PCON_04441	54	2.795	1.2	3.795
PCON_04442	31	3.2	2.175	4.74
PCON_04443	491	0.005	17.34	0.09
PCON_04449	141	0.725	0.955	0.835
PCON_04450	137	1.385	0.945	1.99
PCON_04453	665	291.26	201.75	740
PCON_04454	210	15.555	21.165	15.155
PCON_04456	84	1.65	3.745	1.3
PCON_04458	14	4.215	5.155	3.95
PCON_04459	60	0.44	6.38	4.3
PCON_04462	54	0	0.805	0.215
PCON_04463	93	319.025	360.5	392.46
PCON_04464	249	31.15	1.58	30.81
PCON_04465	117	5.27	17.54	3.455
PCON_04466	105	4.465	14.385	2.28
PCON_04467	156	2.77	13.42	1.555
PCON_04469	45	5.965	17.64	2.705
PCON_04471	125	3.175	10.69	1.265
PCON_04475	22	4.765	4.615	1.14
PCON_04477	75	4.85	5.24	4.705
PCON_04478	46	0.72	0.295	0.02
PCON_04480	136	1.335	151.64	9.825
PCON_04483	319	3.89	7.1	6.36
PCON_04487	317	9.09	8.735	10.7
PCON_04489	50	0.285	0	0.115
PCON_04490	256	5.44	2.275	4.415
PCON_04491	22	4.87	2.98	4.08
PCON_04493	16	0	0.075	0.065
PCON_04494	654	4.28	7.06	6.53
PCON_04495	188	0.305	3.185	0.285
PCON_04498	72	3.83	4.41	3.35
PCON_04499	73	0.86	0.7	1.15
PCON_04503	61	0.145	1.285	0.035
PCON_04504	131	0.045	2.185	0.125
PCON_04508	49	0.325	0.195	0.485
PCON_04510	124	0.32	14.195	0.31
PCON_04511	75	0	0.66	0.09
PCON_04512	162	0.195	1.245	0.01
PCON_04513	19	0.64	0.355	0.495
PCON_04517	134	0.545	68.635	3.255
PCON_04522	54	0.085	0.13	0.82
PCON_04525	93	0.53	1.95	0.15
PCON_04527	24	4.27	2.39	2.695
PCON_04528	38	4.905	1.43	1.345
PCON_04532	236	2.17	2.575	2.135
PCON_04533	129	0.27	0.14	0.37
PCON_04534	76	0.205	0.335	0.44
PCON_04538	83	0.075	0.465	0.115
PCON_04539	45	0.405	0.345	0.085
PCON_04547	130	0.545	1.22	0.58
PCON_04549	94	0	0.245	0
PCON_04550	134	0.045	0.43	0
PCON_04555	33	0.075	2.515	0.02
PCON_04556	183	0.1	20.455	0.37
PCON_04559	31	0.505	0.72	0.315
PCON_04560	65	0.555	0.47	0.365
PCON_04562	167	4.32	3.56	3.795
PCON_04563	42	3.4	4.545	3.31
PCON_04566	198	0	45.805	0
PCON_04567	28	0.06	0.28	0
PCON_04569	199	0.25	0.355	0.455
PCON_04573	56	0.42	0.865	0.305
PCON_04574	88	0.11	0.91	0.215
PCON_04575	81	1.46	2.31	0.64
PCON_04576	217	0	34.15	0.095
PCON_04578	75	0.295	1.145	0.49
PCON_04579	109	0.035	1.08	0.175
PCON_04582	438	0.34	14.8	0.265
PCON_04583	229	0.08	0.94	0.025
PCON_04584	130	0.015	1.565	0.175
PCON_04589	99	0.075	10.235	0.195
PCON_04590	1730	6.315	12.55	7.01
PCON_04594	1073	0.05	10.775	0.085
PCON_04595	261	1.44	11.545	0.97
PCON_04598	27	6.62	1.355	5.995
PCON_04600	20	4.1	0.37	9.36
PCON_04601	669	0.34	4.51	1.095
PCON_04602	111	0.295	0.925	0.185
PCON_04603	9	0.175	27.255	0.83
PCON_04604	46	0.3	4.545	0.095
PCON_04606	39	16.45	2.825	10.6
PCON_04607	125	0	0	0
PCON_04612	54	4.255	2.65	1.645
PCON_04617	100	1.395	6.07	2.125
PCON_04620	45	0.6	0.135	0.26
PCON_04623	81	0.305	0.895	0.185
PCON_04626	35	0.665	0.955	1.255
PCON_04627	43	0.035	0.19	0.025
PCON_04632	80	12.17	17.04	46.99
PCON_04634	21	0	0.255	0
PCON_04636	25	9.16	9.085	8.395
PCON_04640	21	0.25	0.095	0.545
PCON_04641	40	0.425	0.24	0.22
PCON_04642	32	0.355	0.585	0.325
PCON_04644	2	0.43	0.82	0.58
PCON_04645	57	0.375	0.77	0.72
PCON_04646	105	1.495	1.94	1.305
PCON_04649	53	0.985	0.575	0.715
PCON_04650	97	0.1	0.18	0
PCON_04657	104	0.725	1.315	0.74
PCON_04658	165	1.73	2.075	2.56
PCON_04659	58	0.99	1.425	1.125
PCON_04660	29	1.57	2.045	1.315
PCON_04661	78	0.71	2.655	0.905
PCON_04662	163	0	0.225	1.005
PCON_04664	234	257.475	79.205	166.26
PCON_04667	269	51.495	39.335	52.705
PCON_04669	234	0	34.28	0.075
PCON_04671	80	0.095	1.135	0.025
PCON_04682	55	0.3	0.515	0.23
PCON_04685	83	5.575	7.77	5.27
PCON_04686	83	0.07	0.37	0.22
PCON_04687	287	20.845	12.37	18.165
PCON_04691	56	0.07	0.76	0.045
PCON_04692	181	0.53	9.615	0.95
PCON_04693	188	0.415	10.775	0.405
PCON_04698	14	0	3.895	0.035
PCON_04699	9	0	2.63	0.195
PCON_04700	29	0	0.285	0
PCON_04701	282	5.355	1.815	0.725
PCON_04702	162	18.805	18.195	17.89
PCON_04709	72	1.305	4.045	1.055
PCON_04719	58	0.03	3.55	0.07
PCON_04720	41	0.025	1.51	0.045
PCON_04726	467	4.12	50.505	3.935
PCON_04727	129	2.415	1.79	2.87
PCON_04732	362	0.2	13.93	4.675
PCON_04738	385	4.985	1.9	1.625
PCON_04741	147	0.05	84.88	2.785
PCON_04743	38	0.335	3.11	0.31
PCON_04750	289	2.82	16.88	6.515
PCON_04751	33	2.88	2.065	6.2
PCON_04755	62	1.155	15.3	1.7
PCON_04758	255	0.175	17.955	0.89
PCON_04759	294	0.06	38.39	1.255
PCON_04760	315	0.02	1.465	0.015
PCON_04761	69	0.645	0.815	0.55
PCON_04762	116	115.64	51.8	104.435
PCON_04763	32	0.195	0.86	0.36
PCON_04764	249	0.195	0.92	0.895
PCON_04766	70	0.11	1.36	0.245
PCON_04767	203	0.195	1.225	0.035
PCON_04768	111	0.22	0.565	0.02
PCON_04769	161	0.155	43	0.185
PCON_04770	136	0.68	1.54	0.375
PCON_04781	82	0.53	0.235	1.355
PCON_04782	198	0.02	5.05	0.015
PCON_04783	55	0.205	1.75	0.36
PCON_04785	67	0.185	0.17	0
PCON_04787	334	0	2.675	0.005
PCON_04788	176	0	1.045	0
PCON_04789	32	0.25	1.305	0.15
PCON_04793	113	16.8	15.885	18.51
PCON_04794	74	0	1.635	0.235
PCON_04796	105	0.065	0.595	0.31
PCON_04802	102	0	4.225	0
PCON_04803	172	0.105	7.03	0.1
PCON_04804	72	0	2.245	0.075
PCON_04805	83	12.99	7.155	9.155
PCON_04806	186	0.035	9.78	0.01
PCON_04809	62	0.41	0.215	0.08
PCON_04810	165	47.93	94.46	51.835
PCON_04812	184	0.155	2.715	0.285
PCON_04813	390	1.33	15.18	12.98
PCON_04814	368	0.245	23.445	3.39
PCON_04815	84	0.215	0.75	1.455
PCON_04816	216	0.07	0.97	1.18
PCON_04819	170	1.08	0.485	9.345
PCON_04820	186	0.3	0.71	1.035
PCON_04823	185	0.015	0.235	0
PCON_04824	63	51.375	20.085	54.05
PCON_04826	45	0.05	1.7	0.02
PCON_04827	110	0.1	9.22	0
PCON_04828	91	0.03	3.185	0.08
PCON_04829	76	0.105	2.74	0.01
PCON_04830	107	0.085	5.625	0.295
PCON_04831	104	0.08	3.785	0.285
PCON_04832	288	138.97	138.135	169.81
PCON_04834	60	0.365	1.325	0.365
PCON_04838	185	103.235	15.265	126.195
PCON_04840	462	1.125	7.35	0.425
PCON_04841	554	0.14	293.96	0.095
PCON_04843	57	0.325	0.115	0.35
PCON_04845	457	13.035	10.35	10.855
PCON_04846	25	1.395	3.465	1.66
PCON_04847	51	0.15	1.31	0.565
PCON_04848	429	0	13.375	0.02
PCON_04849	664	3.66	11.755	4.025
PCON_04850	28	1.705	2.13	3.11
PCON_04853	63	1	1.25	1.03
PCON_04857	638	0.01	6.095	0.02
PCON_04858	107	0.23	0.74	0.055
PCON_04860	440	0.705	83.205	0.33
PCON_04861	397	21.78	29.51	7.84
PCON_04862	809	0.12	24.02	0.055
PCON_04863	78	0.89	2.46	0.85
PCON_04864	1095	0.075	5.455	0.06
PCON_04865	46	0.3	2.34	0.7
PCON_04866	206	13.59	13.73	13.895
PCON_04867	471	0.3	30.99	0.45
PCON_04868	18	0.14	0.615	0.12
PCON_04872	196	2.14	36.265	8.915
PCON_04875	162	0.07	20.72	0.02
PCON_04876	65	0	10.9	0
PCON_04879	183	0.745	0.425	0.76
PCON_04886	29	0	0.775	0.055
PCON_04888	10	0.465	0.375	0
PCON_04898	228	0.2	33.59	0.24
PCON_04899	899	0.78	13.94	0.615
PCON_04901	607	1.775	2.7	1.555
PCON_04905	231	9.725	14.95	3.275
PCON_04910	651	0.095	0.975	0.005
PCON_04911	145	0.275	81.675	4.815
PCON_04912	32	0.15	0.05	0.065
PCON_04916	121	200.535	206.665	288.465
PCON_04918	24	0.04	0.155	0.86
PCON_04919	217	1.46	8.415	18.115
PCON_04920	58	1.83	5.94	6.735
PCON_04923	58	1.28	0.385	0.41
PCON_04924	52	1.2	0.735	1.12
PCON_04925	91	0.11	0.085	0.225
PCON_04926	243	0	1.81	0.095
PCON_04933	24	6.655	5.075	3.615
PCON_04936	142	9.62	10.735	12.02
PCON_04939	292	10.045	33.95	9.78
PCON_04940	42	5.37	16.055	5.48
PCON_04943	75	0	1.935	0.17
PCON_04946	77	0.415	1.465	0.72
PCON_04947	17	0	0.285	0.03
PCON_04949	482	0.47	7.3	0.76
PCON_04950	283	0.45	39.705	1.275
PCON_04952	30	0.09	0.07	0.125
PCON_04954	53	0	0.26	0
PCON_04958	472	0.67	24.355	0.52
PCON_04959	249	0.46	2.175	0.435
PCON_04960	123	0.17	0.845	0.2
PCON_04962	50	0	0.285	0.115
PCON_04963	738	0.74	21.55	3.805
PCON_04964	297	72.87	49.07	45.955
PCON_04965	403	0.13	1.485	0.37
PCON_04966	704	0.17	1.17	0.295
PCON_04967	185	0.085	0.67	0.05
PCON_04968	71	0	3.655	0
PCON_04969	273	0.315	3.85	0.475
PCON_04970	306	0.155	7.935	0.44
PCON_04972	141	0	0.145	0.095
PCON_04986	14	0.615	0.545	0.21
PCON_04987	33	0.085	0.26	0.03
PCON_04989	609	0.925	3.125	1.025
PCON_04990	6	0.445	0.285	0.425
PCON_04991	109	2.785	1.345	1.985
PCON_04992	14	79.045	17.52	63.835
PCON_04995	28	3.435	3.465	3.69
PCON_04997	132	20.825	29.45	23.855
PCON_04998	82	8.73	4.33	9.91
PCON_05003	214	0.685	5.495	2.46
PCON_05007	80	1.16	0.785	0.73
PCON_05008	724	3.21	50.17	3.77
PCON_05019	368	0.085	1.105	4.985
PCON_05020	387	0.065	17.94	0.39
PCON_05024	385	7.75	18.525	5.495
PCON_05026	113	0.435	4.495	0.73
PCON_05027	22	15.635	6.655	10.765
PCON_05030	206	48.47	49.77	54.955
PCON_05031	319	0.15	44.695	0.505
PCON_05032	251	0.115	640.69	0.155
PCON_05034	157	3.32	2.555	4.295
PCON_05036	63	0.1	0.19	0.145
PCON_05037	32	0.765	0.475	0.19
PCON_05041	315	0.6	1.285	3.55
PCON_05042	92	1.3	1.37	0.915
PCON_05047	37	1.095	0.715	1.37
PCON_05048	58	6.08	11.22	2.445
PCON_05049	23	0	0.735	0.175
PCON_05050	188	0.05	23.85	0.105
PCON_05052	36	0.245	0.98	0.175
PCON_05064	52	0.2	0.245	0.61
PCON_05066	71	0.305	0.62	0.885
PCON_05068	63	0.05	0.39	0.095
PCON_05069	33	1.57	0.32	0.57
PCON_05070	46	0.035	0.28	0.055
PCON_05072	63	0	0.825	0.215
PCON_05077	10	0.06	0.32	0.045
PCON_05078	46	2.42	4.015	2.66
PCON_05081	440	1.15	2.455	1.1
PCON_05082	112	0	0.395	0.21
PCON_05083	11	0.5	1.82	0.535
PCON_05087	120	0.085	14.68	0.075
PCON_05090	78	0.365	0.45	0
PCON_05092	141	0	0.4	0
PCON_05093	89	0	0.32	0.05
PCON_05096	32	0.435	1.965	0
PCON_05097	77	0.04	1.54	0
PCON_05098	63	0.115	0.64	0.075
PCON_05100	249	0.055	2.155	0.015
PCON_05101	51	1.635	1.185	1.64
PCON_05102	142	0.3	0.73	0.44
PCON_05106	90	1.055	0.755	0.46
PCON_05107	567	6.055	12.98	4.9
PCON_05109	40	0.12	0.705	0.235
PCON_05115	79	0.08	62.365	0.335
PCON_05116	74	0.025	0.31	0.145
PCON_05118	276	0.355	7.385	0.945
PCON_05119	72	0.31	0.425	0.755
PCON_05120	206	0.52	4.205	0.245
PCON_05123	87	0.47	14.095	3.775
PCON_05124	367	0	3.805	0
PCON_05125	64	9.88	5.22	1.555
PCON_05126	309	0.38	1.66	0.515
PCON_05127	92	4.295	3.215	0.725
PCON_05128	118	6.1	1.07	0.335
PCON_05129	177	2.06	15.145	2.055
PCON_05131	37	0	0.88	0
PCON_05134	142	1.99	13.035	3.555
PCON_05135	83	0.215	0.4	0.145
PCON_05136	30	0.5	6.555	0.535
PCON_05137	157	0.03	6.06	0.21
PCON_05140	134	1.4	1.78	1.65
PCON_05141	74	1.87	4.385	2.45
PCON_05142	73	0.115	4.435	0.455
PCON_05143	173	0.03	5.7	0.075
PCON_05144	108	0.3	12.435	0.7
PCON_05145	344	0	0.255	0.015
PCON_05146	133	0	2.435	0.03
PCON_05147	241	0.035	5.39	0.01
PCON_05148	36	0.38	0.795	0.37
PCON_05149	101	2.27	8.305	3.41
PCON_05150	54	0	0.815	0
PCON_05151	48	0	0.12	0.9
PCON_05152	75	0.66	0.105	0.665
PCON_05153	517	7.105	2.11	6.905
PCON_05154	153	0	2.475	0.015
PCON_05155	79	0.895	0.85	0.775
PCON_05157	106	0.79	1.8	0.99
PCON_05158	134	0.505	1.435	1.115
PCON_05159	126	0.565	0.92	1.125
PCON_05160	60	1.84	1.605	2.555
PCON_05161	362	0.1	0.19	0.035
PCON_05162	212	12.56	11.68	15.6
PCON_05163	143	0.92	0.62	0.32
PCON_05164	503	46.145	45.78	39.365
PCON_05165	34	6.06	0.85	8.49
PCON_05166	80	1.5	0.36	1.66
PCON_05167	40	0.54	0.07	0.32
PCON_05168	85	89.16	23.89	62.235
PCON_05169	7	0.36	0.11	0.03
PCON_05170	79	3.405	0.63	1.38
PCON_05171	78	1.05	0.815	0.825
PCON_05172	108	0.835	0.835	1.01
PCON_05173	50	5.515	2.16	3.345
PCON_05174	53	33.595	35.48	20.11
PCON_05177	284	0.02	0.2	0
PCON_05178	47	0.285	0.125	0.625
PCON_05179	36	1.46	0.545	0.585
PCON_05180	55	1.445	1.54	0.65
PCON_05182	131	5.7	6.345	5.06
PCON_05183	120	0.055	57.21	0.6
PCON_05184	293	0.165	0.43	1.725
PCON_05186	126	0.37	2.27	0.615
PCON_05189	274	0.14	0.505	1.115
PCON_05190	32	0.605	0.17	2.53
PCON_05191	192	0.865	0.5	5.67
PCON_05193	43	0.285	0.115	0.12
PCON_05194	64	71.885	65.065	54.445
PCON_05197	235	0.05	0.245	0.015
PCON_05198	15	0.705	0.475	0.525
PCON_05200	52	3.31	1.445	2.03
PCON_05201	144	9.2	3.755	8.865
PCON_05203	72	0.51	0.095	0.19
PCON_05205	126	0.68	12.855	2.495
PCON_05207	45	2.68	1.78	2.915
PCON_05210	82	14.05	13.915	15.485
PCON_05211	91	5.035	4.825	5.2
PCON_05212	42	0.28	0.5	0.135
PCON_05213	545	5.99	5.335	19.755
PCON_05215	15	0.41	0.14	0.425
PCON_05216	18	0.755	0.67	0.15
PCON_05217	94	0.49	0.725	0.325
PCON_05218	524	0.615	1.695	0.83
PCON_05219	72	0.045	23.49	0
PCON_05232	209	0	3.22	0.03
PCON_05234	463	0.215	10.38	0.245
PCON_05236	75	0.55	0.365	0.345
PCON_05245	237	0.445	1.91	7.735
PCON_05246	43	0.07	0.565	2.045
PCON_05247	71	0.1	0.65	2.47
PCON_05248	86	0.61	1.37	3.15
PCON_05250	44	0.715	0.255	2.275
PCON_05251	46	0.465	0.075	0.45
PCON_05252	276	0.165	2.395	0.08
PCON_05253	22	0	0.265	0.085
PCON_05254	228	1.34	160.27	0.655
PCON_05255	20	0.71	2.06	0.175
PCON_05256	37	84.18	86.075	147.66
PCON_05262	223	0.065	3.69	0.325
PCON_05263	36	0.245	0.195	0.09
PCON_05264	41	7.805	3.87	4.05
PCON_05272	75	0.02	7.59	0.29
PCON_05274	221	0.055	1.12	0.065
PCON_05277	37	0	0	0
PCON_05278	42	0	0.575	0
PCON_05288	30	7.11	6.33	5.645
PCON_05292	157	0	3.385	0
PCON_05294	88	0.09	1.64	0.13
PCON_05295	261	0	0.46	0.045
PCON_05296	91	0.3	2.245	0.565
PCON_05299	43	0	0.53	0.015
PCON_05303	15	0.23	0.22	0.1
PCON_05305	261	945.855	98.775	592.28
PCON_05310	55	0	0.32	0.2
PCON_05313	165	0.115	12.04	0.12
PCON_05321	588	2.515	3.305	21.705
PCON_05322	177	2.14	3.99	35.695
PCON_05324	30	0.55	1.03	0.83
PCON_05326	44	0	0.035	0.065
PCON_05329	135	0	0	0
PCON_05330	143	0	0	0
PCON_05332	74	0.28	0.245	0.205
PCON_05334	445	15.045	20.945	15.065
PCON_05337	447	50.255	22.7	46.605
PCON_05341	697	0.55	16.12	0.23
PCON_05343	24	1.66	0.045	0.73
PCON_05346	179	2.155	11.53	1.99
PCON_05353	39	0	0.725	0
PCON_05354	56	3.195	1.425	1.275
PCON_05355	704	3.19	34.135	1.66
PCON_05360	155	0.47	2.14	0.835
PCON_05361	69	1.84	6.81	5.39
PCON_05365	101	2.32	0.925	4.02
PCON_05366	90	0	1.605	0.02
PCON_05367	467	2.805	1.325	0.64
PCON_05369	33	6.93	1.565	0.985
PCON_05374	78	3.235	2.77	1.285
PCON_05375	140	2.32	3.06	0.51
PCON_05381	34	1.84	7.68	1.225
PCON_05385	60	0.28	0.475	1.535
PCON_05387	78	0.965	1.88	0.455
PCON_05388	40	4.585	3.75	3.215
PCON_05389	90	0.285	4.69	0.175
PCON_05392	100	117	201.585	161.94
PCON_05395	248	0.095	13.405	0.065
PCON_05400	151	146.05	140.95	125.9
PCON_05402	13	0.665	0.17	0.15
PCON_05405	108	0.325	0.65	0.555
PCON_05406	127	0.17	0.46	0.45
PCON_05407	95	0	0.4	0.15
PCON_05412	303	0.6	11.245	0.365
PCON_05413	489	0.795	51.985	0.59
PCON_05416	70	0.025	0.305	0
PCON_05418	234	30.085	15.73	22.345
PCON_05419	36	0.37	0.76	0.195
PCON_05421	72	4.095	2.555	3.75
PCON_05426	41	0	1.555	0.025
PCON_05427	263	8.58	6.095	17.305
PCON_05434	57	0	0.15	0.06
PCON_05435	222	0.16	49.805	0.105
PCON_05443	239	0.485	0.12	0.09
PCON_05447	183	0.55	0.205	0.25
PCON_05448	58	0.045	0.19	0.08
PCON_05449	94	0.075	1.58	0.31
PCON_05451	117	1.33	177.51	2.91
PCON_05452	191	40.265	7.16	11.325
PCON_05453	118	0.05	2.395	0.01
PCON_05454	63	0.445	1.53	0.935
PCON_05455	118	0.84	187.33	8.365
PCON_05456	64	2.1	6.845	5.48
PCON_05457	283	0.15	9.06	0.2
PCON_05458	82	3.645	1.56	2.62
PCON_05459	192	38.845	389.69	134.4
PCON_05461	95	0.485	2.85	0.885
PCON_05462	153	0.635	2.285	0.895
PCON_05463	123	0.23	0.23	0.07
PCON_05464	57	0	0.51	0
PCON_05466	86	0.4	0.395	0.725
PCON_05467	48	0.545	0.26	0.605
PCON_05473	198	217.315	139.88	126.56
PCON_05478	235	18.39	20.5	19.355
PCON_05479	179	1.335	1.46	2.425
PCON_05480	83	2.01	162.085	2.57
PCON_05481	255	0.935	67.1	0.76
PCON_05482	583	18.04	29.22	21.565
PCON_05489	72	24.405	5.78	34.175
PCON_05491	326	32.48	25.95	32.46
PCON_05492	15	0.16	0.45	0.115
PCON_05493	13	2.755	1.125	1.4
PCON_05494	41	0.155	0.28	0.065
PCON_05495	74	0.31	0.215	0.17
PCON_05497	129	0.095	1.22	0.36
PCON_05498	153	0	0.83	0
PCON_05499	145	0	1.955	0.12
PCON_05500	78	0	0.615	0.045
PCON_05501	56	0.06	4.08	0.03
PCON_05503	21	0.815	0.215	0.72
PCON_05504	17	0.18	0.29	0.065
PCON_05507	140	0.67	2.62	0.65
PCON_05509	98	28.995	156.76	20.845
PCON_05511	40	10.36	4.205	6.735
PCON_05512	65	4.405	1.435	2.485
PCON_05513	104	3.015	1.525	1.655
PCON_05514	105	2.045	0.705	1.155
PCON_05515	82	1.205	0.6	1.19
PCON_05519	83	1.18	0.335	0.5
PCON_05520	29	0.22	0.2	0.285
PCON_05525	373	0.025	69.215	0.025
PCON_05527	83	0.11	0.105	0.105
PCON_05528	82	0.28	0.585	0.275
PCON_05530	504	0.025	2.72	0.07
PCON_05531	73	1.145	1.03	0.745
PCON_05533	76	0.04	0.105	0.37
PCON_05537	798	0.73	26.635	1.44
PCON_05538	213	0.65	1.69	7.715
PCON_05542	22	0.125	0.22	0.135
PCON_05543	27	0.48	0.26	0.26
PCON_05544	50	0.07	1.27	0.555
PCON_05545	98	361.82	96.63	276.96
PCON_05546	53	17.81	18.045	27.145
PCON_05547	238	4.79	5.655	5.115
PCON_05548	54	0.2	0.4	0.105
PCON_05549	50	0.035	0.405	0.21
PCON_05550	171	0.5	1.065	0.57
PCON_05551	92	0.475	3.02	0
PCON_05552	88	0.97	8.36	0.455
PCON_05553	70	0.535	4.765	0.59
PCON_05554	41	0.17	2.505	0.165
PCON_05555	47	297.005	245.15	126.51
PCON_05557	161	0.365	0.78	1.67
PCON_05558	262	0.08	2.365	0.33
PCON_05560	61	0.185	0.8	0.205
[truncated: 3,741 more rows]

## Sheet: phylogenomics_summary
Table S8 (Lineage-specific gene expression), sheet 3
Summary for lineage-specificity analysis based on phylogenomics analysis with the following species (references for genome sequences see supplementary Table for phylogenomics analyis):
Pyronema confluens		Pezizomycetes
Tuber melanosporum (truffle)		Pezizomycetes
Arthrobotry oligospora		Orbiliomycetes
Sordaria macrospora		Sordariomycetes
Neurospora crassa		Sordariomycetes
Gibberella zeae		Sordariomycetes
Blumeria graminis		Leotiomycetes
Sclerotinia sclerotiorum		Leotiomycetes
Coccidioides immitis		Eurotiomycetes
Neosartorya fischeri		Eurotiomycetes
Emericella nidulans (Aspergillus nidulans)		Eurotiomycetes
Mycosphaerella graminicola		Dothideomycetes
Phaeosphaeria nodorum		Dothideomycetes
Saccharomyces cerevisiae		Saccharomycotina
Yarrowia lipolytica		Saccharomycotina
Schizosaccharomyces pombe		Taphrinomycotina
Agaricus bisporus		Basidiomycota
Laccaria bicolor		Basidiomycota
numbers of genes in each group
no. of genes in group	group designation	group descriptions	group details
6793	A	Pyronema orphan	orthologs found in Pyronema
27	B	gene only in Pezizomycetes	orthologs found in Pyronema, truffle
61	C	gene only in Pezizomycetes and Orbiliomycetes	orthologs found in Pyronema, truffle, Arthrobotrys
121	D	gene only in filamentous ascomycetes	orthologs found in all species from Pezizomycetes, Orbiliomycetes, Sordariomycetes, Leotiomycetes, Eurotiomycetes, Dothideomycetes
38	E	gene only in filamentous dikarya (filamentous asco- and basidiomycetes)	orthologs found in all species from Pezizomycetes, Orbiliomycetes, Sordariomycetes, Leotiomycetes, Eurotiomycetes, Dothideomycetes, Basidiomycota
78	F	gene only in ascomycetes (including yeasts)	orthologs found in all species from Pezizomycetes, Orbiliomycetes, Sordariomycetes, Leotiomycetes, Eurotiomycetes, Dothideomycetes, Saccharomycotina, Taphrinomycotina
591	G	gene in all fungi	orthologs found in all investigated species
group	group	no. of genes	diff. expr.	% diff. expr.	diff. expr. stringent	% diff. expr. str.	upregulated during sexual development (sex/DD and sex/vegmix)	% up sex. dev.	downregulated during sexual development (sex/DD and sex/vegmix)	% down sex. dev.	upregulated during sexual development stringent (sex/DD and sex/vegmix)	% up sex. dev. stringent	downregulated during sexual development stringent (sex/DD and sex/vegmix)	% down sex. dev. stringent
A	Pyronema orphan	6793	3656	53.8201	2665	39.2316	1661	24.4516	263	3.87163	1325	19.5054	113	1.66348
B	gene only in Pezizomycetes	27	13	48.1481	5	18.5185	6	22.2222	0	0	4	14.8148	0	0
C	gene only in Pezizomycetes and Orbiliomycetes	61	15	24.5902	5	8.19672	3	4.91803	2	3.27869	1	1.63934	0	0
D	gene only in filamentous ascomycetes	121	15	12.3967	2	1.65289	3	2.47934	2	1.65289	0	0	2	1.65289
E	gene only in filamentous dikarya (filamentous asco- and basidiomycetes)	38	5	13.1579	2	5.26316	0	0	1	2.63158	0	0	1	2.63158
F	gene only in ascomycetes (including yeasts)	78	7	8.97436	1	1.28205	2	2.5641	0	0	0	0	0	0
G	gene in all fungi	591	37	6.26058	2	0.338409	8	1.35364	2	0.338409	1	0.169205	0	0
	sum	7709	3748		2682
[truncated: 1 more columns]

## Sheet: phylogenomics_groups
Table S8 (Lineage-specific gene expression), sheet 4
Expression and orthology information for P. confluens genes of groups A-G (with orthology determined by phylogenomics analysis):
group A: 6793 Pyronema orphan genes						group B: 27 genes only in Pezizales						group C: 27 genes only in Pezizales and Orbiliales						group D: 121 genes only in filamentous ascomycetes						group E: 38 genes only in filamentous dikarya						group F:78 genes only in ascomycetes						group G: 591 genes in all investigated fungi
P. confluens locus tag	peptide_length	DD_mean_RPKM	sex_mean_RPKM	vegmix_mean_RPKM		P. confluens locus tag	peptide_length	DD_mean_RPKM	sex_mean_RPKM	vegmix_mean_RPKM		P. confluens locus tag	peptide_length	DD_mean_RPKM	sex_mean_RPKM	vegmix_mean_RPKM		P. confluens locus tag	peptide_length	DD_mean_RPKM	sex_mean_RPKM	vegmix_mean_RPKM		P. confluens locus tag	peptide_length	DD_mean_RPKM	sex_mean_RPKM	vegmix_mean_RPKM		P. confluens locus tag	peptide_length	DD_mean_RPKM	sex_mean_RPKM	vegmix_mean_RPKM		P. confluens locus tag	peptide_length	DD_mean_RPKM	sex_mean_RPKM	vegmix_mean_RPKM
PCON_01001	133	0.533787	255.843	0.547145		PCON_01426	386	0.0204999	4.56163	0.35156		PCON_01043	132	53.0687	38.4656	34.4542		PCON_01017	709	17.4072	18.7679	20.742		PCON_01063	362	37.1606	36.4649	53.5466		PCON_01037	339	27.4774	38.3053	38.2172		PCON_01018	338	68.9617	52.8306	64.5007
PCON_01002	649	10.3659	13.7972	9.91189		PCON_01589	1065	49.9812	74.6946	57.5908		PCON_01327	453	24.3313	39.453	45.8445		PCON_01023	634	47.8876	54.0921	49.728		PCON_02060	319	12.2598	18.8284	17.0624		PCON_01218	670	19.699	23.7421	20.9481		PCON_01024	270	253.24	205.072	263.967
PCON_01005	201	0.265287	1.93587	0.0564897		PCON_01820	169	0.368224	0.495587	0.196956		PCON_01401	794	3.95127	1.97366	2.72896		PCON_01054	570	11.8081	11.5596	11.5865		PCON_02291	844	45.2257	51.9659	49.7498		PCON_01316	926	274.969	147.671	336.922		PCON_01026	594	82.1352	91.3483	94.6241
PCON_01007	318	0.207108	22.0893	5.97829		PCON_01825	426	0.456064	172.668	0.983058		PCON_01436	658	21.6658	22.067	20.9959		PCON_01360	719	81.3348	45.8173	109.665		PCON_02334	771	97.6358	106.066	106.052		PCON_01318	936	85.7152	112.609	83.4576		PCON_01030	323	29.5058	30.9643	30.1674
PCON_01008	90	0.0234144	1.21182	0.184867		PCON_03034	429	22.5666	43.4399	53.8956		PCON_01438	1469	3.78782	4.96794	36.6517		PCON_01504	952	31.7834	26.6323	35.7817		PCON_02445	593	38.1195	32.361	22.3258		PCON_01490	1812	32.9128	19.5069	25.5907		PCON_01038	506	11.4033	11.8947	10.7261
PCON_01011	51	1.48632	0.922177	2.04559		PCON_03685	498	0.0969478	38.2858	0.36753		PCON_01895	461	21.5983	26.2417	21.7276		PCON_01759	821	119.802	70.6519	148.457		PCON_02611	530	8.48977	25.3366	13.9701		PCON_02052	351	20.8986	29.4737	19.9658		PCON_01044	1564	30.6799	23.5741	22.7075
PCON_01013	63	1.94267	0.995394	1.12076		PCON_04033	286	0	0	0		PCON_02094	509	16.9713	31.8406	17.6943		PCON_01764	787	9.35848	25.4754	18.8091		PCON_03093	517	66.773	81.768	155.25		PCON_02566	1008	14.7211	15.1769	13.9433		PCON_01102	1071	48.2816	42.6719	49.086
PCON_01014	445	55.6524	36.4288	27.1678		PCON_04224	511	1.19743	1.37142	1.17411		PCON_02536	1297	44.6238	50.4325	46.4541		PCON_01861	1093	5.71183	13.7706	7.32287		PCON_03214	467	11.9421	16.9054	12.4679		PCON_02724	405	36.7701	34.8705	38.7372		PCON_01167	847	23.372	24.1064	18.9361
PCON_01016	370	1.82954	3.08552	3.07532		PCON_05390	145	300.289	216.471	425.233		PCON_02988	397	82.8481	135.477	105.313		PCON_02139	555	46.9389	40.6505	32.0456		PCON_03267	547	75.5313	5.19125	37.778		PCON_02845	1103	55.4464	64.0073	58.7042		PCON_01172	761	103.764	106.332	107.275
PCON_01019	245	30.2801	16.2117	10.5841		PCON_05769	336	132.554	157.42	71.8756		PCON_02991	68	74.6334	118.164	112.02		PCON_02157	323	63.1189	75.0349	62.1269		PCON_03566	576	147.846	142.531	137.87		PCON_02876	519	36.8788	31.405	33.5857		PCON_01186	1281	15.3587	27.3122	15.7695
PCON_01029	371	2.33627	20.6108	2.23826		PCON_06039	845	38.3865	54.3014	26.6238		PCON_03148	175	64.5007	53.2265	55.6027		PCON_02416	564	8.931	11.3839	10.3188		PCON_03713	177	52.6153	57.4743	48.07		PCON_02943	371	64.4618	70.6639	76.364		PCON_01245	362	27.5313	18.7193	31.8945
PCON_01031	151	0.293754	6.37544	1.3817		PCON_07289	367	5.14484	33.4208	1.33555		PCON_03288	290	51.6933	72.2423	64.8432		PCON_02787	268	115.457	115.071	102.931		PCON_03745	564	19.485	25.5058	18.6871		PCON_03457	589	11.7588	16.4091	28.0274		PCON_01246	330	13.1678	15.8799	10.9517
PCON_01035	185	0.212958	42.807	0.154985		PCON_07585	324	15.0796	8.69019	21.573		PCON_03414	576	98.2119	64.6807	63.9667		PCON_02829	1005	47.2461	56.5686	60.4214		PCON_03890	286	12.603	13.2722	15.2768		PCON_03518	790	31.7547	23.3938	36.7284		PCON_01281	521	589.385	694.619	701.266
PCON_01036	127	0.364543	2.312	1.12632		PCON_07608	452	125.249	131.219	140.978		PCON_03650	814	127.903	167.61	237.305		PCON_02977	986	23.031	24.2691	20.7476		PCON_03978	351	8.4833	14.1545	13.347		PCON_03542	619	100.916	116.125	92.4435		PCON_01301	309	27.7463	36.9319	27.4382
PCON_01041	214	0.264423	1.69866	0.293201		PCON_07822	116	201.188	260.427	273.333		PCON_03849	358	42.4176	91.5571	73.1781		PCON_03078	503	713.292	473.162	596.359		PCON_04405	583	14.4608	18.9929	14.301		PCON_03565	417	121.938	174.293	161.678		PCON_01333	3948	23.0694	24.8982	22.3513
PCON_01046	364	0.0272694	7.39699	0.0195625		PCON_08199	551	387.181	398.191	536.191		PCON_03959	1108	8.60161	22.7923	19.5695		PCON_03221	550	13.789	22.4131	16.473		PCON_04749	1391	5.24513	6.73133	7.27053		PCON_03739	489	57.2723	206.563	75.2693		PCON_01391	163	14.9098	26.3636	23.7608
PCON_01048	80	0.170212	2.94643	0.910207		PCON_09468	130	5.59039	36.7405	14.4238		PCON_04676	520	203.042	51.9841	265.676		PCON_03282	1227	73.3263	85.7877	67.0426		PCON_04818	1047	25.8595	32.796	29.0996		PCON_03928	1488	19.0613	18.4979	18.477		PCON_01454	895	66.9296	100.385	62.0347
PCON_01050	128	4511.1	68.6573	1604.94		PCON_10712	671	31.5826	20.5846	21.3483		PCON_04874	537	0.616643	278.124	0.798076		PCON_03327	1074	77.0954	60.9867	45.9772		PCON_05690	811	278.666	400.013	90.0322		PCON_03981	608	101.15	125.469	104.962		PCON_01455	665	38.5008	37.4251	38.4819
PCON_01051	69	3.58503	0.934021	1.42625		PCON_11948	677	137.878	170.083	83.9246		PCON_05130	559	1.81857	1.34856	0.281086		PCON_03564	860	25.3309	37.7933	32.452		PCON_05938	332	71.872	140.192	159.582		PCON_04008	541	46.6158	46.3845	42.2896		PCON_01466	288	94.831	109.444	123.899
PCON_01052	439	31.6947	23.668	23.2924		PCON_12108	425	9.95442	3.32377	5.12048		PCON_05244	985	2.14114	3.25179	2.83049		PCON_03616	359	9.33916	13.9557	8.52836		PCON_06015	619	350.315	341.587	436.63		PCON_04112	553	94.4324	96.3203	118.103		PCON_01564	688	68.1348	78.0286	61.9431
PCON_01055	78	1.39824	1.26118	0.714135		PCON_12151	2058	91.6704	60.3747	81.7272		PCON_05249	420	104.967	86.9346	111.605		PCON_03641	958	8.41609	6.34108	6.71075		PCON_06054	437	33.8137	19.9212	38.0217		PCON_04156	1895	15.2483	18.3952	12.9286		PCON_01573	697	24.0661	21.7362	22.7426
PCON_01057	504	5.36521	10.3928	8.53164		PCON_12783	239	2.12718	0.943893	1.42243		PCON_05476	590	269.566	266.699	277.3		PCON_03649	960	74.8728	75.2361	81.4882		PCON_06260	1656	16.2362	24.3675	17.275		PCON_04411	1267	5.78465	10.5286	5.50039		PCON_01624	561	39.6847	36.5826	36.9114
PCON_01060	23	5.64698	6.94453	2.82445		PCON_13108	368	7.9679	11.2407	6.46838		PCON_05574	83	435.738	1700.58	693.704		PCON_03732	502	52.1979	64.0678	63.2805		PCON_06299	415	50.8707	66.9292	70.4056		PCON_04666	147	34.901	59.4006	59.1993		PCON_01724	277	6.57874	12.1283	10.1322
PCON_01061	142	6.20222	11.249	4.81203		PCON_13587	609	52.2697	85.8399	82.5188		PCON_05730	423	399.803	316.412	278.05		PCON_03829	879	43.5492	58.4904	37.4767		PCON_06874	392	15.36	20.5719	17.1389		PCON_04798	420	49.6247	52.5648	78.774		PCON_01733	358	303.841	293.189	341.236
PCON_01062	53	5.43168	7.99645	3.95838		PCON_14012	167	38.901	53.9176	36.3857		PCON_05870	576	6.09596	9.06634	7.05672		PCON_03898	2200	32.4935	35.1981	27.2346		PCON_07529	489	85.4493	100.087	61.8694		PCON_05059	816	18.2666	19.8937	15.1817		PCON_01793	802	39.4929	41.5807	41.2323
PCON_01064	550	17.1184	10.2115	15.8775		PCON_14146	708	73.6217	204.061	56.4211		PCON_06161	140	16.688	17.8521	19.9976		PCON_03996	172	432.063	305.095	481.064		PCON_07594	921	123.864	167.874	116.845		PCON_05138	286	170.36	214.251	155.444		PCON_01803	1185	19.8589	20.6773	13.0304
PCON_01065	606	4.2053	0.0632493	0.632318		PCON_14344	185	7.56273	5.38959	3.52576		PCON_06404	520	60.0792	51.4479	39.6505		PCON_04070	684	23.6701	31.0139	21.7145		PCON_08267	392	103.468	128.961	105.367		PCON_05192	1753	26.0196	26.9966	22.0009		PCON_01818	850	42.1963	43.165	49.8619
PCON_01066	1642	6.71016	10.1714	6.53199								PCON_06757	1637	22.9908	18.2349	19.9936		PCON_04105	477	145.295	160.833	181.252		PCON_09154	429	53.0879	57.4255	59.8981		PCON_05318	342	13.0872	28.881	31.9933		PCON_01833	1060	20.298	23.5678	20.1072
PCON_01069	135	1.55241	0.630159	2.41227								PCON_06945	87	28.5874	45.8661	31.0958		PCON_04358	507	11.994	22.0748	13.8377		PCON_09301	255	121.399	133.567	118.798		PCON_05536	514	17.7863	21.0966	21.0072		PCON_01863	926	36.0847	49.0765	30.4865
PCON_01070	168	5.45565	8.9259	3.04849								PCON_07530	602	17.6579	31.2614	19.4643		PCON_04554	2056	43.4093	41.3717	39.6785		PCON_09457	661	5.4817	5.53721	8.27876		PCON_05784	325	18.5589	21.2767	23.4602		PCON_01868	997	27.6285	29.1925	29.6322
PCON_01072	565	6.86749	6.37571	7.08016								PCON_07532	416	120.876	126.942	70.2508		PCON_04570	345	48.1578	46.5958	52.6836		PCON_10312	304	31.6622	36.1882	42.1743		PCON_06062	300	36.4572	55.2502	31.8628		PCON_01873	670	28.1907	26.265	26.1345
PCON_01074	220	1.68984	0.330715	0.583522								PCON_07870	1146	14.1166	18.4669	11.2573		PCON_04619	439	27.8265	46.9255	29.3972		PCON_11082	1488	6.43977	11.8271	8.27132		PCON_06129	456	138.935	173.567	154.918		PCON_01939	642	18.6045	17.6434	17.1142
PCON_01075	61	1.13461	1.98732	0.559946								PCON_08658	884	7.70943	3.49566	3.5899		PCON_04621	612	21.6529	20.0217	27.7485		PCON_12146	525	18.8022	16.9355	19.411		PCON_06296	320	11.3191	10.4384	11.0893		PCON_01962	1289	32.84	44.3509	32.0773
PCON_01076	222	115.908	176.284	115.195								PCON_08697	252	151.009	30.7055	68.2432		PCON_04717	572	22.0625	23.4684	20.668		PCON_12977	573	17.1538	18.9851	20.5914		PCON_06556	1063	24.8164	22.6328	19.1596		PCON_01969	254	30.6006	36.7408	39.5235
PCON_01077	134	0.563621	0.631794	0.382533								PCON_08920	941	15.1724	23.3765	15.5258		PCON_04871	265	139.135	205.05	174.499		PCON_13547	250	15.9555	15.5303	15.0644		PCON_06566	315	30.7846	64.7606	32.7954		PCON_01977	127	26.0533	28.44	29.5505
PCON_01080	134	1.25077	28.8414	0.602415								PCON_08938	277	186.324	176.193	199.821		PCON_04889	767	68.393	135.497	71.5596		PCON_13692	687	9.63793	9.18953	12.9015		PCON_07302	282	89.2043	109.407	104.399		PCON_01980	337	92.7541	91.1077	85.151
PCON_01082	49	0	0.904145	0								PCON_08946	747	7.0898	7.79973	7.67159		PCON_05085	1217	8.00154	9.51382	7.02428		PCON_13834	1001	51.5242	69.8553	52.2115		PCON_07385	365	18.7856	18.1562	20.7719		PCON_01982	168	17.0904	28.0481	19.5036
PCON_01084	668	4.09173	10.9592	2.62692								PCON_09110	358	79.9815	117.634	73.3282		PCON_05099	1062	33.1239	32.7213	36.247		PCON_14083	943	15.3561	11.7094	18.7047		PCON_07617	300	29.8485	34.4081	29.3574		PCON_01983	305	30.6373	36.7538	37.5195
PCON_01085	165	0.70267	0.280588	0.201091								PCON_09175	89	14.5788	15.5462	14.771		PCON_05279	423	26.3256	24.0682	17.3472								PCON_07727	1327	102.397	35.1186	50.4871		PCON_01991	372	40.8034	56.1886	151.988
PCON_01086	30	0.0807181	0.0342167	0								PCON_09632	542	161.502	260.251	178.643		PCON_05404	338	467.972	99.8595	416.422								PCON_07768	540	89.912	117.669	110.308		PCON_01995	284	109.07	155.548	135.46
PCON_01087	59	0	0	0.101694								PCON_09757	622	78.7066	74.5113	62.6961		PCON_05909	1481	53.0045	38.3243	46.2549								PCON_07769	518	88.3484	76.5883	76.5655		PCON_02063	458	70.6568	81.5478	70.8143
PCON_01088	79	0	0.0286816	0.258357								PCON_09878	320	33.9554	33.0172	32.5444		PCON_06024	667	11.6601	10.9319	11.1973								PCON_07864	307	10.0998	13.8353	17.5626		PCON_02075	193	4.93651	9.11405	6.34713
PCON_01096	429	20.218	35.4379	12.6044								PCON_10146	1045	49.4739	16.9363	22.3534		PCON_06038	744	73.7478	63.6718	72.1117								PCON_08143	425	28.5244	37.4622	28.8641		PCON_02091	847	8.42952	14.4376	8.54484
PCON_01097	5	0.145484	0.905721	0.152344								PCON_10273	250	20.3612	26.3671	17.7364		PCON_06355	590	32.5311	18.8408	45.063								PCON_08505	449	17.4011	25.9397	18.1258		PCON_02123	477	8.42703	14.93	7.25669
PCON_01101	258	10.5031	29.684	2.19117								PCON_10343	605	49.2362	69.5923	17.9791		PCON_06567	341	88.9113	94.5306	100.305								PCON_08507	684	31.177	28.7863	35.4142		PCON_02124	471	24.3096	28.2826	22.0905
PCON_01104	461	0.0799775	14.6031	0.172642								PCON_10404	545	10.06	15.7647	13.7401		PCON_06568	562	8.41258	15.3036	9.75435								PCON_08560	195	29.2697	28.049	38.1042		PCON_02132	427	21.0727	42.9023	26.3485
PCON_01105	163	0.319901	0.548105	3.5591								PCON_10411	191	49.9419	59.0679	62.7846		PCON_06734	308	45.5509	73.7318	88.072								PCON_08644	399	29.239	26.3192	34.6049		PCON_02137	720	6.06346	8.57953	6.9694
PCON_01107	17	0.048346	0.330393	0.0954487								PCON_10663	815	17.5421	16.3766	18.3386		PCON_06860	1120	0.824694	1.67417	0.875638								PCON_09060	329	83.2473	139.246	132.963		PCON_02178	1057	59.4861	53.7407	56.7596
PCON_01108	638	0.468618	0.604934	0.245257								PCON_11189	302	46.4007	27.5314	28.182		PCON_06908	721	19.3133	24.998	15.1992								PCON_09194	398	124.69	98.5238	191.781		PCON_02183	380	32.6424	29.3135	31.1786
PCON_01111	245	0.0303648	9.72574	0.293401								PCON_11202	825	10.9651	9.22554	7.59801		PCON_06949	160	33.2191	34.6613	33.8885								PCON_09196	629	41.7899	39.1967	35.0466		PCON_02218	100	37.1101	28.3474	29.8712
PCON_01114	44	0.166704	0.943904	0.0686413								PCON_11637	438	7.34165	15.7308	7.15903		PCON_06965	177	20.3947	28.013	19.6644								PCON_09224	281	0	0	0		PCON_02221	230	684.339	750.585	929.564
PCON_01115	204	0.121249	2.35313	0.0222636								PCON_11833	243	21.8247	21.9274	17.4798		PCON_06999	318	51.5764	69.9556	45.3658								PCON_09262	565	307.42	477.14	265.997		PCON_02224	317	119.729	120.025	158.243
PCON_01119	265	53.969	48.5613	58.0324								PCON_11997	134	43.6869	60.8353	29.1305		PCON_07067	1574	21.4771	22.8131	17.1374								PCON_09571	565	70.9669	71.2558	66.6098		PCON_02229	566	43.3993	69.7794	50.8369
PCON_01121	77	0.742862	0.827168	0.335931								PCON_12409	250	5.84059	7.86298	8.77411		PCON_07149	788	46.2456	39.8579	40.197								PCON_09819	197	100.423	142.738	138.992		PCON_02233	496	15.0859	18.2584	18.2726
PCON_01123	93	0.860012	0.423748	1.21395								PCON_12601	251	3.60963	10.03	6.65466		PCON_07161	991	8.74235	16.6447	11.3382								PCON_09820	540	31.6487	30.0171	30.3417		PCON_02248	746	15.8932	15.6205	17.0618
PCON_01124	53	1.68105	1.26647	0.777211								PCON_12833	442	39.7649	41.1752	36.6077		PCON_07278	653	29.6841	32.0508	26.6854								PCON_10004	369	74.267	66.6092	66.5206		PCON_02268	329	49.3601	22.3515	27.5491
PCON_01125	53	2.10076	1.96058	1.58122								PCON_13162	981	23.9905	40.9643	23.8079		PCON_07314	354	192.002	205.365	173.56								PCON_10024	366	23.5445	27.0097	23.127		PCON_02278	498	173.598	181.835	225.903
PCON_01126	65	552.173	311.669	471.738								PCON_13236	615	58.3968	66.3101	66.951		PCON_07579	707	37.3358	47.3625	32.1079								PCON_10196	1949	80.8396	108.354	72.878		PCON_02311	1493	15.8506	10.8747	11.0784
PCON_01129	31	3.08382	1.26762	2.58141								PCON_13339	289	17.9884	31.9197	26.0357		PCON_07600	380	66.4588	69.0056	84.9168								PCON_10439	548	117.57	128.073	156.077		PCON_02319	538	65.3236	62.8725	57.3928
PCON_01130	110	8.81066	4.41355	10.204								PCON_13845	1486	37.6006	17.4395	33.3586		PCON_07672	940	23.1981	37.7975	24.7451								PCON_10698	685	93.365	70.7383	70.1196		PCON_02320	1931	28.631	27.4244	27.4811
PCON_01131	112	0.236271	2.0472	0.412138								PCON_14261	348	10.643	15.0669	11.9886		PCON_07692	522	23.3732	26.876	27.0005								PCON_10797	164	79.7623	83.0432	83.522		PCON_02326	458	20.3153	39.8779	28.1285
PCON_01135	354	40.1777	139.897	34.4891														PCON_07702	2071	43.7807	41.4415	37.1997								PCON_10940	839	16.8997	15.3439	17.8723		PCON_02330	1804	8.15613	9.45882	6.79315
PCON_01136	388	92.8766	91.4083	95.6948														PCON_08341	474	6.13507	14.1514	5.05415								PCON_11360	1071	58.9114	88.3305	63.759		PCON_02335	478	24.2008	18.7396	25.3166
PCON_01139	281	2.31458	3.92024	38.7781														PCON_08367	1329	3.52985	7.44055	3.92351								PCON_11678	270	137.176	213.486	213.807		PCON_02340	579	204.152	188.053	229.269
PCON_01140	184	0.274933	2.17367	0.88701														PCON_08428	1296	8.09294	10.4467	11.2465								PCON_11695	597	38.2211	37.5121	31.2827		PCON_02341	241	66.9406	62.679	47.4681
PCON_01141	241	8.1622	25.4526	11.911														PCON_08684	678	116.879	113.8	95.5763								PCON_11696	176	275.739	323.777	284.276		PCON_02422	361	25.6116	26.8037	29.1717
PCON_01142	588	1.20824	4.10161	2.46066														PCON_08699	800	86.7814	83.532	88.0916								PCON_11819	684	4.78762	26.6568	9.45584		PCON_02456	1048	19.2535	24.3371	18.9718
PCON_01143	72	0.0305356	4.67135	0.645018														PCON_08736	2086	3.04272	3.96483	2.65737								PCON_11829	544	452.125	498.146	382.556		PCON_02477	943	42.7039	47.5186	41.8311
PCON_01144	78	1.28795	37.0607	9.69844														PCON_08838	596	3.99126	6.17587	3.51744								PCON_12054	640	34.3589	38.5401	51.8015		PCON_02489	1205	18.3236	18.3736	16.9449
PCON_01145	86	0	8.93247	0.0235325														PCON_08896	473	60.5584	52.0616	61.0975								PCON_12164	129	121.254	139.896	105.639		PCON_02554	774	31.0396	35.3842	28.7807
PCON_01146	80	1.2101	184.168	3.76154														PCON_08898	548	82.8986	85.0079	87.9188								PCON_12491	402	73.1996	37.887	69.3321		PCON_02555	655	12.9077	17.9345	15.5029
PCON_01147	112	0	62.4917	0.135539														PCON_09161	116	2458.15	1671.98	1806.1								PCON_12938	285	10.9292	15.4305	13.188		PCON_02578	294	17.8098	21.6902	17.972
PCON_01148	113	0.12021	1.53707	0.0574907														PCON_09206	189	48.3992	54.9439	48.3967								PCON_13237	1066	14.6608	18.2504	15.5467		PCON_02583	376	54.9724	50.7724	75.4376
PCON_01149	167	0.299477	5.05571	0.250324														PCON_09239	307	1252.04	1623.87	1877.35								PCON_13271	369	15.8299	15.1986	17.7951		PCON_02593	1313	21.9374	17.8387	14.6886
PCON_01150	374	35.1553	10.427	12.5491														PCON_09316	520	474.362	432.626	568.187								PCON_13287	603	32.1883	22.4368	29.1891		PCON_02600	748	29.7336	36.7541	28.3035
PCON_01151	127	0	2.23536	0.016596														PCON_09376	793	13.1256	22.6741	14.8718								PCON_13721	423	19.8927	19.5943	21.8754		PCON_02625	363	11.5526	14.7214	11.3338
PCON_01154	714	11.4965	15.9558	10.1912														PCON_09387	250	18.2618	36.4286	12.3022								PCON_13954	191	128.509	138.46	108.728		PCON_02637	2189	10.4376	15.1024	9.42985
PCON_01155	432	5.40274	5.38778	2.50063														PCON_09488	512	101.206	75.7047	66.1866								PCON_14055	423	2.03224	3.07393	3.70084		PCON_02647	748	44.841	44.5726	40.1456
PCON_01156	97	1.17125	1.24836	0.692978														PCON_09525	368	18.9989	36.7474	19.2096														PCON_02663	151	99.5674	107.432	143.201
PCON_01157	103	0.900218	0.823991	0.266054														PCON_09701	810	8.0798	13.8437	9.44484														PCON_02689	307	172.132	199.476	159.54
PCON_01158	67	0.490654	0.289522	0.238892														PCON_09890	1994	53.6642	40.0184	36.3824														PCON_02745	350	12.8942	21.6439	16.3965
PCON_01159	63	0.787852	0.778976	0.423063														PCON_10109	283	49.5524	50.0443	43.676														PCON_02786	354	28.4055	29.8195	24.8437
PCON_01160	416	43.6526	8.81768	15.8175														PCON_10457	396	48.1098	51.6044	58.671														PCON_02799	698	46.7235	67.9443	47.4031
PCON_01162	553	182.359	218.758	159.331														PCON_10867	692	22.6457	28.9267	22.3668														PCON_02804	447	79.1641	76.3353	84.4575
PCON_01163	99	1.90682	4.27463	2.0881														PCON_10894	960	21.478	53.8207	24.2084														PCON_02828	268	44.5266	44.9806	41.8743
PCON_01164	71	19.9939	28.0615	30.3335														PCON_10905	859	32.1701	39.1888	28.2237														PCON_02856	290	300.788	307.1	400.874
PCON_01165	40	0	0.411955	0.044968														PCON_11036	568	38.8484	42.5308	45.4919														PCON_02903	379	11.6732	20.2148	14.0796
PCON_01169	183	45.9797	64.3985	46.368														PCON_11055	604	22.2633	23.0167	19.7312														PCON_02963	482	24.2401	27.6959	26.8152
PCON_01171	77	0	1.27653	0.0360458														PCON_11093	540	53.8233	56.7985	52.2778														PCON_03013	273	36.2742	34.7162	55.4058
PCON_01176	52	0.489932	0.378372	0.165933														PCON_11283	249	33.6938	41.5143	38.7877														PCON_03015	288	33.9543	46.5149	50.2107
PCON_01187	200	0.689582	1.82983	0.416933														PCON_11347	273	22.4698	14.0857	13.2609														PCON_03033	300	35.21	39.0146	28.2343
PCON_01191	56	0.0935783	0.0441499	0.506799														PCON_11606	1595	86.3259	76.5267	87.0073														PCON_03042	520	29.6024	31.0835	28.9471
PCON_01192	12	0	0.206905	0														PCON_11608	723	31.0437	41.4717	31.8992														PCON_03054	234	84.4323	38.3817	99.5623
PCON_01193	58	0	3.22447	0														PCON_11659	221	156.727	142.533	197.707														PCON_03055	645	29.9629	46.3054	33.4678
PCON_01194	103	0.0427994	0.859472	0.0950603														PCON_12150	382	14.5226	25.7496	21.208														PCON_03056	200	69.405	67.6642	84.2279
PCON_01195	45	0.109569	0.153128	0.722313														PCON_12167	666	15.4548	15.7269	19.8196														PCON_03069	405	22.6161	24.3898	32.1364
PCON_01196	425	143.216	74.8788	210.633														PCON_12181	201	33.7694	47.0263	43.855														PCON_03104	533	14.0903	20.9155	13.7797
PCON_01197	26	0.441057	2.04958	0.740344														PCON_12435	762	4.77631	8.26091	4.37169														PCON_03116	743	9.2191	15.4904	9.89138
PCON_01198	353	0.0141003	31.1227	0.0336716														PCON_12489	632	50.1354	39.4322	55.6238														PCON_03131	1523	16.6747	22.2692	17.3082
PCON_01199	653	12.0298	16.0663	10.7437														PCON_12517	715	34.1731	43.5274	34.5292														PCON_03146	889	6.55653	10.2652	5.29721
PCON_01200	700	45.1469	36.4918	44.2221														PCON_12830	1047	49.5326	19.2697	26.8277														PCON_03169	513	14.178	19.0501	13.4411
PCON_01202	44	42.6365	24.606	49.3525														PCON_12869	506	22.1168	17.7011	25.0572														PCON_03171	1407	39.1629	38.6894	28.0946
PCON_01203	347	41.0261	20.9118	47.973														PCON_12885	214	4621.39	773.522	6774.95														PCON_03192	247	31.0045	58.5211	41.0615
PCON_01205	122	1.31342	35.823	0.860972														PCON_12992	477	82.2775	82.1903	61.7739														PCON_03193	392	161.445	217.391	143.209
PCON_01206	280	2477.89	621.205	1908.8														PCON_13111	827	24.2564	30.5477	29.3709														PCON_03237	447	47.1936	61.8353	49.8606
PCON_01207	62	0.364074	7.56546	5.84362														PCON_13151	1431	24.5895	29.2362	23.6128														PCON_03286	575	43.6597	57.6828	50.0271
PCON_01208	156	0.0966944	1.62742	0.154394														PCON_13262	748	32.3579	23.1441	26.7978														PCON_03320	398	41.2694	31.1357	43.8073
PCON_01209	455	0.0981683	0.784758	0.175176														PCON_13306	1168	39.0862	33.9103	35.6662														PCON_03322	583	43.1893	37.6461	49.849
PCON_01213	1268	38.8269	32.3733	27.1566														PCON_13387	188	51.5334	42.9984	75.8054														PCON_03331	393	35.3283	68.9732	54.4245
PCON_01214	81	0.0781611	243.94	0.168214														PCON_13445	540	18.9184	18.5643	19.9014														PCON_03332	848	36.2812	39.1548	42.2158
PCON_01217	1009	51.8093	39.6762	28.8702														PCON_13488	697	30.0536	34.7767	28.4455														PCON_03427	624	6.72009	9.52503	7.55202
PCON_01223	88	1.6641	1.6543	2.94119														PCON_13622	431	73.2666	77.5902	103.014														PCON_03433	349	56.7582	62.0793	66.0561
PCON_01226	127	0.818938	6.55737	0.0786591														PCON_13781	545	11.0493	12.834	13.4972														PCON_03439	690	61.3252	118.791	42.2257
PCON_01227	603	3.55025	5.69518	2.38011														PCON_13782	321	217.273	155.905	213.231														PCON_03488	820	40.9804	42.6947	48.017
PCON_01229	108	0.0242522	2.08763	0														PCON_13794	603	23.7349	18.681	23.1006														PCON_03526	362	19.0264	29.9876	28.6187
PCON_01232	91	0.12627	0.28112	0.311706														PCON_13807	377	21.927	6.2272	8.01152														PCON_03541	559	29.7615	38.4332	26.096
PCON_01233	75	1.97145	3.45212	2.62566														PCON_13838	302	56.7926	86.6115	83.5155														PCON_03562	248	123.539	176.929	166.696
PCON_01235	69	0.683224	2.20966	0.85094														PCON_14097	574	15.219	13.94	15.894														PCON_03577	537	12.3249	16.7933	14.4929
PCON_01236	91	0.450612	0.77851	0.692758														PCON_14127	896	25.4337	32.2868	27.0471														PCON_03600	315	28.4268	24.777	29.8566
PCON_01239	621	2.01682	0.73674	0.235941														PCON_14139	442	203.602	128.565	181.424														PCON_03636	215	121.387	91.9606	98.0789
PCON_01242	43	1.04397	2.12112	5.08879														PCON_14169	172	35.6602	96.7483	46.31														PCON_03644	445	38.2667	17.129	23.9643
PCON_01253	69	0.539136	0.339509	0.624866																																PCON_03722	1367	18.4117	18.5156	16.9922
PCON_01256	52	0.0259207	0.0879032	0.204525																																PCON_03793	653	34.1365	46.9489	48.4212
PCON_01261	31	0.270799	0.39271	1.33957																																PCON_03828	598	24.8279	23.835	27.7256
PCON_01262	38	0.84659	0.593767	2.07786																																PCON_03850	136	40.4612	51.5164	56.594
PCON_01263	435	108.851	6.731	17.3731																																PCON_03997	748	42.874	46.9489	40.1875
PCON_01266	98	117.763	226.26	211.282																																PCON_04002	1001	20.6323	28.0839	23.5625
PCON_01267	798	152.703	118.727	157.097																																PCON_04014	1106	31.3831	28.0697	34.318
PCON_01273	355	0.0746839	1.67834	0.0511028																																PCON_04016	576	44.2377	44.9172	37.5427
PCON_01274	220	4.23704	6.24325	5.55223																																PCON_04017	1312	24.3027	27.6098	20.7454
PCON_01278	388	47.9371	52.4135	47.451																																PCON_04040	1160	10.8965	27.7336	16.1151
PCON_01280	92	0	0.0235946	0.0246835																																PCON_04101	718	25.1371	31.4168	25.4204
PCON_01284	252	0.174303	1.78484	0.25516																																PCON_04171	245	78.0582	118.24	110.516
PCON_01285	88	0.79474	0.740837	0.408743																																PCON_04196	138	26.3589	33.9238	29.2189
PCON_01288	127	21.7932	18.2838	12.9675																																PCON_04319	760	58.724	64.059	81.6221
PCON_01289	580	0.729016	305.354	2.06943																																PCON_04320	506	20.2169	31.167	26.7433
PCON_01290	24	0.657598	0.762991	0.244193																																PCON_04324	756	40.5609	52.9139	37.7739
PCON_01295	2334	0.522701	9.9319	0.364175																																PCON_04337	212	5.02648	7.24864	5.74253
PCON_01297	9	4.02084	20.0975	1.62186																																PCON_04357	1130	26.4707	27.6192	29.5905
PCON_01298	17	1.01464	0.44383	0.860538																																PCON_04385	1170	13.271	14.9341	9.89533
PCON_01299	19	21.9244	40.5372	30.2525																																PCON_04387	808	28.6697	28.3198	29.2038
PCON_01307	408	26.3163	7.08793	21.8632																																PCON_04424	351	49.9717	56.6773	55.9885
PCON_01308	69	1.88865	0.63491	5.09538																																PCON_04425	916	14.4009	11.6366	12.8622
PCON_01311	47	0.568604	0.27239	0.213862																																PCON_04447	979	32.5754	38.4365	27.9244
PCON_01312	28	0.383537	0.404933	0.18007																																PCON_04516	85	39.4706	44.0416	45.581
PCON_01313	25	0.61394	0.208685	0.052005																																PCON_04542	112	12.3577	18.0732	16.9405
PCON_01319	29	0	2.44071	0.456728																																PCON_04581	528	6.20101	6.12503	7.41872
PCON_01323	1221	48.7606	44.7859	49.2991																																PCON_04651	123	120.063	110.407	87.4409
PCON_01324	32	9.49101	5.66564	11.639																																PCON_04690	586	10.4528	12.9461	9.414
PCON_01325	553	19.648	22.361	10.9323																																PCON_04714	488	13.9759	14.2907	16.7272
PCON_01328	114	4.76078	5.38796	11.3987																																PCON_04715	120	37.6797	54.1053	52.8544
PCON_01330	302	8.06644	8.82487	9.95496																																PCON_04773	164	0	0	0
PCON_01331	58	0.0761131	1.01359	0.200197																																PCON_04778	211	12.5252	24.5065	22.4707
PCON_01343	69	0.818057	1.53532	0.965167																																PCON_04797	448	28.6907	28.7591	25.003
PCON_01344	96	0.104072	2.91012	0.233182																																PCON_04873	247	17.6887	25.6061	24.6777
PCON_01346	92	0	3.12804	0.162964																																PCON_04887	291	11.2587	10.641	9.70172
PCON_01348	34	9.26538	8.28858	7.71522																																PCON_04909	297	8.55722	11.8764	10.066
PCON_01349	22	7.07425	3.22704	4.06771																																PCON_04978	836	67.3779	52.8102	60.7334
PCON_01350	38	0.0573325	0.543322	0.0424464																																PCON_05056	436	18.5843	12.862	25.8509
PCON_01351	1165	18.7448	17.8534	16.3588																																PCON_05076	1667	34.4647	36.2276	27.6163
PCON_01352	340	0.0596072	15.0898	0.0146599																																PCON_05080	287	48.7032	49.1067	68.1823
PCON_01353	78	0.0830868	16.381	0.0255957																																PCON_05225	1485	60.8633	58.0129	50.8329
PCON_01354	586	14.2653	24.9135	12.8765																																PCON_05336	528	15.3615	24.4049	21.1319
PCON_01356	92	7.01119	3.38867	6.60363																																PCON_05345	511	14.4039	15.3674	19.5878
PCON_01362	14	0	0.0841878	0.0490119																																PCON_05356	211	44.0604	52.3578	42.1777
PCON_01363	231	38.901	8.019	45.1743																																PCON_05358	689	40.4344	47.6889	36.8278
PCON_01364	39	0.738712	0.93297	0.735345																																PCON_05399	483	13.663	15.6402	18.0895
PCON_01365	31	0	0.425497	0.355949																																PCON_05410	165	97.4546	95.7736	100.709
PCON_01367	41	0	0.198341	0.153432																																PCON_05411	715	23.6424	22.0284	25.0223
PCON_01368	10	0	2.08584	20.8453																																PCON_05415	557	152.729	190.257	180.88
PCON_01370	198	8.91034	1.56018	99.3468																																PCON_05428	1175	33.8759	34.6156	29.4323
PCON_01371	170	1.07944	0.539908	3.55205																																PCON_05460	584	9.26972	19.1649	13.7654
PCON_01372	199	10.1541	5.67661	3.70337																																PCON_05468	383	38.2807	40.3432	47.9044
PCON_01373	114	2.08476	19.0615	1.87079																																PCON_05484	295	47.8726	45.5097	41.1406
PCON_01374	104	3.15045	3.89694	4.35852																																PCON_05534	358	82.5532	88.2596	81.6661
PCON_01375	160	0.0173293	1.42781	1.09019																																PCON_05582	356	159.462	140.768	184.182
PCON_01376	184	1.38679	1.532	23.1023																																PCON_05603	295	146.968	115.254	168.368
PCON_01378	455	0.100963	116.381	0.330314																																PCON_05625	152	769.331	589.671	683.753
PCON_01379	58	0.0336448	1.53716	0																																PCON_05634	637	34.251	22.7813	31.3087
PCON_01380	302	0.0392404	18.8129	0.0823135																																PCON_05636	639	65.2524	41.4716	59.3837
PCON_01381	371	8.91307	34.6876	6.79232																																PCON_05649	331	56.8881	85.0573	74.4464
PCON_01382	384	0.501363	9.30323	1.35807																																PCON_05662	377	67.8821	52.9221	67.6921
PCON_01383	130	0.213393	49.9854	0.106201																																PCON_05682	185	22.5379	18.5811	20.8658
PCON_01384	129	0	4.46328	0.152944																																PCON_05703	458	58.6385	67.3185	78.1868
PCON_01385	170	0.317738	21.0481	0																																PCON_05704	757	61.8961	84.4517	58.9522
PCON_01387	35	0.0617575	8.84151	0.315831																																PCON_05716	1035	49.6867	60.5852	44.6773
PCON_01388	344	0.00782471	0.922942	0.0231723																																PCON_05719	450	14.6316	10.8396	14.951
PCON_01389	315	0.00800723	2.68302	0.0287211																																PCON_05782	452	15.0383	14.3145	16.3708
PCON_01390	438	0.169097	27.9914	0.667218																																PCON_05787	1103	14.4786	13.983	12.8484
PCON_01392	62	0.745082	0.394359	0.336087																																PCON_05899	464	100.98	119.63	116.491
PCON_01393	32	0.104964	0.385621	0.181325																																PCON_05934	1354	30.3469	32.5375	23.4776
PCON_01394	64	0.480694	1.00963	0.0508407																																PCON_05946	337	53.4163	63.7402	47.8211
PCON_01395	213	23.0595	13.8983	10.4199																																PCON_06035	856	25.231	34.4587	28.6303
PCON_01396	142	14.9115	10.5148	8.47006																																PCON_06036	811	20.7665	20.6294	20.1178
PCON_01397	689	6.31805	1.0916	5.50691																																PCON_06043	744	30.3721	28.8928	34.3921
PCON_01398	211	16.5934	5.90517	8.97055																																PCON_06048	278	5.52476	5.40576	6.99392
PCON_01400	105	187.003	62.4859	80.8062																																PCON_06058	1484	67.3049	62.3496	74.3513
PCON_01402	155	321.395	170.47	177.897																																PCON_06059	1021	132.493	127.603	117.558
PCON_01403	138	0	0.139904	0.0146509																																PCON_06063	685	33.7591	39.6465	33.18
PCON_01404	201	1.48648	1.91941	2.17726																																PCON_06064	259	27.5833	45.199	25.4203
PCON_01405	91	7.75969	9.25363	6.77418																																PCON_06065	343	103.826	134.671	138.476
PCON_01406	83	0.0257035	41.0018	0.430127																																PCON_06086	377	106.798	168.565	149.369
PCON_01407	175	0	22.0309	0.051698																																PCON_06096	203	561.698	665.857	596.484
PCON_01408	76	2.56184	0.0190278	0.298183																																PCON_06099	258	8.05542	14.1623	9.644
PCON_01410	220	0.12682	1.80474	2.27626																																PCON_06104	176	98.9549	103.281	122.654
PCON_01413	48	0.121751	0.0958857	0.0436709																																PCON_06116	349	8.65359	13.4524	12.8616
PCON_01414	99	6.76927	8.79472	4.32505																																PCON_06117	240	46.6033	35.5404	36.9205
PCON_01415	60	0	0	0																																PCON_06125	563	73.8441	103.839	93.9349
PCON_01417	135	1.84415	7.98832	2.78873																																PCON_06126	839	26.723	29.8584	27.9679
PCON_01418	34	1.00262	5.62577	0.497103																																PCON_06181	138	119.158	144.035	180.532
PCON_01419	172	4.98781	7.17559	4.39593																																PCON_06239	1037	52.0761	60.6905	52.2228
PCON_01420	421	16.2518	13.8731	14.1717																																PCON_06294	808	63.0701	54.4972	74.3781
PCON_01422	956	10.8996	12.394	9.94355																																PCON_06427	295	102.871	136.743	144.464
PCON_01423	128	0.0870152	198.359	0.171426																																PCON_06429	856	79.5085	64.8156	58.7394
PCON_01424	480	0.298974	3.21354	0.176613																																PCON_06430	439	47.7177	33.2339	48.4762
PCON_01425	547	8.26011	17.3982	33.8708																																PCON_06452	362	28.9984	23.5421	29.4099
PCON_01427	179	5.42164	3.49377	4.79856																																PCON_06453	709	20.859	20.9216	21.7067
PCON_01428	221	0.0755899	0.394198	0.587091																																PCON_06454	215	91.2821	94.8276	120.536
PCON_01429	133	0	3.23089	0.0254679																																PCON_06457	297	21.8327	33.8839	26.1775
PCON_01430	1322	0.0119725	0.940063	0.0612513																																PCON_06462	351	13.9266	10.5869	21.0137
PCON_01432	100	0.94644	3.04891	1.47339																																PCON_06469	725	35.2961	23.9029	27.0211
PCON_01435	9	0.637592	0.110375	0.144336																																PCON_06497	1208	10.4102	12.7165	10.0689
PCON_01437	58	0.819903	0.35819	0.795104																																PCON_06535	1391	19.4845	21.0009	19.5506
PCON_01439	84	0.359492	0.315864	0.1787																																PCON_06537	343	20.1774	29.6963	17.3081
PCON_01443	224	87.0242	52.3089	107.847																																PCON_06564	175	31.7294	45.9528	40.2958
PCON_01445	209	1.7552	71.2243	1.24815																																PCON_06572	800	23.2127	25.518	18.8668
PCON_01446	103	0.820773	4.29341	1.32071																																PCON_06580	515	60.6081	55.4294	46.8041
PCON_01447	976	36.1873	34.0066	30.5305																																PCON_06607	155	82.0004	92.2772	85.1523
PCON_01449	531	0.579663	35.1729	0.463324																																PCON_06609	411	29.1678	29.3148	31.9478
PCON_01450	127	0.0247307	3.72816	0																																PCON_06617	252	74.3621	54.812	58.4396
PCON_01451	565	0.259502	0.665792	0.103015																																PCON_06632	708	10.2933	13.8397	10.8615
PCON_01456	32	0.15582	0.4661	0.0661048																																PCON_06689	659	36.003	28.6993	40.3483
PCON_01460	474	22.2898	41.0162	21.8815																																PCON_06713	328	32.8032	35.3738	44.517
PCON_01461	138	0.392269	1.36152	0.148735																																PCON_06790	795	16.9079	16.7148	17.5421
PCON_01462	263	16.2642	5.5188	26.109																																PCON_06826	174	24.8926	29.5675	27.435
PCON_01469	1603	2.88191	10.5059	2.76608																																PCON_06870	320	31.0784	52.3099	57.6724
PCON_01470	98	23.4045	31.5364	21.1857																																PCON_06904	254	44.6913	41.9605	49.2417
PCON_01472	248	22.344	230.817	79.2585																																PCON_06924	554	32.7295	44.2011	43.1425
PCON_01475	207	0.0512286	0.949814	0.0279972																																PCON_06943	1387	6.02423	12.3393	7.49236
PCON_01476	252	0	0.449522	0.0331516																																PCON_06966	1872	16.9577	21.1922	13.6825
PCON_01478	108	0.0293104	0.36954	0.210267																																PCON_06989	1012	47.9663	62.4885	49.2921
PCON_01479	726	1.07063	16.4531	1.57499																																PCON_06993	650	14.2328	21.8394	24.3894
PCON_01480	150	2.60602	53.7373	4.32286																																PCON_06998	454	31.6792	45.2578	32.2587
PCON_01482	53	1.0451	0.706282	0.871074																																PCON_07056	350	15.9393	31.2677	22.4256
PCON_01483	75	0.0259207	26.6121	1.08467																																PCON_07070	998	29.3086	55.4106	26.8479
PCON_01484	130	0.07674	2.35991	0.0275259																																PCON_07112	981	76.1274	94.8188	70.0388
PCON_01485	73	1.18662	4.06909	0.0557648																																PCON_07128	2244	6.26124	7.55185	4.63483
PCON_01486	8	85.8034	65.6943	51.9139																																PCON_07181	478	93.3826	79.6535	125.454
PCON_01488	37	1.60286	0.770619	0.576023																																PCON_07184	443	202.671	177.234	185.63
PCON_01491	129	0.0447779	3.45985	0																																PCON_07262	221	51.0702	55.035	75.479
PCON_01492	66	0	2.28463	0																																PCON_07279	132	28.6277	44.4451	37.6908
PCON_01494	55	0	0.309236	0.0514162																																PCON_07337	690	12.0669	12.6612	8.8196
PCON_01495	62	6.26137	6.08221	2.96454																																PCON_07421	300	57.4499	56.7983	63.9775
PCON_01496	697	26.3314	30.9886	24.8557																																PCON_07422	463	41.9614	47.9539	53.2178
PCON_01498	72	0.805959	0.14429	0.523217																																PCON_07429	721	16.0028	23.1377	15.2978
PCON_01502	43	12.2816	2.24737	0.652776																																PCON_07441	609	48.1233	42.2471	48.1112
PCON_01503	24	0.488367	0.703857	0.571077																																PCON_07474	436	19.2996	18.7113	17.2927
PCON_01506	74	0.034533	0.435385	0.205992																																PCON_07512	158	56.7446	68.3263	52.203
PCON_01507	455	20.0982	15.7271	20.2645																																PCON_07531	156	25.2237	26.3561	29.1583
PCON_01509	65	0.924259	1.52546	1.64879																																PCON_07533	1154	18.6265	15.7368	13.8807
PCON_01510	42	0.63505	0.254026	0.0779037																																PCON_07565	1015	27.0961	15.7453	23.851
PCON_01512	120	0.47507	1036.06	23.6416																																PCON_07576	532	13.0508	14.6423	47.7347
PCON_01513	122	0.129828	72.2546	2.16534																																PCON_07593	248	130.446	186.754	185.016
PCON_01514	135	0.275028	70.1935	3.57211																																PCON_07606	138	74.0881	51.5042	72.5278
PCON_01515	134	0	16.1085	0.268355																																PCON_07693	456	33.7223	44.1747	31.7487
PCON_01516	6	0	0.632353	0																																PCON_07737	432	35.2414	38.2549	45.4724
PCON_01517	104	0.028846	0.836157	0.245305																																PCON_07740	192	44.8947	54.1258	55.9502
PCON_01518	504	59.6191	56.8765	51.1477																																PCON_07765	684	19.9651	65.5763	25.4975
PCON_01519	191	9.34047	7.6177	24.3211																																PCON_07773	1002	21.2468	23.4253	19.8975
PCON_01524	403	8.94605	18.9745	16.4846																																PCON_07775	560	12.0876	15.8738	14.3278
PCON_01525	91	0.707939	0.529855	0.598489																																PCON_07802	496	30.1554	34.6472	31.0748
PCON_01530	62	5.45979	1.21992	4.227																																PCON_07819	383	27.0667	26.4295	31.0036
PCON_01531	51	0.219603	1.07233	0.138094																																PCON_07861	149	148.045	174.798	137.173
PCON_01533	24	0.18752	0.496877	0.0508407																																PCON_07866	336	118.086	135.234	148.798
PCON_01534	464	22.3109	16.4059	60.6264																																PCON_07876	390	131.016	163.056	174.058
PCON_01536	43	0.149481	0.730218	0.281483																																PCON_07882	1571	11.2956	31.7399	14.0149
PCON_01544	15	0	0.368307	0																																PCON_07885	586	103.408	128.558	106.069
PCON_01545	116	0.394402	67.3928	1.12116																																PCON_07890	1048	8.48627	35.6928	49.862
PCON_01546	204	480.438	394.138	188.83																																PCON_07909	1547	27.493	40.8068	28.8989
PCON_01549	186	0.102114	0.233056	0.0854634																																PCON_07917	1853	7.87604	7.20622	20.3091
PCON_01550	179	59.508	152.052	101.165																																PCON_07996	391	31.6196	31.5514	30.4593
PCON_01551	226	1.8761	3.51276	2.0219																																PCON_08011	705	11.8236	14.7412	12.3697
PCON_01552	86	1.26491	1.26358	0.527604																																PCON_08033	691	39.5677	24.0311	37.201
PCON_01553	392	0.635634	1.48232	0.70231																																PCON_08122	241	57.0111	72.7425	53.9231
PCON_01559	602	8.63974	82.6012	7.81203																																PCON_08125	1416	16.4305	20.2888	16.7778
PCON_01561	245	0.0718341	81.1445	0.46344																																PCON_08148	1678	43.1957	50.4329	37.7682
PCON_01562	107	0.59036	0.115056	0.278565																																PCON_08151	451	63.8458	65.5775	65.5756
PCON_01563	971	18.2515	20.5618	17.4655																																PCON_08154	1081	21.5557	19.992	17.4057
PCON_01565	65	0.623738	1.09258	1.83913																																PCON_08161	340	29.7146	70.4926	32.3488
PCON_01566	61	0.29918	0.40655	0.932387																																PCON_08185	616	42.4122	83.7916	55.2276
PCON_01567	457	29.702	27.7949	25.7484																																PCON_08206	728	15.7427	17.5461	15.1696
PCON_01568	83	1.13197	2.1107	0.95082																																PCON_08230	247	7.12355	10.9542	9.3066
PCON_01570	29	0.86741	1.4117	0.237651																																PCON_08256	406	19.7571	16.582	30.0813
PCON_01574	248	14.3451	13.0726	17.9737																																PCON_08257	1421	43.7547	33.4688	34.4527
PCON_01575	80	0.0830604	11.6841	0.0263921																																PCON_08263	949	34.5128	40.0354	28.7999
PCON_01577	31	0.0626148	1.43858	0.438726																																PCON_08270	434	7.71349	8.98527	8.27043
PCON_01580	70	12.4493	22.5158	22.0056																																PCON_08273	1434	11.6074	15.9772	10.087
PCON_01581	124	0.960174	85.4132	1.84202																																PCON_08283	536	10.107	14.1523	9.75487
PCON_01582	257	0.00870447	34.1809	0.081092																																PCON_08395	387	22.9168	37.5605	37.6135
PCON_01584	423	49.0945	101.102	22.0846																																PCON_08411	274	160.349	228.923	225.304
PCON_01586	45	0.209286	0.684018	0.305696																																PCON_08447	363	57.0858	43.4152	56.1075
PCON_01587	156	0.0312989	1.27931	0																																PCON_08474	447	53.9062	138.295	51.2772
PCON_01591	593	42.1544	36.3301	39.9876																																PCON_08488	249	8.61917	12.8241	6.31083
PCON_01600	143	0.850097	3.72879	7.9492																																PCON_08491	256	67.754	86.354	74.4075
PCON_01601	228	88.3248	44.414	67.8137																																PCON_08493	481	14.8935	18.9008	16.0313
PCON_01603	26	0	0.252342	0																																PCON_08506	490	118.422	120.285	122.39
PCON_01605	178	47.7706	18.1448	38.1659																																PCON_08508	113	131.526	91.9936	76.206
PCON_01606	94	23.7423	4.43895	14.1561																																PCON_08517	439	116.569	145.751	147.854
PCON_01607	93	9.396	2.73476	5.10618																																PCON_08593	124	738.15	472.096	712.995
PCON_01608	96	56.1318	10.4595	67.3039																																PCON_08595	345	9.58245	15.9503	11.4828
PCON_01609	96	28.3594	4.06434	22.5643																																PCON_08601	459	46.5957	39.673	45.2904
PCON_01610	93	45.0422	7.06523	51.3853																																PCON_08609	723	7.64301	7.51897	7.43391
PCON_01611	91	3.45994	0.51837	1.38239																																PCON_08625	157	50.3831	48.0225	57.774
PCON_01612	14	0.466436	0.836554	0.580338																																PCON_08676	307	101.369	125.144	98.856
PCON_01614	51	1.47274	0.57272	1.55559																																PCON_08682	2130	63.2073	80.6024	54.8248
PCON_01615	98	0.953933	1.96514	1.4157																																PCON_08693	1783	23.022	28.2476	25.7259
PCON_01617	27	1.31901	1.2967	0.764608																																PCON_08738	1028	7.84166	12.3947	7.97208
PCON_01618	86	0.619141	0.560936	0.203382																																PCON_08745	486	92.1747	92.4451	71.7637
PCON_01619	36	0.232615	2.62568	0.0854251																																PCON_08746	471	114.684	79.7014	90.9105
PCON_01620	68	0.067532	94.7356	2.61899																																PCON_08749	345	175.31	114.143	119.846
PCON_01622	19	0.0989227	1.2645	0.195154																																PCON_08798	400	59.0595	69.007	58.8291
PCON_01623	54	0.0487004	1.46161	0.046423																																PCON_08799	495	50.4162	43.8536	51.0576
PCON_01625	89	0.179203	0.542696	0.281039																																PCON_08857	249	138.868	223.479	171.894
PCON_01626	157	0	0.333166	0.406977																																PCON_08890	436	13.1524	15.8213	15.4163
PCON_01627	51	0	0.0312056	0.136253																																PCON_08909	202	82.9085	120.425	100.288
PCON_01628	84	0.328443	0.816819	0.540493																																PCON_08925	807	23.878	27.682	17.7305
PCON_01630	342	0.130959	12.7356	0.0835008																																PCON_08934	677	21.6162	21.83	23.9725
PCON_01631	100	0	1.1197	0.0264056																																PCON_08955	540	24.0021	19.8459	25.2025
PCON_01633	124	0.0912079	1.4025	0.0649569																																PCON_08958	629	2.87664	4.54092	2.73921
PCON_01635	60	2.716	0.883293	14.6898																																PCON_09022	403	48.9034	49.6829	65.5624
PCON_01639	291	56.3299	154.414	133.281																																PCON_09028	2283	14.9874	28.3856	20.2435
PCON_01640	131	3.38334	1.74652	4.40781																																PCON_09040	2668	33.3215	33.75	28.1971
PCON_01641	73	2.59038	2.15272	1.30063																																PCON_09082	2359	31.3753	36.2801	24.4089
PCON_01642	86	0	2.92411	0																																PCON_09105	1293	28.9619	32.822	27.2679
PCON_01643	261	63.8479	73.5365	69.8538																																PCON_09139	277	48.2048	36.7677	51.3138
PCON_01644	332	0.929616	366.443	1.02288																																PCON_09140	743	22.0368	20.9516	21.6063
PCON_01646	1244	0.178733	13.2346	0.120302																																PCON_09142	529	99.8327	110.332	135.303
PCON_01647	637	98.381	90.1678	76.5217																																PCON_09143	199	74.0781	57.0795	71.0516
PCON_01648	603	7.19978	7.25672	5.74386																																PCON_09162	221	78.7455	67.4645	57.5089
PCON_01649	601	22.7845	24.3308	21.904																																PCON_09187	1233	11.9028	13.1161	7.98639
PCON_01651	169	0.678503	30.9437	11.6181																																PCON_09191	391	8.91693	11.4645	9.12816
PCON_01652	332	276.143	17.3962	296.438																																PCON_09216	610	149.858	142.476	183.077
PCON_01653	41	4.22899	4.47413	7.30511																																PCON_09217	1085	691.31	238.751	359.128
PCON_01654	153	0.940988	0.893418	1.19732																																PCON_09219	525	6.48243	9.39348	8.03035
PCON_01655	35	1.51233	0.984022	2.30311																																PCON_09223	636	15.9101	15.8622	15.3399
PCON_01656	201	1.16869	1.41593	2.46935																																PCON_09236	349	27.7409	24.5953	30.3638
PCON_01657	174	0.141358	2.70949	0.104612																																PCON_09259	326	122.516	113.272	113.272
PCON_01658	42	0	0.484664	0.0906627																																PCON_09269	441	202.929	226.626	175.582
PCON_01659	71	11.1541	13.254	11.3123																																PCON_09275	437	125.297	157.035	146.552
PCON_01660	60	2.56411	4.39	2.35853																																PCON_09276	733	38.4529	41.4504	49.0009
PCON_01662	416	14.0195	14.6563	12.2716																																PCON_09279	309	11.6777	22.1503	14.0003
PCON_01664	316	8.89167	6.52207	5.35102																																PCON_09306	445	16.173	21.472	14.756
PCON_01665	213	18.1111	11.6807	12.0498																																PCON_09334	888	30.3261	23.5695	20.8732
PCON_01666	614	2.12367	12.9694	1.07678																																PCON_09371	280	139.61	212.486	223.626
PCON_01667	166	3.11058	4.99714	1.73069																																PCON_09381	323	13.5236	17.3463	20.2111
PCON_01668	616	65.2588	82.045	66.0234																																PCON_09392	399	99.8714	85.3027	117.807
PCON_01670	76	1.927	1.68086	3.05347																																PCON_09403	297	53.6405	76.7182	64.8109
PCON_01671	73	0	0.154566	0																																PCON_09413	1175	100.048	96.3861	100.513
PCON_01672	158	0.360008	0.411467	0.334708																																PCON_09416	721	38.7541	43.0926	42.8225
PCON_01677	48	0	0.566673	0.0373296																																PCON_09496	315	12.2627	15.2027	16.8579
PCON_01679	339	10.011	12.5698	13.5422																																PCON_09524	305	11.2023	16.7662	14.1131
PCON_01681	90	0.225536	1.58486	0.339215																																PCON_09556	383	135.5	180.603	182.198
PCON_01683	74	14.4708	29.0309	25.7199																																PCON_09598	605	21.7845	33.9975	24.7929
PCON_01685	62	12.4452	10.3105	8.14																																PCON_09602	275	33.3396	43.6498	45.6159
PCON_01686	603	0.355775	2.89183	0.353382																																PCON_09622	492	54.0006	66.4799	60.6257
PCON_01688	180	10.0858	14.6803	10.6288																																PCON_09815	1238	23.8239	21.8102	21.4661
PCON_01689	1239	11.6897	13.5154	8.1564																																PCON_09823	205	16.3191	19.7441	18.3732
PCON_01692	174	10.5139	154.664	11.6988																																PCON_09845	1047	23.5159	26.8984	28.3826
PCON_01695	66	0.09099	1.40245	0.165305																																PCON_09875	641	28.2067	32.1139	25.6024
PCON_01696	63	1.64998	1.34021	1.7437																																PCON_09886	532	79.6881	141.877	102.138
PCON_01697	52	0.526989	0.554817	1.2845																																PCON_09891	445	31.4548	43.9676	28.2719
PCON_01698	178	1.90309	1.46194	3.04894																																PCON_09893	410	26.7085	33.5368	43.5116
PCON_01700	18	0.438634	0.526302	0.698857																																PCON_09950	221	11.0806	15.9026	17.2467
PCON_01702	63	0.344522	12.9685	0.493829																																PCON_09996	675	2.44575	3.68302	3.05014
PCON_01705	238	3.11124	2.4829	2.15419																																PCON_10015	1137	36.8199	40.711	37.4474
PCON_01706	256	5.18955	3.78711	2.79681																																PCON_10017	455	186.432	252.723	254.411
PCON_01707	86	3.2996	2.94588	2.00732																																PCON_10035	440	186.792	245.345	282.668
PCON_01708	461	2.72321	4.99023	4.06421																																PCON_10057	308	61.637	59.9974	57.4695
PCON_01710	20	0.211408	0.248536	0.388185																																PCON_10061	952	36.6593	39.6744	37.4973
PCON_01713	619	0.186041	0.854985	0.204037																																PCON_10078	296	4.42615	8.43026	11.3453
PCON_01714	227	0.403695	2.29222	0.0285347																																PCON_10119	527	15.9179	17.9656	10.6928
PCON_01716	995	11.1942	12.715	16.6233																																PCON_10127	478	25.4787	28.0803	29.4611
PCON_01717	150	14.8709	16.1595	13.3101																																PCON_10172	477	8.27456	10.0833	7.44674
PCON_01718	1070	25.8829	27.7556	25.5802																																PCON_10179	803	43.5483	48.9374	47.0016
PCON_01719	131	1.85771	1.63874	0.8575																																PCON_10189	293	15.2817	20.2365	15.981
PCON_01720	309	19.1324	8.23758	12.4978																																PCON_10191	205	9.95435	14.1025	18.983
PCON_01721	58	7.2724	7.92089	4.73269																																PCON_10192	225	68.3834	72.2501	72.1497
PCON_01723	348	0.0176281	1.24276	0.134623																																PCON_10193	978	24.3349	26.1777	26.7662
PCON_01726	61	0.0260307	4.06451	0.0256082																																PCON_10197	231	37.4247	40.5422	39.4311
PCON_01727	327	0.1543	226.265	0.0737707																																PCON_10298	205	8.53857	10.5914	10.2513
PCON_01731	226	75.7314	77.6129	60.5937																																PCON_10337	239	38.9148	41.523	42.9303
PCON_01732	57	1.08614	0.923083	0.760936																																PCON_10363	834	18.3287	17.9327	18.0786
PCON_01736	155	0.10075	5.22619	3.20061																																PCON_10400	1498	31.3582	26.81	24.9613
PCON_01737	74	4.05581	49.8944	2.71061																																PCON_10419	187	74.308	80.7362	79.1379
PCON_01743	33	0.562499	1.26736	1.01291																																PCON_10426	474	21.5317	27.687	31.7067
PCON_01744	80	0.586899	1.05375	1.03943																																PCON_10448	420	334.253	281.967	369.064
PCON_01746	173	0.0417704	5.29483	0.181119																																PCON_10452	369	145.798	120.849	154.264
PCON_01747	13	0.121233	0.952592	0																																PCON_10454	1057	26.0402	30.2429	22.7219
PCON_01748	93	0	0.63542	0.526615																																PCON_10461	1166	77.1764	60.7603	82.5134
PCON_01749	161	0.192887	0.235773	0.237212																																PCON_10496	509	30.0564	29.1951	34.5217
PCON_01750	241	0.0583875	4.40035	0.15254																																PCON_10497	516	36.4974	44.1699	46.1665
PCON_01753	668	20.1679	4.8801	10.7351																																PCON_10566	622	157.958	183.292	137.082
PCON_01754	96	0.268587	0.255695	0.753772																																PCON_10574	771	30.0031	41.0214	32.8214
PCON_01755	26	6.02515	2.94971	9.89811																																PCON_10581	636	14.2143	14.0389	19.7485
PCON_01756	97	3.01254	1.62456	2.63046																																PCON_10583	278	107.918	129.526	135.227
PCON_01757	88	0.878251	0.166185	1.72579																																PCON_10593	1999	10.7849	17.0997	10.5758
PCON_01758	112	6.14903	4.72988	13.1785																																PCON_10612	1468	22.3591	21.3454	18.0825
PCON_01760	94	19.9719	25.4236	31.3698																																PCON_10668	857	55.1406	39.9528	46.547
PCON_01761	69	0.0939491	0.220201	0.548281																																PCON_10675	322	57.4126	42.5122	45.3012
PCON_01762	452	12.9085	15.1738	15.7259																																PCON_10725	393	29.4888	33.4858	26.7422
PCON_01765	48	0.490585	0.166905	0.624393																																PCON_10760	425	16.4747	17.7943	17.2068
PCON_01769	1022	9.89491	12.6566	12.4972																																PCON_10762	335	65.4268	54.1035	119.945
PCON_01770	206	5.00444	1.93793	1.03457																																PCON_10769	821	15.3387	17.1086	15.6297
PCON_01771	674	3.44323	8.58431	4.09159																																PCON_10779	945	5.06932	4.71489	4.79786
PCON_01773	239	1.543	1.97474	1.70705																																PCON_10798	342	15.5641	23.1357	18.9614
PCON_01774	194	0.0146526	1.06981	0.0433927																																PCON_10830	521	335.174	418.98	477.361
PCON_01776	382	1.42956	0.649302	0.474263																																PCON_10852	602	46.8682	32.94	30.6905
PCON_01777	224	1.35641	0.852386	0.870056																																PCON_10937	501	72.05	84.171	84.5623
PCON_01778	66	0.0464741	0	0.0344073																																PCON_10960	256	16.8677	18.6795	28.8483
PCON_01779	194	2.48306	1.8223	0.781345																																PCON_10986	182	143.669	152.089	225.175
PCON_01780	243	2.72311	3.11072	1.49511																																PCON_11028	188	73.4941	85.9127	75.4554
PCON_01781	80	0.921926	17.0112	0.978377																																PCON_11029	205	50.2592	40.1306	40.5537
PCON_01784	33	0.162613	0.227208	0.512644																																PCON_11048	277	21.3458	23.7673	28.8191
PCON_01787	64	0	0.71192	0																																PCON_11050	281	82.8754	64.834	136.224
PCON_01789	113	24.2941	23.4809	12.7849																																PCON_11060	464	14.2602	38.55	19.1732
PCON_01791	247	4.35387	66.7746	1.09596																																PCON_11061	818	4.41301	26.3083	4.75412
PCON_01792	33	0	0.290015	0																																PCON_11113	977	44.068	45.9396	43.7114
PCON_01794	145	0.794276	1.20937	0.3119																																PCON_11120	245	55.3319	51.8044	121.204
PCON_01796	1181	2.79947	7.66199	2.38467																																PCON_11131	509	11.0146	13.1634	10.6102
PCON_01797	228	0	0	0																																PCON_11168	319	17.5771	35.7834	20.6678
PCON_01799	182	0.146922	3.07664	0.198101																																PCON_11179	845	31.7301	32.882	31.4805
PCON_01801	493	0.303715	55.6762	0.561664																																PCON_11199	619	12.9742	16.7778	14.9144
PCON_01802	216	0.422778	54.3323	0.683629																																PCON_11214	1163	31.1741	40.363	31.3445
PCON_01804	15	4.45203	5.03917	2.34689																																PCON_11310	668	13.422	17.9408	16.0532
PCON_01805	39	1.97706	3.59149	2.04148																																PCON_11326	1688	88.8321	94.2117	104.853
PCON_01807	88	0	19.7339	0																																PCON_11329	933	89.0398	89.2143	96.6285
PCON_01809	81	1.2669	2.70892	1.36174																																PCON_11335	220	18.4986	16.205	14.6565
PCON_01811	1951	12.803	17.1152	12.5899																																PCON_11344	282	142.744	188.406	111.918
PCON_01812	696	2.25519	19.71	1.74559																																PCON_11352	273	207.153	275.193	293.626
PCON_01813	612	22.6701	210.443	12.9042																																PCON_11356	1259	16.4682	23.3699	22.3919
PCON_01814	187	0.0319509	13.166	0.133991																																PCON_11361	521	115.312	166.148	144.095
PCON_01822	306	0.383473	1.57087	0.234835																																PCON_11417	399	28.2234	30.1547	34.4849
PCON_01827	590	4.51874	7.44496	14.6246																																PCON_11433	727	16.6674	12.3095	14.9188
PCON_01828	102	18.7246	8.67785	20.4932																																PCON_11444	717	42.527	42.4349	44.4069
PCON_01830	49	3.78835	1.00547	0.881397																																PCON_11485	438	22.3173	31.603	26.6945
PCON_01832	56	7.8035	5.39565	7.46123																																PCON_11503	944	63.9843	76.8278	42.2935
PCON_01834	168	13.7636	10.0598	18.2167																																PCON_11513	428	11.8739	9.71396	14.1873
PCON_01838	95	0.0333213	1.2558	0.158816																																PCON_11614	222	185.347	174.169	165.314
PCON_01841	298	24.0349	76.5466	17.9204																																PCON_11615	1242	46.9181	51.1642	52.9323
PCON_01843	535	0.115032	0.743332	0.0424464																																PCON_11634	396	18.0485	21.3997	19.037
PCON_01844	81	0	4.21613	0																																PCON_11647	311	19.8093	29.0887	28.0861
PCON_01846	599	7.04336	9.82952	9.01242																																PCON_11653	446	125.566	160.487	165.497
PCON_01847	489	2.77638	7.31876	2.32115																																PCON_11679	130	152.253	127.808	116.042
PCON_01848	525	0.0237441	5.20978	0.061979																																PCON_11712	362	178.428	181.626	188.472
PCON_01849	611	1.6086	4.32873	16.4818																																PCON_11727	482	70.1346	41.8161	67.6215
PCON_01853	112	90.8252	81.1667	49.2506																																PCON_11843	335	134.396	112.791	136.613
PCON_01854	139	61.328	57.2827	31.99																																PCON_11845	220	364.624	415.559	465.657
PCON_01855	137	0.209062	11.6893	0.0938517																																PCON_11968	700	32.4994	28.7732	31.7412
PCON_01857	61	0.968879	0.462074	0.509226																																PCON_11971	473	26.6881	22.253	29.0521
PCON_01858	55	0.794958	0.661798	0.208639																																PCON_11973	201	116.437	113.025	103.687
PCON_01872	57	15.8492	14.3138	20.2233																																PCON_11975	576	39.3754	50.457	54.831
PCON_01874	35	13.3763	19.7282	5.0058																																PCON_11981	136	28.2237	33.4109	36.9497
PCON_01875	16	8.65032	14.5165	2.85691																																PCON_11982	294	144.424	172.697	193.546
PCON_01876	161	0.189764	0.849079	1.13186																																PCON_11985	419	128.165	136.014	170.017
PCON_01879	15	0	0.064742	0.113073																																PCON_11986	1067	15.8106	14.2452	13.0481
PCON_01881	77	0.812325	1.31542	0.369055																																PCON_11987	341	82.7364	55.7395	77.3894
PCON_01882	37	0	0.694192	0																																PCON_12004	644	51.2085	50.2749	42.1557
PCON_01883	398	0.258519	0.286684	0.222134																																PCON_12007	620	29.9646	28.5859	26.516
PCON_01885	216	0.442223	157.701	0.381208																																PCON_12012	457	42.3002	46.5073	34.2126
PCON_01888	147	0	0.785359	0.152777																																PCON_12021	604	18.6749	31.6769	19.8429
PCON_01890	259	0	44.8427	0.0938075																																PCON_12030	358	96.487	88.8793	95.6605
PCON_01891	323	0.116388	1.01711	0.215253																																PCON_12052	324	18.7109	22.2866	26.1118
PCON_01896	35	0.327897	0.795152	0.559074																																PCON_12056	242	40.6149	43.8764	41.6653
PCON_01898	26	0.464741	0.276139	0.446355																																PCON_12059	966	8.09027	6.72314	5.81651
PCON_01900	52	38.8919	130.138	75.8189																																PCON_12072	684	37.0729	49.1849	38.2411
PCON_01902	190	26.8521	18.1011	13.7914																																PCON_12076	617	37.0727	36.4193	45.208
PCON_01903	98	35.1638	20.8516	18.9354																																PCON_12079	368	113.414	112.464	168.703
PCON_01904	67	0	0.346138	0																																PCON_12161	410	44.5312	43.2231	48.1145
PCON_01905	312	68.1524	48.8473	50.6506																																PCON_12203	779	14.8681	17.0431	16.0214
PCON_01906	71	1.09855	1.16325	0.240363																																PCON_12204	382	27.2966	9.41227	29.4936
PCON_01911	379	0.16307	141.721	0.0741589																																PCON_12208	138	51.0025	37.6556	61.2427
PCON_01913	623	7.35637	5.79916	7.2712																																PCON_12215	534	34.6475	35.4535	39.3808
PCON_01915	224	7.87001	12.0126	9.41387																																PCON_12245	1362	27.9121	49.9585	28.6677
PCON_01916	107	28.627	23.1002	69.4215																																PCON_12367	222	45.2591	52.6944	52.0688
PCON_01920	180	0.106644	6.31109	0.0262668																																PCON_12369	1037	16.3994	15.7637	14.1318
PCON_01921	201	7.47624	70.8502	1.77584																																PCON_12379	1183	27.2655	17.8872	22.8265
PCON_01923	39	1.87046	1.97734	0.902637																																PCON_12383	238	27.0299	48.5325	29.5594
PCON_01924	18	36.4041	29.4473	18.3644																																PCON_12384	418	152.514	207.993	204.463
PCON_01925	75	21.7699	16.3229	11.5907																																PCON_12385	255	39.137	44.8967	53.0129
PCON_01926	125	41.1566	57.6084	204.887																																PCON_12387	240	247.622	265.837	344.275
PCON_01930	36	1.33396	21.4102	4.21748																																PCON_12397	981	21.8092	26.2495	21.6522
PCON_01931	26	0.641771	10.974	2.17429																																PCON_12416	147	29.1903	32.3993	32.1022
PCON_01933	46	1.04205	0.763472	0.30743																																PCON_12464	1102	35.0481	30.6471	30.6207
PCON_01937	172	0.816767	1.66949	0.470239																																PCON_12471	571	20.2017	29.3405	24.8519
PCON_01938	63	0.656901	0.429515	0.40456																																PCON_12501	486	6.86068	13.9607	8.22479
PCON_01940	77	2.35947	3.50413	2.22398																																PCON_12535	555	153.867	161.406	150.113
PCON_01941	537	5.80923	8.07953	5.8143																																PCON_12559	376	57.2287	42.219	55.8172
PCON_01945	118	1.28262	1.89781	1.26631																																PCON_12600	799	106.789	117.138	93.3644
PCON_01947	97	0.524784	1.09403	0.213992																																PCON_12612	707	27.0012	29.8185	29.1964
PCON_01948	90	0.25234	0.401869	0.0695721																																PCON_12613	406	87.0515	68.4368	91.1763
PCON_01949	145	0.738196	0.648748	0.130225																																PCON_12631	596	2.19157	6.14744	2.5559
PCON_01950	176	0.478922	0.456217	0.249394																																PCON_12702	385	38.9888	40.9815	43.9757
PCON_01953	100	0.70821	1.15855	0.267295																																PCON_12710	640	34.6688	29.261	31.5911
PCON_01954	64	7.51484	8.28186	6.95175																																PCON_12748	340	362.02	317.811	362.823
PCON_01957	167	0.389351	2.22233	2.49864																																PCON_12791	560	60.3459	55.9831	48.6971
PCON_01958	64	7.81967	13.1946	6.96027																																PCON_12837	494	5.67783	8.13562	7.68798
PCON_01960	230	8.07566	8.03986	2.93802																																PCON_12838	282	159.475	203.759	231.851
PCON_01961	138	10.6614	9.5314	4.41175																																PCON_12846	230	131.109	166.155	186.43
PCON_01963	380	19.9937	31.4727	23.092																																PCON_12847	829	50.4747	47.698	37.9834
PCON_01970	452	49.9463	78.0546	56.3862																																PCON_12858	538	116.852	138.902	145.174
PCON_01971	35	3.47741	0.43542	1.64565																																PCON_12930	220	76.5696	114.779	86.5876
PCON_01972	49	1.8945	0.412872	2.39873																																PCON_12943	1090	11.179	11.0978	9.28698
PCON_01979	455	61.0449	69.7483	51.1216																																PCON_12954	330	36.4478	32.7629	50.6472
PCON_01984	79	1.58757	2.01169	0.900939																																PCON_12956	366	62.6982	59.8183	51.4063
PCON_01986	45	0.560748	0.615661	0.772404																																PCON_12966	671	42.8918	42.5451	41.6852
PCON_01987	54	0.443973	0.417725	0.786289																																PCON_13015	910	31.0757	33.7284	34.7351
PCON_01989	965	32.612	47.1154	33.3662																																PCON_13099	814	30.4926	14.5161	22.7769
PCON_01990	696	0.149132	10.807	5.38272																																PCON_13100	642	36.4746	31.092	38.9598
PCON_01992	322	13.5255	14.7013	11.9725																																PCON_13106	200	73.9134	99.5729	64.755
PCON_01999	25	11.0469	9.57662	7.04322																																PCON_13110	849	7.53882	18.1767	6.40587
PCON_02005	34	0.20709	0.636315	0.0494241																																PCON_13132	1257	73.1516	86.1979	89.4383
PCON_02006	1291	22.4802	23.2649	16.9769																																PCON_13150	1134	46.0917	69.4489	55.193
PCON_02010	10	0.190121	1.00712	0.0657327																																PCON_13169	385	41.0959	49.2735	44.4502
PCON_02011	693	0.074352	1.07235	0.0126972																																PCON_13180	576	33.7133	36.9196	31.4163
PCON_02013	293	0.510873	0.775908	0.56536																																PCON_13196	153	103.086	107.587	126.127
PCON_02014	219	52.4232	82.5616	128.229																																PCON_13253	289	6.55973	5.66401	7.48819
PCON_02015	145	0.0846148	0.0449111	0.50631																																PCON_13254	446	27.1605	22.2475	31.2362
PCON_02016	137	0.455959	0.64414	0.713443																																PCON_13256	600	117.386	118.571	131.162
PCON_02017	299	0.282651	1.10154	0.411894																																PCON_13279	546	108.415	51.7544	82.6639
PCON_02018	221	0	1.16775	0.160749																																PCON_13281	2585	8.03878	6.30831	5.57502
PCON_02020	77	0.383523	0.770286	0.0977162																																PCON_13292	315	16.5076	33.4412	24.6799
PCON_02022	44	4.18109	0.0758965	0.386271																																PCON_13307	308	22.5362	34.1115	45.279
PCON_02023	202	6.70772	1.92717	2.02568																																PCON_13312	690	81.8096	75.4545	76.8025
PCON_02026	40	1.02197	3.22247	0.813347																																PCON_13316	636	59.879	57.7877	46.0024
PCON_02027	84	0.639568	0.707853	0.242145																																PCON_13317	341	95.3673	76.141	126.951
PCON_02028	57	0.687945	0.77573	0.497082																																PCON_13348	307	141.529	164.915	155.984
PCON_02029	59	2.7435	1.85148	1.13776																																PCON_13349	1116	90.4201	79.3034	77.2331
PCON_02031	70	2.79835	5.60872	1.71332																																PCON_13351	336	94.92	94.0124	107.471
PCON_02032	33	4.54467	5.84275	0.918771																																PCON_13365	288	151.909	139.689	168.637
PCON_02033	455	0.0343542	0.213644	0.0365094																																PCON_13374	575	104.498	72.8196	94.2216
PCON_02037	63	0.0486871	0.282467	0.108137																																PCON_13375	611	86.0124	93.0179	89.3457
PCON_02038	110	0.130966	1.01907	0.402093																																PCON_13386	411	73.1063	76.6261	117.512
PCON_02040	32	1.4761	1.18276	0.829567																																PCON_13389	190	209.941	233.368	230.038
PCON_02041	64	0.373622	0.99201	0.447957																																PCON_13392	466	45.3202	61.3011	52.7763
PCON_02044	77	0.574061	0.457142	0.436602																																PCON_13393	709	138.846	167.51	148.284
PCON_02045	22	0.464823	0.461381	0.164912																																PCON_13420	353	48.4969	46.3385	56.289
PCON_02046	88	12.6311	4.97313	59.3157																																PCON_13438	549	14.8966	17.6519	17.1859
PCON_02047	1104	5.63282	2.89452	48.3525																																PCON_13441	376	44.9253	52.0417	50.1043
PCON_02048	129	0.242154	1.62197	3.65078																																PCON_13458	581	100.117	95.6321	117.03
PCON_02049	36	0	0.263816	0.197468																																PCON_13489	982	30.683	34.1299	26.7616
PCON_02050	88	0	0.431774	0.420318																																PCON_13495	231	4.35854	6.8755	7.02559
PCON_02053	64	1.24695	0.758632	1.12916																																PCON_13518	341	58.6899	98.4416	62.9025
PCON_02054	369	37.7564	52.4063	33.8294																																PCON_13540	588	13.889	15.9584	17.5132
PCON_02056	47	0.157207	0.312832	1.81429																																PCON_13546	168	21.9815	28.5564	31.8112
PCON_02057	50	7.14572	2.87193	8.5998																																PCON_13552	259	136.903	186.615	199.254
PCON_02058	52	6.11431	3.21692	7.68227																																PCON_13594	267	12.0493	12.6811	10.8048
PCON_02059	147	340.208	324.092	435.207																																PCON_13604	362	16.7899	16.6802	19.5576
PCON_02061	56	0.241304	8.42399	0.0447412																																PCON_13635	162	399.054	662.469	443.358
PCON_02064	44	0	4.92679	0																																PCON_13644	770	12.0809	10.9562	11.7482
PCON_02066	74	0.0768603	0.322734	0.0938382																																PCON_13647	446	9.49133	8.06797	7.99179
PCON_02068	14	0	0.326635	0.0900351																																PCON_13667	1765	4.94099	8.02628	4.84945
PCON_02070	69	0.648136	1.13045	0.585545																																PCON_13670	358	23.8069	27.218	15.3035
PCON_02074	259	0.0565399	21.1304	0.172456																																PCON_13685	467	149.648	230.967	199.064
PCON_02076	95	1.41417	2.30389	1.59956																																PCON_13714	391	83.5174	77.9865	96.3186
PCON_02077	329	13.3081	14.2104	10.8424																																PCON_13753	1481	41.1041	40.0863	42.0816
PCON_02081	63	2.59091	3.33417	5.4327																																PCON_13761	1403	38.1531	36.4534	36.2625
PCON_02082	800	11.2379	13.3931	15.3864																																PCON_13763	320	5.31749	9.58687	8.92142
PCON_02083	52	0	1.13693	0																																PCON_13780	775	34.4863	30.4571	33.2685
PCON_02085	172	0.0956442	3.62498	0.550876																																PCON_13795	798	75.0472	96.838	96.4064
PCON_02086	21	1.71785	0.624356	1.18885																																PCON_13823	1020	16.2656	15.0852	18.1868
PCON_02088	190	0.761203	0.762895	0.651531																																PCON_13830	455	89.1599	41.3439	78.4764
PCON_02092	46	0.126769	1.15553	0.115469																																PCON_13837	504	23.2539	47.8693	36.0537
PCON_02093	171	13.3811	17.5733	11.1768																																PCON_13900	264	60.9088	78.8849	64.2103
PCON_02096	391	3.0143	1.9128	2.54891																																PCON_13907	327	344.82	355.089	401.908
PCON_02099	263	5.07605	14.9328	10.3427																																PCON_13982	470	83.5291	85.0129	84.9591
PCON_02100	159	0.343573	0.189101	0.36064																																PCON_13998	357	31.0251	25.0931	31.9721
PCON_02106	113	0.243841	0.213828	0.538365																																PCON_14027	262	67.229	55.5477	70.9871
PCON_02107	71	11.9166	8.66665	8.03756																																PCON_14050	996	31.1542	32.6494	28.7598
PCON_02110	142	6.92617	7.16029	6.85819																																PCON_14070	246	88.999	106.807	84.1005
PCON_02111	450	13.332	20.4513	18.7118																																PCON_14071	296	27.7305	31.7328	28.1589
PCON_02113	26	0.363607	0.209318	0.550281																																PCON_14145	86	21.1842	22.347	24.2791
PCON_02115	93	0.0756106	0.43054	1.303																																PCON_14178	1039	124.156	165.413	147.991
PCON_02116	82	0.290433	0.520563	0.437735																																PCON_14188	353	41.526	37.5941	40.6417
PCON_02122	301	0	22.5269	0.0339585																																PCON_14194	1070	27.5791	28.777	25.7345
PCON_02125	171	2.14976	2.97534	2.00549																																PCON_14196	501	13.6242	15.2453	14.6933
PCON_02129	803	25.5642	29.5771	26.3916																																PCON_14248	386	52.2051	32.7242	46.1933
PCON_02131	876	1.84697	6.18803	3.52508																																PCON_14292	892	14.7807	27.976	17.6203
PCON_02133	87	0.3967	0.651306	0.566382																																PCON_14311	2217	10.9589	9.95882	9.98615
PCON_02135	24	0.665134	0.342743	0.458025																																PCON_14312	556	82.163	105.321	111.299
PCON_02136	38	1.17307	0.706854	0.240381																																PCON_14319	189	63.6412	66.9154	83.8994
PCON_02141	117	0.17226	1.81077	0.361225																																PCON_14366	401	46.6267	60.0787	62.4505
PCON_02143	125	0.716326	0.0589731	0.242145
PCON_02146	48	0.503457	0.313177	0.393193
PCON_02148	174	0.0157228	5.94936	0.0225585
PCON_02149	226	1.01604	4.78968	1.78675
PCON_02150	252	0.168872	10.8655	0
PCON_02151	302	0.034018	9.88904	0.0692599
PCON_02152	249	0.0422104	2.69931	0.0156254
PCON_02153	205	0	14.3182	0.0679534
PCON_02154	758	0.610277	3.58503	1.02805
PCON_02155	92	0.199674	88.7479	1.94716
PCON_02158	59	0.24408	1.68733	0.294313
PCON_02159	222	0.0258479	57.0712	0.0668475
PCON_02160	74	0.133626	258.519	4.92836
PCON_02161	618	0.0228064	7.62042	0.0653986
PCON_02162	83	0.0682425	0.211189	0.595029
PCON_02163	137	4.44126	8.78295	0.818283
PCON_02164	330	79.1338	71.4243	136.548
PCON_02165	72	0.055167	10.9606	0.889713
PCON_02166	71	0.242712	0.66298	0.891869
PCON_02167	124	0.0799445	0.0119745	0.938828
PCON_02168	40	0	0	0
PCON_02169	67	2.05786	22.5273	15.3576
PCON_02170	68	0.0648231	8.93365	0.0581284
PCON_02171	387	0.0634065	18.4096	0
PCON_02172	117	2.99136	11.2326	4.03206
PCON_02173	56	0.123332	1.10278	0.0293912
PCON_02177	68	20.1893	21.2768	14.3118
PCON_02179	159	0.136274	0.670974	0.0665205
PCON_02182	141	0.0702432	2.0322	0.114411
PCON_02186	69	0	0	0
PCON_02187	206	0.152236	0.676055	1.74869
PCON_02188	84	0.597888	2.5448	1.42893
PCON_02190	95	0.133285	0.114248	0
PCON_02191	310	0.00842661	20.1801	0.0622164
PCON_02192	302	0.241673	3.2811	0.175495
PCON_02193	595	12.6705	28.8757	15.9269
PCON_02194	234	0.297098	89.8073	0.27646
PCON_02195	102	0.383698	6.85192	0.267047
PCON_02197	56	0	0.120847	0.223366
PCON_02199	231	0.429435	27.006	0.543111
PCON_02201	503	10.5636	3.9554	8.87649
PCON_02208	171	0	0.876131	0.194796
PCON_02212	78	0.155469	1.67699	0.350855
PCON_02215	78	0	3.9887	0.208661
PCON_02217	389	10.8101	13.2144	9.90737
PCON_02220	382	95.6412	83.1125	110.803
PCON_02226	1355	0.242506	13.0567	0.883919
PCON_02227	1356	12.8605	51.7225	18.992
PCON_02230	41	0.106354	1.67186	0.190443
PCON_02231	99	20.7611	1.51199	5.59308
PCON_02235	95	0	2.21096	0
PCON_02236	219	0	0.883521	0.124432
PCON_02238	65	0.63516	0.887601	1.05875
PCON_02239	147	0.0267885	25.9848	1.20058
PCON_02241	96	0.816073	1.01391	0.861618
PCON_02242	118	18.2463	31.8669	15.6065
PCON_02244	126	15.3509	85.0902	19.2186
PCON_02245	816	49.9506	73.2233	47.9166
PCON_02247	59	0.24975	0.387473	0.535215
PCON_02249	101	1.01873	1.47739	1.20447
PCON_02251	620	67.476	101.571	82.1823
PCON_02252	148	1.74176	2.00351	1.07212
PCON_02253	149	0.795448	0.992954	0.796701
PCON_02254	109	4.3196	2.75243	2.37655
PCON_02258	90	3.04232	4.43743	2.8811
PCON_02260	48	11.0873	5.27275	10.864
PCON_02261	47	8.74678	3.61478	6.42989
PCON_02262	166	10.0269	3.74532	8.65323
PCON_02263	103	14.4388	7.05192	12.3626
PCON_02265	23	12.1045	17.0281	11.591
PCON_02270	24	0.0587353	1.37305	0.159445
PCON_02271	141	0.746032	0.431839	0.726657
PCON_02276	68	0.0451072	0.114727	0.200372
PCON_02287	62	5.76774	6.34334	0.875959
PCON_02288	194	13.9204	17.0302	11.771
PCON_02295	836	5.90938	26.5267	5.19907
PCON_02297	8	0.0465518	0.0319221	0.200372
PCON_02298	170	0.0767448	2.0357	0.16201
PCON_02299	104	11.3738	28.96	46.3807
PCON_02305	299	1.85881	9.91192	2.71067
PCON_02306	74	0.0189932	0.523022	0.0907112
PCON_02307	135	43.1965	72.8473	117.397
PCON_02308	37	0.535529	0.655949	0.692801
PCON_02315	117	0.356055	3.29785	0.148201
PCON_02324	208	2.72922	1848.44	0.780305
PCON_02325	38	0.432708	0.953846	0.352162
PCON_02331	33	0.0804795	0.306419	1.62796
PCON_02332	694	10.3692	12.0721	11.2026
PCON_02333	152	12.6482	25.385	67.6103
PCON_02336	302	76.2156	61.5472	86.4723
PCON_02337	107	9.02123	2.48167	6.3084
PCON_02338	257	0.0553642	0.22121	0.0937649
PCON_02339	480	11.633	17.0797	15.9938
PCON_02342	136	23.0877	31.9611	19.0666
PCON_02343	184	1180.78	821.757	995.716
PCON_02344	45	0.0657203	0.292705	0.0235732
PCON_02346	30	3.51339	4.57642	4.26071
PCON_02347	139	4.14009	4.13271	6.54113
PCON_02348	1079	0.132404	2.17565	0.160557
PCON_02349	157	1.73864	0.8401	0.841901
PCON_02353	41	1.94966	1.14032	1.98699
PCON_02355	105	1.83953	0.544631	1.29885
PCON_02356	358	22.6168	18.0047	18.5056
PCON_02357	408	27.0997	20.276	18.8588
PCON_02360	64	0.0479264	0.203503	0.354826
PCON_02361	690	24.0174	9.32436	35.5075
PCON_02363	85	1.47696	0.280673	0.223596
PCON_02365	71	3.33578	1.65262	3.40458
PCON_02366	187	191.016	37.1043	132.135
PCON_02369	30	1.02624	0.588896	0.263925
PCON_02372	41	0.0358747	7.63601	0.0531201
PCON_02373	80	0.168071	65.554	0.062216
PCON_02374	76	1.14895	1.13387	1.46458
PCON_02375	38	0.270931	0.671756	0.74803
PCON_02376	618	1.18321	24.1501	2.46081
PCON_02377	381	0.0507137	54.0322	0.0138736
PCON_02378	105	0	1.43306	0
PCON_02379	230	0	9.9714	0.0247733
PCON_02380	141	0.10761	2.66157	0.952809
PCON_02381	34	0	0.107878	0
PCON_02382	332	0.405743	1.8885	1.61859
PCON_02383	89	0.113868	0.752373	0.0326746
PCON_02384	131	0.320813	0.737293	0.171207
PCON_02386	31	0.198369	0.532198	0.790382
PCON_02389	42	0.478146	1.088	0.189649
PCON_02394	226	0.138893	0.962169	2.85821
PCON_02395	49	0.435367	1.18649	0.664752
PCON_02397	83	0.104748	0.436568	6.8048
PCON_02403	239	0.5182	98.5784	0.452171
PCON_02405	103	2.60607	2.48195	2.3068
PCON_02412	563	13.0617	8.59353	17.5538
PCON_02418	80	112.032	97.7203	108.613
PCON_02429	41	0	0.562423	0.0235732
PCON_02430	206	0	0.164107	0.131832
PCON_02431	70	0.130715	0.500978	0.219481
PCON_02432	119	0.576968	3.82661	1.03493
PCON_02433	46	6.80366	5.97216	15.3385
PCON_02434	71	4.78355	6.21575	13.8569
PCON_02436	260	3.88443	0.616831	0.678532
PCON_02437	264	0.0873025	4.70536	0.238411
PCON_02438	345	0.218423	14.1289	6.43315
PCON_02440	57	0.821536	0.896227	1.09284
PCON_02443	308	0.727355	0.803875	1.05137
PCON_02446	128	61.4039	30.3561	35.3299
PCON_02451	73	0.0365153	0	0
PCON_02452	127	0.174283	1.80131	0
PCON_02453	275	236.46	114.356	206.886
PCON_02457	140	0.299917	0.738369	0.541101
PCON_02458	313	258.628	164.279	310.172
PCON_02459	68	2.52391	4.65184	3.73886
PCON_02460	50	0.23945	1.83223	0.223726
PCON_02461	176	0.586358	0.458399	0.793076
PCON_02462	195	43.0939	53.1507	66.4649
PCON_02463	29	3.86066	1.24527	4.6952
PCON_02464	211	121.058	95.0027	106.16
PCON_02465	174	26.3998	41.1891	19.3011
PCON_02466	94	2.00304	3.42783	1.98639
PCON_02467	421	21.6785	33.2641	24.8129
PCON_02469	61	0.750378	0.380237	0.504269
PCON_02472	656	16.3749	8.85397	12.1732
PCON_02473	8	0	0	0
PCON_02474	328	26.1538	19.5026	30.988
PCON_02480	42	0	1.79765	0
PCON_02483	915	0.622424	277.337	0.555386
PCON_02485	223	0.157344	21.2693	0.0669682
PCON_02486	853	6.20803	4.75824	4.01348
PCON_02488	394	3.00903	3.56953	3.09663
PCON_02491	128	0.0886182	0.814194	0.298549
PCON_02492	132	0.160086	2.02094	0.31698
PCON_02494	1728	6.63925	8.1983	6.54542
PCON_02497	105	0.479837	0.726283	0.401745
PCON_02498	698	0.403837	31.2987	1.39896
PCON_02499	182	16.0269	3.75639	3.75119
PCON_02500	241	5.48126	3.35552	17.191
PCON_02501	245	0.042552	5.68309	0.112744
PCON_02502	111	0.0710873	11.0368	0.0350866
PCON_02503	100	30.4971	53.8971	22.6882
PCON_02504	329	1.02896	1.44404	0.793714
PCON_02508	59	0	0.278047	0.02241
PCON_02509	102	0.0660784	1.62163	0.102435
PCON_02510	44	0	0.481389	0
PCON_02511	70	0.470013	0.306037	0.128163
PCON_02512	24	0.496848	0.0244558	0.639812
PCON_02513	61	2.03712	0.898767	1.6014
PCON_02514	72	6.18508	2.97167	6.04622
PCON_02516	121	0	3.1495	0.0279207
PCON_02517	253	4.39916	5.15785	2.08346
PCON_02519	593	281.893	178.167	289.822
PCON_02521	180	0.715091	21.2227	0.0902813
PCON_02523	21	0.373228	0	0.0297496
PCON_02525	148	0.137634	0.330567	0.05621
PCON_02526	86	0.375713	0.71487	0.371029
PCON_02528	6511	20.3803	23.5267	19.2209
PCON_02529	1025	9.87046	11.3596	11.4894
PCON_02530	144	0.458666	0.574806	1.21895
PCON_02533	238	0.318387	0.0801878	0.0190831
PCON_02537	42	0.468978	0.319283	0.744105
PCON_02539	81	67.035	65.6083	85.6941
PCON_02541	47	0.958583	1.55004	0
PCON_02542	146	2.5981	1.79851	0.876529
PCON_02545	1207	0.0618158	9.54523	0.139285
PCON_02546	312	0.0844523	22.0762	0.0889122
PCON_02550	71	0.169217	9.0041	0.686632
PCON_02551	530	7.0254	3.96342	5.9632
PCON_02553	674	0.654386	0.639975	0.912612
PCON_02556	303	0.0566346	3.40269	1.10625
PCON_02557	242	1.15606	0.463436	18.8806
PCON_02558	264	0.682574	1.88758	6.5111
PCON_02559	128	0.0247307	0	1.61446
PCON_02560	143	0.184079	0.100963	2.45133
PCON_02561	44	0.0668773	0.485607	0
PCON_02565	319	1.24144	1.71502	16.147
PCON_02570	45	0.0652686	0	0.249506
PCON_02571	410	12.2593	8.83562	11.3473
PCON_02572	74	13.8376	9.0121	23.0728
PCON_02576	155	17.0938	16.4227	20.2106
PCON_02581	8	0.574345	1.75318	1.34805
PCON_02582	71	11.5639	11.011	25.3731
PCON_02585	146	3.49396	12.8397	1.89137
PCON_02589	774	18.2037	10.0719	34.9924
PCON_02590	11	0.0138032	0.784664	0.0495106
PCON_02591	165	0.762297	5.60422	0.535475
PCON_02592	49	0	0.0870666	0
PCON_02597	813	28.2942	32.9671	29.055
PCON_02603	67	0.210285	0.74407	0.03055
PCON_02604	459	29.7726	16.53	35.0511
PCON_02605	19	0.36063	0.0658347	0
PCON_02608	617	38.9884	30.6258	173.085
PCON_02613	65	0.119218	0.709635	0.0432092
PCON_02614	85	1.92448	0.561614	0.423643
PCON_02615	99	0	0.92105	0.0296848
PCON_02616	142	77.2496	95.852	84.7461
PCON_02619	556	0.2801	8.78038	0.179847
PCON_02621	27	0	1.146	0
PCON_02623	32	8.61978	17.4162	8.65301
PCON_02627	34	0.499673	0.516692	0.324803
PCON_02628	30	0.944689	0.511285	0.476064
PCON_02629	116	4.38193	6.91043	5.44706
PCON_02631	416	52.2045	41.4747	43.8454
PCON_02632	45	0.959434	2.07961	0.0581141
PCON_02633	160	13.9024	6.53696	8.8635
PCON_02634	76	1.7147	0.477515	0.654084
PCON_02636	162	0.319603	2.23737	0.0445271
PCON_02638	613	285.663	545.833	266.834
PCON_02639	73	11.2235	24.8603	8.19546
PCON_02640	69	1.53967	2.75352	1.34419
PCON_02641	63	3.482	16.7759	3.19437
PCON_02645	130	14.1627	1.14377	19.3641
PCON_02648	35	0	0.839445	0.0335599
PCON_02650	71	1.72209	7.81558	1.69219
PCON_02653	140	0.109985	40.3299	0.0912409
PCON_02656	126	2.0636	3.34486	2.85361
PCON_02658	47	0.90975	1.21662	1.6958
PCON_02661	456	433.164	483.541	444.421
PCON_02662	67	0	0	0
PCON_02667	236	171.311	37.7535	116.657
PCON_02672	18	1.48017	1.38773	1.17626
PCON_02673	48	0.152349	0.706667	0.180468
PCON_02676	314	318.388	46.5917	65.0122
PCON_02679	372	16.9106	6.75195	14.1126
PCON_02682	18	0	0.130639	0
PCON_02683	17	0.860499	0.218894	0.447408
PCON_02684	78	22.122	124.459	7.40131
PCON_02685	31	1.19954	4.05089	0.889919
PCON_02687	400	3.82468	146.907	2.05415
PCON_02688	95	1.8562	1.73309	1.02393
PCON_02692	53	11.1072	14.5731	32.6424
PCON_02693	45	1.74001	0.568558	0.186028
PCON_02694	374	29.8774	39.4491	26.1698
PCON_02696	126	1.50753	0.590154	24.5246
PCON_02697	88	3.0676	0.759247	33.0864
PCON_02698	1226	2.31722	13.3926	77.2651
PCON_02699	259	0.914629	1.68937	6.42436
PCON_02700	38	0.328239	0.365422	0.290266
PCON_02701	300	541.484	407.612	271.259
PCON_02702	123	1.20045	1.86682	8.29646
PCON_02703	21	0.258379	0.0816691	1.37864
PCON_02704	446	3.5938	11.3924	7.00638
PCON_02706	41	0.282143	1.21756	0.350866
PCON_02708	79	1.96155	2.34368	1.85637
PCON_02710	114	3.03645	2.49153	3.95033
PCON_02711	259	3.11829	6.19151	5.98144
PCON_02712	71	0.0432012	1.14845	0.191906
PCON_02714	1247	0.450172	7.93048	0.44958
PCON_02716	99	1.45564	1.3489	2.03585
PCON_02717	113	93.8485	99.6431	146.517
PCON_02719	40	0.0457666	0.288508	0.0328321
PCON_02722	84	10.2759	59.1086	28.146
PCON_02725	140	0.0664293	0.204323	0.302415
PCON_02726	250	0	2.14462	0
PCON_02727	116	2.03307	3.2996	1.55014
PCON_02730	82	2.90736	0.849668	5.88532
PCON_02731	314	162.805	38.4275	48.9492
PCON_02732	36	1.95989	1.0964	0.35169
PCON_02733	69	8.23315	1.43862	3.38504
PCON_02734	412	6.88547	16.87	3.83974
PCON_02736	10	0.0315132	0.659772	0
PCON_02737	18	1.23534	1.22304	0.33527
PCON_02738	53	2.77241	2.53946	0.569132
PCON_02739	63	9.24395	4.41558	2.29666
PCON_02740	115	1.01164	16.2711	1.62871
PCON_02741	121	27.8087	33.1081	32.1892
PCON_02743	108	2.67853	0.149573	0.346814
PCON_02746	334	0.518419	2.19744	0.754663
PCON_02747	124	0.549351	1.80108	0.207631
PCON_02748	224	47.7781	24.1637	42.871
PCON_02749	25	0.929266	3.79569	0.811315
PCON_02750	17	0.435153	0.842007	0
PCON_02751	1112	0.463913	7.10236	0.737247
PCON_02752	580	108.853	159.161	100.087
PCON_02754	453	1.0064	17.7905	17.5911
PCON_02756	165	0.109858	0.354446	0.0904452
PCON_02758	139	9.27767	8.50649	5.08143
PCON_02759	44	9.7326	9.46214	4.37218
PCON_02765	155	0.630125	36.2575	0.396629
PCON_02766	288	0.237036	12.8567	0.230611
PCON_02767	16	0.622854	0.290229	0.131465
PCON_02768	97	0.25459	0.557994	0.205634
PCON_02772	188	6.08198	16.406	14.7264
PCON_02775	65	0.330323	0.62028	0.0349367
PCON_02776	157	0.996135	4.94736	0.245619
PCON_02777	439	0.00633737	62.1538	0.0732714
PCON_02779	1476	22.2216	13.9618	19.1205
PCON_02781	78	0.186131	0.337179	0.666864
PCON_02784	73	0.802374	2.52133	1.8606
PCON_02785	91	0.407253	2.78596	2.59337
PCON_02788	132	0.772545	26.5676	0.87555
PCON_02790	175	4.42406	6.29925	9.89001
PCON_02792	158	3.30664	3.57917	6.31878
PCON_02796	452	31.8835	25.0702	22.6647
PCON_02806	178	143.922	168.926	135.836
PCON_02813	958	34.0638	44.5674	26.5525
PCON_02815	301	4.41286	12.761	3.24439
PCON_02818	92	0.380071	0.868521	0.96407
PCON_02819	127	0.0754251	0.298728	0.111683
PCON_02820	63	0.100493	0	0.0360458
PCON_02821	105	0.0885724	0.532998	0.215683
PCON_02822	22	0.909634	0.632514	0.293799
PCON_02825	600	4.53592	14.3365	7.29749
PCON_02830	45	0	0.883152	0.0950892
PCON_02832	69	0.0252569	6.75391	0.328497
PCON_02833	99	0.781006	0.488628	1.36721
PCON_02834	86	1.74797	1.33685	2.84393
PCON_02836	81	0.530393	0.99633	1.38904
PCON_02837	71	0.359172	0.447423	0.23123
PCON_02838	106	0.638071	0.35715	0.545959
PCON_02839	473	14.1726	1.42081	3.9637
PCON_02840	73	1.81317	2.07206	1.06191
PCON_02841	59	0.274919	0.195707	0.0869925
PCON_02842	87	1.69325	1.90478	1.11193
PCON_02844	71	0.673706	1.01352	2.28124
PCON_02846	30	0.979263	0.474661	0.899603
PCON_02847	50	0.387739	0.0559241	0.0976724
PCON_02848	93	0.116202	0.514097	0.224175
PCON_02849	14	1.85688	4.67416	1.95751
PCON_02850	892	34.764	19.3023	18.0526
PCON_02851	171	6.97199	38.5426	1.78163
PCON_02853	63	2.1759	1.68448	1.2246
PCON_02854	57	0.365673	0.842186	0.133277
PCON_02855	81	7.04386	7.22741	3.01929
PCON_02860	106	3.61726	2.07773	2.41411
PCON_02862	103	12.3283	6.06742	7.41106
PCON_02864	33	0	0.459278	0
PCON_02868	49	0.151816	0.290032	0.423784
PCON_02870	118	0.0519879	147.056	1.8425
PCON_02871	237	0.386423	5.36732	2.24052
PCON_02873	71	0	0	0
PCON_02875	161	0.139801	0.821906	0.0551223
PCON_02878	228	32.6363	22.3559	42.6889
PCON_02879	32	0	0.194391	0.592678
PCON_02880	69	0	0.213798	0.112825
PCON_02881	88	0.741551	0.987043	0.270615
PCON_02884	193	2.47207	1.24794	1.06562
PCON_02885	259	0.522896	0.242967	0.440558
PCON_02886	32	0	0.381518	0.17893
PCON_02888	138	0.0530737	5.44779	0.415602
PCON_02890	134	4.64076	7.95356	3.89224
PCON_02891	494	1.08	15.0587	1.17247
PCON_02893	632	0.0719822	8.89181	0.110034
PCON_02895	113	0.425894	5.24243	0.0128299
PCON_02899	78	106.654	106.496	108.375
PCON_02902	670	25.0177	23.1805	26.3333
PCON_02905	19	0	0.0606505	0.0577343
PCON_02906	42	0	0.253121	0.200498
PCON_02907	31	0.0887531	0.316047	0.0636697
PCON_02908	65	0	0.0400072	0
PCON_02909	81	0	0.308849	0
PCON_02910	160	0	0	0
PCON_02911	254	54.1107	50.6632	29.5614
PCON_02912	38	1.03081	1.91656	1.2084
PCON_02917	323	0.293692	316.077	3.65335
PCON_02918	71	0.00941849	3.35436	0.0767034
PCON_02919	88	2.17671	1.2157	9.63309
PCON_02921	90	0.869574	1.35527	0.760232
PCON_02923	49	0.282607	0.338534	0.191994
PCON_02924	90	0.152097	12.6357	0
PCON_02926	57	8.44301	0.0583174	1.67204
PCON_02928	69	0.231624	0.34895	0.215557
PCON_02929	79	0	0.53872	0.0266119
PCON_02930	237	0.0235041	1.92602	0
PCON_02931	73	0.854884	2.22727	3.87875
PCON_02934	354	24.3537	9.39237	0.882761
PCON_02941	158	6.86152	2.55316	4.10049
PCON_02945	133	13.2387	11.7478	14.3607
PCON_02948	528	0.0720217	10.8997	0.494781
PCON_02949	113	0	1.16867	0.0630801
PCON_02953	35	1.96205	8.09295	3.04396
PCON_02955	222	0.226311	17.2715	0.634961
PCON_02956	238	0.103306	1.74912	0.745949
PCON_02957	17	0	0.294113	0
PCON_02960	31	44.8726	34.7885	30.1055
PCON_02962	45	0.0596555	1.07153	0.0662495
PCON_02965	342	12.9522	2.85869	18.4148
PCON_02967	151	0.435399	0.461555	0.137242
PCON_02968	197	3.81579	0.604802	2.74073
PCON_02972	83	0.143263	1.11909	0.0298415
PCON_02973	380	0.50286	1.15261	0.813505
PCON_02974	124	41.0015	38.2976	40.3012
PCON_02975	330	27.395	25.6645	28.1015
PCON_02978	182	33.5997	22.2323	17.807
PCON_02979	698	36.3061	20.3314	21.5664
PCON_02980	86	0.150469	0.517889	0.429898
PCON_02982	222	0.799187	169.299	0.317155
PCON_02983	779	84.9741	69.5138	130.064
PCON_02984	273	52.4206	49.0696	121.46
PCON_02986	291	37.506	165.908	58.4388
PCON_02987	163	225.611	2.41533	53.4054
PCON_02989	433	160.691	48.7674	91.0619
PCON_02994	1118	39.2982	53.9806	43.2882
PCON_02996	363	27.8005	52.5187	36.2111
PCON_02999	36	0	0.130567	0.0285048
PCON_03001	35	0.327532	5.05582	0.195412
PCON_03002	100	0.0464741	0.111802	0.355229
PCON_03003	114	0	1.46106	0.0398401
PCON_03008	122	0.857502	0.455065	2.9364
PCON_03009	87	0.466564	1.3064	1.45244
PCON_03010	123	0.597171	0.476476	0.798109
PCON_03012	110	7.3813	10.1461	8.57506
PCON_03014	200	41.373	48.2584	58.0231
PCON_03021	10	8.50978	6.82444	11.8045
PCON_03022	691	1.87735	3.3245	3.14691
PCON_03023	766	0.0150381	29.4644	0.030517
PCON_03025	31	0.39504	14.6845	0.284171
PCON_03029	79	0	0.155317	0.305044
PCON_03030	65	0.502488	2.05496	1.36832
PCON_03031	113	0.0558622	13.5462	0.0905797
PCON_03035	68	0.0643836	0.0793363	0
PCON_03036	145	0.337263	1.24108	0.42628
PCON_03037	72	0.312973	0.686668	0.570473
PCON_03043	110	5.48833	5.81536	15.5372
PCON_03044	186	0.0494724	0.496738	0.20722
PCON_03045	101	0.128332	85.4006	0.0244662
PCON_03046	181	1.13198	2.29681	1.30621
PCON_03047	76	2.55722	3.69552	2.80125
PCON_03059	182	0.116692	1.61179	0.0105459
PCON_03061	95	0.554812	1.24268	0.970108
PCON_03063	158	0.0893385	2.82222	0.132285
PCON_03064	224	0.0811411	10.5884	0.145158
PCON_03065	130	0.637052	277.165	0.540563
PCON_03066	97	0.195806	12.7223	0.0234112
PCON_03067	87	0	0.647962	0
PCON_03068	166	0.0381389	0.0626619	0
PCON_03072	294	0.0430684	0	0.0077241
PCON_03073	93	0.0360857	62.2102	0.0355
PCON_03074	133	126.214	42.4983	62.8719
PCON_03075	72	0.696883	10.3236	0.367368
PCON_03076	102	15.0608	84.7157	70.1212
PCON_03077	108	0.0978922	10.2411	0.238027
PCON_03079	46	0	0.318001	0.184959
PCON_03080	58	10.3592	2.34277	8.63201
PCON_03081	105	2.98408	4.08057	4.29131
PCON_03083	233	247.298	194.854	280.401
PCON_03084	59	0.678334	5.4317	3.40791
PCON_03085	96	0.35514	3.83603	0.441654
PCON_03089	263	54.4756	127.136	73.4308
PCON_03090	31	5.58659	18.6184	20.8532
PCON_03091	130	0.117333	0.742163	1.27773
PCON_03095	1003	24.4838	37.235	24.9695
PCON_03096	297	0.51032	76.052	0.0704765
PCON_03106	494	0.386952	3.29376	0.0412467
PCON_03108	70	0.822875	0.504039	0.516016
PCON_03110	984	24.0988	25.0649	21.0556
PCON_03113	121	2.49199	4.13726	2.92847
PCON_03114	16	0.0389204	1.37565	0
PCON_03115	77	0	1.25431	0.0542841
PCON_03118	224	4.06933	3.09641	3.84959
PCON_03120	611	15.3934	15.1389	12.4989
PCON_03121	41	0.105854	0.290942	0.0307569
PCON_03123	62	8.6974	3.21746	10.8198
PCON_03125	38	0.0956038	0.358043	0.088476
PCON_03128	82	1.3356	2.56059	0.586839
PCON_03129	72	4.09221	6.41407	2.33037
PCON_03132	690	1.37903	6.01111	10.9367
PCON_03133	52	0.174547	0.0654894	0.527957
PCON_03135	20	0	0.206682	0
PCON_03136	74	0.0246664	0.128448	0.147379
PCON_03137	102	0.550598	0.991924	1.07918
PCON_03138	108	3.93533	3.16622	3.10558
PCON_03140	66	0.195275	1.05111	0.119479
PCON_03141	491	14.3876	15.3526	25.8701
PCON_03149	168	56.4744	30.5494	36.432
PCON_03151	142	0.323724	0.446295	1.10363
PCON_03153	31	0	0.537997	0.126347
PCON_03154	19	0.396252	0.865639	0.0651928
PCON_03155	113	0	0.750029	0.0384896
PCON_03156	23	0.0955683	0.644752	0.171832
PCON_03157	83	0	0.303608	0.157064
PCON_03159	120	0.0709011	5.06636	0.00571052
PCON_03160	46	0	0.769405	0.0987341
PCON_03161	26	0.38231	2.35477	0.143282
PCON_03162	107	0.890694	6.88693	0.674448
PCON_03164	181	0.174891	2.48223	0.0250926
PCON_03165	437	1.33838	8.25101	1.80606
PCON_03167	301	0.262591	4.13456	1.50724
PCON_03168	43	0.196829	1.10294	0.827675
PCON_03170	1016	27.6085	24.7983	30.3856
PCON_03173	72	0.0582396	0.592927	0.157707
PCON_03175	53	0.870072	0.213802	0.339344
PCON_03176	46	0.786151	0.492569	0.491839
PCON_03177	50	0.728128	1.24538	0.689145
PCON_03179	29	0.672039	0.40587	0.320685
PCON_03184	43	0.232959	1.11974	0
PCON_03185	48	0.16057	1.13798	0.262616
PCON_03191	49	0.0194602	0	0
PCON_03194	381	44.5977	41.8987	37.4463
PCON_03195	84	0.275114	1.01566	0.1836
PCON_03197	1152	13.6602	22.4517	12.4536
PCON_03199	7	1.03469	0.938096	0.425374
PCON_03201	160	28.9271	7.11222	20.0177
PCON_03202	30	72.3345	55.9252	75.7385
PCON_03204	62	5.6318	9.44756	7.24525
PCON_03206	730	0.409342	32.286	0.84182
PCON_03208	432	0	1.05863	0.00525668
PCON_03210	575	23.8872	18.169	17.7327
PCON_03211	58	0.0600271	0.409414	0.127478
PCON_03212	244	3.8281	11.7035	23.0069
PCON_03216	35	0.0636807	12.2498	0.0235732
PCON_03217	151	1.49481	1.16805	0.873498
PCON_03218	162	0.132537	1.71894	0.214301
PCON_03219	107	0.343075	0.243599	0.0667989
PCON_03223	42	0	5.30635	0
PCON_03225	113	1.70215	1.75425	0.912015
PCON_03226	81	33.2719	22.4341	43.5876
PCON_03227	38	0	10.0682	0.0344654
PCON_03228	70	0.0253495	6.99961	0.293086
PCON_03229	91	0.369633	179.245	4.11578
PCON_03230	399	0.340709	0.961099	0.382575
PCON_03233	157	27.0717	21.0146	30.4408
PCON_03234	250	0.330811	0.858265	0.170122
PCON_03236	257	21.0242	31.0972	27.4514
PCON_03239	401	0.193305	14.0488	0.177663
PCON_03246	104	0.030404	37.961	2.78517
PCON_03247	159	0.0771645	13.9869	0.2563
PCON_03248	108	0.372849	1.65109	0.601999
PCON_03249	254	8.73081	12.3223	11.9832
PCON_03250	106	2.04314	2.23588	2.27028
PCON_03251	245	2.86968	4.44686	3.079
PCON_03253	16	0.0411107	0.28191	0.432281
PCON_03254	96	0.215879	3.21696	1.03149
PCON_03255	197	0.928029	0.376548	23.1519
PCON_03256	66	1.40126	2.57562	4.26418
PCON_03257	11	0.280154	0.223674	0.0678563
PCON_03261	143	16.4959	12.6735	16.623
PCON_03262	69	0.814999	2.29922	3.1306
PCON_03263	1225	25.826	53.5276	33.3847
PCON_03264	37	1.24902	4.21466	1.28399
PCON_03266	168	0	0.325319	0.0314785
PCON_03269	299	0.19079	11.493	0.280371
PCON_03273	29	0.322699	0.151484	0
PCON_03276	120	0.370609	1.04258	0.745702
PCON_03277	521	0.191026	13.8847	0.901763
PCON_03278	23	249.91	72.0053	137.287
PCON_03290	333	0.939096	74.2405	1.66301
PCON_03292	739	18.0898	12.9735	20.5479
PCON_03296	146	1.90847	1.6823	2.01648
PCON_03297	39	2.64091	0.97676	0.814984
PCON_03298	81	0.996584	1.24403	0.660556
PCON_03302	241	0.299171	3.837	0.284379
PCON_03303	98	0	0.292146	0.216927
PCON_03304	242	0.140302	7.42883	1.13619
PCON_03305	192	0.439537	34.229	0.299267
PCON_03306	421	10.7851	19.3145	16.1158
PCON_03307	337	0.0273052	4.60279	0.495975
PCON_03308	379	0.11935	2.5726	1.00013
PCON_03309	160	0.0111988	5.08171	0.0321352
PCON_03310	458	0.0694834	2.52447	0.0155221
PCON_03311	545	0.496635	7.13837	0.885641
PCON_03312	107	0.0749643	11.3432	0.124496
PCON_03313	161	7.75782	24.2835	7.63363
PCON_03314	421	0.0291429	2.48733	0.0215761
PCON_03315	137	0	4.39203	0.0792314
PCON_03316	1114	0	5.54723	0.0142416
PCON_03323	88	0.522715	1.59568	0.195361
PCON_03324	117	0.906151	1.76402	0.618862
PCON_03326	107	11.9264	10.2188	10.0321
PCON_03328	474	154.97	117.446	79.0137
PCON_03329	58	0.0360004	1.42054	0.325249
PCON_03330	240	1.14599	8.45561	8.49422
PCON_03334	35	20.2677	22.4155	22.5506
PCON_03335	42	0	1.1763	0.149523
PCON_03336	482	0.355097	1.29897	0.130176
PCON_03337	813	50.1121	40.8743	37.7264
PCON_03339	369	35.5944	53.9917	61.1146
PCON_03347	83	5.57402	8.5211	2.34202
PCON_03349	529	34.8245	29.7151	30.8134
PCON_03353	789	29.8289	31.195	27.0611
PCON_03354	109	0.717418	0.749022	0.48299
PCON_03355	109	0	0.089207	0.111989
PCON_03358	1297	69.6568	51.9103	62.9833
PCON_03359	21	0.0836703	0.171837	0.319851
PCON_03360	100	0.0389204	0.101337	0.89748
PCON_03361	83	0	0.311826	0.407757
PCON_03364	138	0.0327468	28.973	0.0188199
PCON_03365	338	0.237118	2.61156	0.300091
PCON_03366	257	0.478274	8.94419	0.609239
PCON_03367	118	0.200232	2.03121	0.135494
PCON_03368	1989	0.048452	2.63701	0.033256
PCON_03369	159	0	1.89046	0
PCON_03370	138	0.0229386	0.691157	0
PCON_03371	502	4.28653	6.03866	3.2014
PCON_03372	456	0.244093	2.49041	0.0763374
PCON_03373	50	0.299197	4.32831	1.12892
PCON_03374	97	0.138974	0.260207	0.472084
PCON_03375	422	0.385409	5.68517	1.1622
PCON_03376	260	0.121751	0.874136	0.116058
PCON_03377	193	0.103625	3.19945	0
PCON_03378	41	0	0.817276	0
PCON_03379	225	0	3.48656	0
PCON_03380	161	0	5.10304	0.230122
PCON_03381	262	1.47061	1.10657	1.2826
PCON_03382	116	2.00352	1.80851	2.15261
PCON_03383	85	0.284603	0.447598	0.38324
PCON_03385	93	5.06809	3.92653	2.35076
PCON_03386	450	0.028138	2.09077	0.0201856
PCON_03387	105	0	17.1108	0.0287381
PCON_03388	182	0	2.06462	0.0686642
PCON_03389	303	0	11.468	0.0165493
PCON_03390	124	0.0209371	1.76291	0
PCON_03391	341	0	8.27739	0.0399569
PCON_03392	215	0.0437132	26.7056	0.038632
PCON_03393	82	0.029941	2.33032	0.180828
PCON_03394	102	4.4755	98.8401	2.8061
PCON_03395	98	2.54283	1.66537	2.27099
PCON_03396	238	0.549112	10.1864	0.367425
PCON_03397	135	8.51117	6.97636	6.93348
PCON_03398	246	6.2846	5.90301	4.65231
PCON_03399	289	0.128041	13.6619	1.12581
PCON_03400	199	0	3.09514	0.106299
PCON_03401	126	0	6.96935	0.0393795
PCON_03402	233	0.335432	5.88535	0.343925
PCON_03403	240	0	1.96301	0.0473101
PCON_03404	257	0.0716098	0.508196	0.853837
PCON_03405	233	40.9792	158.479	55.9116
PCON_03406	68	9.799	95.8175	22.0128
PCON_03411	32	0	2.86903	0.061653
PCON_03415	34	0.418784	1.21431	0.594909
PCON_03416	102	42.118	1.8143	22.3053
PCON_03417	103	5.64054	0.454307	2.49364
PCON_03418	626	47.6766	32.53	30.6928
PCON_03419	134	0.982466	3.34757	1.77611
PCON_03422	30	1.68804	2.01129	1.59234
PCON_03425	277	46.4232	37.095	48.7408
PCON_03428	46	0.267886	0.220412	18.324
PCON_03429	71	1.06712	1.77611	2.00156
PCON_03431	33	1.03148	2.38669	1.05822
PCON_03432	23	1.7806	2.35549	2.57559
PCON_03436	65	0.127141	21.7379	0.457597
PCON_03437	132	0.1764	6.35984	0.128415
PCON_03438	122	0.13331	43.1568	1.38773
PCON_03441	112	0	3.06876	0
PCON_03443	50	0.315498	0.114727	0.328791
PCON_03444	112	12.1318	17.1494	14.6005
PCON_03446	236	0.209833	5.89296	3.53631
PCON_03447	244	0.0377126	105.793	0.080575
PCON_03450	95	0	3.21475	0.0170316
PCON_03452	186	0	0.932813	0.524656
PCON_03453	161	0.824759	8.34942	0.581403
PCON_03462	62	0.202158	37.9048	0.774767
PCON_03463	241	0	6.40182	0.0258381
PCON_03464	39	0.0323335	2.61586	0.0638892
PCON_03465	65	0.0555567	6.80162	0.127252
PCON_03466	100	0.17319	7.61743	1.01082
PCON_03467	281	0	0.33186	1.85021
PCON_03468	72	0.175863	0.246854	0.0946202
PCON_03469	186	20.314	21.496	22.8435
PCON_03471	55	0.034099	9.97201	0.236075
PCON_03472	68	0.039493	0.536001	0.271963
PCON_03474	52	0.0465917	1.08351	0.137978
PCON_03475	114	0.250292	3.34872	0.281991
PCON_03476	40	0.136324	2.58809	0.176279
PCON_03477	244	0.951207	26.6921	0.652651
PCON_03478	461	1.21772	20.3082	0.678575
PCON_03480	714	71.9121	76.8047	63.4867
PCON_03484	141	0.0652614	0.307746	0.0161056
PCON_03485	221	0	0.0196444	0.020551
PCON_03491	66	0.82811	0.849883	0.298571
PCON_03492	57	2.38688	2.7136	1.70239
PCON_03493	98	0.67986	1.11315	0.48736
PCON_03498	208	2.90948	2.14783	2.15259
PCON_03499	70	3.19084	1.3391	3.54632
PCON_03500	265	0.30347	0.643468	0.537693
PCON_03501	177	1.16372	1.90644	1.82552
PCON_03502	20	0	0.260047	0.170316
PCON_03507	42	0	0	0
PCON_03508	108	0	19.2104	0.055966
PCON_03514	111	3.80417	46.9665	6.84012
PCON_03515	357	0.349735	3.89019	4.18943
PCON_03516	932	0.146085	44.0082	0.16009
PCON_03519	645	48.1791	67.2681	53.0913
PCON_03520	293	9.95206	15.7425	13.0677
PCON_03521	34	13.4382	19.1722	17.4888
PCON_03522	641	0.0330786	20.8643	0.0159298
PCON_03525	87	4.39871	0.697971	2.42302
PCON_03528	109	0.0554329	11.4773	0.0511598
PCON_03530	16	0.647367	1.89602	0.638263
PCON_03531	130	2.06087	2.76252	2.4829
PCON_03536	926	61.3479	43.4547	47.3846
PCON_03537	139	0.0903875	0.2528	0.0651258
PCON_03538	157	53.7299	64.8085	26.7391
PCON_03539	36	0.124139	0.529972	0.0730579
PCON_03540	193	0.0149018	5.86045	0.0661958
PCON_03547	14	115.738	266.379	129.51
PCON_03548	59	0.261747	0.600987	0.401651
PCON_03549	48	0.987335	1.0133	0.889232
PCON_03550	211	1.01555	0.784388	0.628044
PCON_03551	18	0.167307	0.771361	0.379405
PCON_03552	558	3.02612	2.49165	3.87082
PCON_03553	235	1.57926	1.4337	2.49816
PCON_03554	83	1.27974	0.687615	0.742592
PCON_03555	890	8.0392	28.5601	8.70322
PCON_03559	107	0	0.930349	0.0208977
PCON_03560	114	0.169395	157.253	11.2301
PCON_03567	93	0.0786472	0.354032	0
PCON_03570	236	1.55881	388.033	8.23943
PCON_03575	90	2.68645	3.36394	3.7786
PCON_03581	389	0.789207	7.28265	6.84809
PCON_03582	84	3.99773	3.25437	2.09793
PCON_03583	410	4.94912	3.41562	2.17833
PCON_03584	169	3.75258	4.02662	1.59379
PCON_03585	117	3.02652	3.15402	1.82324
PCON_03589	54	0.296772	1.02075	0.243813
PCON_03591	102	0.301607	0.975408	0.692518
PCON_03594	413	0.0301831	0.106106	0.0347237
PCON_03595	125	15.2724	5.88162	11.5685
PCON_03596	96	13.5483	4.69629	10.0725
PCON_03602	783	0.10765	4.89725	0.0405636
PCON_03603	22	0.215976	0.0760169	0.15905
PCON_03605	59	3.82753	2.56384	2.46554
PCON_03608	117	1.67734	1.35602	2.91193
PCON_03609	17	17.3473	8.2281	11.8421
PCON_03610	76	29.7753	21.2479	20.9959
PCON_03611	1039	61.5538	47.9238	58.862
PCON_03613	272	17.2578	12.8875	25.5071
PCON_03617	198	95.734	79.9565	72.7287
PCON_03619	378	11.1583	10.8791	11.3192
PCON_03620	106	2.26983	5.81131	5.57217
PCON_03622	425	39.2452	7.06078	25.7549
PCON_03623	425	28.8827	6.25395	17.508
PCON_03624	163	0.027289	19.9156	0.228081
PCON_03625	496	7.07966	12.5126	24.6475
PCON_03627	122	0.121751	2.41078	0.105833
PCON_03628	248	0	8.24252	0
PCON_03629	67	0	3.94405	0.151729
PCON_03630	614	0	5.58959	0.0210159
PCON_03631	261	0.0905605	9.50332	0.076301
PCON_03633	145	2.6258	12.3826	7.36717
PCON_03634	183	0.069066	5.4267	1.38816
PCON_03635	110	1.70498	260.753	1.57235
PCON_03638	266	126.148	13.1397	188.586
PCON_03642	282	17.4436	1.7066	9.39171
PCON_03643	89	0.560687	13.479	4.65184
PCON_03653	313	64.0731	50.1533	42.5155
PCON_03654	793	9.93252	5.20165	7.11498
PCON_03656	95	6.31869	4.28645	2.67985
PCON_03658	315	1.4962	2.0854	0.993959
PCON_03659	525	35.2581	292.476	45.7174
PCON_03660	41	0.0344639	0.799301	0.0765467
PCON_03664	67	0.155524	0.296951	0.0383811
PCON_03665	584	0.927774	4.44181	0.886673
PCON_03674	107	0.376685	4.68886	0.486639
PCON_03675	91	0	14.8387	0.301223
PCON_03676	121	0	9.7674	0.0382304
PCON_03677	48	0	0.656298	0
PCON_03678	123	0.0844208	84.2052	1.19895
PCON_03680	549	116.781	77.0097	84.9174
PCON_03683	43	0.0431663	0.47917	0.0928998
PCON_03684	98	2.96843	2.80058	1.71977
PCON_03688	12	0	0.213737	0
PCON_03689	340	428.413	151.589	1187.55
PCON_03691	296	31.3173	42.0928	37.3457
PCON_03692	10	0.984142	0.855791	0.961465
PCON_03696	58	2.1525	0.64434	1.39151
PCON_03697	194	0.0192306	5.47503	0
PCON_03707	38	0.388485	1.45046	0.53076
PCON_03709	300	9.70925	14.1098	10.6518
PCON_03710	33	0.418753	1.68415	0.179414
PCON_03715	31	0.577333	0.256064	0.193388
PCON_03720	107	0.445646	6.87702	0.514903
PCON_03721	38	3.03796	2.29696	2.93331
PCON_03723	292	0.0696451	16.0343	2.41046
PCON_03726	373	9.27627	9.00962	4.45424
PCON_03728	1029	4.8067	8.0221	4.12387
PCON_03730	15	0	0.0275937	0.346406
PCON_03734	490	177.633	154.319	130.638
PCON_03735	213	51.0121	48.7429	31.4873
PCON_03738	351	33.9916	29.1267	38.0544
PCON_03744	202	0.0313418	0.197576	0.0823901
PCON_03746	34	5.12472	6.32773	6.84329
PCON_03752	37	1.62913	2.45309	2.53558
PCON_03756	249	83.433	99.3919	106.813
PCON_03757	176	0.255161	86.8678	0.812222
PCON_03760	181	63.9496	29.9766	33.7463
PCON_03761	33	0.598119	0.816469	2.01931
PCON_03762	251	0.692815	32.111	0.859416
PCON_03764	353	0.0157358	2.70716	0.0112886
PCON_03765	192	0	4.17098	0
PCON_03766	148	2.05538	6.56896	0.806991
PCON_03767	88	11.6175	15.5551	12.2259
PCON_03769	65	1.48258	0.184916	0.897477
PCON_03772	362	569.176	317.456	485.938
PCON_03773	146	0.093259	31.011	0.36201
PCON_03774	105	1.72918	40.6698	41.3428
PCON_03775	79	0.531066	1.90351	0.711826
PCON_03776	70	0.0378677	0.21439	0.196249
PCON_03777	385	0.0478019	23.5957	0.131704
PCON_03778	166	0.122733	195.844	0.0971679
PCON_03779	188	0.0336758	1.77445	0.2899
PCON_03780	74	0	1.14538	0.0902338
PCON_03781	94	0.102776	1.54295	0.320817
PCON_03783	85	2.63965	7.438	4.42787
PCON_03785	71	0	0.855744	0.0639686
PCON_03787	451	26.6773	26.2458	54.4844
PCON_03790	920	25.3885	29.7477	20.8084
PCON_03794	114	0.402915	3.12442	0.670178
PCON_03795	386	10.9428	17.828	1.80933
PCON_03796	33	0.185299	0	0.453874
PCON_03798	28	0.259049	0.379982	0.303705
PCON_03802	749	0.735454	62.7701	0.686713
PCON_03803	210	0.187249	8.47642	0.194907
PCON_03807	118	0.103646	1.98448	0.0743536
PCON_03812	66	1.39656	1.01174	0.982143
PCON_03814	237	66.6522	48.1972	41.3424
PCON_03815	41	1.28015	0.823073	1.91516
PCON_03816	67	0.36307	0.203798	0.800631
PCON_03817	37	0.579402	3.44404	2.93015
PCON_03818	278	13.0348	25.8234	90.2282
PCON_03819	60	0.0257755	0.361029	1.21897
PCON_03820	861	0.525255	2.35391	15.7769
PCON_03822	61	1.52572	2.92859	2.17462
PCON_03823	20	0.758238	0.464999	0.309102
PCON_03825	124	0.232325	5.93618	0.257815
PCON_03826	45	0.144911	4.49977	0.154561
PCON_03830	244	0.886932	5.08986	0.929408
PCON_03831	298	4.75259	5.08793	5.69386
PCON_03832	257	0	6.13902	0
PCON_03833	169	0.530712	1.76642	0.289863
PCON_03835	699	4.18571	11.0388	2.68838
PCON_03836	63	0.107415	5.34796	0.0927793
PCON_03837	48	0.0903306	2.69411	0.246385
PCON_03838	127	1.13216	14.2223	3.10291
PCON_03840	74	0.244288	1.3441	0.0534854
PCON_03841	106	0.108589	0.383778	0.798748
PCON_03845	175	2.52774	2.23187	0.407653
PCON_03847	708	14.1402	12.7189	7.15368
PCON_03851	187	0.435898	34.7589	0.189248
PCON_03852	99	0.280799	0.0623522	0.224369
PCON_03857	390	2.43022	3.4823	2.20045
PCON_03858	64	4.0259	4.04845	5.38609
PCON_03862	241	0	2.20108	0.0188455
PCON_03863	17	0	3.10189	0.182884
PCON_03864	195	0.0455538	1.99209	0
PCON_03865	440	71.5477	114.681	72.3166
PCON_03867	220	0.815329	435.662	0.120369
PCON_03868	82	0.711397	0.745823	0.405739
PCON_03869	54	1.17025	1.57053	1.47758
PCON_03871	30	0	0	0.0558414
PCON_03874	122	0.544788	0.80538	0.460124
PCON_03875	261	0.0121285	0.68469	0
PCON_03876	39	0.949069	2.05248	1.42213
PCON_03877	79	1.92721	3.17354	4.114
PCON_03878	31	0.626283	1.45135	0.555979
PCON_03887	148	2.52272	1.43035	1.67539
PCON_03891	185	4.24895	3.96585	5.18016
PCON_03901	52	0.839284	0.895093	0.278738
PCON_03903	278	0.0578245	45.4305	0.0235003
PCON_03904	339	0.53348	0.45057	0.323103
PCON_03905	78	2.90971	2.86305	11.6341
PCON_03906	745	3.63803	6.11434	4.67181
PCON_03908	993	0.0811329	6.7884	0.154874
PCON_03909	321	0.153805	48.4388	0.134317
PCON_03910	397	0.252681	2.12109	0.382466
PCON_03911	369	0.822546	6.25872	0.741368
PCON_03912	110	0.0144456	27.6817	0.280999
PCON_03913	220	0	1.25199	0.0619332
PCON_03914	68	0	0.794511	0
PCON_03915	138	0.181974	2.3737	0.0509314
PCON_03917	56	0.196938	1.49713	3.93146
PCON_03918	442	0.194635	15.1198	6.13405
PCON_03920	106	0.362806	2.45334	0.426367
PCON_03921	26	0	0.294393	0
PCON_03922	61	0.348042	14.2437	0.0947905
PCON_03925	1305	26.4794	31.9237	17.4097
PCON_03926	27	0.301479	0.103367	0.081103
PCON_03927	58	2.44015	1.60321	0.867551
PCON_03929	269	0.0209637	1.02599	1.56004
PCON_03930	36	0.182085	0.489943	0.153286
PCON_03933	70	0.0377126	0.9012	0.836476
PCON_03934	155	0	0.69689	0.0732543
PCON_03935	575	63.7833	110.868	72.485
PCON_03936	67	3.71269	3.17277	1.885
PCON_03937	72	1.74841	1.96694	1.16527
PCON_03939	81	572.397	259.419	405.643
PCON_03940	63	275.323	255.848	508.232
PCON_03943	316	45.2189	25.656	24.2944
PCON_03944	200	64.4283	64.3117	59.9329
PCON_03946	9	0	0.318293	0.0381962
PCON_03948	442	127.334	108.564	126.412
PCON_03951	487	25.0836	26.9017	17.9521
PCON_03952	1049	29.2362	27.6683	24.5506
PCON_03957	353	15.8186	13.9518	20.3989
PCON_03960	499	14.9574	30.1148	14.7257
PCON_03961	42	0.372045	0.871301	0.684626
PCON_03962	120	2.07699	2.7143	1.56282
PCON_03963	514	20.5564	36.3572	19.1364
PCON_03964	91	5.41142	13.7119	26.9064
PCON_03966	62	0.743277	0.649884	0.60221
PCON_03967	353	23.7144	21.6685	31.9132
PCON_03968	28	9.27866	9.05611	14.9957
PCON_03969	415	0.87098	23.7866	0.724074
PCON_03970	514	3.43302	17.1264	2.72039
PCON_03971	72	8.70603	4.97393	4.33975
PCON_03972	753	49.3194	56.9942	42.3651
PCON_03973	63	0.20926	0.219157	0.326739
PCON_03976	137	0.363142	1.01755	0.143723
PCON_03979	1419	27.5622	43.0164	27.5075
PCON_03984	276	0.47388	1.28071	0.210769
PCON_03986	63	0.0377126	0.031973	0.223366
PCON_03989	35	2.07368	1.48229	0.95333
PCON_03990	212	978.633	541.092	611.438
PCON_03993	82	0.707836	0.620953	0.157215
PCON_03999	166	4.25952	9.10324	4.27329
PCON_04003	31	0	0.427801	0.26568
PCON_04006	385	41.8479	24.8803	32.6349
PCON_04018	97	6.92344	2.69558	4.02266
PCON_04019	71	0.842962	0.164973	0
PCON_04020	57	0.147064	1.07464	0.51244
PCON_04028	46	1.14177	0.618092	0.55525
PCON_04032	364	3.70814	4.64126	3.63358
PCON_04036	287	1.70879	0.0984605	0.204555
PCON_04037	508	5.26248	11.2389	5.58164
PCON_04038	145	24.1465	22.4051	23.004
PCON_04039	134	0.883338	0.65082	0.442149
PCON_04041	115	1.22074	1.54705	0.49367
PCON_04043	276	0.740956	31.9155	0.153511
PCON_04044	122	0.662406	1.42246	0.560287
PCON_04045	132	0.610418	0.518895	0.192342
PCON_04047	479	1.04876	1.4189	0.681132
PCON_04049	186	75.5363	69.6016	65.6393
PCON_04051	338	7.62176	39.518	3.96342
PCON_04052	279	15.6273	23.3678	15.5138
PCON_04054	89	13.0405	12.4736	10.7434
PCON_04055	142	0	0	0
PCON_04057	374	26.3018	34.1589	26.6142
PCON_04058	58	0.568081	1.39442	0.402565
PCON_04059	408	1.68768	1.7036	0.66421
PCON_04061	387	2.69972	10.0708	2.8136
PCON_04063	66	0.689199	0.560168	0.134635
PCON_04064	236	317.076	188.958	83.3117
PCON_04067	782	18.7867	11.7063	13.3253
PCON_04069	73	17.5336	32.7775	23.9532
PCON_04071	337	11.6149	15.1721	12.7878
PCON_04075	536	0.622688	17.0187	0.550009
PCON_04076	57	0.335216	0.406421	0.182066
PCON_04077	446	22.0201	29.7913	22.6057
PCON_04079	77	5.15199	5.74659	3.66726
PCON_04080	578	68.1131	279.399	61.9008
PCON_04081	67	0.0564531	0.119653	0.125386
PCON_04082	65	173.119	6.58373	97.6186
PCON_04083	35	0.178339	0	0.30889
PCON_04089	111	0.829874	0.890462	1.05097
PCON_04093	82	2.06541	1.02232	1.05794
PCON_04094	57	238.266	424.976	123.244
PCON_04096	196	0.504781	14.2417	0.964874
PCON_04097	130	2.26879	0.798519	8.58528
PCON_04098	234	0.0405837	8.0413	0.0291139
PCON_04099	98	1.20024	10.9623	0.941515
PCON_04100	243	37.4958	41.0365	45.2741
PCON_04102	41	0.724746	4.82534	0.764139
PCON_04108	351	7.48235	170.634	13.0906
PCON_04109	330	2.27977	4.58716	1.89019
PCON_04110	239	1.65544	3.31877	0.787791
PCON_04114	75	0.168828	0.266215	0.10079
PCON_04115	390	52.9012	8.99981	36.7936
PCON_04117	63	0.0755696	0.296895	0.0542121
PCON_04119	230	21.9887	25.0991	17.7733
PCON_04124	66	22.8571	22.5976	15.4707
PCON_04127	10	4.80022	5.31666	6.27717
PCON_04129	206	13.4363	16.5146	7.37041
PCON_04130	75	0.0577523	1.73505	0.0855145
PCON_04131	110	4.27578	1.32812	3.49334
PCON_04132	87	3.27293	0.841428	2.16901
PCON_04138	700	45.1437	36.499	44.1997
PCON_04140	353	0.0141003	31.0918	0.0336716
PCON_04141	233	0	2.42481	0
PCON_04142	26	0.4449	2.06744	0.731954
PCON_04144	45	0.109569	0.153128	0.722313
PCON_04145	100	0	2.90454	0
PCON_04146	15	0	0	0
PCON_04147	123	3.15251	1.62881	2.53683
PCON_04151	80	35.3134	42.6644	48.7355
PCON_04154	268	14.66	9.10955	5.35153
PCON_04155	337	27.8941	28.3755	19.5315
PCON_04157	10	1.17618	0.543009	0.582634
PCON_04159	144	104.979	69.1274	123.899
PCON_04161	294	0.415907	3.26185	0.35203
PCON_04162	105	0	0.603412	0
PCON_04163	129	0.186071	356.459	16.5234
PCON_04166	10	0	1.29359	0.866273
PCON_04167	29	0	0.295543	0.0368251
PCON_04172	491	10.2976	16.3317	12.3579
PCON_04174	29	0.236039	1.84726	0.120654
PCON_04175	151	0.266639	0.612923	4.22657
PCON_04176	156	0.0904677	0.928556	0.566893
PCON_04177	66	0.464954	2.47928	0.358068
PCON_04178	59	7.40146	9.09935	6.7841
PCON_04179	126	4.85672	6.62944	4.60911
PCON_04182	69	3.44819	1.2941	3.37382
PCON_04183	67	1.27692	1.39503	1.13938
PCON_04184	43	0	0.260047	0.14193
PCON_04186	67	0.340168	2.97843	2.05492
PCON_04187	67	1.34838	4.27554	2.39996
PCON_04188	81	0.551708	1.26106	0.989587
PCON_04189	112	3.13958	1.81785	4.83608
PCON_04191	139	0.0435591	70.93	1.17975
PCON_04195	195	0.0516234	11.1358	0.244894
PCON_04198	126	35.2663	3.62765	0.735358
PCON_04200	99	0.471528	1.07757	1.74028
PCON_04201	80	0.0247952	5.16425	0.438112
PCON_04202	66	0.0793586	2.0578	0.0694085
PCON_04203	445	0.126278	1.22904	0.412445
PCON_04204	55	0.241257	0.560554	0.613537
PCON_04205	395	92.8539	108.824	61.3795
PCON_04206	77	0.978545	0.0898981	0.212066
PCON_04207	80	0.548709	0.979214	0.966607
PCON_04209	754	1.97075	5.3711	3.87334
PCON_04214	132	0	0.039401	0
PCON_04215	143	0	0.864328	0
PCON_04216	11	0.0426012	0.686843	0
PCON_04217	82	1.3895	0.761528	0.240629
PCON_04222	30	0	0.461491	0.0568643
PCON_04225	75	3.50962	21.9159	1.64382
PCON_04226	15	0	1.78943	0.155115
PCON_04227	298	3.94061	5.24922	2.87205
PCON_04228	86	2.52895	0.3731	1.17373
PCON_04230	206	1.37298	0.966398	0.392626
PCON_04237	31	0.309306	0.145746	1.1246
PCON_04240	38	0.405837	2.06181	0.281169
PCON_04241	153	119.75	122.779	147.671
PCON_04242	792	147.55	150.32	181.153
PCON_04243	199	0	0	0
PCON_04251	215	53.9861	53.3609	46.4036
PCON_04256	66	2.06134	10.104	1.46039
PCON_04257	78	0.0392404	4.57704	1.687
PCON_04259	120	0.163989	4.66156	0.0441202
PCON_04261	94	1.63158	4.64118	0.724068
PCON_04262	55	0.258504	1.79877	0.188368
PCON_04263	196	507.184	198.234	262.372
PCON_04264	87	0.555287	2.84304	0.625627
PCON_04265	47	0.127804	2.02873	0.0865196
PCON_04266	932	4.88178	6.92857	8.12371
PCON_04267	25	0.926817	1.30417	0.498818
PCON_04269	537	0.0548033	37.5457	0.146307
PCON_04271	561	12.9259	12.2576	15.1288
PCON_04273	91	0.0530535	0.196125	0.133208
PCON_04276	206	0	4.50116	0
PCON_04277	36	0.537265	0.517356	0.18468
PCON_04282	235	33.4292	168.114	45.5721
PCON_04283	186	285.519	148.394	843.561
PCON_04284	97	0.178724	9.30629	0.283095
PCON_04285	65	3.29688	2.7221	3.08522
PCON_04287	125	0.27452	8.26616	0.291568
PCON_04290	38	0	0.429637	0.0548636
PCON_04291	26	0.12548	0.443411	0.123443
PCON_04294	44	0	0.065558	0.0286246
PCON_04295	104	0	12.5667	0.03467
PCON_04296	127	63.9473	74.6614	75.819
PCON_04297	286	11.896	142.617	15.7134
PCON_04299	176	0	0.0246671	0.0258055
PCON_04300	110	0.313238	51.0333	0.216557
PCON_04301	609	16.6726	13.6916	6.01986
PCON_04302	191	9.99701	14.1332	11.8852
PCON_04303	329	3.00319	5.89137	3.35447
PCON_04305	103	5.29079	0.369423	1.75803
PCON_04307	74	1.3217	0.765914	0.626012
PCON_04308	122	0.312516	106.645	1.24438
PCON_04309	119	1.73596	67.329	2.36762
PCON_04311	65	1.01763	2.30248	0.981599
PCON_04312	55	0.166574	1.94233	0.567088
PCON_04313	334	0	10.8137	0.0312688
PCON_04314	961	67.6663	80.8349	57.0367
PCON_04315	210	0.039744	0.114898	3.26927
PCON_04317	140	0.210387	3.69037	0.660062
PCON_04318	9	0	0.400161	0.0551632
PCON_04327	93	0.715062	0.294645	7.47853
PCON_04328	49	0	0.429402	0.344073
PCON_04329	134	0.177519	2.40438	0.168694
PCON_04330	76	0	1.05593	0
PCON_04333	65	0.296807	0.177099	0.558055
PCON_04338	468	0.111666	20.7147	0.282796
PCON_04340	336	14.6065	14.853	15.4834
PCON_04341	196	34.4323	159.029	15.3968
PCON_04342	77	0.102793	3.17288	0.0608883
PCON_04343	151	0.0161782	11.8789	0.212246
PCON_04347	283	0.197175	1.43721	0.106845
PCON_04349	213	0.0214163	3.21523	0.46329
PCON_04350	21	0.0492957	0.0976348	0.190481
PCON_04351	46	0.0381152	1.17685	0.372276
PCON_04352	25	0.0173948	0.656696	0.218932
PCON_04354	90	0.752427	1.22042	0.519698
PCON_04355	420	0.189393	3.05361	0.0634687
PCON_04359	69	0.837034	1.65863	0.714567
PCON_04360	78	0.5776	0.349752	0.613833
PCON_04361	82	4.04608	0.596048	7.75001
PCON_04362	16	0.239312	0.222897	0.317006
PCON_04363	63	4.18321	1.50638	2.8308
PCON_04364	93	0.163354	0.305827	1.758
PCON_04368	235	4.28624	4.16194	2.70377
PCON_04369	131	0.616519	1.12443	0.834001
PCON_04371	57	0.165254	3.55465	0.168581
PCON_04372	76	0.0354137	109.66	0.0258055
PCON_04373	395	1.197	10.5822	10.0757
PCON_04374	429	62.9463	105.779	74.0048
PCON_04375	96	0.9381	1.9799	0.364514
PCON_04376	33	0.0258479	0.621206	0
PCON_04378	66	0.0479625	0.322051	0.172037
PCON_04381	217	56.5004	91.7536	56.5287
PCON_04382	54	0.0975365	0.894175	0.183954
PCON_04393	298	4.96238	5.35298	5.85174
PCON_04394	17	0.101027	0	0.14495
PCON_04396	314	0.0595492	15.4031	0
PCON_04400	394	12.1687	15.9647	14.0446
PCON_04401	43	0.616895	1.41977	2.14734
PCON_04404	700	27.1712	30.3392	23.8285
PCON_04406	185	0.643962	264.192	0.319167
PCON_04407	87	0.311473	0.206194	0.089936
PCON_04412	30	2.97098	3.40196	1.41056
PCON_04413	644	20.9234	20.8606	21.8444
PCON_04414	71	0.327291	0.362282	0.593997
PCON_04415	306	1.51519	1.90813	64.5276
PCON_04418	172	229.331	321.366	413.048
PCON_04421	54	1.70108	1.41527	1.08508
PCON_04422	92	0	0.377509	0.449778
PCON_04423	82	0.247971	0.663416	0.446975
PCON_04429	152	0	1.92254	0.0435623
PCON_04430	124	0.221196	1.74358	0
PCON_04431	93	7.62285	44.2563	3.00335
PCON_04435	48	6.27789	3.26191	4.24771
PCON_04436	83	8.48515	6.13149	7.57573
PCON_04438	155	0.0845666	0.0723333	0.146509
PCON_04440	132	0.417626	12.5984	1.65119
PCON_04441	54	2.79459	1.2005	3.79243
PCON_04442	31	3.19954	2.17508	4.7383
PCON_04443	491	0.00564878	17.3407	0.0905742
PCON_04445	659	2.88567	3.60765	2.96975
PCON_04449	141	0.729177	0.956019	0.835799
PCON_04450	137	1.38547	0.946848	1.98754
PCON_04452	337	182.083	134.592	546.553
PCON_04453	665	291.258	201.747	740.001
PCON_04456	84	1.64982	3.74448	1.30417
PCON_04457	214	103.249	98.4581	77.8485
PCON_04458	14	4.21632	5.15067	3.95051
PCON_04459	60	0.439266	6.38037	4.29764
PCON_04462	54	0	0.806748	0.213862
PCON_04463	93	319.022	360.501	392.459
PCON_04464	249	31.1503	1.58129	30.8093
PCON_04465	117	5.27121	17.5402	3.4546
PCON_04466	105	4.46432	14.3869	2.27976
PCON_04467	156	2.77006	13.4176	1.55816
PCON_04468	84	4.17831	11.4982	1.53271
PCON_04469	45	5.96673	17.6405	2.70654
PCON_04470	52	4.06127	11.5598	1.93844
PCON_04471	125	3.17148	10.6886	1.26288
PCON_04473	295	402.329	300.951	289.506
PCON_04475	22	4.76472	4.61474	1.13688
PCON_04477	75	4.84994	5.24111	4.70263
PCON_04478	46	0.718229	0.291492	0.0190831
PCON_04480	136	1.33746	151.643	9.82427
PCON_04483	319	3.89065	7.10258	6.36175
PCON_04487	317	9.09	8.73237	10.6967
PCON_04489	50	0.282826	0	0.116456
PCON_04490	256	5.44382	2.27091	4.41634
PCON_04491	22	4.86559	2.98051	4.08006
PCON_04493	16	0	0.0725712	0.0633735
PCON_04494	654	4.2779	7.0621	6.53106
PCON_04495	188	0.303532	3.18185	0.286477
PCON_04498	72	3.82976	4.41146	3.3462
PCON_04499	73	0.86241	0.698236	1.14583
PCON_04503	61	0.142665	1.28451	0.0352075
PCON_04504	131	0.0442397	2.18706	0.125404
PCON_04508	49	0.325578	0.195362	0.486882
PCON_04510	124	0.321901	14.1928	0.308989
PCON_04511	75	0	0.659661	0.0908354
PCON_04512	162	0.1933	1.24125	0.0108482
PCON_04513	19	0.642016	0.358339	0.493761
PCON_04514	1495	41.1991	43.8769	37.4975
PCON_04517	134	0.544267	68.6312	3.25551
PCON_04522	54	0.0857479	0.129242	0.819483
PCON_04524	398	0.484005	98.9323	45.7134
PCON_04525	93	0.529608	1.94514	0.149862
PCON_04527	24	4.27073	2.38747	2.69565
PCON_04528	38	4.90241	1.43097	1.34717
PCON_04532	236	2.17032	2.57395	2.13281
PCON_04533	129	0.269929	0.14128	0.368957
PCON_04534	76	0.205545	0.335205	0.4396
PCON_04537	1202	78.2982	71.4157	76.9988
PCON_04538	83	0.0739105	0.46505	0.118436
PCON_04539	45	0.404888	0.347844	0.0841068
PCON_04545	204	0	16.4301	0.0868881
PCON_04547	130	0.546425	1.22175	0.577432
PCON_04548	391	192.127	132.719	65.0832
PCON_04549	94	0	0.243794	0
PCON_04550	134	0.0446692	0.429416	0
PCON_04555	33	0.0731534	2.51759	0.0213898
PCON_04556	183	0.0993409	20.4529	0.370475
PCON_04557	283	3.02521	34.9357	11.7852
PCON_04559	31	0.504983	0.71842	0.318189
PCON_04560	65	0.557393	0.467059	0.363369
PCON_04562	167	4.31753	3.55767	3.79562
PCON_04563	42	3.40107	4.54488	3.30822
PCON_04566	198	0	45.8063	0
PCON_04567	28	0.0593536	0.280466	0
PCON_04568	176	30.6333	12.1099	3.72402
PCON_04569	199	0.248591	0.355427	0.455835
PCON_04573	56	0.418624	0.867354	0.305107
PCON_04574	88	0.107916	0.912185	0.214928
PCON_04575	81	1.45838	2.30892	0.643286
PCON_04576	217	0	34.1534	0.0906005
PCON_04578	75	0.295858	1.14144	0.48664
PCON_04579	109	0.0342588	1.083	0.173834
PCON_04582	438	0.340311	14.8004	0.264591
PCON_04583	229	0.0803656	0.93973	0.0230934
PCON_04584	130	0.0174278	1.56561	0.17622
PCON_04585	277	6.84495	14.5872	9.9726
PCON_04589	99	0.0766822	10.2348	0.195462
PCON_04590	1730	6.31209	12.5524	7.01364
PCON_04594	1073	0.0520958	10.7764	0.0866851
PCON_04595	261	1.44184	11.5441	0.967281
PCON_04598	27	6.61939	1.356	5.9969
PCON_04600	20	4.10154	0.369995	9.36164
PCON_04601	669	0.341348	4.50993	1.0936
PCON_04602	111	0.298166	0.924476	0.183092
PCON_04603	9	0.175504	27.2516	0.830858
PCON_04604	46	0.297316	4.54982	0.0959529
PCON_04606	39	16.4514	2.82477	10.5996
PCON_04607	125	0	0	0
PCON_04611	312	135.764	110.791	114.615
PCON_04612	54	4.25289	2.65142	1.64514
PCON_04617	100	1.39462	6.06832	2.12768
PCON_04620	45	0.599656	0.13682	0.261624
PCON_04623	81	0.300491	0.898762	0.183716
PCON_04626	35	0.664683	0.956601	1.25471
PCON_04627	43	0.0330891	0.190278	0.0237375
PCON_04628	303	75.3906	106.001	112.548
PCON_04632	80	12.1703	17.0429	46.9895
PCON_04633	163	556.536	59.2757	621.77
PCON_04634	21	0	0.25015	0
PCON_04636	25	9.15903	9.08582	8.3992
PCON_04639	579	24.1243	25.5443	25.8196
PCON_04640	21	0.247737	0.0943784	0.545069
PCON_04641	40	0.42254	0.240568	0.219763
PCON_04642	32	0.357939	0.587829	0.323933
PCON_04644	2	0.427954	0.820121	0.579143
PCON_04645	57	0.371747	0.769636	0.719775
PCON_04646	105	1.49544	1.93964	1.30684
PCON_04649	53	0.98134	0.574684	0.718522
PCON_04650	97	0.0979029	0.178802	0
PCON_04652	269	12.6692	17.8967	11.127
PCON_04657	104	0.723252	1.31318	0.74091
PCON_04658	165	1.73066	2.07372	2.56028
PCON_04659	58	0.989473	1.42881	1.12845
PCON_04660	29	1.5714	2.04446	1.31063
PCON_04661	78	0.71162	2.65847	0.904649
PCON_04662	163	0	0.223353	1.00042
PCON_04664	234	257.47	79.2028	166.26
PCON_04667	269	51.4969	39.3335	52.7021
PCON_04669	234	0	34.2822	0.0764153
PCON_04671	80	0.0945874	1.13743	0.027142
PCON_04682	55	0.298341	0.517161	0.226925
PCON_04685	83	5.57801	7.76897	5.27066
PCON_04686	83	0.072309	0.370165	0.218862
PCON_04687	287	20.8426	12.3671	18.1626
PCON_04689	87	16.6257	18.0258	17.8428
PCON_04691	56	0.0701544	0.761694	0.0435435
PCON_04692	181	0.532392	9.61764	0.947509
PCON_04693	188	0.413109	10.7725	0.406555
PCON_04698	14	0	3.89479	0.03467
PCON_04699	9	0	2.6306	0.192305
PCON_04700	29	0	0.28627	0
PCON_04701	282	5.35736	1.81354	0.721112
PCON_04702	162	18.808	18.1966	17.8927
PCON_04703	349	32.1452	38.8555	30.523
PCON_04709	72	1.3048	4.04755	1.05381
PCON_04710	1303	36.8238	58.3448	36.557
PCON_04711	1008	0.960049	2.68864	0.333614
PCON_04719	58	0.0340281	3.54895	0.0681885
PCON_04720	41	0.026291	1.51296	0.045329
PCON_04723	305	0.835599	4.92204	1.27645
PCON_04726	467	4.12252	50.5017	3.93411
PCON_04727	129	2.41584	1.78628	2.86699
PCON_04728	115	2.57639	1.9029	1.67941
PCON_04732	362	0.19624	13.93	4.67729
PCON_04738	385	4.98421	1.89929	1.62383
PCON_04741	147	0.0488884	84.8786	2.78748
PCON_04743	38	0.333842	3.11023	0.309926
PCON_04747	429	10.3288	9.99896	11.1846
PCON_04750	289	2.81946	16.8762	6.51504
PCON_04751	33	2.88404	2.06804	6.19826
PCON_04755	62	1.15741	15.2996	1.69955
PCON_04758	255	0.176583	17.958	0.891032
PCON_04759	294	0.0590329	38.3902	1.25323
PCON_04760	315	0.0194748	1.4667	0.0144183
PCON_04761	69	0.645827	0.818091	0.550909
PCON_04762	116	115.64	51.8007	104.437
PCON_04763	32	0.195799	0.855797	0.356879
PCON_04764	249	0.191514	0.919892	0.897736
PCON_04766	70	0.111107	1.35833	0.248498
PCON_04767	203	0.197262	1.22167	0.0371351
PCON_04768	111	0.221066	0.566727	0.0204584
PCON_04769	161	0.158071	42.999	0.18617
PCON_04770	136	0.677794	1.53829	0.372054
PCON_04780	323	0.608389	3.94542	0.382555
PCON_04781	82	0.529115	0.232575	1.35792
PCON_04782	198	0.0209869	5.04991	0.0150556
PCON_04783	55	0.20527	1.74692	0.357041
PCON_04785	67	0.18752	0.168407	0
PCON_04788	176	0	1.04504	0
PCON_04789	32	0.246526	1.30557	0.150374
PCON_04793	113	16.7975	15.8837	18.5094
PCON_04794	74	0	1.6363	0.234992
PCON_04795	476	43.7902	29.1009	35.7307
PCON_04796	105	0.0657947	0.599644	0.310477
PCON_04802	102	0	4.224	0
PCON_04803	172	0.102623	7.02593	0.101303
PCON_04804	72	0	2.24412	0.0710903
PCON_04805	83	12.9879	7.15693	9.15411
PCON_04806	186	0.0362754	9.78025	0.00895224
PCON_04809	62	0.41204	0.214916	0.0789873
PCON_04810	165	47.9272	94.4626	51.834
PCON_04811	706	0.658199	1.78306	1.81925
PCON_04812	184	0.154302	2.71322	0.283523
PCON_04813	390	1.32864	15.1808	12.9798
PCON_04814	368	0.245467	23.4454	3.38839
PCON_04815	84	0.215133	0.745538	1.45302
PCON_04816	216	0.0659053	0.97037	1.18402
PCON_04819	170	1.08037	0.484549	9.3443
PCON_04820	186	0.300872	0.709316	1.03225
PCON_04823	185	0.0171109	0.234316	0
PCON_04824	63	51.3742	20.0888	54.0526
PCON_04825	489	7.47606	26.085	13.9534
PCON_04826	45	0.0513328	1.70425	0.0184126
PCON_04827	110	0.099097	9.2173	0
PCON_04828	91	0.0278696	3.18156	0.0814108
PCON_04829	76	0.106998	2.7426	0.0105623
PCON_04830	107	0.0859226	5.62227	0.293561
PCON_04831	104	0.0830262	3.78499	0.283693
PCON_04832	288	138.972	138.131	169.812
PCON_04834	60	0.363607	1.32404	0.364964
PCON_04838	185	103.235	15.2633	126.194
PCON_04840	462	1.12408	7.35098	0.429461
PCON_04841	554	0.140588	293.958	0.0958071
PCON_04842	612	26.5648	24.6522	22.7697
PCON_04843	57	0.325178	0.115274	0.348716
PCON_04845	457	13.0391	10.3481	10.8507
PCON_04846	25	1.39793	3.46835	1.65859
PCON_04847	51	0.148384	1.31099	0.566993
PCON_04848	429	0	13.3773	0.019633
PCON_04849	664	3.65682	11.7561	4.02543
PCON_04850	28	1.70487	2.13153	3.11073
PCON_04853	63	0.99936	1.24935	1.02588
PCON_04854	344	85.9032	87.1834	76.3679
PCON_04857	638	0.0123119	6.09437	0.0176646
PCON_04858	107	0.228727	0.736474	0.0563871
PCON_04859	228	21.392	83.5891	39.2077
PCON_04860	440	0.705447	83.2058	0.327176
PCON_04861	397	21.7825	29.509	7.83955
PCON_04862	809	0.122591	24.0195	0.0525462
PCON_04863	78	0.889069	2.45713	0.850304
PCON_04864	1095	0.0778407	5.45021	0.0586188
PCON_04865	46	0.300824	2.33988	0.701627
PCON_04866	206	13.5861	13.7298	13.8946
PCON_04867	471	0.298246	30.9875	0.451038
PCON_04868	18	0.141684	0.61786	0.119821
PCON_04872	196	2.13782	36.2619	8.91529
PCON_04875	162	0.0699902	20.7193	0.0203363
PCON_04876	65	0	10.8954	0
PCON_04879	183	0.744493	0.424075	0.757552
PCON_04881	74	0.0522833	0.706302	1.04937
PCON_04885	719	8.92954	10.0097	7.32532
PCON_04886	29	0	0.773964	0.0563029
PCON_04888	10	0.463248	0.374267	0
PCON_04891	858	11.1708	15.4496	24.8732
PCON_04896	554	0.466948	2.8287	0.416997
PCON_04898	228	0.201795	33.5877	0.24177
PCON_04899	899	0.781679	13.9404	0.612803
PCON_04901	607	1.77462	2.69868	1.55377
[truncated: 4,797 more rows]
