# Supplementary material for: The Genome and Development-Dependent Transcriptomes of Pyronema confluens: A Window into Fungal Evolution
Source: PLoS Genet. 2013 Sep 19;9(9):e1003820. doi: 10.1371/journal.pgen.1003820 (PMC3778014; doi:10.1371/journal.pgen.1003820)
Supplement: Table S9 — Overview of phylome reconstruction. (XLSX) [file pgen.1003820.s025.xlsx]

## Sheet: phylogenomics_analysis
Table S9. Overview of phylome reconstruction.
Proteome database formed by the following genomes were used for phylome reconstruction:
Agaricus bisporus [Morin et al, Proc Natl Acad Sci USA 2012, 109:17501-17506]
Arthrobotrys oligospora [Yang et al, PLoS Pathog 2011, 7:e1002179]
Blumeria graminis [Spanu et al. Science 2010, 330:1543-1546]
Coccidioides immitis [Sharpton et al, Genome Res 2009, 19:1722-1731]
Emericella nidulans [Galagan et al, Nature 2005, 438:1105-1115]
Gibberella zeae [Cuomo et al, Science 2007, 317:1400-1402]
Laccaria bicolor [Martin et al, Nature 2008, 452:88-92]
Mycosphaerella graminicola [Goodwin et al, PLoS Genet 2011, 7:e1002070]
Neosartorya fischeri [Fedorova et al,PLoS Genet 2008, 4:e1000046]
Neurospora crassa [Galagan et al, Nature 2003, 422:859-868]
Phaeosphaeria nodorum [Hane et al, Plant Cell 2007, 19:3347-3368]
Pyronema confluens (this study)
Saccharomyces cerevisiae [Goffeau et al, Science 1996, 274:546-567]
Schizosaccharomyces pombe [Wood et al, Nature 2002, 415:871-880]
Sclerotinia sclerotiorum [Amselem et al, PLoS Genet 2011, 7:e1002230]
Sordaria macrospora [Nowrousian et al, PLoS Genet 2010, 6:e1000891]
Tuber melanosporum [Martin et al, Nature 2010, 464:1033-1039]
Yarrowia lipolytica [Dujon et al, Nature 2004, 430:35-44]
		Tuber melanosporum			Arthrobotry oligospora			Sordaria macrospora			Neurospora crassa			Gibberella zeae			Blumeria graminis			Sclerotinia sclerotiorum			Coccidioides immitis			Neosartorya fischeri			Emericella nidulans (Aspergillus nidulans)			Mycosphaerella graminicola			Phaeosphaeria nodorum			Saccharomyces cerevisiae			Yarrowia lipolytica			Schizosaccharomyces pombe			Laccaria bicolor
Pyronema confluens locus tag	at least one phylogenomic relationship found	type of relationship	P. confluens locus tag(s) in relationship	second fungus accession number(s) in relationship	type of relationship	P. confluens locus tag(s) in relationship	second fungus accession number(s) in relationship	type of relationship	P. confluens locus tag(s) in relationship	second fungus accession number(s) in relationship	type of relationship	P. confluens locus tag(s) in relationship	second fungus accession number(s) in relationship	type of relationship	P. confluens locus tag(s) in relationship	second fungus accession number(s) in relationship	type of relationship	P. confluens locus tag(s) in relationship	second fungus accession number(s) in relationship	type of relationship	P. confluens locus tag(s) in relationship	second fungus accession number(s) in relationship	type of relationship	P. confluens locus tag(s) in relationship	second fungus accession number(s) in relationship	type of relationship	P. confluens locus tag(s) in relationship	second fungus accession number(s) in relationship	type of relationship	P. confluens locus tag(s) in relationship	second fungus accession number(s) in relationship	type of relationship	P. confluens locus tag(s) in relationship	second fungus accession number(s) in relationship	type of relationship	P. confluens locus tag(s) in relationship	second fungus accession number(s) in relationship	type of relationship	P. confluens locus tag(s) in relationship	second fungus accession number(s) in relationship	type of relationship	P. confluens locus tag(s) in relationship	second fungus accession number(s) in relationship	type of relationship	P. confluens locus tag(s) in relationship	second fungus accession number(s) in relationship	type of relationship	P. confluens locus tag(s) in relationship	second fungus accession number(s) in relationship
PCON_01000	yes	NA	NA	NA	NA	NA	NA	NA	NA	NA	NA	NA	NA	NA	NA	NA	NA	NA	NA	NA	NA	NA	NA	NA	NA	NA	NA	NA	NA	NA	NA	NA	NA	NA	NA	NA	NA	NA	NA	NA	NA	NA	NA	NA	NA	NA	many-to-one	PCON_01000, PCON_07154	Lacbi2_707760
PCON_01001	no
PCON_01002	no
PCON_01003	yes	one-to-one	PCON_01003	D5GFJ9	one-to-one	PCON_01003	G1WYQ4	one-to-one	PCON_01003	F7W6F8	one-to-one	PCON_01003	Q7RZD9	one-to-one	PCON_01003	FGSG_09497T0	one-to-one	PCON_01003	bgh02788	one-to-one	PCON_01003	SS1G_02443T0	one-to-one	PCON_01003	CIMG_01251T0	one-to-one	PCON_01003	A1DMJ0	one-to-one	PCON_01003	Q5B5L2	one-to-one	PCON_01003	Mycgr371332	one-to-one	PCON_01003	SNOT_13124	one-to-many	PCON_01003	P43603, P32793	one-to-one	PCON_01003	YALI0E05621g	one-to-one	PCON_01003	Q9URW6	NA	NA	NA
PCON_01004	yes	NA	NA	NA	NA	NA	NA	NA	NA	NA	NA	NA	NA	NA	NA	NA	NA	NA	NA	NA	NA	NA	one-to-one	PCON_01004	CIMG_02846T0	one-to-one	PCON_01004	A1DPA9	NA	NA	NA	one-to-one	PCON_01004	Mycgr398291	one-to-one	PCON_01004	SNOT_14433	NA	NA	NA	NA	NA	NA	NA	NA	NA	NA	NA	NA
PCON_01005	no
PCON_01006	yes	NA	NA	NA	many-to-one	PCON_01006, PCON_02504, PCON_04005	G1XTL6	NA	NA	NA	NA	NA	NA	NA	NA	NA	NA	NA	NA	NA	NA	NA	NA	NA	NA	NA	NA	NA	NA	NA	NA	NA	NA	NA	NA	NA	NA	NA	NA	NA	NA	NA	NA	NA	NA	NA	many-to-many	PCON_01006, PCON_02504, PCON_04005	Lacbi2_489176, Lacbi2_465105, Lacbi2_479972, Lacbi2_248664, Lacbi2_620479
PCON_01007	no
PCON_01008	no
PCON_01009	yes	one-to-one	PCON_01009	D5GEB1	NA	NA	NA	many-to-many	PCON_01009, PCON_04851	F7WBW7, F7W534	many-to-many	PCON_01009, PCON_04851	Q7S563, Q7S2G2	many-to-many	PCON_01009, PCON_04851	FGSG_12244T0, FGSG_04873T0, FGSG_11537T0, FGSG_00235T0, FGSG_10895T0	NA	NA	NA	NA	NA	NA	many-to-many	PCON_01009, PCON_04851	CIMG_10125T0, CIMG_03032T0, CIMG_09470T0, CIMG_05509T0	many-to-many	PCON_01009, PCON_04851	A1D975, A1DAD3, A1DNQ9, A1DBI3, A1DJF1, A1DPC6, A1DJ36, A1D565, A1DPH6	many-to-many	PCON_01009, PCON_04851	Q5BGG6, Q5AUC7, Q5AUV7, Q5B7H4, Q5BA33	many-to-many	PCON_01009, PCON_04851	Mycgr395021, Mycgr325206	many-to-many	PCON_01009, PCON_04851	SNOT_10254, SNOT_02058, SNOT_13369, SNOT_11933, SNOT_00153	NA	NA	NA	many-to-one	PCON_01009, PCON_04851	YALI0B15818g	NA	NA	NA	NA	NA	NA
PCON_01010	yes	NA	NA	NA	one-to-one	PCON_01010	G1XBY3	NA	NA	NA	NA	NA	NA	many-to-one	PCON_01010, PCON_01098	FGSG_11708T0	NA	NA	NA	many-to-one	PCON_01010, PCON_01098	SS1G_05528T0	many-to-one	PCON_01010, PCON_01098	CIMG_02238T0	many-to-many	PCON_01010, PCON_01098	A1DJ28, A1CYD4, A1DAK7	many-to-many	PCON_01010, PCON_01098	Q5B7D3, Q5ATC3	NA	NA	NA	many-to-one	PCON_01010, PCON_01098	SNOT_12454	NA	NA	NA	NA	NA	NA	NA	NA	NA	many-to-many	PCON_01010, PCON_01098, PCON_12520, PCON_11185, PCON_09065	Lacbi2_473036, Lacbi2_445327, Lacbi2_448784, Lacbi2_614472, Lacbi2_473476, Lacbi2_399902, Lacbi2_439326, Lacbi2_379672, Lacbi2_470463, Lacbi2_512774, Lacbi2_676123, Lacbi2_572168, Lacbi2_445390, Lacbi2_675188, Lacbi2_442333, Lacbi2_399899, Lacbi2_399850, Lacbi2_442326, Lacbi2_599679
PCON_01011	no
PCON_01012	yes	NA	NA	NA	NA	NA	NA	NA	NA	NA	NA	NA	NA	NA	NA	NA	NA	NA	NA	one-to-one	PCON_01012	SS1G_05078T0	one-to-one	PCON_01012	CIMG_06890T0	one-to-one	PCON_01012	A1D2I2	one-to-one	PCON_01012	Q5BEH6	one-to-one	PCON_01012	Mycgr347647	one-to-one	PCON_01012	SNOT_05572	NA	NA	NA	NA	NA	NA	NA	NA	NA	many-to-one	PCON_01012, PCON_07462	Lacbi2_487552
PCON_01013	no
PCON_01014	no
PCON_01015	yes	many-to-one	PCON_01015, PCON_09433, PCON_01775	D5GIK5	many-to-many	PCON_01015, PCON_09433, PCON_01775	G1XNN7, G1XSL1, G1XPG4, G1XTB4	NA	NA	NA	NA	NA	NA	many-to-one	PCON_01015, PCON_09433, PCON_01775	FGSG_09522T0	many-to-one	PCON_01015, PCON_09433, PCON_01775	bgh01832	many-to-one	PCON_01015, PCON_09433, PCON_01775	SS1G_04725T0	many-to-one	PCON_01015, PCON_09433, PCON_01775	CIMG_07583T0	NA	NA	NA	NA	NA	NA	NA	NA	NA	NA	NA	NA	NA	NA	NA	NA	NA	NA	NA	NA	NA	many-to-many	PCON_01015, PCON_09433, PCON_01775	Lacbi2_295069, Lacbi2_185727
PCON_01016	no
PCON_01017	yes	one-to-one	PCON_01017	D5G835	one-to-one	PCON_01017	G1XKA6	one-to-one	PCON_01017	F7VWH0	one-to-one	PCON_01017	Q7S6Y1	one-to-one	PCON_01017	FGSG_08129T0	one-to-one	PCON_01017	bgh01157	one-to-one	PCON_01017	SS1G_04151T0	one-to-one	PCON_01017	CIMG_08532T0	one-to-one	PCON_01017	A1D9F9	one-to-one	PCON_01017	Q5AXJ3	one-to-one	PCON_01017	Mycgr337296	one-to-one	PCON_01017	SNOT_08297	NA	NA	NA	NA	NA	NA	NA	NA	NA	NA	NA	NA
PCON_01018	yes	one-to-one	PCON_01018	D5GA93	one-to-one	PCON_01018	G1XUD7	one-to-one	PCON_01018	F7VZ13	one-to-one	PCON_01018	DOM3Z	one-to-one	PCON_01018	FGSG_13131T0	one-to-one	PCON_01018	bgh02354	one-to-one	PCON_01018	SS1G_08828T0	one-to-one	PCON_01018	CIMG_02624T0	one-to-one	PCON_01018	A1DLZ7	one-to-one	PCON_01018	DOM3Z	one-to-one	PCON_01018	Mycgr3100890	one-to-one	PCON_01018	SNOT_09150	one-to-one	PCON_01018	P53063	one-to-one	PCON_01018	YALI0E28490g	one-to-one	PCON_01018	O13836	one-to-one	PCON_01018	Lacbi2_584590
PCON_01019	no
PCON_01020	yes	one-to-one	PCON_01020	D5G828	one-to-one	PCON_01020	G1XJK3	one-to-one	PCON_01020	F7VMU7	one-to-one	PCON_01020	Q7S6V1	one-to-one	PCON_01020	FGSG_08365T0	one-to-one	PCON_01020	bgh06016	one-to-one	PCON_01020	SS1G_04627T0	one-to-one	PCON_01020	CIMG_04431T0	one-to-one	PCON_01020	A1DGT4	one-to-one	PCON_01020	Q5B0C6	one-to-one	PCON_01020	Mycgr3103818	one-to-one	PCON_01020	SNOT_02559	NA	NA	NA	NA	NA	NA	many-to-one	PCON_01020, PCON_11309	P87216	many-to-one	PCON_01020, PCON_11309	Lacbi2_472866
PCON_01021	yes	one-to-one	PCON_01021	D5GES8	one-to-one	PCON_01021	G1X359	one-to-one	PCON_01021	F7WBU6	one-to-one	PCON_01021	Q7S8X5	one-to-one	PCON_01021	FGSG_06172T0	one-to-one	PCON_01021	bgh02257	one-to-one	PCON_01021	SS1G_04330T0	one-to-one	PCON_01021	CIMG_12175T0	one-to-one	PCON_01021	A1DJV5	one-to-one	PCON_01021	Q5AQS1	one-to-one	PCON_01021	Mycgr367912	one-to-one	PCON_01021	SNOT_08223	one-to-one	PCON_01021	Q05123	one-to-one	PCON_01021	YALI0B10934g	one-to-one	PCON_01021	Q9UTQ7	one-to-one	PCON_01021	Lacbi2_302812
PCON_01022	yes	one-to-one	PCON_01022	D5GHU1	NA	NA	NA	NA	NA	NA	NA	NA	NA	one-to-one	PCON_01022	FGSG_10177T0	NA	NA	NA	one-to-one	PCON_01022	SS1G_12623T0	one-to-many	PCON_01022	CIMG_09724T0, CIMG_12186T0	one-to-one	PCON_01022	A1DI88	one-to-one	PCON_01022	Q5AT83	NA	NA	NA	NA	NA	NA	NA	NA	NA	NA	NA	NA	NA	NA	NA	NA	NA	NA
PCON_01023	yes	one-to-one	PCON_01023	D5GI31	one-to-one	PCON_01023	G1XCZ2	one-to-one	PCON_01023	F7VUU2	one-to-one	PCON_01023	Q7SER5	one-to-one	PCON_01023	FGSG_08872T0	one-to-one	PCON_01023	bgh04969	one-to-one	PCON_01023	SS1G_13173T0	one-to-one	PCON_01023	CIMG_00385T0	one-to-one	PCON_01023	A1D819	one-to-one	PCON_01023	Q5B3T0	one-to-one	PCON_01023	Mycgr397336	one-to-one	PCON_01023	SNOT_00766	NA	NA	NA	NA	NA	NA	NA	NA	NA	NA	NA	NA
PCON_01024	yes	one-to-one	PCON_01024	D5GLW3	one-to-one	PCON_01024	G1X058	one-to-one	PCON_01024	F7VS89	one-to-one	PCON_01024	Q7RV52	one-to-one	PCON_01024	FGSG_05433T0	one-to-one	PCON_01024	bgh00898	one-to-one	PCON_01024	SS1G_07122T0	one-to-one	PCON_01024	CIMG_03903T0	one-to-one	PCON_01024	A1D467	one-to-one	PCON_01024	Q5B5U3	one-to-one	PCON_01024	Mycgr342422	one-to-one	PCON_01024	SNOT_11650	one-to-one	PCON_01024	P05750	one-to-one	PCON_01024	YALI0E23694g	one-to-one	PCON_01024	O60128	one-to-one	PCON_01024	Lacbi2_676541
PCON_01025	yes	one-to-one	PCON_01025	D5GGL1	NA	NA	NA	one-to-one	PCON_01025	F7VUK7	NA	NA	NA	one-to-one	PCON_01025	FGSG_00291T0	one-to-one	PCON_01025	bgh03888	one-to-one	PCON_01025	SS1G_06140T0	one-to-one	PCON_01025	CIMG_03055T1	one-to-one	PCON_01025	A1D1E0	NA	NA	NA	one-to-one	PCON_01025	Mycgr399880	one-to-one	PCON_01025	SNOT_11392	one-to-one	PCON_01025	Q02767	one-to-one	PCON_01025	YALI0A18722g	one-to-one	PCON_01025	O13872	one-to-one	PCON_01025	Lacbi2_399656
PCON_01026	yes	one-to-one	PCON_01026	D5G494	one-to-one	PCON_01026	G1XKL3	one-to-one	PCON_01026	F7VPL8	one-to-one	PCON_01026	Q9P6E2	one-to-one	PCON_01026	FGSG_05205T0	one-to-one	PCON_01026	bgh06651	one-to-one	PCON_01026	SS1G_10886T0	one-to-one	PCON_01026	CIMG_04022T0	one-to-one	PCON_01026	A1D3T9	one-to-one	PCON_01026	Q5B158	one-to-one	PCON_01026	Mycgr350302	one-to-one	PCON_01026	SNOT_04916	one-to-one	PCON_01026	Q12511	one-to-one	PCON_01026	YALI0D07040g	one-to-one	PCON_01026	O14189	one-to-one	PCON_01026	Lacbi2_685380
PCON_01027	yes	one-to-one	PCON_01027	D5GLU2	one-to-one	PCON_01027	G1XKJ3	one-to-many	PCON_01027	F7VLC1, F7W6C8	one-to-one	PCON_01027	Q7SHH2	one-to-one	PCON_01027	FGSG_09990T0	one-to-one	PCON_01027	bgh03788	one-to-one	PCON_01027	SS1G_10555T0	NA	NA	NA	one-to-many	PCON_01027	A1DLI0, A1D0J2	one-to-one	PCON_01027	Q5B7A6	one-to-one	PCON_01027	Mycgr377247	one-to-one	PCON_01027	SNOT_05141	one-to-one	PCON_01027	Q9P305	one-to-one	PCON_01027	YALI0D26389g	one-to-one	PCON_01027	P79058	one-to-one	PCON_01027	Lacbi2_646630
PCON_01028	yes	one-to-one	PCON_01028	D5G487	one-to-one	PCON_01028	G1WYJ2	one-to-one	PCON_01028	F7W439	one-to-one	PCON_01028	Q871G1	one-to-one	PCON_01028	FGSG_10146T0	one-to-one	PCON_01028	bgh00820	one-to-one	PCON_01028	SS1G_10554T0	one-to-one	PCON_01028	CIMG_07180T0	one-to-one	PCON_01028	A1D3I0	NA	NA	NA	one-to-one	PCON_01028	Mycgr350298	one-to-one	PCON_01028	SNOT_05142	one-to-one	PCON_01028	Q12314	one-to-one	PCON_01028	YALI0B18546g	NA	NA	NA	one-to-one	PCON_01028	Lacbi2_291291
PCON_01029	no
PCON_01030	yes	one-to-one	PCON_01030	D5GLH6	one-to-one	PCON_01030	G1WZE1	one-to-one	PCON_01030	F7VXR8	one-to-one	PCON_01030	Q7SEX2	one-to-one	PCON_01030	FGSG_08578T0	one-to-one	PCON_01030	bgh04333	one-to-one	PCON_01030	SS1G_05411T0	one-to-one	PCON_01030	CIMG_05822T0	one-to-one	PCON_01030	A1DL29	one-to-one	PCON_01030	Q5ASP8	one-to-one	PCON_01030	Mycgr357534	one-to-one	PCON_01030	SNOT_07432	one-to-one	PCON_01030	P25359	one-to-one	PCON_01030	YALI0B14905g	one-to-one	PCON_01030	Q10205	one-to-one	PCON_01030	Lacbi2_627706
PCON_01031	no
PCON_01032	yes	one-to-one	PCON_01032	D5G718	one-to-one	PCON_01032	G1XLZ1	NA	NA	NA	NA	NA	NA	NA	NA	NA	NA	NA	NA	NA	NA	NA	NA	NA	NA	NA	NA	NA	NA	NA	NA	NA	NA	NA	NA	NA	NA	NA	NA	NA	NA	NA	NA	NA	NA	NA	many-to-one	PCON_01032, PCON_03343	Lacbi2_624327
PCON_01033	yes	one-to-one	PCON_01033	D5GDJ8	one-to-one	PCON_01033	G1XFJ4	one-to-one	PCON_01033	F7VQ33	one-to-one	PCON_01033	BTN1	one-to-many	PCON_01033	FGSG_10419T0, FGSG_00268T0	one-to-one	PCON_01033	bgh04633	one-to-one	PCON_01033	SS1G_10662T0	one-to-one	PCON_01033	CIMG_05201T0	one-to-one	PCON_01033	A1DHE9	NA	NA	NA	one-to-one	PCON_01033	Mycgr367202	one-to-one	PCON_01033	SNOT_15660	one-to-one	PCON_01033	P47040	one-to-one	PCON_01033	YALI0F30415g	one-to-one	PCON_01033	Q9US09	many-to-one	PCON_01033, PCON_13603, PCON_03342	Lacbi2_436272
PCON_01034	yes	one-to-one	PCON_01034	D5GMR4	one-to-one	PCON_01034	G1XIM9	one-to-one	PCON_01034	F7W2G2	one-to-one	PCON_01034	MDV1	one-to-one	PCON_01034	FGSG_13612T0	one-to-one	PCON_01034	bgh04387	one-to-one	PCON_01034	SS1G_08568T0	one-to-one	PCON_01034	CIMG_12420T0	one-to-one	PCON_01034	A1DDL6	one-to-one	PCON_01034	MDV1	one-to-one	PCON_01034	Mycgr375752	one-to-one	PCON_01034	SNOT_13958	one-to-one	PCON_01034	P47025	one-to-one	PCON_01034	YALI0C22704g	one-to-many	PCON_01034	Q9P7I3, Q9P7I3, Q9P7I3	one-to-one	PCON_01034	Lacbi2_665935
PCON_01035	no
PCON_01036	no
PCON_01037	yes	one-to-one	PCON_01037	D5G3U9	one-to-one	PCON_01037	G1WZF7	one-to-one	PCON_01037	F7VPQ2	one-to-one	PCON_01037	Q8X048	one-to-one	PCON_01037	FGSG_00649T0	one-to-one	PCON_01037	bgh05666	one-to-one	PCON_01037	SS1G_13421T0	one-to-one	PCON_01037	CIMG_09156T0	one-to-one	PCON_01037	A1DE36	one-to-one	PCON_01037	Q5BH38	one-to-one	PCON_01037	Mycgr375416	one-to-one	PCON_01037	SNOT_14990	one-to-one	PCON_01037	P33759	one-to-one	PCON_01037	YALI0D01804g	one-to-one	PCON_01037	Q10234	NA	NA	NA
PCON_01038	yes	one-to-one	PCON_01038	D5GP13	one-to-one	PCON_01038	G1WZH0	one-to-one	PCON_01038	F7VPZ1	one-to-one	PCON_01038	Q8X093	one-to-one	PCON_01038	FGSG_10860T0	one-to-one	PCON_01038	bgh01732	one-to-one	PCON_01038	SS1G_13414T0	one-to-one	PCON_01038	CIMG_09157T0	one-to-one	PCON_01038	A1DE35	one-to-one	PCON_01038	Q5BH39	one-to-one	PCON_01038	Mycgr3110811	one-to-one	PCON_01038	SNOT_14991	one-to-one	PCON_01038	P33753	one-to-one	PCON_01038	YALI0F20196g	one-to-one	PCON_01038	Q09833	one-to-one	PCON_01038	Lacbi2_597205
PCON_01039	yes	NA	NA	NA	NA	NA	NA	one-to-one	PCON_01039	F7VT67	one-to-one	PCON_01039	Q7SG24	one-to-one	PCON_01039	FGSG_08562T0	one-to-one	PCON_01039	bgh03495	one-to-one	PCON_01039	SS1G_08573T0	one-to-one	PCON_01039	CIMG_09749T0	one-to-one	PCON_01039	A1DDM0	one-to-one	PCON_01039	Q5AXX4	one-to-one	PCON_01039	Mycgr3105672	NA	NA	NA	NA	NA	NA	NA	NA	NA	NA	NA	NA	NA	NA	NA
PCON_01040	yes	NA	NA	NA	one-to-many	PCON_01040	G1X3I8, G1X3I7	one-to-one	PCON_01040	F7VP38	one-to-one	PCON_01040	Q9P5T8	one-to-one	PCON_01040	FGSG_04378T0	NA	NA	NA	one-to-one	PCON_01040	SS1G_14323T0	one-to-one	PCON_01040	CIMG_01508T0	one-to-one	PCON_01040	A1CWL4	one-to-one	PCON_01040	Q5B1F6	one-to-one	PCON_01040	Mycgr366460	one-to-one	PCON_01040	SNOT_07545	NA	NA	NA	many-to-one	PCON_01040, PCON_05723	YALI0E31196g	one-to-one	PCON_01040	Q9USG8	NA	NA	NA
PCON_01041	no
PCON_01042	yes	one-to-one	PCON_01042	D5GPK2	NA	NA	NA	one-to-one	PCON_01042	F7W5L0	one-to-one	PCON_01042	Q7S5N6	one-to-one	PCON_01042	FGSG_09872T0	NA	NA	NA	one-to-one	PCON_01042	SS1G_00905T0	NA	NA	NA	one-to-one	PCON_01042	A1D5X1	one-to-one	PCON_01042	Q5BAA3	one-to-one	PCON_01042	Mycgr3106799	one-to-one	PCON_01042	SNOT_14354	NA	NA	NA	NA	NA	NA	NA	NA	NA	NA	NA	NA
PCON_01043	yes	one-to-one	PCON_01043	D5GE93	one-to-one	PCON_01043	G1X578	NA	NA	NA	NA	NA	NA	NA	NA	NA	NA	NA	NA	NA	NA	NA	NA	NA	NA	NA	NA	NA	NA	NA	NA	NA	NA	NA	NA	NA	NA	NA	NA	NA	NA	NA	NA	NA	NA	NA	NA	NA	NA
PCON_01044	yes	one-to-one	PCON_01044	D5G8D9	one-to-one	PCON_01044	G1XLW1	one-to-one	PCON_01044	D1ZA70	one-to-one	PCON_01044	Q8X071	one-to-one	PCON_01044	FGSG_04287T0	one-to-one	PCON_01044	bgh06111	one-to-one	PCON_01044	SS1G_13550T0	one-to-one	PCON_01044	CIMG_03391T0	one-to-one	PCON_01044	A1D244	one-to-one	PCON_01044	ARO1	one-to-one	PCON_01044	Mycgr365516	one-to-one	PCON_01044	SNOT_01444	one-to-one	PCON_01044	P08566	one-to-one	PCON_01044	YALI0F12639g	one-to-one	PCON_01044	Q9P7R0	one-to-one	PCON_01044	Lacbi2_574290
PCON_01045	yes	one-to-one	PCON_01045	D5GE51	one-to-one	PCON_01045	G1WZ21	NA	NA	NA	NA	NA	NA	NA	NA	NA	one-to-one	PCON_01045	bgh02905	one-to-one	PCON_01045	SS1G_00825T0	one-to-one	PCON_01045	CIMG_09395T0	one-to-one	PCON_01045	A1DIU0	one-to-one	PCON_01045	Q5AWT2	NA	NA	NA	one-to-one	PCON_01045	SNOT_10321	NA	NA	NA	NA	NA	NA	NA	NA	NA	NA	NA	NA
PCON_01046	no
PCON_01047	yes	NA	NA	NA	NA	NA	NA	NA	NA	NA	NA	NA	NA	one-to-one	PCON_01047	FGSG_02376T0	NA	NA	NA	one-to-one	PCON_01047	SS1G_11291T0	NA	NA	NA	one-to-one	PCON_01047	A1DDB4	NA	NA	NA	one-to-one	PCON_01047	Mycgr332504	one-to-one	PCON_01047	SNOT_13095	NA	NA	NA	NA	NA	NA	NA	NA	NA	NA	NA	NA
PCON_01048	no
PCON_01049	yes	one-to-one	PCON_01049	D5GIX3	one-to-one	PCON_01049	G1XB81	one-to-many	PCON_01049	F7W9B1, F7W9A8	one-to-many	PCON_01049	Q7SG43, Q7SG42, Q7SG41	one-to-one	PCON_01049	FGSG_00876T0	one-to-one	PCON_01049	bgh04921	one-to-one	PCON_01049	SS1G_12263T0	one-to-one	PCON_01049	CIMG_02259T0	NA	NA	NA	NA	NA	NA	one-to-one	PCON_01049	Mycgr3109621	one-to-one	PCON_01049	SNOT_04400	one-to-one	PCON_01049	P38288	one-to-one	PCON_01049	YALI0A17919g	one-to-one	PCON_01049	Q9P7X4	NA	NA	NA
PCON_01050	no
PCON_01051	no
PCON_01052	no
PCON_01053	yes	one-to-one	PCON_01053	D5GIG5	one-to-one	PCON_01053	G1XJL1	one-to-one	PCON_01053	F7VWG9	NA	NA	NA	one-to-one	PCON_01053	FGSG_08130T0	NA	NA	NA	NA	NA	NA	one-to-one	PCON_01053	CIMG_08531T0	NA	NA	NA	NA	NA	NA	NA	NA	NA	NA	NA	NA	NA	NA	NA	NA	NA	NA	NA	NA	NA	NA	NA	NA
PCON_01054	yes	one-to-one	PCON_01054	D5GJZ1	one-to-one	PCON_01054	G1X1N7	one-to-one	PCON_01054	F7W9J5	one-to-one	PCON_01054	Q7RYN8	one-to-one	PCON_01054	FGSG_07032T0	one-to-one	PCON_01054	bgh04691	one-to-one	PCON_01054	SS1G_07190T0	one-to-one	PCON_01054	CIMG_04784T0	one-to-one	PCON_01054	A1D4W1	one-to-one	PCON_01054	Q5BGP2	one-to-one	PCON_01054	Mycgr371278	one-to-one	PCON_01054	SNOT_01091	NA	NA	NA	NA	NA	NA	NA	NA	NA	NA	NA	NA
PCON_01055	no
PCON_01056	yes	NA	NA	NA	NA	NA	NA	many-to-one	PCON_01056, PCON_05736, PCON_06595, PCON_01884	F7VLH1	NA	NA	NA	NA	NA	NA	NA	NA	NA	NA	NA	NA	NA	NA	NA	many-to-one	PCON_01056, PCON_05736, PCON_06595, PCON_01884	A1D0A6	NA	NA	NA	NA	NA	NA	NA	NA	NA	NA	NA	NA	NA	NA	NA	NA	NA	NA	NA	NA	NA
PCON_01057	no
PCON_01058	yes	many-to-one	PCON_01058, PCON_01416	D5GLX7	many-to-one	PCON_01058, PCON_01416	G1XIT5	many-to-one	PCON_01058, PCON_01416	F7W936	many-to-one	PCON_01058, PCON_01416	Q7S1P0	many-to-one	PCON_01058, PCON_01416	FGSG_06993T0	NA	NA	NA	many-to-one	PCON_01058, PCON_01416	SS1G_03656T0	many-to-one	PCON_01058, PCON_01416	CIMG_04851T0	many-to-one	PCON_01058, PCON_01416	A1D0H3	NA	NA	NA	many-to-one	PCON_01058, PCON_01416	Mycgr395467	many-to-one	PCON_01058, PCON_01416	SNOT_15858	NA	NA	NA	NA	NA	NA	NA	NA	NA	many-to-many	PCON_01058, PCON_01416	Lacbi2_709549, Lacbi2_256021
PCON_01059	yes	many-to-one	PCON_01059, PCON_12571	D5GH06	NA	NA	NA	NA	NA	NA	NA	NA	NA	NA	NA	NA	NA	NA	NA	NA	NA	NA	NA	NA	NA	NA	NA	NA	NA	NA	NA	NA	NA	NA	NA	NA	NA	NA	NA	NA	NA	NA	NA	NA	NA	NA	NA	NA	NA
PCON_01060	no
PCON_01061	no
PCON_01062	no
PCON_01063	yes	one-to-one	PCON_01063	D5G5B8	one-to-one	PCON_01063	G1XIZ0	one-to-one	PCON_01063	F7VQB1	one-to-one	PCON_01063	Q7SI70	one-to-one	PCON_01063	FGSG_08585T0	one-to-one	PCON_01063	bgh00606	one-to-one	PCON_01063	SS1G_05181T0	one-to-one	PCON_01063	CIMG_03211T0	one-to-one	PCON_01063	A1D1Q0	one-to-one	PCON_01063	Q5BF12	one-to-one	PCON_01063	Mycgr368247	one-to-one	PCON_01063	SNOT_02275	NA	NA	NA	NA	NA	NA	NA	NA	NA	one-to-one	PCON_01063	Lacbi2_567598
PCON_01064	no
PCON_01065	no
PCON_01066	no
PCON_01067	yes	NA	NA	NA	NA	NA	NA	NA	NA	NA	one-to-one	PCON_01067	Q7S1E8	NA	NA	NA	NA	NA	NA	one-to-one	PCON_01067	SS1G_02803T0	one-to-many	PCON_01067	CIMG_02422T0, CIMG_04443T0, CIMG_02688T0	one-to-many	PCON_01067	A1DLT3, A1DDM1	one-to-many	PCON_01067	Q5AYQ9, Q5AXX3	NA	NA	NA	one-to-one	PCON_01067	SNOT_15525	one-to-many	PCON_01067	P46982, P38069	one-to-one	PCON_01067	YALI0A13585g	NA	NA	NA	NA	NA	NA
PCON_01068	yes	one-to-one	PCON_01068	D5GC70	NA	NA	NA	NA	NA	NA	NA	NA	NA	NA	NA	NA	NA	NA	NA	NA	NA	NA	NA	NA	NA	NA	NA	NA	NA	NA	NA	NA	NA	NA	NA	NA	NA	NA	NA	NA	NA	NA	NA	NA	NA	NA	many-to-one	PCON_01068, PCON_11422, PCON_05809, PCON_04035	Lacbi2_623738
PCON_01069	no
PCON_01070	no
PCON_01071	yes	NA	NA	NA	one-to-one	PCON_01071	G1X6A8	one-to-one	PCON_01071	F7W945	one-to-one	PCON_01071	Q7S1P8	one-to-one	PCON_01071	FGSG_12186T0	one-to-one	PCON_01071	bghG000961000002001	one-to-one	PCON_01071	SS1G_03211T0	one-to-one	PCON_01071	CIMG_09314T0	one-to-one	PCON_01071	A1DDT3	one-to-one	PCON_01071	Q5BHD7	one-to-one	PCON_01071	Mycgr335840	one-to-one	PCON_01071	SNOT_10261	NA	NA	NA	one-to-one	PCON_01071	YALI0A14388g	NA	NA	NA	one-to-one	PCON_01071	Lacbi2_182495
PCON_01072	no
PCON_01073	yes	NA	NA	NA	one-to-one	PCON_01073	G1X0D0	one-to-one	PCON_01073	F7VNF3	one-to-one	PCON_01073	Q7SA76	one-to-one	PCON_01073	FGSG_09686T0	one-to-one	PCON_01073	bgh04611	one-to-one	PCON_01073	SS1G_08247T0	one-to-one	PCON_01073	CIMG_00724T0	one-to-one	PCON_01073	A1DEA5	one-to-one	PCON_01073	Q5B406	one-to-one	PCON_01073	Mycgr3110650	one-to-one	PCON_01073	SNOT_08661	one-to-one	PCON_01073	P30619	one-to-one	PCON_01073	YALI0E22044g	one-to-one	PCON_01073	O94590	one-to-one	PCON_01073	Lacbi2_243963
PCON_01074	no
PCON_01075	no
PCON_01076	no
PCON_01077	no
PCON_01078	yes	NA	NA	NA	NA	NA	NA	NA	NA	NA	NA	NA	NA	NA	NA	NA	NA	NA	NA	NA	NA	NA	NA	NA	NA	NA	NA	NA	NA	NA	NA	NA	NA	NA	many-to-one	PCON_01078, PCON_07348	SNOT_01038	NA	NA	NA	NA	NA	NA	many-to-many	PCON_01078, PCON_07348, PCON_02294	Q10359, Q09679, Q09681	NA	NA	NA
PCON_01079	yes	NA	NA	NA	one-to-one	PCON_01079	G1WZL7	NA	NA	NA	NA	NA	NA	one-to-one	PCON_01079	FGSG_09463T0	NA	NA	NA	NA	NA	NA	one-to-one	PCON_01079	CIMG_06343T0	one-to-one	PCON_01079	A1DJD7	NA	NA	NA	NA	NA	NA	NA	NA	NA	NA	NA	NA	NA	NA	NA	many-to-one	PCON_01079, PCON_02783, PCON_05446	O13780	many-to-one	PCON_01079, PCON_02783, PCON_05446	Lacbi2_188777
PCON_01080	no
PCON_01081	yes	NA	NA	NA	one-to-one	PCON_01081	G1XT94	one-to-one	PCON_01081	F7VN89	one-to-one	PCON_01081	Q7S9K1	one-to-one	PCON_01081	FGSG_05068T0	NA	NA	NA	one-to-one	PCON_01081	SS1G_13144T0	NA	NA	NA	one-to-one	PCON_01081	A1DG64	one-to-one	PCON_01081	Q5B0X2	one-to-one	PCON_01081	Mycgr3100535	one-to-one	PCON_01081	SNOT_03108	NA	NA	NA	NA	NA	NA	many-to-one	PCON_01081, PCON_08064	O14130	NA	NA	NA
PCON_01082	no
PCON_01083	yes	one-to-one	PCON_01083	D5G5K9	NA	NA	NA	NA	NA	NA	NA	NA	NA	one-to-one	PCON_01083	FGSG_03163T0	NA	NA	NA	NA	NA	NA	one-to-one	PCON_01083	CIMG_04162T0	one-to-one	PCON_01083	A1DP99	one-to-one	PCON_01083	Q5B230	one-to-many	PCON_01083	Mycgr386690, Mycgr386340	NA	NA	NA	NA	NA	NA	NA	NA	NA	NA	NA	NA	NA	NA	NA
PCON_01084	no
PCON_01085	no
PCON_01086	no
PCON_01087	no
PCON_01088	no
PCON_01089	yes	NA	NA	NA	NA	NA	NA	NA	NA	NA	NA	NA	NA	NA	NA	NA	NA	NA	NA	NA	NA	NA	NA	NA	NA	NA	NA	NA	NA	NA	NA	NA	NA	NA	NA	NA	NA	NA	NA	NA	many-to-one	PCON_01089, PCON_13494, PCON_11424, PCON_13078, PCON_12066, PCON_02441, PCON_06523, PCON_13033, PCON_11065	YALI0A07623g	NA	NA	NA	NA	NA	NA
PCON_01090	yes	NA	NA	NA	NA	NA	NA	NA	NA	NA	NA	NA	NA	NA	NA	NA	NA	NA	NA	NA	NA	NA	NA	NA	NA	many-to-one	PCON_01090, PCON_13922	A1DCW0	NA	NA	NA	NA	NA	NA	NA	NA	NA	NA	NA	NA	NA	NA	NA	NA	NA	NA	many-to-one	PCON_01090, PCON_13922, PCON_07179	Lacbi2_694245
PCON_01091	yes	NA	NA	NA	NA	NA	NA	NA	NA	NA	NA	NA	NA	NA	NA	NA	NA	NA	NA	NA	NA	NA	one-to-one	PCON_01091	CIMG_02428T0	NA	NA	NA	NA	NA	NA	one-to-one	PCON_01091	Mycgr348355	one-to-one	PCON_01091	SNOT_05709	NA	NA	NA	many-to-one	PCON_01091, PCON_04193	YALI0F02607g	NA	NA	NA	many-to-one	PCON_01091, PCON_04193, PCON_06271	Lacbi2_610622
PCON_01092	yes	NA	NA	NA	NA	NA	NA	NA	NA	NA	NA	NA	NA	NA	NA	NA	NA	NA	NA	NA	NA	NA	one-to-one	PCON_01092	CIMG_10952T0	NA	NA	NA	NA	NA	NA	one-to-one	PCON_01092	Mycgr349006	one-to-one	PCON_01092	SNOT_05705	NA	NA	NA	NA	NA	NA	NA	NA	NA	NA	NA	NA
PCON_01093	yes	NA	NA	NA	NA	NA	NA	NA	NA	NA	NA	NA	NA	NA	NA	NA	NA	NA	NA	NA	NA	NA	one-to-one	PCON_01093	CIMG_02427T0	NA	NA	NA	one-to-one	PCON_01093	Q5BDX8	one-to-one	PCON_01093	Mycgr348415	one-to-many	PCON_01093	SNOT_15747, SNOT_05708	NA	NA	NA	NA	NA	NA	NA	NA	NA	NA	NA	NA
PCON_01094	yes	NA	NA	NA	NA	NA	NA	NA	NA	NA	NA	NA	NA	NA	NA	NA	NA	NA	NA	NA	NA	NA	NA	NA	NA	NA	NA	NA	many-to-one	PCON_01094, PCON_04460	Q5B029	NA	NA	NA	NA	NA	NA	NA	NA	NA	NA	NA	NA	NA	NA	NA	NA	NA	NA
PCON_01095	yes	NA	NA	NA	NA	NA	NA	NA	NA	NA	NA	NA	NA	one-to-one	PCON_01095	FGSG_06465T0	NA	NA	NA	NA	NA	NA	NA	NA	NA	NA	NA	NA	one-to-one	PCON_01095	Q5B4J9	one-to-many	PCON_01095	Mycgr3106098, Mycgr335016	one-to-one	PCON_01095	SNOT_03175	NA	NA	NA	NA	NA	NA	NA	NA	NA	NA	NA	NA
PCON_01096	no
PCON_01097	no
PCON_01098	yes	NA	NA	NA	one-to-many	PCON_01098	G1X0Z7, G1XFS7, G1XD67, G1X0Z3, G1XU38, G1XLZ3	NA	NA	NA	NA	NA	NA	NA	NA	NA	NA	NA	NA	NA	NA	NA	NA	NA	NA	NA	NA	NA	NA	NA	NA	NA	NA	NA	NA	NA	NA	NA	NA	NA	NA	NA	NA	NA	NA	NA	many-to-many	PCON_01098, PCON_01010, PCON_12520, PCON_09065	Lacbi2_473036, Lacbi2_399902, Lacbi2_448784, Lacbi2_399899, Lacbi2_473476, Lacbi2_445327, Lacbi2_439326, Lacbi2_438662, Lacbi2_379672, Lacbi2_470463, Lacbi2_676123, Lacbi2_445390, Lacbi2_675188, Lacbi2_442333, Lacbi2_614472, Lacbi2_399850, Lacbi2_442326, Lacbi2_518719
PCON_01099	yes	NA	NA	NA	NA	NA	NA	NA	NA	NA	NA	NA	NA	NA	NA	NA	NA	NA	NA	many-to-one	PCON_01099, PCON_13508	SS1G_09490T0	NA	NA	NA	NA	NA	NA	NA	NA	NA	NA	NA	NA	many-to-one	PCON_01099, PCON_13508	SNOT_09051	NA	NA	NA	NA	NA	NA	NA	NA	NA	NA	NA	NA
PCON_01100	yes	one-to-one	PCON_01100	D5GNU7	one-to-one	PCON_01100	G1X353	one-to-many	PCON_01100	F7VN90, F7W8V3	one-to-many	PCON_01100	Q7S6A9, Q7S9K3	one-to-many	PCON_01100	FGSG_11348T0, FGSG_05067T0	one-to-one	PCON_01100	bgh03755	one-to-many	PCON_01100	SS1G_08383T0, SS1G_13199T0	one-to-one	PCON_01100	CIMG_05110T0	one-to-one	PCON_01100	A1DFU6	one-to-one	PCON_01100	Q5BBG8	one-to-one	PCON_01100	Mycgr3111693	one-to-many	PCON_01100	SNOT_00361, SNOT_08043	NA	NA	NA	NA	NA	NA	one-to-many	PCON_01100	O59681, O59681	one-to-many	PCON_01100	Lacbi2_315196, Lacbi2_298218
PCON_01101	no
PCON_01102	yes	one-to-one	PCON_01102	D5GN20	one-to-one	PCON_01102	G1X8L0	one-to-one	PCON_01102	F7VX71	one-to-one	PCON_01102	Q872A4	one-to-one	PCON_01102	FGSG_10007T0	one-to-one	PCON_01102	bgh00194	one-to-one	PCON_01102	SS1G_10475T0	one-to-one	PCON_01102	CIMG_00068T0	one-to-one	PCON_01102	A1D626	one-to-one	PCON_01102	Q5B8E2	one-to-one	PCON_01102	Mycgr366175	one-to-one	PCON_01102	SNOT_10201	one-to-one	PCON_01102	P53037	one-to-one	PCON_01102	YALI0D03480g	one-to-one	PCON_01102	O14111	one-to-one	PCON_01102	Lacbi2_554471
PCON_01103	yes	one-to-one	PCON_01103	D5G5K3	one-to-one	PCON_01103	G1WZA7	one-to-one	PCON_01103	F7VRU0	one-to-one	PCON_01103	Q7RWR0	one-to-one	PCON_01103	FGSG_09689T0	one-to-one	PCON_01103	bghG000475000001001	one-to-one	PCON_01103	SS1G_08259T0	one-to-one	PCON_01103	CIMG_10518T0	one-to-one	PCON_01103	A1DID5	one-to-one	PCON_01103	Q5BBA6	one-to-one	PCON_01103	Mycgr395557	one-to-one	PCON_01103	SNOT_08557	one-to-one	PCON_01103	P22515	one-to-one	PCON_01103	YALI0E06017g	one-to-many	PCON_01103	O94609, O94609	one-to-one	PCON_01103	Lacbi2_709998
PCON_01104	no
PCON_01105	no
PCON_01106	yes	one-to-one	PCON_01106	D5GN18	one-to-one	PCON_01106	G1X8L1	one-to-one	PCON_01106	F7W0N0	one-to-one	PCON_01106	Q9HEK2	one-to-one	PCON_01106	FGSG_10141T0	one-to-one	PCON_01106	bgh02919	NA	NA	NA	NA	NA	NA	NA	NA	NA	NA	NA	NA	NA	NA	NA	one-to-one	PCON_01106	SNOT_10202	NA	NA	NA	one-to-one	PCON_01106	YALI0E03498g	one-to-one	PCON_01106	Q9UUB5	NA	NA	NA
PCON_01107	no
PCON_01108	no
PCON_01109	yes	one-to-one	PCON_01109	D5GB16	one-to-one	PCON_01109	G1X8K2	one-to-one	PCON_01109	F7W713	one-to-one	PCON_01109	Q7S060	one-to-one	PCON_01109	FGSG_06150T0	one-to-one	PCON_01109	bgh00083	one-to-one	PCON_01109	SS1G_00741T0	one-to-one	PCON_01109	CIMG_09619T0	one-to-one	PCON_01109	A1D6J4	one-to-one	PCON_01109	Q5B9D4	one-to-one	PCON_01109	Mycgr3102589	one-to-one	PCON_01109	SNOT_10397	one-to-many	PCON_01109	P38143, P40581, P36014	one-to-one	PCON_01109	YALI0E02310g	one-to-one	PCON_01109	O59858	one-to-one	PCON_01109	Lacbi2_184771
PCON_01110	yes	one-to-one	PCON_01110	D5GL00	NA	NA	NA	one-to-one	PCON_01110	F7W0E5	one-to-one	PCON_01110	Q9C2L0	one-to-one	PCON_01110	FGSG_07129T0	NA	NA	NA	one-to-one	PCON_01110	SS1G_11564T0	one-to-one	PCON_01110	CIMG_04797T0	one-to-one	PCON_01110	A1D4X6	one-to-one	PCON_01110	Q5BGQ5	one-to-one	PCON_01110	Mycgr370938	one-to-one	PCON_01110	SNOT_00830	one-to-one	PCON_01110	P17261	one-to-one	PCON_01110	YALI0C15345g	NA	NA	NA	NA	NA	NA
PCON_01111	no
PCON_01112	yes	one-to-one	PCON_01112	D5GA12	one-to-one	PCON_01112	G1XAG0	NA	NA	NA	NA	NA	NA	one-to-one	PCON_01112	FGSG_03073T0	NA	NA	NA	NA	NA	NA	NA	NA	NA	NA	NA	NA	one-to-one	PCON_01112	Q5B0A8	NA	NA	NA	NA	NA	NA	one-to-one	PCON_01112	P07275	one-to-one	PCON_01112	YALI0B09647g	one-to-one	PCON_01112	O74766	NA	NA	NA
PCON_01113	yes	NA	NA	NA	one-to-one	PCON_01113	G1WYD0	NA	NA	NA	NA	NA	NA	one-to-one	PCON_01113	FGSG_05039T0	NA	NA	NA	NA	NA	NA	NA	NA	NA	NA	NA	NA	one-to-one	PCON_01113	Q5BB31	NA	NA	NA	NA	NA	NA	NA	NA	NA	NA	NA	NA	NA	NA	NA	NA	NA	NA
PCON_01114	no
PCON_01115	no
PCON_01116	yes	NA	NA	NA	NA	NA	NA	many-to-one	PCON_01116, PCON_05720	F7VN66	many-to-one	PCON_01116, PCON_05720	Q7S978	many-to-one	PCON_01116, PCON_05720	FGSG_00597T0	many-to-one	PCON_01116, PCON_05720	bgh01259	many-to-one	PCON_01116, PCON_05720	SS1G_01136T0	many-to-one	PCON_01116, PCON_05720	CIMG_03627T0	many-to-one	PCON_01116, PCON_05720	A1D706	many-to-one	PCON_01116, PCON_05720	Q5B3F2	many-to-one	PCON_01116, PCON_05720	Mycgr3103549	many-to-one	PCON_01116, PCON_05720	SNOT_07914	many-to-one	PCON_01116, PCON_05720	P29055	many-to-one	PCON_01116, PCON_05720	YALI0C02563g	many-to-one	PCON_01116, PCON_05720	O13749	many-to-one	PCON_01116, PCON_05720	Lacbi2_702840
PCON_01117	yes	NA	NA	NA	one-to-one	PCON_01117	G1WYC2	one-to-one	PCON_01117	F7VXV2	one-to-one	PCON_01117	Q7SGX0	one-to-one	PCON_01117	FGSG_00471T0	NA	NA	NA	one-to-one	PCON_01117	SS1G_01127T0	one-to-one	PCON_01117	CIMG_03626T0	one-to-one	PCON_01117	A1D705	one-to-one	PCON_01117	Q5B3F3	one-to-one	PCON_01117	Mycgr369273	NA	NA	NA	NA	NA	NA	NA	NA	NA	NA	NA	NA	NA	NA	NA
PCON_01118	yes	one-to-one	PCON_01118	D5G5S8	one-to-one	PCON_01118	G1XFF8	one-to-one	PCON_01118	F7W9K9	one-to-one	PCON_01118	Q7SC17	NA	NA	NA	one-to-one	PCON_01118	bgh03783	one-to-one	PCON_01118	SS1G_10730T0	one-to-one	PCON_01118	CIMG_01534T0	one-to-one	PCON_01118	A1CWK2	one-to-one	PCON_01118	Q5B1D3	one-to-one	PCON_01118	Mycgr3102570	one-to-one	PCON_01118	SNOT_07649	NA	NA	NA	NA	NA	NA	NA	NA	NA	NA	NA	NA
PCON_01119	no
PCON_01120	yes	one-to-one	PCON_01120	D5G5S9	one-to-one	PCON_01120	G1WYB9	NA	NA	NA	NA	NA	NA	NA	NA	NA	one-to-one	PCON_01120	bgh03998	one-to-one	PCON_01120	SS1G_06546T0	one-to-one	PCON_01120	CIMG_03585T0	one-to-one	PCON_01120	A1D734	one-to-one	PCON_01120	Q5B3C5	NA	NA	NA	one-to-one	PCON_01120	SNOT_07888	NA	NA	NA	NA	NA	NA	NA	NA	NA	NA	NA	NA
PCON_01121	no
PCON_01122	yes	one-to-one	PCON_01122	D5G5T0	one-to-one	PCON_01122	G1WYB7	one-to-one	PCON_01122	F7VMM1	one-to-one	PCON_01122	Q7S031	one-to-one	PCON_01122	FGSG_04054T0	one-to-one	PCON_01122	bgh02214	one-to-one	PCON_01122	SS1G_06542T0	one-to-one	PCON_01122	CIMG_03602T0	one-to-many	PCON_01122	A1D660, A1D714	one-to-one	PCON_01122	Q5B3E5	one-to-one	PCON_01122	Mycgr368429	one-to-one	PCON_01122	SNOT_08128	NA	NA	NA	one-to-one	PCON_01122	YALI0B08558g	one-to-one	PCON_01122	P08092	NA	NA	NA
PCON_01123	no
PCON_01124	no
PCON_01125	no
PCON_01126	no
PCON_01127	yes	one-to-one	PCON_01127	D5G5T4	one-to-one	PCON_01127	G1WYB0	one-to-one	PCON_01127	F7VML3	one-to-one	PCON_01127	Q7S922	one-to-one	PCON_01127	FGSG_12200T0	one-to-one	PCON_01127	bgh02768	one-to-one	PCON_01127	SS1G_06804T0	one-to-one	PCON_01127	CIMG_03597T0	one-to-one	PCON_01127	A1D710	one-to-one	PCON_01127	Q5B3E9	one-to-one	PCON_01127	Mycgr367916	one-to-one	PCON_01127	SNOT_07901	NA	NA	NA	one-to-one	PCON_01127	YALI0F14311g	NA	NA	NA	NA	NA	NA
PCON_01128	yes	one-to-one	PCON_01128	D5G5T5	one-to-one	PCON_01128	G1WYB3	one-to-one	PCON_01128	F7VMM3	one-to-one	PCON_01128	Q7S0E1	one-to-one	PCON_01128	FGSG_04051T0	one-to-one	PCON_01128	bgh01340	one-to-one	PCON_01128	SS1G_06805T0	one-to-one	PCON_01128	CIMG_03598T0	one-to-one	PCON_01128	A1D711	one-to-one	PCON_01128	Q5B3E8	one-to-one	PCON_01128	Mycgr367921	one-to-one	PCON_01128	SNOT_07900	one-to-many	PCON_01128	Q12442, Q03419	one-to-one	PCON_01128	YALI0E17677g	one-to-one	PCON_01128	Q09749	NA	NA	NA
PCON_01129	no
PCON_01130	no
PCON_01131	no
PCON_01132	yes	one-to-one	PCON_01132	D5G5R5	NA	NA	NA	one-to-one	PCON_01132	F7VYK3	one-to-one	PCON_01132	Q7RZK2	one-to-one	PCON_01132	FGSG_05572T0	one-to-one	PCON_01132	bgh03752	one-to-one	PCON_01132	SS1G_06569T0	NA	NA	NA	NA	NA	NA	NA	NA	NA	one-to-one	PCON_01132	Mycgr345524	one-to-many	PCON_01132	SNOT_10441, SNOT_10120	NA	NA	NA	one-to-one	PCON_01132	YALI0E07513g	one-to-one	PCON_01132	Q9C0Y8	NA	NA	NA
PCON_01133	yes	one-to-one	PCON_01133	D5G5R3	one-to-one	PCON_01133	G1WYH1	NA	NA	NA	one-to-one	PCON_01133	Q7S054	NA	NA	NA	NA	NA	NA	one-to-one	PCON_01133	SS1G_06559T0	NA	NA	NA	NA	NA	NA	NA	NA	NA	one-to-one	PCON_01133	Mycgr3107808	one-to-one	PCON_01133	SNOT_08227	NA	NA	NA	NA	NA	NA	NA	NA	NA	NA	NA	NA
PCON_01134	yes	one-to-one	PCON_01134	D5G5R2	many-to-one	PCON_01134, PCON_05364	G1WYE4	NA	NA	NA	NA	NA	NA	NA	NA	NA	NA	NA	NA	NA	NA	NA	NA	NA	NA	NA	NA	NA	NA	NA	NA	NA	NA	NA	NA	NA	NA	NA	NA	NA	many-to-one	PCON_01134, PCON_05364	YALI0C11649g	NA	NA	NA	NA	NA	NA
PCON_01135	no
PCON_01136	no
PCON_01137	yes	one-to-one	PCON_01137	D5G5R0	NA	NA	NA	NA	NA	NA	NA	NA	NA	NA	NA	NA	one-to-one	PCON_01137	bgh05701	one-to-one	PCON_01137	SS1G_06467T0	one-to-one	PCON_01137	CIMG_03649T0	NA	NA	NA	one-to-one	PCON_01137	Q5B9A9	NA	NA	NA	one-to-one	PCON_01137	SNOT_08195	NA	NA	NA	NA	NA	NA	NA	NA	NA	NA	NA	NA
PCON_01138	yes	NA	NA	NA	one-to-one	PCON_01138	G1WYC8	one-to-one	PCON_01138	F7VML4	one-to-one	PCON_01138	Q7S921	one-to-many	PCON_01138	FGSG_06455T0, FGSG_04045T0	NA	NA	NA	one-to-one	PCON_01138	SS1G_06806T0	one-to-one	PCON_01138	CIMG_03599T0	one-to-one	PCON_01138	A1D713	one-to-one	PCON_01138	Q5B3E6	one-to-one	PCON_01138	Mycgr384359	one-to-one	PCON_01138	SNOT_08357	NA	NA	NA	NA	NA	NA	NA	NA	NA	one-to-one	PCON_01138	Lacbi2_690736
PCON_01139	no
PCON_01140	no
PCON_01141	no
PCON_01142	no
PCON_01143	no
PCON_01144	no
PCON_01145	no
PCON_01146	no
PCON_01147	no
PCON_01148	no
PCON_01149	no
PCON_01150	no
PCON_01151	no
PCON_01152	yes	one-to-one	PCON_01152	D5GFR1	one-to-one	PCON_01152	G1XTD2	one-to-one	PCON_01152	F7VW95	one-to-one	PCON_01152	Q7S6J7	one-to-one	PCON_01152	FGSG_08490T0	one-to-one	PCON_01152	bgh02269	one-to-one	PCON_01152	SS1G_09550T0	one-to-one	PCON_01152	CIMG_01224T0	one-to-one	PCON_01152	A1DFP7	one-to-one	PCON_01152	Q5BBK7	one-to-one	PCON_01152	Mycgr3109184	one-to-one	PCON_01152	SNOT_06199	NA	NA	NA	one-to-one	PCON_01152	YALI0A09537g	one-to-one	PCON_01152	O74881	one-to-one	PCON_01152	Lacbi2_308633
PCON_01153	yes	one-to-one	PCON_01153	D5GBE4	one-to-one	PCON_01153	G1X1D7	NA	NA	NA	NA	NA	NA	NA	NA	NA	NA	NA	NA	NA	NA	NA	NA	NA	NA	NA	NA	NA	NA	NA	NA	NA	NA	NA	NA	NA	NA	NA	NA	NA	many-to-one	PCON_01153, PCON_09494	YALI0C23452g	NA	NA	NA	NA	NA	NA
PCON_01154	no
PCON_01155	no
PCON_01156	no
PCON_01157	no
PCON_01158	no
PCON_01159	no
PCON_01160	no
PCON_01161	yes	NA	NA	NA	one-to-many	PCON_01161	G1XN98, G1XPF4, G1XCF5, G1X426	one-to-one	PCON_01161	F7W5C7	one-to-one	PCON_01161	Q7S0T1	one-to-many	PCON_01161	FGSG_12119T0, FGSG_03612T0	NA	NA	NA	one-to-many	PCON_01161	SS1G_03610T0, SS1G_02708T0, SS1G_14289T0	NA	NA	NA	one-to-many	PCON_01161	A1DME9, A1CY85	one-to-one	PCON_01161	Q5AZ58	one-to-one	PCON_01161	Mycgr396376	NA	NA	NA	NA	NA	NA	NA	NA	NA	NA	NA	NA	many-to-one	PCON_01161, PCON_03158	Lacbi2_683905
PCON_01162	no
PCON_01163	no
PCON_01164	no
PCON_01165	no
PCON_01166	yes	one-to-one	PCON_01166	D5GMI1	NA	NA	NA	one-to-one	PCON_01166	F7W2B8	NA	NA	NA	NA	NA	NA	NA	NA	NA	NA	NA	NA	one-to-one	PCON_01166	CIMG_00700T0	NA	NA	NA	NA	NA	NA	NA	NA	NA	NA	NA	NA	NA	NA	NA	one-to-one	PCON_01166	YALI0A02937g	one-to-one	PCON_01166	Q10315	NA	NA	NA
PCON_01167	yes	one-to-one	PCON_01167	D5GMI9	one-to-one	PCON_01167	G1XIK6	one-to-one	PCON_01167	F7W2B9	one-to-one	PCON_01167	Q7S9P2	one-to-one	PCON_01167	FGSG_05303T0	one-to-one	PCON_01167	bgh01161	one-to-one	PCON_01167	SS1G_08393T0	one-to-one	PCON_01167	CIMG_00701T0	one-to-one	PCON_01167	A1DEC1	one-to-one	PCON_01167	Q5BAX2	one-to-one	PCON_01167	Mycgr347177	one-to-one	PCON_01167	SNOT_08839	one-to-one	PCON_01167	P37020	one-to-one	PCON_01167	YALI0A02959g	one-to-one	PCON_01167	O60159	one-to-one	PCON_01167	Lacbi2_247189
PCON_01168	yes	one-to-one	PCON_01168	D5GMH6	one-to-one	PCON_01168	G1XIH9	one-to-many	PCON_01168	F7W2C3, F7W5K6	one-to-one	PCON_01168	Q7S8B7	one-to-one	PCON_01168	FGSG_09814T0	NA	NA	NA	one-to-one	PCON_01168	SS1G_05656T0	one-to-one	PCON_01168	CIMG_09664T0	one-to-one	PCON_01168	A1CVS2	one-to-one	PCON_01168	Q5ASX9	one-to-many	PCON_01168	Mycgr390342, Mycgr369060, Mycgr326564	one-to-many	PCON_01168	SNOT_14028, SNOT_02940, SNOT_07936	NA	NA	NA	one-to-one	PCON_01168	YALI0C10208g	NA	NA	NA	NA	NA	NA
PCON_01169	no
PCON_01170	yes	one-to-one	PCON_01170	D5GMH7	one-to-one	PCON_01170	G1XIH6	one-to-one	PCON_01170	F7WAZ3	one-to-one	PCON_01170	Q8X0K3	one-to-one	PCON_01170	FGSG_04296T0	NA	NA	NA	one-to-one	PCON_01170	SS1G_09599T0	one-to-one	PCON_01170	CIMG_09172T0	one-to-one	PCON_01170	A1DE22	one-to-one	PCON_01170	Q5BH51	one-to-one	PCON_01170	Mycgr348113	one-to-one	PCON_01170	SNOT_14049	one-to-one	PCON_01170	P38148	one-to-one	PCON_01170	YALI0B04290g	NA	NA	NA	NA	NA	NA
PCON_01171	no
PCON_01172	yes	one-to-one	PCON_01172	D5GMI2	one-to-one	PCON_01172	G1XIJ9	one-to-one	PCON_01172	F7W229	one-to-one	PCON_01172	Q7S9I6	one-to-one	PCON_01172	FGSG_09663T0	one-to-one	PCON_01172	bgh05786	one-to-one	PCON_01172	SS1G_03651T0	one-to-one	PCON_01172	CIMG_00719T0	one-to-one	PCON_01172	A1DEA9	one-to-one	PCON_01172	Q5B9M9	one-to-one	PCON_01172	Mycgr3101160	one-to-one	PCON_01172	SNOT_08695	one-to-one	PCON_01172	P25644	one-to-one	PCON_01172	YALI0E19514g	one-to-one	PCON_01172	O42958	one-to-one	PCON_01172	Lacbi2_671619
PCON_01173	yes	one-to-one	PCON_01173	D5GMI4	one-to-one	PCON_01173	G1XIJ8	one-to-one	PCON_01173	F7W230	one-to-one	PCON_01173	Q7S9I5	NA	NA	NA	one-to-one	PCON_01173	bgh02561	one-to-one	PCON_01173	SS1G_03650T0	one-to-one	PCON_01173	CIMG_00718T0	one-to-one	PCON_01173	A1DEB0	one-to-one	PCON_01173	Q5B9M8	one-to-one	PCON_01173	Mycgr362211	one-to-one	PCON_01173	SNOT_08694	one-to-many	PCON_01173	P38130, P27810	one-to-one	PCON_01173	YALI0A06589g	NA	NA	NA	NA	NA	NA
PCON_01174	yes	one-to-one	PCON_01174	D5GMI7	NA	NA	NA	one-to-one	PCON_01174	F7W253	one-to-one	PCON_01174	Q9C1L0	one-to-one	PCON_01174	FGSG_13619T0	one-to-one	PCON_01174	bgh00976	one-to-one	PCON_01174	SS1G_03645T0	one-to-one	PCON_01174	CIMG_01348T0	one-to-many	PCON_01174	A1CW69, A1DD31	NA	NA	NA	one-to-one	PCON_01174	Mycgr375334	one-to-one	PCON_01174	SNOT_08486	NA	NA	NA	NA	NA	NA	NA	NA	NA	many-to-one	PCON_01174, PCON_03244	Lacbi2_706093
PCON_01175	yes	one-to-one	PCON_01175	D5GMI6	NA	NA	NA	NA	NA	NA	NA	NA	NA	one-to-one	PCON_01175	FGSG_09659T0	NA	NA	NA	one-to-one	PCON_01175	SS1G_03646T0	one-to-one	PCON_01175	CIMG_00698T0	one-to-one	PCON_01175	A1DEC4	one-to-one	PCON_01175	SHE9	one-to-one	PCON_01175	Mycgr347340	one-to-one	PCON_01175	SNOT_08488	NA	NA	NA	one-to-one	PCON_01175	YALI0E01188g	NA	NA	NA	one-to-one	PCON_01175	Lacbi2_483163
PCON_01176	no
PCON_01177	yes	one-to-one	PCON_01177	D5GMQ6	one-to-one	PCON_01177	G1XIK3	one-to-one	PCON_01177	F7WA02	one-to-one	PCON_01177	Q8X0M3	one-to-one	PCON_01177	FGSG_00303T0	one-to-one	PCON_01177	bgh00338	one-to-one	PCON_01177	SS1G_02390T0	one-to-one	PCON_01177	CIMG_09707T0	one-to-one	PCON_01177	A1DNB1	NA	NA	NA	one-to-one	PCON_01177	Mycgr347989	NA	NA	NA	one-to-one	PCON_01177	Q03071	one-to-one	PCON_01177	YALI0A03575g	one-to-one	PCON_01177	Q9USX9	one-to-one	PCON_01177	Lacbi2_706586
PCON_01178	yes	one-to-one	PCON_01178	D5GHQ7	one-to-one	PCON_01178	G1XIM1	one-to-one	PCON_01178	F7W2B7	one-to-one	PCON_01178	RU2A	one-to-one	PCON_01178	FGSG_05305T0	one-to-one	PCON_01178	bgh05816	one-to-one	PCON_01178	SS1G_08575T0	one-to-one	PCON_01178	CIMG_00680T0	one-to-one	PCON_01178	A1DE89	one-to-one	PCON_01178	RU2A	one-to-one	PCON_01178	Mycgr348162	NA	NA	NA	one-to-one	PCON_01178	Q08963	one-to-one	PCON_01178	YALI0E30569g	one-to-one	PCON_01178	Q9USX8	one-to-one	PCON_01178	Lacbi2_676628
PCON_01179	yes	NA	NA	NA	one-to-one	PCON_01179	G1XII8	one-to-one	PCON_01179	F7W295	one-to-one	PCON_01179	Q7S9R4	NA	NA	NA	NA	NA	NA	NA	NA	NA	NA	NA	NA	NA	NA	NA	NA	NA	NA	one-to-one	PCON_01179	Mycgr375841	one-to-one	PCON_01179	SNOT_08507	NA	NA	NA	NA	NA	NA	NA	NA	NA	NA	NA	NA
PCON_01180	yes	one-to-one	PCON_01180	D5GMH4	NA	NA	NA	NA	NA	NA	NA	NA	NA	NA	NA	NA	NA	NA	NA	one-to-one	PCON_01180	SS1G_11942T0	NA	NA	NA	NA	NA	NA	one-to-one	PCON_01180	Q5B5B7	NA	NA	NA	NA	NA	NA	NA	NA	NA	many-to-one	PCON_01180, PCON_08877	YALI0D01463g	NA	NA	NA	NA	NA	NA
PCON_01181	yes	one-to-one	PCON_01181	D5GMQ3	one-to-one	PCON_01181	G1XII6	NA	NA	NA	one-to-one	PCON_01181	Q7S8N7	one-to-one	PCON_01181	FGSG_05275T0	one-to-one	PCON_01181	bgh04899	one-to-one	PCON_01181	SS1G_13797T0	one-to-one	PCON_01181	CIMG_09661T0	one-to-one	PCON_01181	A1DNE1	NA	NA	NA	one-to-one	PCON_01181	Mycgr375839	NA	NA	NA	NA	NA	NA	NA	NA	NA	NA	NA	NA	NA	NA	NA
PCON_01182	yes	one-to-one	PCON_01182	D5GMQ5	one-to-one	PCON_01182	G1XIJ2	one-to-one	PCON_01182	F7VP02	one-to-one	PCON_01182	Q7SC90	one-to-one	PCON_01182	FGSG_01481T0	one-to-one	PCON_01182	bgh05802	one-to-one	PCON_01182	SS1G_02179T0	one-to-one	PCON_01182	CIMG_09710T0	one-to-one	PCON_01182	A1DNB3	one-to-one	PCON_01182	Q5BAI3	one-to-one	PCON_01182	Mycgr347525	one-to-one	PCON_01182	SNOT_07161	NA	NA	NA	one-to-one	PCON_01182	YALI0A18359g	one-to-one	PCON_01182	O42956	NA	NA	NA
PCON_01183	yes	one-to-one	PCON_01183	D5GN69	one-to-one	PCON_01183	G1XG47	one-to-one	PCON_01183	F7VPV2	one-to-one	PCON_01183	Q873A5	one-to-one	PCON_01183	FGSG_06269T0	one-to-one	PCON_01183	bgh03191	NA	NA	NA	one-to-one	PCON_01183	CIMG_10800T0	one-to-one	PCON_01183	A1DNY9	NA	NA	NA	one-to-one	PCON_01183	Mycgr3108995	one-to-one	PCON_01183	SNOT_07749	NA	NA	NA	NA	NA	NA	one-to-one	PCON_01183	O14113	one-to-many	PCON_01183	Lacbi2_482251, Lacbi2_456668
PCON_01184	yes	one-to-one	PCON_01184	D5GMQ4	NA	NA	NA	NA	NA	NA	NA	NA	NA	NA	NA	NA	NA	NA	NA	NA	NA	NA	NA	NA	NA	NA	NA	NA	one-to-one	PCON_01184	Q5B9U1	NA	NA	NA	NA	NA	NA	NA	NA	NA	NA	NA	NA	NA	NA	NA	NA	NA	NA
PCON_01185	yes	one-to-many	PCON_01185	D5GMR1, D5GN97	one-to-one	PCON_01185	G1XJW0	one-to-many	PCON_01185	F7VMW7, F7VS69, F7VQ68	one-to-many	PCON_01185	Q9P3R6, Q7S6S6	one-to-one	PCON_01185	FGSG_08173T0	one-to-one	PCON_01185	bgh01033	one-to-many	PCON_01185	SS1G_01915T0, SS1G_08533T0	one-to-one	PCON_01185	CIMG_08516T0	one-to-one	PCON_01185	A1D9E7	one-to-many	PCON_01185	Q5AXK2, Q5B9A6	one-to-one	PCON_01185	Mycgr339112	one-to-one	PCON_01185	SNOT_08337	one-to-one	PCON_01185	P21827	one-to-one	PCON_01185	YALI0A13299g	one-to-one	PCON_01185	P28745	one-to-one	PCON_01185	Lacbi2_441428
PCON_01186	yes	one-to-one	PCON_01186	D5GD18	one-to-one	PCON_01186	G1XIM0	one-to-one	PCON_01186	F7W2C1	one-to-one	PCON_01186	Q7S9P0	one-to-one	PCON_01186	FGSG_05306T0	one-to-one	PCON_01186	bgh01166	one-to-one	PCON_01186	SS1G_08574T0	one-to-one	PCON_01186	CIMG_00240T0	one-to-one	PCON_01186	A1DNG9	one-to-one	PCON_01186	Q5BFV4	one-to-one	PCON_01186	Mycgr375360	one-to-one	PCON_01186	SNOT_14090	one-to-one	PCON_01186	P22219	one-to-one	PCON_01186	YALI0E33774g	one-to-one	PCON_01186	O42900	one-to-one	PCON_01186	Lacbi2_568855
PCON_01187	no
PCON_01188	yes	NA	NA	NA	one-to-one	PCON_01188	G1XH49	NA	NA	NA	NA	NA	NA	NA	NA	NA	NA	NA	NA	NA	NA	NA	NA	NA	NA	one-to-one	PCON_01188	A1DGL6	one-to-one	PCON_01188	Q5B046	NA	NA	NA	one-to-one	PCON_01188	SNOT_09715	NA	NA	NA	NA	NA	NA	NA	NA	NA	NA	NA	NA
PCON_01189	yes	NA	NA	NA	one-to-one	PCON_01189	G1XIM3	one-to-one	PCON_01189	F7W827	one-to-one	PCON_01189	Q1K4N4	one-to-one	PCON_01189	FGSG_06028T0	one-to-one	PCON_01189	bgh00380	one-to-one	PCON_01189	SS1G_02181T0	one-to-one	PCON_01189	CIMG_00252T0	one-to-one	PCON_01189	A1DDC2	one-to-one	PCON_01189	Q5B9U2	one-to-one	PCON_01189	Mycgr362752	one-to-one	PCON_01189	SNOT_08629	one-to-many	PCON_01189	P23501, P47013	one-to-one	PCON_01189	YALI0E21197g	one-to-one	PCON_01189	Q9P6N5	one-to-one	PCON_01189	Lacbi2_624138
PCON_01190	yes	one-to-many	PCON_01190	D5GJC5, D5GEM4	one-to-one	PCON_01190	G1WZ93	one-to-one	PCON_01190	F7W232	one-to-one	PCON_01190	Q7S9I3	one-to-one	PCON_01190	FGSG_09661T0	one-to-one	PCON_01190	bgh00609	one-to-one	PCON_01190	SS1G_14027T0	one-to-one	PCON_01190	CIMG_03271T0	one-to-one	PCON_01190	A1D1T3	one-to-one	PCON_01190	Q5BF56	one-to-one	PCON_01190	Mycgr3104112	one-to-one	PCON_01190	SNOT_14270	NA	NA	NA	one-to-one	PCON_01190	YALI0D15708g	NA	NA	NA	one-to-one	PCON_01190	Lacbi2_191220
PCON_01191	no
PCON_01192	no
PCON_01193	no
PCON_01194	no
PCON_01195	no
PCON_01196	no
PCON_01197	no
PCON_01198	no
PCON_01199	no
PCON_01200	no
PCON_01201	yes	one-to-one	PCON_01201	D5GPL5	one-to-one	PCON_01201	G1X5G7	one-to-one	PCON_01201	F7W0K7	one-to-one	PCON_01201	Q9HEM5	one-to-one	PCON_01201	FGSG_01897T0	one-to-one	PCON_01201	bgh02112	one-to-one	PCON_01201	SS1G_08925T0	one-to-one	PCON_01201	CIMG_00861T0	one-to-one	PCON_01201	A1DGE1	one-to-one	PCON_01201	Q5AZX2	one-to-one	PCON_01201	Mycgr369648	one-to-one	PCON_01201	SNOT_13853	NA	NA	NA	one-to-many	PCON_01201	YALI0E19745g, YALI0E03586g	NA	NA	NA	one-to-one	PCON_01201	Lacbi2_379253
PCON_01202	no
PCON_01203	no
PCON_01204	yes	NA	NA	NA	one-to-one	PCON_01204	G1XV95	NA	NA	NA	NA	NA	NA	NA	NA	NA	NA	NA	NA	NA	NA	NA	NA	NA	NA	NA	NA	NA	NA	NA	NA	NA	NA	NA	NA	NA	NA	NA	NA	NA	NA	NA	NA	NA	NA	NA	many-to-one	PCON_01204, PCON_05340	Lacbi2_636987
PCON_01205	no
PCON_01206	no
PCON_01207	no
PCON_01208	no
PCON_01209	no
PCON_01210	yes	NA	NA	NA	NA	NA	NA	one-to-one	PCON_01210	F7VVN3	one-to-one	PCON_01210	Q7S4A3	NA	NA	NA	NA	NA	NA	NA	NA	NA	one-to-one	PCON_01210	CIMG_04355T0	NA	NA	NA	NA	NA	NA	NA	NA	NA	NA	NA	NA	NA	NA	NA	NA	NA	NA	NA	NA	NA	NA	NA	NA
PCON_01211	yes	NA	NA	NA	NA	NA	NA	NA	NA	NA	NA	NA	NA	NA	NA	NA	NA	NA	NA	many-to-one	PCON_01211, PCON_09709	SS1G_13852T0	many-to-one	PCON_01211, PCON_09709	CIMG_00780T0	NA	NA	NA	many-to-one	PCON_01211, PCON_09709	Q5B772	NA	NA	NA	NA	NA	NA	NA	NA	NA	NA	NA	NA	NA	NA	NA	NA	NA	NA
PCON_01212	yes	one-to-one	PCON_01212	D5G936	one-to-one	PCON_01212	G1XLJ8	one-to-one	PCON_01212	F7VQL2	one-to-one	PCON_01212	Q7SHX2	one-to-one	PCON_01212	FGSG_08728T0	one-to-one	PCON_01212	bgh01112	one-to-one	PCON_01212	SS1G_03522T0	one-to-one	PCON_01212	CIMG_06116T0	one-to-one	PCON_01212	A1DF84	one-to-one	PCON_01212	Q5AV96	one-to-one	PCON_01212	Mycgr320234	one-to-one	PCON_01212	SNOT_14896	one-to-one	PCON_01212	P53258	one-to-one	PCON_01212	YALI0B01628g	one-to-many	PCON_01212	O43048, O43048, O94711	one-to-one	PCON_01212	Lacbi2_614162
PCON_01213	no
PCON_01214	no
PCON_01215	yes	NA	NA	NA	NA	NA	NA	NA	NA	NA	NA	NA	NA	NA	NA	NA	NA	NA	NA	many-to-one	PCON_01215, PCON_01211, PCON_09709	SS1G_13852T0	many-to-one	PCON_01215, PCON_01211, PCON_09709	CIMG_00780T0	NA	NA	NA	many-to-one	PCON_01215, PCON_01211, PCON_09709	Q5B772	NA	NA	NA	NA	NA	NA	NA	NA	NA	NA	NA	NA	NA	NA	NA	NA	NA	NA
PCON_01216	yes	many-to-many	PCON_01216, PCON_12762, PCON_01238	D5G4T2, D5G4T1, D5G862	NA	NA	NA	NA	NA	NA	NA	NA	NA	NA	NA	NA	NA	NA	NA	NA	NA	NA	NA	NA	NA	NA	NA	NA	NA	NA	NA	NA	NA	NA	NA	NA	NA	NA	NA	NA	many-to-one	PCON_01216, PCON_12762, PCON_01238, PCON_07374, PCON_05372, PCON_10846, PCON_05508, PCON_07029, PCON_08998	YALI0A00396g	NA	NA	NA	NA	NA	NA
PCON_01217	no
PCON_01218	yes	one-to-one	PCON_01218	D5GNA9	one-to-one	PCON_01218	G1XRJ6	one-to-one	PCON_01218	F7W8D6	one-to-one	PCON_01218	Q7SBH2	one-to-one	PCON_01218	FGSG_04221T0	one-to-one	PCON_01218	bgh03330	one-to-one	PCON_01218	SS1G_14075T0	one-to-one	PCON_01218	CIMG_00111T0	one-to-one	PCON_01218	A1D643	one-to-one	PCON_01218	Q5B8I6	one-to-one	PCON_01218	Mycgr348386	one-to-one	PCON_01218	SNOT_05849	one-to-one	PCON_01218	P32609	one-to-one	PCON_01218	YALI0E21824g	one-to-one	PCON_01218	O13786	NA	NA	NA
PCON_01219	yes	one-to-one	PCON_01219	D5GNA8	one-to-one	PCON_01219	G1XJY6	one-to-one	PCON_01219	F7W8D7	one-to-one	PCON_01219	Q7SBH1	one-to-one	PCON_01219	FGSG_04222T0	NA	NA	NA	one-to-one	PCON_01219	SS1G_14076T0	one-to-one	PCON_01219	CIMG_05467T0	one-to-one	PCON_01219	A1DCQ9	NA	NA	NA	one-to-one	PCON_01219	Mycgr376564	one-to-one	PCON_01219	SNOT_05850	NA	NA	NA	many-to-one	PCON_01219, PCON_10418	YALI0E11385g	many-to-one	PCON_01219, PCON_10418	O14172	many-to-one	PCON_01219, PCON_10418	Lacbi2_480561
PCON_01220	yes	one-to-one	PCON_01220	D5GNA7	one-to-one	PCON_01220	G1WYL4	one-to-one	PCON_01220	F7VRY9	one-to-one	PCON_01220	Q7SAQ3	one-to-one	PCON_01220	FGSG_01931T0	one-to-one	PCON_01220	bgh04541	one-to-one	PCON_01220	SS1G_07586T0	one-to-one	PCON_01220	CIMG_05046T0	one-to-one	PCON_01220	A1DHP6	NA	NA	NA	one-to-one	PCON_01220	Mycgr376553	one-to-one	PCON_01220	SNOT_13417	one-to-one	PCON_01220	Q12116	one-to-one	PCON_01220	YALI0A09064g	one-to-one	PCON_01220	Q9HDY3	one-to-one	PCON_01220	Lacbi2_667976
PCON_01221	yes	NA	NA	NA	many-to-one	PCON_01221, PCON_05977	G1XD85	one-to-one	PCON_01221	F7VT02	one-to-one	PCON_01221	Q7SFL6	one-to-one	PCON_01221	FGSG_08530T0	NA	NA	NA	NA	NA	NA	many-to-one	PCON_01221, PCON_05977	CIMG_00439T0	many-to-one	PCON_01221, PCON_05977	A1D866	many-to-one	PCON_01221, PCON_05977	Q5B3W8	one-to-one	PCON_01221	Mycgr364677	one-to-one	PCON_01221	SNOT_00366	NA	NA	NA	NA	NA	NA	NA	NA	NA	NA	NA	NA
PCON_01222	yes	one-to-one	PCON_01222	D5G6Q5	one-to-one	PCON_01222	G1XRK5	one-to-one	PCON_01222	F7VRV4	one-to-one	PCON_01222	Q7RW65	one-to-one	PCON_01222	FGSG_06198T0	one-to-one	PCON_01222	bgh00547	one-to-one	PCON_01222	SS1G_01338T0	one-to-one	PCON_01222	CIMG_05043T0	one-to-one	PCON_01222	A1DHP3	one-to-one	PCON_01222	Q5AZQ8	one-to-one	PCON_01222	Mycgr375991	one-to-one	PCON_01222	SNOT_13268	one-to-one	PCON_01222	P42951	one-to-one	PCON_01222	YALI0A02453g	one-to-many	PCON_01222	Q9UT42, Q9UT42	one-to-one	PCON_01222	Lacbi2_653364
PCON_01223	no
PCON_01224	yes	one-to-one	PCON_01224	D5G6Q6	one-to-one	PCON_01224	G1XRK4	one-to-one	PCON_01224	F7WBC7	one-to-one	PCON_01224	ASD4	one-to-one	PCON_01224	FGSG_05073T0	one-to-one	PCON_01224	bgh01657	one-to-one	PCON_01224	SS1G_09784T0	one-to-one	PCON_01224	CIMG_05044T0	one-to-one	PCON_01224	A1DHP4	one-to-one	PCON_01224	Q9HEV2	one-to-one	PCON_01224	Mycgr3110922	one-to-one	PCON_01224	SNOT_13332	NA	NA	NA	NA	NA	NA	NA	NA	NA	NA	NA	NA
PCON_01225	yes	NA	NA	NA	one-to-one	PCON_01225	G1XLG0	NA	NA	NA	NA	NA	NA	NA	NA	NA	NA	NA	NA	NA	NA	NA	one-to-many	PCON_01225	CIMG_10202T0, CIMG_02560T0	NA	NA	NA	NA	NA	NA	NA	NA	NA	one-to-one	PCON_01225	SNOT_00075	NA	NA	NA	NA	NA	NA	NA	NA	NA	NA	NA	NA
PCON_01226	no
PCON_01227	no
PCON_01228	yes	one-to-one	PCON_01228	D5GCR9	one-to-one	PCON_01228	G1X3Z2	one-to-one	PCON_01228	F7W3T3	one-to-one	PCON_01228	Q7RYJ3	one-to-one	PCON_01228	FGSG_05453T0	one-to-one	PCON_01228	bgh01518	one-to-one	PCON_01228	SS1G_13713T0	one-to-one	PCON_01228	CIMG_00793T0	one-to-one	PCON_01228	A1DGJ7	one-to-one	PCON_01228	Q5B061	one-to-one	PCON_01228	Mycgr331749	one-to-one	PCON_01228	SNOT_06940	one-to-one	PCON_01228	P04819	one-to-one	PCON_01228	YALI0F01034g	one-to-many	PCON_01228	P12000, P12000	one-to-one	PCON_01228	Lacbi2_187450
PCON_01229	no
PCON_01230	yes	NA	NA	NA	many-to-one	PCON_01230, PCON_11569, PCON_03673	G1X412	NA	NA	NA	NA	NA	NA	NA	NA	NA	NA	NA	NA	NA	NA	NA	NA	NA	NA	NA	NA	NA	NA	NA	NA	NA	NA	NA	NA	NA	NA	NA	NA	NA	NA	NA	NA	NA	NA	NA	NA	NA	NA
PCON_01231	yes	one-to-one	PCON_01231	D5G6Q7	one-to-one	PCON_01231	G1XRK3	one-to-one	PCON_01231	F7VRY8	one-to-one	PCON_01231	Q7SAQ4	one-to-one	PCON_01231	FGSG_01930T0	NA	NA	NA	one-to-one	PCON_01231	SS1G_07585T0	one-to-one	PCON_01231	CIMG_05045T0	one-to-one	PCON_01231	A1DHP5	one-to-one	PCON_01231	Q5AZR0	one-to-one	PCON_01231	Mycgr396032	one-to-one	PCON_01231	SNOT_13418	one-to-one	PCON_01231	Q03795	one-to-many	PCON_01231	YALI0F14333g, YALI0F24035g	NA	NA	NA	NA	NA	NA
PCON_01232	no
PCON_01233	no
PCON_01234	yes	one-to-one	PCON_01234	D5G6N7	NA	NA	NA	one-to-one	PCON_01234	F7VZX9	one-to-one	PCON_01234	Q7SAJ4	NA	NA	NA	NA	NA	NA	NA	NA	NA	NA	NA	NA	NA	NA	NA	NA	NA	NA	one-to-one	PCON_01234	Mycgr3107920	NA	NA	NA	NA	NA	NA	NA	NA	NA	NA	NA	NA	NA	NA	NA
PCON_01235	no
PCON_01236	no
PCON_01237	yes	NA	NA	NA	NA	NA	NA	NA	NA	NA	NA	NA	NA	NA	NA	NA	NA	NA	NA	many-to-one	PCON_01237, PCON_03799, PCON_03806	SS1G_05054T0	NA	NA	NA	many-to-one	PCON_01237, PCON_03799, PCON_03806	A1D081	NA	NA	NA	NA	NA	NA	one-to-one	PCON_01237	SNOT_16064	NA	NA	NA	NA	NA	NA	NA	NA	NA	many-to-one	PCON_01237, PCON_03799, PCON_03806	Lacbi2_605385
PCON_01238	yes	many-to-many	PCON_01238, PCON_01216, PCON_12762	D5G4T2, D5G4T1, D5G862	NA	NA	NA	NA	NA	NA	NA	NA	NA	NA	NA	NA	NA	NA	NA	NA	NA	NA	NA	NA	NA	NA	NA	NA	NA	NA	NA	NA	NA	NA	NA	NA	NA	NA	NA	NA	NA	NA	NA	NA	NA	NA	many-to-one	PCON_01238, PCON_01216, PCON_12762, PCON_07374, PCON_05372, PCON_10846, PCON_05508, PCON_01535	Lacbi2_585027
PCON_01239	no
PCON_01240	yes	one-to-one	PCON_01240	D5GCS0	one-to-one	PCON_01240	G1X3Z9	one-to-one	PCON_01240	F7VSG0	one-to-one	PCON_01240	Q7S1Y9	NA	NA	NA	NA	NA	NA	NA	NA	NA	one-to-one	PCON_01240	CIMG_00782T0	one-to-one	PCON_01240	A1DFZ1	one-to-one	PCON_01240	MIRC	one-to-one	PCON_01240	Mycgr339142	one-to-one	PCON_01240	SNOT_10811	NA	NA	NA	many-to-many	PCON_01240, PCON_03923	YALI0C16225g, YALI0C02541g, YALI0A10593g, YALI0D05401g, YALI0F19118g, YALI0A17149g, YALI0F27709g, YALI0F20922g, YALI0D15972g, YALI0C06105g, YALI0A14883g, YALI0D20350g, YALI0B19250g	NA	NA	NA	NA	NA	NA
PCON_01241	yes	NA	NA	NA	one-to-one	PCON_01241	G1X7P9	many-to-one	PCON_01241, PCON_01996	F7VRX4	many-to-one	PCON_01241, PCON_01996	Q7SAR4	many-to-one	PCON_01241, PCON_01996	FGSG_06208T0	many-to-one	PCON_01241, PCON_01996	bgh04794	many-to-one	PCON_01241, PCON_01996	SS1G_08493T0	NA	NA	NA	many-to-one	PCON_01241, PCON_01996	A1DI03	many-to-one	PCON_01241, PCON_01996	Q5BAP2	NA	NA	NA	many-to-one	PCON_01241, PCON_01996	SNOT_08732	NA	NA	NA	NA	NA	NA	NA	NA	NA	NA	NA	NA
PCON_01242	no
PCON_01243	yes	NA	NA	NA	one-to-one	PCON_01243	G1XCR3	one-to-one	PCON_01243	F7VQE0	one-to-one	PCON_01243	Q7SI52	one-to-one	PCON_01243	FGSG_13585T0	one-to-one	PCON_01243	bgh04223	one-to-one	PCON_01243	SS1G_09213T0	one-to-one	PCON_01243	CIMG_01844T0	one-to-one	PCON_01243	A1CYS9	one-to-one	PCON_01243	Q5B4B7	one-to-one	PCON_01243	Mycgr351272	one-to-one	PCON_01243	SNOT_00323	one-to-one	PCON_01243	P36056	one-to-one	PCON_01243	YALI0D16929g	NA	NA	NA	one-to-one	PCON_01243	Lacbi2_700738
PCON_01244	yes	one-to-one	PCON_01244	D5G7V2	one-to-one	PCON_01244	G1XD07	one-to-one	PCON_01244	F7VQ98	NA	NA	NA	one-to-one	PCON_01244	FGSG_08816T0	NA	NA	NA	one-to-one	PCON_01244	SS1G_09146T0	NA	NA	NA	NA	NA	NA	NA	NA	NA	one-to-one	PCON_01244	Mycgr344943	one-to-one	PCON_01244	SNOT_11779	NA	NA	NA	NA	NA	NA	NA	NA	NA	NA	NA	NA
PCON_01245	yes	one-to-one	PCON_01245	D5GJY6	one-to-one	PCON_01245	G1XHI7	one-to-one	PCON_01245	F7VUZ5	one-to-one	PCON_01245	Q7SFR0	one-to-one	PCON_01245	FGSG_08803T0	one-to-one	PCON_01245	bgh03196	one-to-one	PCON_01245	SS1G_09394T0	one-to-one	PCON_01245	CIMG_00337T0	one-to-one	PCON_01245	A1D7Y7	one-to-one	PCON_01245	Q5B3Q0	one-to-one	PCON_01245	Mycgr388465	one-to-one	PCON_01245	SNOT_00223	one-to-one	PCON_01245	P40506	one-to-one	PCON_01245	YALI0C06996g	one-to-one	PCON_01245	Q9USK7	one-to-one	PCON_01245	Lacbi2_484416
PCON_01246	yes	one-to-one	PCON_01246	D5GK20	one-to-one	PCON_01246	G1XP49	one-to-one	PCON_01246	F7W6A2	one-to-one	PCON_01246	Q1K617	one-to-one	PCON_01246	FGSG_09961T0	one-to-one	PCON_01246	bgh04232	one-to-one	PCON_01246	SS1G_10804T0	one-to-one	PCON_01246	CIMG_02035T0	one-to-one	PCON_01246	A1D8C2	one-to-one	PCON_01246	Q5B7Q4	one-to-one	PCON_01246	Mycgr332207	one-to-one	PCON_01246	SNOT_14630	one-to-one	PCON_01246	P38792	one-to-one	PCON_01246	YALI0D05511g	one-to-one	PCON_01246	O13903	one-to-one	PCON_01246	Lacbi2_671551
PCON_01247	yes	NA	NA	NA	one-to-one	PCON_01247	G1XLP8	NA	NA	NA	NA	NA	NA	one-to-one	PCON_01247	FGSG_09154T0	NA	NA	NA	one-to-one	PCON_01247	SS1G_05458T0	one-to-one	PCON_01247	CIMG_05803T0	NA	NA	NA	NA	NA	NA	one-to-one	PCON_01247	Mycgr327804	one-to-one	PCON_01247	SNOT_02327	NA	NA	NA	NA	NA	NA	many-to-one	PCON_01247, PCON_14069, PCON_12057	O42881	many-to-one	PCON_01247, PCON_14069, PCON_12057	Lacbi2_188773
PCON_01248	yes	one-to-one	PCON_01248	D5GK65	one-to-one	PCON_01248	G1WYC3	one-to-one	PCON_01248	F7VRY0	one-to-one	PCON_01248	Q7RVY3	one-to-one	PCON_01248	FGSG_01086T0	one-to-one	PCON_01248	bgh00093	one-to-one	PCON_01248	SS1G_06550T0	one-to-one	PCON_01248	CIMG_03584T0	one-to-many	PCON_01248	A1D0U4, A1D735	one-to-one	PCON_01248	Q5B3C4	one-to-one	PCON_01248	Mycgr384968	one-to-one	PCON_01248	SNOT_08152	one-to-one	PCON_01248	P07342	one-to-one	PCON_01248	YALI0C00253g	NA	NA	NA	NA	NA	NA
PCON_01249	yes	NA	NA	NA	NA	NA	NA	NA	NA	NA	NA	NA	NA	NA	NA	NA	NA	NA	NA	one-to-one	PCON_01249	SS1G_10950T0	one-to-one	PCON_01249	CIMG_10039T0	one-to-many	PCON_01249	A1DLA0, A1DAK1	one-to-many	PCON_01249	Q5ASX7, Q5B5J6	one-to-one	PCON_01249	Mycgr332521	one-to-one	PCON_01249	SNOT_07593	NA	NA	NA	NA	NA	NA	NA	NA	NA	NA	NA	NA
PCON_01250	yes	one-to-one	PCON_01250	D5GHN4	one-to-one	PCON_01250	G1XI26	NA	NA	NA	NA	NA	NA	one-to-many	PCON_01250	FGSG_03703T0, FGSG_01235T0	one-to-one	PCON_01250	bghG000061000002001	NA	NA	NA	NA	NA	NA	one-to-one	PCON_01250	A1D7X3	one-to-one	PCON_01250	Q5B3N7	one-to-one	PCON_01250	Mycgr332466	one-to-one	PCON_01250	SNOT_08825	NA	NA	NA	NA	NA	NA	one-to-one	PCON_01250	Q9P6J3	one-to-many	PCON_01250	Lacbi2_596966, Lacbi2_599024, Lacbi2_252397
PCON_01251	yes	one-to-one	PCON_01251	D5G6T1	one-to-one	PCON_01251	G1X2L6	one-to-one	PCON_01251	F7VPE6	one-to-one	PCON_01251	Q9P3D1	one-to-one	PCON_01251	FGSG_01415T0	one-to-one	PCON_01251	bgh02870	one-to-one	PCON_01251	SS1G_03740T0	one-to-one	PCON_01251	CIMG_13043T0	one-to-one	PCON_01251	A1CZN7	NA	NA	NA	one-to-one	PCON_01251	Mycgr376437	one-to-one	PCON_01251	SNOT_01468	NA	NA	NA	one-to-one	PCON_01251	YALI0D05599g	one-to-one	PCON_01251	O94694	one-to-one	PCON_01251	Lacbi2_665882
PCON_01252	yes	one-to-one	PCON_01252	D5GK21	one-to-one	PCON_01252	G1X682	NA	NA	NA	one-to-one	PCON_01252	Q8X035	one-to-one	PCON_01252	FGSG_00841T0	one-to-one	PCON_01252	bgh03953	one-to-one	PCON_01252	SS1G_03751T0	one-to-one	PCON_01252	CIMG_11716T0	one-to-one	PCON_01252	A1D506	one-to-one	PCON_01252	Q5BGL0	one-to-one	PCON_01252	Mycgr391029	one-to-one	PCON_01252	SNOT_01219	NA	NA	NA	NA	NA	NA	NA	NA	NA	NA	NA	NA
PCON_01253	no
PCON_01254	yes	one-to-one	PCON_01254	D5GK29	one-to-one	PCON_01254	G1X680	one-to-one	PCON_01254	F7VZJ0	one-to-one	PCON_01254	Q9P5P6	one-to-one	PCON_01254	FGSG_12275T0	one-to-one	PCON_01254	bgh06134	one-to-one	PCON_01254	SS1G_07786T0	one-to-one	PCON_01254	CIMG_13039T0	one-to-one	PCON_01254	A1D507	NA	NA	NA	one-to-one	PCON_01254	Mycgr396297	NA	NA	NA	one-to-one	PCON_01254	P50874	one-to-one	PCON_01254	YALI0B01452g	one-to-one	PCON_01254	O43114	NA	NA	NA
PCON_01255	yes	NA	NA	NA	one-to-one	PCON_01255	G1X9G6	NA	NA	NA	NA	NA	NA	one-to-one	PCON_01255	FGSG_01426T0	one-to-one	PCON_01255	bghG004792000001001	one-to-one	PCON_01255	SS1G_01647T0	NA	NA	NA	NA	NA	NA	one-to-one	PCON_01255	Q5BGL1	NA	NA	NA	one-to-one	PCON_01255	SNOT_05552	NA	NA	NA	NA	NA	NA	NA	NA	NA	one-to-one	PCON_01255	Lacbi2_309610
PCON_01256	no
PCON_01257	yes	one-to-one	PCON_01257	D5GK26	one-to-one	PCON_01257	G1X2M7	NA	NA	NA	one-to-one	PCON_01257	Q7RY25	one-to-one	PCON_01257	FGSG_01424T0	one-to-one	PCON_01257	bgh05011	one-to-one	PCON_01257	SS1G_01626T0	one-to-one	PCON_01257	CIMG_06293T0	one-to-one	PCON_01257	A1CZP2	one-to-one	PCON_01257	Q5ATV4	NA	NA	NA	NA	NA	NA	NA	NA	NA	NA	NA	NA	one-to-one	PCON_01257	Q9UTE3	NA	NA	NA
PCON_01258	yes	one-to-one	PCON_01258	D5GK24	one-to-one	PCON_01258	G1X2M9	one-to-one	PCON_01258	F7VPG5	one-to-one	PCON_01258	PMA1	one-to-one	PCON_01258	FGSG_01425T0	one-to-one	PCON_01258	bgh03823	one-to-one	PCON_01258	SS1G_03736T0	one-to-one	PCON_01258	CIMG_06288T0	one-to-one	PCON_01258	A1D509	one-to-one	PCON_01258	Q5BGL2	NA	NA	NA	one-to-one	PCON_01258	SNOT_01771	one-to-many	PCON_01258	P05030, P19657	one-to-one	PCON_01258	YALI0B22066g	one-to-many	PCON_01258	P28876, P28876, P09627	one-to-many	PCON_01258	Lacbi2_253028, Lacbi2_191443, Lacbi2_315237, Lacbi2_308196
PCON_01259	yes	one-to-one	PCON_01259	D5G6R7	one-to-one	PCON_01259	G1X2L2	one-to-one	PCON_01259	F7VPL2	NA	NA	NA	NA	NA	NA	one-to-one	PCON_01259	bgh02134	one-to-one	PCON_01259	SS1G_01762T0	one-to-one	PCON_01259	CIMG_11731T0	NA	NA	NA	NA	NA	NA	one-to-one	PCON_01259	Mycgr361154	one-to-one	PCON_01259	SNOT_09388	one-to-one	PCON_01259	P53305	NA	NA	NA	NA	NA	NA	one-to-one	PCON_01259	Lacbi2_624333
PCON_01260	yes	one-to-one	PCON_01260	D5G6R8	NA	NA	NA	one-to-one	PCON_01260	F7VPG7	one-to-one	PCON_01260	CISY	one-to-one	PCON_01260	FGSG_01422T0	one-to-one	PCON_01260	bgh00066	one-to-one	PCON_01260	SS1G_01625T0	one-to-one	PCON_01260	CIMG_06294T0	one-to-one	PCON_01260	A1CZP3	one-to-one	PCON_01260	CISY	one-to-one	PCON_01260	Mycgr3103124	one-to-one	PCON_01260	SNOT_01742	one-to-many	PCON_01260	P00890, P08679	one-to-one	PCON_01260	YALI0E02684g	one-to-one	PCON_01260	Q10306	one-to-one	PCON_01260	Lacbi2_387122
PCON_01261	no
PCON_01262	no
PCON_01263	no
PCON_01264	yes	NA	NA	NA	one-to-one	PCON_01264	G1XT30	one-to-one	PCON_01264	F7W748	one-to-one	PCON_01264	Q871R1	one-to-one	PCON_01264	FGSG_05227T0	one-to-one	PCON_01264	bgh04031	one-to-one	PCON_01264	SS1G_08731T0	one-to-one	PCON_01264	CIMG_10196T0	one-to-one	PCON_01264	A1DLQ3	one-to-one	PCON_01264	Q5AYM6	one-to-one	PCON_01264	Mycgr337110	one-to-one	PCON_01264	SNOT_01482	one-to-one	PCON_01264	P38874	NA	NA	NA	NA	NA	NA	NA	NA	NA
PCON_01265	yes	one-to-one	PCON_01265	D5G7H9	one-to-one	PCON_01265	G1X9P3	one-to-one	PCON_01265	F7W746	one-to-one	PCON_01265	Q871Q9	one-to-one	PCON_01265	FGSG_05226T0	one-to-one	PCON_01265	bgh00989	one-to-one	PCON_01265	SS1G_08767T0	one-to-one	PCON_01265	CIMG_10197T0	one-to-one	PCON_01265	A1DLQ2	NA	NA	NA	one-to-one	PCON_01265	Mycgr368980	one-to-one	PCON_01265	SNOT_01633	NA	NA	NA	NA	NA	NA	NA	NA	NA	one-to-one	PCON_01265	Lacbi2_181880
PCON_01266	no
PCON_01267	no
PCON_01268	yes	one-to-one	PCON_01268	D5G6G6	one-to-one	PCON_01268	G1X313	one-to-one	PCON_01268	F7VPJ3	one-to-one	PCON_01268	Q9P533	one-to-one	PCON_01268	FGSG_01437T0	NA	NA	NA	one-to-one	PCON_01268	SS1G_03744T0	one-to-one	PCON_01268	CIMG_08525T0	NA	NA	NA	one-to-one	PCON_01268	Q5AXJ6	one-to-one	PCON_01268	Mycgr369277	NA	NA	NA	NA	NA	NA	NA	NA	NA	NA	NA	NA	NA	NA	NA
PCON_01269	yes	one-to-one	PCON_01269	D5GKA6	one-to-one	PCON_01269	G1XTR9	one-to-one	PCON_01269	F7VTI9	one-to-one	PCON_01269	NDUA8	one-to-one	PCON_01269	FGSG_09547T0	one-to-one	PCON_01269	bgh04253	one-to-one	PCON_01269	SS1G_03473T0	one-to-one	PCON_01269	CIMG_06906T0	one-to-one	PCON_01269	A1D2J1	one-to-one	PCON_01269	Q5BEG7	one-to-one	PCON_01269	Mycgr376276	one-to-one	PCON_01269	SNOT_01289	NA	NA	NA	one-to-one	PCON_01269	YALI0A20680g	NA	NA	NA	one-to-one	PCON_01269	Lacbi2_703387
PCON_01270	yes	one-to-one	PCON_01270	D5GKA7	NA	NA	NA	one-to-one	PCON_01270	F7VTI8	one-to-one	PCON_01270	Q7SG91	one-to-one	PCON_01270	FGSG_09546T0	NA	NA	NA	one-to-one	PCON_01270	SS1G_03474T0	NA	NA	NA	one-to-one	PCON_01270	A1D2J2	NA	NA	NA	NA	NA	NA	NA	NA	NA	NA	NA	NA	NA	NA	NA	NA	NA	NA	NA	NA	NA
PCON_01271	yes	one-to-one	PCON_01271	D5GKA8	NA	NA	NA	NA	NA	NA	NA	NA	NA	one-to-one	PCON_01271	FGSG_09545T0	one-to-one	PCON_01271	bgh04217	one-to-one	PCON_01271	SS1G_03476T0	NA	NA	NA	NA	NA	NA	NA	NA	NA	NA	NA	NA	one-to-one	PCON_01271	SNOT_01287	NA	NA	NA	NA	NA	NA	NA	NA	NA	NA	NA	NA
PCON_01272	yes	one-to-one	PCON_01272	D5GKA9	one-to-one	PCON_01272	G1XTR7	one-to-one	PCON_01272	F7VR90	one-to-one	PCON_01272	IWS1	one-to-one	PCON_01272	FGSG_02797T0	one-to-one	PCON_01272	bgh03844	one-to-one	PCON_01272	SS1G_03279T0	one-to-one	PCON_01272	CIMG_08983T0	one-to-one	PCON_01272	A1D2J3	one-to-one	PCON_01272	IWS1	one-to-one	PCON_01272	Mycgr336419	one-to-one	PCON_01272	SNOT_01299	NA	NA	NA	one-to-one	PCON_01272	YALI0A20724g	one-to-one	PCON_01272	O42964	one-to-one	PCON_01272	Lacbi2_326951
PCON_01273	no
PCON_01274	no
PCON_01275	yes	one-to-many	PCON_01275	D5G8H4, D5G7C3	NA	NA	NA	NA	NA	NA	one-to-one	PCON_01275	Q9C2C2	one-to-one	PCON_01275	FGSG_05906T0	NA	NA	NA	NA	NA	NA	NA	NA	NA	one-to-one	PCON_01275	A1D0B2	one-to-one	PCON_01275	Q5AUI4	NA	NA	NA	one-to-many	PCON_01275	SNOT_00617, SNOT_06502	NA	NA	NA	many-to-one	PCON_01275, PCON_06495	YALI0B20350g	NA	NA	NA	NA	NA	NA
PCON_01276	yes	NA	NA	NA	one-to-many	PCON_01276	G1XMA0, G1XNV0	NA	NA	NA	one-to-one	PCON_01276	Q7S4F1	NA	NA	NA	one-to-one	PCON_01276	bgh02869	NA	NA	NA	NA	NA	NA	NA	NA	NA	NA	NA	NA	NA	NA	NA	NA	NA	NA	NA	NA	NA	NA	NA	NA	NA	NA	NA	NA	NA	NA
PCON_01277	yes	one-to-one	PCON_01277	D5GKD1	one-to-one	PCON_01277	G1X671	one-to-one	PCON_01277	F7VPE3	one-to-one	PCON_01277	Q1K4Z1	one-to-one	PCON_01277	FGSG_01417T0	one-to-one	PCON_01277	bgh00106	one-to-one	PCON_01277	SS1G_03734T0	one-to-one	PCON_01277	CIMG_06302T0	one-to-many	PCON_01277	A1CZP1, A1CUZ3	one-to-one	PCON_01277	CYSD	one-to-one	PCON_01277	Mycgr368561	one-to-one	PCON_01277	SNOT_01813	one-to-one	PCON_01277	P06106	one-to-one	PCON_01277	YALI0D25168g	one-to-one	PCON_01277	O13326	one-to-many	PCON_01277	Lacbi2_671723, Lacbi2_625745
PCON_01278	no
PCON_01279	yes	one-to-one	PCON_01279	D5G7I4	one-to-many	PCON_01279	G1XMG3, G1X108	NA	NA	NA	one-to-one	PCON_01279	Q7S7W3	one-to-one	PCON_01279	FGSG_10003T0	NA	NA	NA	one-to-one	PCON_01279	SS1G_04854T0	one-to-many	PCON_01279	CIMG_02803T0, CIMG_02468T0	one-to-many	PCON_01279	A1DD82, A1D3R4	one-to-many	PCON_01279	Q5B9U6, Q5B2P6	one-to-one	PCON_01279	Mycgr377785	one-to-one	PCON_01279	SNOT_00937	one-to-one	PCON_01279	P25340	one-to-one	PCON_01279	YALI0D19206g	one-to-one	PCON_01279	P36209	NA	NA	NA
PCON_01280	no
PCON_01281	yes	one-to-one	PCON_01281	D5G7I0	one-to-one	PCON_01281	G1X660	one-to-one	PCON_01281	F7VZI7	one-to-one	PCON_01281	ATPB	one-to-one	PCON_01281	FGSG_04312T0	one-to-one	PCON_01281	bgh05460	one-to-one	PCON_01281	SS1G_07793T0	one-to-one	PCON_01281	CIMG_06274T0	one-to-one	PCON_01281	A1DEC9	one-to-one	PCON_01281	Q5BAW5	one-to-one	PCON_01281	Mycgr3103505	one-to-one	PCON_01281	SNOT_01298	one-to-one	PCON_01281	P00830	one-to-one	PCON_01281	YALI0B03982g	one-to-one	PCON_01281	P22068	one-to-one	PCON_01281	Lacbi2_626415
PCON_01282	yes	one-to-one	PCON_01282	D5GDS2	one-to-one	PCON_01282	G1X659	one-to-one	PCON_01282	F7VZI6	one-to-one	PCON_01282	Q9P5P3	one-to-one	PCON_01282	FGSG_04313T0	one-to-one	PCON_01282	bgh00197	one-to-one	PCON_01282	SS1G_07794T0	one-to-one	PCON_01282	CIMG_06275T0	one-to-one	PCON_01282	A1DED0	one-to-one	PCON_01282	GLGB	one-to-one	PCON_01282	Mycgr368779	one-to-one	PCON_01282	SNOT_01297	one-to-one	PCON_01282	P32775	one-to-one	PCON_01282	YALI0C06798g	NA	NA	NA	one-to-one	PCON_01282	Lacbi2_292800
PCON_01283	yes	one-to-one	PCON_01283	D5GDS3	one-to-one	PCON_01283	G1X0C1	one-to-one	PCON_01283	F7W2G7	one-to-one	PCON_01283	Q7S8S0	one-to-one	PCON_01283	FGSG_09722T0	one-to-one	PCON_01283	bgh00489	NA	NA	NA	one-to-one	PCON_01283	CIMG_00236T0	one-to-one	PCON_01283	A1DNG5	one-to-one	PCON_01283	Q874I0	one-to-one	PCON_01283	Mycgr362428	one-to-one	PCON_01283	SNOT_08955	one-to-one	PCON_01283	P15496	one-to-one	PCON_01283	YALI0F04015g	one-to-one	PCON_01283	Q10132	one-to-one	PCON_01283	Lacbi2_700140
PCON_01284	no
PCON_01285	no
PCON_01286	yes	one-to-one	PCON_01286	D5GBI7	one-to-one	PCON_01286	G1XAQ9	one-to-many	PCON_01286	D1ZEB4, D1ZEM6	one-to-many	PCON_01286	NUDFB, NUDFA	one-to-one	PCON_01286	FGSG_05038T0	one-to-one	PCON_01286	bgh05663	one-to-one	PCON_01286	SS1G_05875T0	one-to-one	PCON_01286	CIMG_01687T0	one-to-one	PCON_01286	A1DP19	one-to-one	PCON_01286	NUDF	one-to-one	PCON_01286	Mycgr369971	one-to-one	PCON_01286	SNOT_14296	one-to-one	PCON_01286	P39946	one-to-one	PCON_01286	YALI0B00902g	NA	NA	NA	one-to-many	PCON_01286	Lacbi2_573807, Lacbi2_435936, Lacbi2_435946, Lacbi2_435991, Lacbi2_569936
PCON_01287	yes	one-to-one	PCON_01287	D5GBX7	one-to-one	PCON_01287	G1X7W0	NA	NA	NA	NA	NA	NA	one-to-one	PCON_01287	FGSG_05584T0	NA	NA	NA	one-to-one	PCON_01287	SS1G_05983T0	one-to-one	PCON_01287	CIMG_09570T0	one-to-one	PCON_01287	A1CXK5	one-to-one	PCON_01287	Q5B4R5	NA	NA	NA	one-to-one	PCON_01287	SNOT_03513	NA	NA	NA	one-to-one	PCON_01287	YALI0A14454g	NA	NA	NA	NA	NA	NA
PCON_01288	no
PCON_01289	no
PCON_01290	no
PCON_01291	yes	NA	NA	NA	NA	NA	NA	NA	NA	NA	NA	NA	NA	NA	NA	NA	NA	NA	NA	NA	NA	NA	NA	NA	NA	NA	NA	NA	NA	NA	NA	NA	NA	NA	NA	NA	NA	NA	NA	NA	NA	NA	NA	NA	NA	NA	many-to-many	PCON_01291, PCON_13045, PCON_05011, PCON_13928	Lacbi2_182815, Lacbi2_247479, Lacbi2_315360
PCON_01292	yes	many-to-one	PCON_01292, PCON_03955, PCON_01293, PCON_03956, PCON_01089	D5G980	NA	NA	NA	NA	NA	NA	NA	NA	NA	NA	NA	NA	NA	NA	NA	NA	NA	NA	NA	NA	NA	NA	NA	NA	NA	NA	NA	NA	NA	NA	many-to-one	PCON_01292, PCON_03955, PCON_01293, PCON_03956, PCON_01089	SNOT_16142	NA	NA	NA	NA	NA	NA	NA	NA	NA	NA	NA	NA
PCON_01293	yes	NA	NA	NA	NA	NA	NA	NA	NA	NA	NA	NA	NA	NA	NA	NA	NA	NA	NA	NA	NA	NA	NA	NA	NA	NA	NA	NA	NA	NA	NA	NA	NA	NA	NA	NA	NA	NA	NA	NA	many-to-one	PCON_01293, PCON_03955, PCON_03956, PCON_01292, PCON_03797, PCON_02441, PCON_06523, PCON_11424, PCON_13038, PCON_05015, PCON_12066, PCON_13494, PCON_13078, PCON_01089, PCON_10313, PCON_12779, PCON_01523, PCON_01307, PCON_05643, PCON_02470	YALI0A07623g	NA	NA	NA	NA	NA	NA
PCON_01294	yes	one-to-one	PCON_01294	D5GLN1	one-to-one	PCON_01294	G1XIY5	NA	NA	NA	NA	NA	NA	NA	NA	NA	NA	NA	NA	NA	NA	NA	NA	NA	NA	one-to-one	PCON_01294	A1DJ88	one-to-one	PCON_01294	Q5AUU1	NA	NA	NA	NA	NA	NA	NA	NA	NA	NA	NA	NA	NA	NA	NA	one-to-many	PCON_01294	Lacbi2_591729, Lacbi2_300619
PCON_01295	no
PCON_01296	yes	one-to-one	PCON_01296	D5GNH3	one-to-one	PCON_01296	G1WY73	NA	NA	NA	NA	NA	NA	one-to-one	PCON_01296	FGSG_00901T0	one-to-one	PCON_01296	bgh04165	NA	NA	NA	one-to-one	PCON_01296	CIMG_08048T0	NA	NA	NA	one-to-one	PCON_01296	Q5B6N8	one-to-one	PCON_01296	Mycgr380455	one-to-one	PCON_01296	SNOT_10956	NA	NA	NA	NA	NA	NA	NA	NA	NA	NA	NA	NA
PCON_01297	no
PCON_01298	no
PCON_01299	no
PCON_01300	yes	one-to-one	PCON_01300	D5GNH1	one-to-one	PCON_01300	G1WY13	one-to-one	PCON_01300	F7W9C0	one-to-one	PCON_01300	Q7RW12	one-to-one	PCON_01300	FGSG_00852T0	one-to-one	PCON_01300	bgh04164	one-to-one	PCON_01300	SS1G_02547T0	one-to-one	PCON_01300	CIMG_08050T0	one-to-one	PCON_01300	A1DFH5	one-to-one	PCON_01300	Q1ANE5	one-to-one	PCON_01300	Mycgr352472	one-to-one	PCON_01300	SNOT_00084	one-to-many	PCON_01300	P26570, P33329	one-to-one	PCON_01300	YALI0E30899g	one-to-one	PCON_01300	P78968	one-to-many	PCON_01300	Lacbi2_478262, Lacbi2_251575
PCON_01301	yes	one-to-one	PCON_01301	D5GLN9	one-to-one	PCON_01301	G1XKH8	one-to-one	PCON_01301	F7W9Y0	one-to-one	PCON_01301	Q873H8	one-to-one	PCON_01301	FGSG_10897T0	one-to-one	PCON_01301	bgh06277	one-to-one	PCON_01301	SS1G_12219T0	one-to-one	PCON_01301	CIMG_03494T0	one-to-one	PCON_01301	A1D6A0	one-to-one	PCON_01301	Q5B8F3	one-to-one	PCON_01301	Mycgr334966	one-to-one	PCON_01301	SNOT_06468	one-to-one	PCON_01301	Q12382	one-to-one	PCON_01301	YALI0F19052g	one-to-one	PCON_01301	P87170	one-to-one	PCON_01301	Lacbi2_572901
PCON_01302	yes	one-to-one	PCON_01302	D5GKK4	one-to-one	PCON_01302	G1XIY9	one-to-one	PCON_01302	F7VZG6	one-to-one	PCON_01302	Q9HE83	one-to-one	PCON_01302	FGSG_01591T0	one-to-one	PCON_01302	bgh00545	one-to-one	PCON_01302	SS1G_00796T0	one-to-one	PCON_01302	CIMG_03205T0	one-to-one	PCON_01302	A1D1Q4	one-to-one	PCON_01302	Q5BF10	one-to-one	PCON_01302	Mycgr3103492	one-to-one	PCON_01302	SNOT_01866	one-to-one	PCON_01302	P23641	NA	NA	NA	NA	NA	NA	NA	NA	NA
PCON_01303	yes	one-to-one	PCON_01303	D5GKK3	NA	NA	NA	NA	NA	NA	NA	NA	NA	NA	NA	NA	NA	NA	NA	NA	NA	NA	NA	NA	NA	NA	NA	NA	NA	NA	NA	NA	NA	NA	NA	NA	NA	NA	NA	NA	one-to-many	PCON_01303	YALI0E28875g, YALI0C15532g, YALI0C20691g, YALI0A10208g, YALI0D02981g, YALI0F19646g, YALI0B22990g, YALI0B22880g, YALI0B19316g, YALI0A08360g, YALI0A09262g	NA	NA	NA	NA	NA	NA
PCON_01304	yes	one-to-one	PCON_01304	D5G9V4	one-to-one	PCON_01304	G1XKG1	one-to-one	PCON_01304	F7W9Z4	one-to-one	PCON_01304	NOP58	one-to-one	PCON_01304	FGSG_10908T0	one-to-one	PCON_01304	bgh01678	one-to-one	PCON_01304	SS1G_12214T0	one-to-one	PCON_01304	CIMG_03508T0	one-to-one	PCON_01304	A1D688	one-to-one	PCON_01304	NOP58	one-to-one	PCON_01304	Mycgr3106893	one-to-one	PCON_01304	SNOT_05757	one-to-one	PCON_01304	Q12499	one-to-one	PCON_01304	YALI0B00946g	NA	NA	NA	NA	NA	NA
PCON_01305	yes	one-to-one	PCON_01305	D5GPE7	one-to-one	PCON_01305	G1XKG0	one-to-one	PCON_01305	F7W9Z6	one-to-one	PCON_01305	Q8X067	one-to-one	PCON_01305	FGSG_10906T0	one-to-one	PCON_01305	bgh02985	one-to-one	PCON_01305	SS1G_12212T0	one-to-one	PCON_01305	CIMG_03500T0	one-to-one	PCON_01305	A1D696	one-to-one	PCON_01305	Q5B8F7	one-to-one	PCON_01305	Mycgr389043	one-to-one	PCON_01305	SNOT_05718	NA	NA	NA	NA	NA	NA	one-to-many	PCON_01305	O13602, O13602	NA	NA	NA
PCON_01306	yes	one-to-one	PCON_01306	D5G8N6	NA	NA	NA	NA	NA	NA	NA	NA	NA	NA	NA	NA	NA	NA	NA	NA	NA	NA	NA	NA	NA	NA	NA	NA	NA	NA	NA	many-to-one	PCON_01306, PCON_08347	Mycgr378023	NA	NA	NA	NA	NA	NA	many-to-one	PCON_01306, PCON_08347	YALI0F30833g	NA	NA	NA	many-to-one	PCON_01306, PCON_08347	Lacbi2_311791
PCON_01307	no
PCON_01308	no
PCON_01309	yes	NA	NA	NA	NA	NA	NA	NA	NA	NA	NA	NA	NA	NA	NA	NA	NA	NA	NA	NA	NA	NA	NA	NA	NA	NA	NA	NA	NA	NA	NA	NA	NA	NA	NA	NA	NA	NA	NA	NA	NA	NA	NA	NA	NA	NA	NA	NA	NA
PCON_01310	yes	one-to-one	PCON_01310	D5GLQ2	NA	NA	NA	one-to-one	PCON_01310	F7VYJ4	one-to-one	PCON_01310	CAT3	one-to-one	PCON_01310	FGSG_06733T0	one-to-one	PCON_01310	bgh00082	one-to-one	PCON_01310	SS1G_01081T0	NA	NA	NA	one-to-one	PCON_01310	A1DJU9	one-to-one	PCON_01310	CATB	NA	NA	NA	one-to-one	PCON_01310	SNOT_03173	NA	NA	NA	NA	NA	NA	NA	NA	NA	NA	NA	NA
PCON_01311	no
PCON_01312	no
PCON_01313	no
PCON_01314	yes	one-to-many	PCON_01314	D5GK38, D5GJA7	one-to-one	PCON_01314	G1XAY4	NA	NA	NA	NA	NA	NA	one-to-one	PCON_01314	FGSG_03938T0	NA	NA	NA	one-to-one	PCON_01314	SS1G_04628T0	one-to-one	PCON_01314	CIMG_03277T0	one-to-one	PCON_01314	A1DES1	NA	NA	NA	one-to-one	PCON_01314	Mycgr375341	one-to-one	PCON_01314	SNOT_08324	NA	NA	NA	NA	NA	NA	one-to-one	PCON_01314	O94509	NA	NA	NA
PCON_01315	yes	NA	NA	NA	NA	NA	NA	NA	NA	NA	NA	NA	NA	one-to-one	PCON_01315	FGSG_12798T0	NA	NA	NA	NA	NA	NA	NA	NA	NA	one-to-one	PCON_01315	A1DCF3	one-to-one	PCON_01315	Q5BCB0	one-to-one	PCON_01315	Mycgr336968	one-to-one	PCON_01315	SNOT_08898	NA	NA	NA	NA	NA	NA	NA	NA	NA	NA	NA	NA
PCON_01316	yes	one-to-one	PCON_01316	D5G588	one-to-one	PCON_01316	G1XJC1	one-to-one	PCON_01316	F7W9I5	one-to-one	PCON_01316	HSP98	one-to-one	PCON_01316	FGSG_12745T0	one-to-one	PCON_01316	bgh02366	one-to-one	PCON_01316	SS1G_12558T0	one-to-one	PCON_01316	CIMG_03223T0	one-to-one	PCON_01316	A1D1P1	one-to-one	PCON_01316	Q5BF22	one-to-one	PCON_01316	Mycgr3103215	one-to-one	PCON_01316	SNOT_02004	one-to-one	PCON_01316	P31539	one-to-one	PCON_01316	YALI0E27962g	one-to-one	PCON_01316	O94641	NA	NA	NA
PCON_01317	yes	one-to-one	PCON_01317	D5G8L1	one-to-one	PCON_01317	G1XJ79	one-to-one	PCON_01317	F7VWS9	one-to-one	PCON_01317	Q96TZ3	one-to-many	PCON_01317	FGSG_01853T0, FGSG_03683T0	one-to-one	PCON_01317	bgh06693	one-to-one	PCON_01317	SS1G_07003T0	one-to-one	PCON_01317	CIMG_03081T0	one-to-one	PCON_01317	A1D1G8	one-to-one	PCON_01317	Q5BEV2	one-to-one	PCON_01317	Mycgr368239	one-to-one	PCON_01317	SNOT_02470	NA	NA	NA	NA	NA	NA	NA	NA	NA	NA	NA	NA
PCON_01318	yes	one-to-one	PCON_01318	D5G8L2	one-to-one	PCON_01318	G1XJC7	one-to-one	PCON_01318	F7VWT0	one-to-one	PCON_01318	Q9HE41	one-to-one	PCON_01318	FGSG_01854T0	one-to-one	PCON_01318	bgh01904	one-to-one	PCON_01318	SS1G_07008T0	one-to-one	PCON_01318	CIMG_03072T0	one-to-one	PCON_01318	A1D1G9	one-to-one	PCON_01318	Q5BEV4	one-to-one	PCON_01318	Mycgr348728	one-to-one	PCON_01318	SNOT_02466	one-to-one	PCON_01318	P38217	one-to-one	PCON_01318	YALI0F01793g	one-to-one	PCON_01318	O14089	NA	NA	NA
PCON_01319	no
PCON_01320	yes	one-to-one	PCON_01320	D5G724	one-to-one	PCON_01320	G1XSU3	one-to-one	PCON_01320	F7VS48	one-to-one	PCON_01320	Q7RXR4	one-to-one	PCON_01320	FGSG_04109T0	one-to-one	PCON_01320	bgh04346	one-to-one	PCON_01320	SS1G_11367T0	one-to-many	PCON_01320	CIMG_09377T0, CIMG_09809T0	one-to-one	PCON_01320	A1DDK0	one-to-one	PCON_01320	Q5AXU1	one-to-one	PCON_01320	Mycgr3111074	one-to-one	PCON_01320	SNOT_10082	one-to-one	PCON_01320	Q04052	one-to-one	PCON_01320	YALI0C18645g	NA	NA	NA	NA	NA	NA
PCON_01321	yes	many-to-one	PCON_01321, PCON_08924	D5G571	NA	NA	NA	NA	NA	NA	NA	NA	NA	NA	NA	NA	NA	NA	NA	NA	NA	NA	NA	NA	NA	NA	NA	NA	NA	NA	NA	NA	NA	NA	NA	NA	NA	NA	NA	NA	NA	NA	NA	NA	NA	NA	NA	NA	NA
PCON_01322	yes	one-to-one	PCON_01322	D5G570	NA	NA	NA	one-to-one	PCON_01322	F7W3F6	one-to-one	PCON_01322	Q7S3G0	one-to-one	PCON_01322	FGSG_06066T0	one-to-one	PCON_01322	bgh02514	one-to-one	PCON_01322	SS1G_12026T0	one-to-one	PCON_01322	CIMG_05514T0	one-to-one	PCON_01322	A1CYR3	one-to-one	PCON_01322	Q5B4D7	one-to-one	PCON_01322	Mycgr377016	one-to-one	PCON_01322	SNOT_12065	NA	NA	NA	NA	NA	NA	NA	NA	NA	NA	NA	NA
PCON_01323	no
PCON_01324	no
PCON_01325	no
PCON_01326	yes	one-to-one	PCON_01326	D5GDK6	one-to-one	PCON_01326	G1XFL7	one-to-one	PCON_01326	F7W7Z9	one-to-one	PCON_01326	DYNA	one-to-one	PCON_01326	FGSG_05152T0	one-to-one	PCON_01326	bgh06003	one-to-one	PCON_01326	SS1G_10708T0	one-to-one	PCON_01326	CIMG_05030T0	one-to-one	PCON_01326	A1DHQ1	one-to-one	PCON_01326	Q5AZF7	one-to-one	PCON_01326	Mycgr3107063	one-to-one	PCON_01326	SNOT_07324	NA	NA	NA	one-to-one	PCON_01326	YALI0A20504g	NA	NA	NA	one-to-one	PCON_01326	Lacbi2_243495
PCON_01327	yes	one-to-one	PCON_01327	D5GNM7	one-to-one	PCON_01327	G1XFJ9	NA	NA	NA	NA	NA	NA	NA	NA	NA	NA	NA	NA	NA	NA	NA	NA	NA	NA	NA	NA	NA	NA	NA	NA	NA	NA	NA	NA	NA	NA	NA	NA	NA	NA	NA	NA	NA	NA	NA	NA	NA	NA
PCON_01328	no
PCON_01329	yes	one-to-one	PCON_01329	D5GDK5	one-to-one	PCON_01329	G1XH27	one-to-one	PCON_01329	F7W639	one-to-one	PCON_01329	Q7RZB7	one-to-one	PCON_01329	FGSG_09956T0	one-to-one	PCON_01329	bgh00222	one-to-one	PCON_01329	SS1G_05236T0	one-to-one	PCON_01329	CIMG_00984T0	one-to-one	PCON_01329	A1DG23	NA	NA	NA	one-to-one	PCON_01329	Mycgr386648	one-to-one	PCON_01329	SNOT_03264	one-to-one	PCON_01329	P46680	one-to-one	PCON_01329	YALI0E01870g	one-to-one	PCON_01329	O14301	one-to-one	PCON_01329	Lacbi2_484448
PCON_01330	no
PCON_01331	no
PCON_01332	yes	one-to-one	PCON_01332	D5GH00	one-to-one	PCON_01332	G1XG61	one-to-one	PCON_01332	F7VP32	one-to-one	PCON_01332	Q9P5S7	one-to-one	PCON_01332	FGSG_04404T0	one-to-one	PCON_01332	bgh03155	one-to-one	PCON_01332	SS1G_05099T0	one-to-one	PCON_01332	CIMG_05166T0	one-to-one	PCON_01332	A1DHJ4	one-to-one	PCON_01332	Q5AZL5	one-to-one	PCON_01332	Mycgr366559	one-to-one	PCON_01332	SNOT_07810	one-to-one	PCON_01332	P40055	one-to-one	PCON_01332	YALI0F09856g	one-to-one	PCON_01332	Q9P4X3	NA	NA	NA
PCON_01333	yes	one-to-one	PCON_01333	D5G4Z8	one-to-one	PCON_01333	G1XFI5	one-to-one	PCON_01333	F7VNZ2	one-to-one	PCON_01333	TOM1	one-to-one	PCON_01333	FGSG_00633T0	one-to-one	PCON_01333	bgh05481	one-to-one	PCON_01333	SS1G_10713T0	one-to-one	PCON_01333	CIMG_01480T0	one-to-one	PCON_01333	A1CWP1	one-to-one	PCON_01333	Q5BBW4	one-to-one	PCON_01333	Mycgr398370	one-to-one	PCON_01333	SNOT_15653	one-to-one	PCON_01333	Q03280	one-to-one	PCON_01333	YALI0B05940g	one-to-one	PCON_01333	O13834	one-to-one	PCON_01333	Lacbi2_313667
PCON_01334	yes	one-to-one	PCON_01334	D5G4Z7	one-to-one	PCON_01334	G1XFI4	one-to-one	PCON_01334	F7VNZ0	one-to-one	PCON_01334	Q7RUP0	one-to-one	PCON_01334	FGSG_11794T0	one-to-one	PCON_01334	bgh04514	one-to-one	PCON_01334	SS1G_10712T0	one-to-one	PCON_01334	CIMG_01465T0	one-to-one	PCON_01334	A1CWQ8	one-to-one	PCON_01334	Q5BBV0	one-to-one	PCON_01334	Mycgr383899	one-to-one	PCON_01334	SNOT_07506	one-to-one	PCON_01334	Q12344	one-to-one	PCON_01334	YALI0F18106g	NA	NA	NA	NA	NA	NA
PCON_01335	yes	one-to-one	PCON_01335	D5G4Z2	one-to-one	PCON_01335	G1XFE8	one-to-one	PCON_01335	F7VP90	one-to-one	PCON_01335	Q7RWW5	one-to-one	PCON_01335	FGSG_10728T0	one-to-one	PCON_01335	bgh06112	one-to-one	PCON_01335	SS1G_10664T0	one-to-one	PCON_01335	CIMG_01463T0	one-to-one	PCON_01335	A1CWR0	one-to-one	PCON_01335	Q5BBU8	one-to-one	PCON_01335	Mycgr370772	NA	NA	NA	one-to-one	PCON_01335	P50082	one-to-one	PCON_01335	YALI0B17270g	one-to-many	PCON_01335	Q09786, O94411	NA	NA	NA
PCON_01336	yes	NA	NA	NA	NA	NA	NA	one-to-one	PCON_01336	F7W7U2	NA	NA	NA	one-to-one	PCON_01336	FGSG_03605T0	NA	NA	NA	NA	NA	NA	NA	NA	NA	NA	NA	NA	one-to-one	PCON_01336	Q5ARP9	one-to-one	PCON_01336	Mycgr332651	NA	NA	NA	NA	NA	NA	NA	NA	NA	NA	NA	NA	NA	NA	NA
PCON_01337	yes	NA	NA	NA	NA	NA	NA	one-to-one	PCON_01337	F7W7U0	NA	NA	NA	one-to-one	PCON_01337	FGSG_03604T0	NA	NA	NA	NA	NA	NA	NA	NA	NA	NA	NA	NA	NA	NA	NA	NA	NA	NA	NA	NA	NA	NA	NA	NA	NA	NA	NA	NA	NA	NA	NA	NA	NA
PCON_01338	yes	NA	NA	NA	NA	NA	NA	NA	NA	NA	NA	NA	NA	one-to-one	PCON_01338	FGSG_04776T0	NA	NA	NA	NA	NA	NA	one-to-one	PCON_01338	CIMG_02351T0	NA	NA	NA	NA	NA	NA	one-to-many	PCON_01338	Mycgr3111077, Mycgr354325	one-to-one	PCON_01338	SNOT_08995	NA	NA	NA	NA	NA	NA	NA	NA	NA	NA	NA	NA
PCON_01339	yes	NA	NA	NA	NA	NA	NA	NA	NA	NA	NA	NA	NA	NA	NA	NA	NA	NA	NA	NA	NA	NA	one-to-one	PCON_01339	CIMG_10720T0	NA	NA	NA	NA	NA	NA	NA	NA	NA	NA	NA	NA	NA	NA	NA	NA	NA	NA	NA	NA	NA	NA	NA	NA
PCON_01340	yes	NA	NA	NA	NA	NA	NA	NA	NA	NA	NA	NA	NA	one-to-one	PCON_01340	FGSG_03606T0	NA	NA	NA	NA	NA	NA	one-to-one	PCON_01340	CIMG_06988T0	one-to-many	PCON_01340	A1DJ12, A1DJQ4, A1D143	one-to-many	PCON_01340	Q5AZ84, Q5B861	NA	NA	NA	NA	NA	NA	NA	NA	NA	NA	NA	NA	NA	NA	NA	many-to-one	PCON_01340, PCON_04416, PCON_03574, PCON_10100, PCON_02296, PCON_03606	Lacbi2_654679
PCON_01341	yes	NA	NA	NA	NA	NA	NA	one-to-one	PCON_01341	F7W7U1	NA	NA	NA	NA	NA	NA	NA	NA	NA	NA	NA	NA	many-to-one	PCON_01341, PCON_09882, PCON_06006	CIMG_00629T0	NA	NA	NA	NA	NA	NA	NA	NA	NA	NA	NA	NA	NA	NA	NA	NA	NA	NA	NA	NA	NA	many-to-one	PCON_01341, PCON_09882, PCON_06006	Lacbi2_630704
PCON_01342	yes	one-to-one	PCON_01342	D5GDN5	one-to-one	PCON_01342	G1X874	one-to-one	PCON_01342	F7W3I9	one-to-one	PCON_01342	Q7S0F5	one-to-one	PCON_01342	FGSG_06354T0	one-to-one	PCON_01342	bgh01566	one-to-many	PCON_01342	SS1G_11919T0, SS1G_12037T0	NA	NA	NA	one-to-many	PCON_01342	A1D3Y2, A1CZ82, A1CV46, A1DJY2	one-to-one	PCON_01342	Q5B5D9	one-to-one	PCON_01342	Mycgr333142	one-to-one	PCON_01342	SNOT_01426	NA	NA	NA	NA	NA	NA	NA	NA	NA	NA	NA	NA
PCON_01343	no
PCON_01344	no
PCON_01345	yes	NA	NA	NA	NA	NA	NA	NA	NA	NA	NA	NA	NA	NA	NA	NA	many-to-one	PCON_01345, PCON_01675, PCON_01682	bghG005399000001001	NA	NA	NA	NA	NA	NA	NA	NA	NA	NA	NA	NA	NA	NA	NA	NA	NA	NA	NA	NA	NA	NA	NA	NA	NA	NA	NA	NA	NA	NA
PCON_01346	no
PCON_01347	yes	one-to-one	PCON_01347	D5G4Z0	one-to-one	PCON_01347	G1XFD8	one-to-one	PCON_01347	F7W9N8	one-to-one	PCON_01347	Q7SBX3	one-to-one	PCON_01347	FGSG_06016T0	one-to-one	PCON_01347	bgh05875	one-to-one	PCON_01347	SS1G_10704T0	one-to-one	PCON_01347	CIMG_04976T0	one-to-one	PCON_01347	A1D4J1	one-to-one	PCON_01347	Q5BG67	one-to-one	PCON_01347	Mycgr367041	one-to-one	PCON_01347	SNOT_07601	NA	NA	NA	one-to-one	PCON_01347	YALI0B22484g	NA	NA	NA	one-to-one	PCON_01347	Lacbi2_671452
PCON_01348	no
PCON_01349	no
PCON_01350	no
PCON_01351	no
PCON_01352	no
PCON_01353	no
PCON_01354	no
PCON_01355	yes	one-to-one	PCON_01355	D5G4X8	NA	NA	NA	NA	NA	NA	NA	NA	NA	NA	NA	NA	NA	NA	NA	one-to-one	PCON_01355	SS1G_13941T0	NA	NA	NA	NA	NA	NA	NA	NA	NA	NA	NA	NA	NA	NA	NA	NA	NA	NA	NA	NA	NA	NA	NA	NA	NA	NA	NA
PCON_01356	no
PCON_01357	yes	one-to-one	PCON_01357	D5G4X4	one-to-one	PCON_01357	G1XFB6	one-to-one	PCON_01357	F7WA06	one-to-one	PCON_01357	Q8X0L9	one-to-one	PCON_01357	FGSG_00964T0	one-to-one	PCON_01357	bgh03381	one-to-one	PCON_01357	SS1G_10702T0	NA	NA	NA	one-to-one	PCON_01357	A1D4J4	one-to-one	PCON_01357	Q5BG64	one-to-one	PCON_01357	Mycgr334830	one-to-one	PCON_01357	SNOT_07322	NA	NA	NA	one-to-one	PCON_01357	YALI0D16423g	NA	NA	NA	one-to-one	PCON_01357	Lacbi2_660330
PCON_01358	yes	NA	NA	NA	one-to-one	PCON_01358	G1XS02	NA	NA	NA	NA	NA	NA	one-to-many	PCON_01358	FGSG_08077T0, FGSG_00074T0, FGSG_06528T0	NA	NA	NA	one-to-one	PCON_01358	SS1G_13455T0	one-to-one	PCON_01358	CIMG_01315T0	one-to-many	PCON_01358	A1DFK9, A1DCY7	one-to-many	PCON_01358	Q5AY77, Q5BC48	one-to-one	PCON_01358	Mycgr3108999	one-to-one	PCON_01358	SNOT_12477	NA	NA	NA	NA	NA	NA	NA	NA	NA	one-to-one	PCON_01358	Lacbi2_291181
PCON_01359	yes	NA	NA	NA	NA	NA	NA	NA	NA	NA	NA	NA	NA	many-to-one	PCON_01359, PCON_12468, PCON_09184, PCON_03051, PCON_04110, PCON_08174, PCON_05781, PCON_10374	FGSG_10438T0	NA	NA	NA	NA	NA	NA	NA	NA	NA	NA	NA	NA	NA	NA	NA	NA	NA	NA	NA	NA	NA	NA	NA	NA	NA	NA	NA	NA	NA	NA	NA	NA	NA
PCON_01360	yes	one-to-one	PCON_01360	D5GDJ6	one-to-one	PCON_01360	G1XFI9	one-to-one	PCON_01360	F7VPK3	one-to-one	PCON_01360	Q9P6C3	one-to-one	PCON_01360	FGSG_06012T0	one-to-one	PCON_01360	bgh02352	one-to-one	PCON_01360	SS1G_10747T0	one-to-one	PCON_01360	CIMG_05910T0	one-to-one	PCON_01360	A1D2D2	one-to-one	PCON_01360	Q5BEL6	one-to-one	PCON_01360	Mycgr398612	one-to-one	PCON_01360	SNOT_07325	NA	NA	NA	NA	NA	NA	NA	NA	NA	NA	NA	NA
PCON_01361	yes	one-to-one	PCON_01361	D5GDJ5	one-to-one	PCON_01361	G1XFJ1	one-to-one	PCON_01361	F7W9V4	one-to-one	PCON_01361	Q7S2P1	one-to-one	PCON_01361	FGSG_04343T0	one-to-one	PCON_01361	bgh00515	one-to-one	PCON_01361	SS1G_10745T0	one-to-one	PCON_01361	CIMG_11545T0	one-to-one	PCON_01361	A1DCS0	NA	NA	NA	one-to-one	PCON_01361	Mycgr3107052	one-to-one	PCON_01361	SNOT_15665	one-to-one	PCON_01361	P32604	one-to-one	PCON_01361	YALI0E17633g	one-to-one	PCON_01361	Q9URZ7	one-to-one	PCON_01361	Lacbi2_645614
PCON_01362	no
PCON_01363	no
PCON_01364	no
PCON_01365	no
PCON_01366	yes	one-to-one	PCON_01366	D5GFW7	NA	NA	NA	NA	NA	NA	one-to-one	PCON_01366	Q9C214	NA	NA	NA	NA	NA	NA	NA	NA	NA	NA	NA	NA	NA	NA	NA	NA	NA	NA	one-to-one	PCON_01366	Mycgr350133	one-to-one	PCON_01366	SNOT_12253	one-to-one	PCON_01366	P00724	one-to-one	PCON_01366	YALI0E26719g	one-to-many	PCON_01366	O42878, O42878	NA	NA	NA
PCON_01367	no
PCON_01368	no
PCON_01369	yes	many-to-many	PCON_01369, PCON_09317	D5G725, D5GCR1	NA	NA	NA	NA	NA	NA	NA	NA	NA	NA	NA	NA	NA	NA	NA	NA	NA	NA	NA	NA	NA	NA	NA	NA	NA	NA	NA	NA	NA	NA	NA	NA	NA	NA	NA	NA	NA	NA	NA	NA	NA	NA	NA	NA	NA
PCON_01370	no
PCON_01371	no
PCON_01372	no
PCON_01373	no
PCON_01374	no
PCON_01375	no
PCON_01376	no
PCON_01377	yes	NA	NA	NA	one-to-one	PCON_01377	G1X5P5	one-to-one	PCON_01377	F7VVM4	one-to-one	PCON_01377	Q7S495	NA	NA	NA	NA	NA	NA	NA	NA	NA	one-to-many	PCON_01377	CIMG_00215T0, CIMG_11126T0	one-to-one	PCON_01377	A1DMR9	NA	NA	NA	one-to-one	PCON_01377	Mycgr337216	one-to-one	PCON_01377	SNOT_01959	NA	NA	NA	NA	NA	NA	NA	NA	NA	many-to-one	PCON_01377, PCON_05710	Lacbi2_666564
PCON_01378	no
PCON_01379	no
PCON_01380	no
PCON_01381	no
PCON_01382	no
PCON_01383	no
PCON_01384	no
PCON_01385	no
PCON_01386	yes	NA	NA	NA	NA	NA	NA	many-to-one	PCON_01386, PCON_08134	F7W3C8	many-to-many	PCON_01386, PCON_08134	Q7S3D4, Q7S3D3	many-to-many	PCON_01386, PCON_08134	FGSG_05041T0, FGSG_13847T0	NA	NA	NA	NA	NA	NA	many-to-one	PCON_01386, PCON_08134	CIMG_05689T0	NA	NA	NA	NA	NA	NA	many-to-one	PCON_01386, PCON_08134	Mycgr341925	many-to-one	PCON_01386, PCON_08134	SNOT_08102	NA	NA	NA	NA	NA	NA	NA	NA	NA	many-to-many	PCON_01386, PCON_08134	Lacbi2_705820, Lacbi2_705977
PCON_01387	no
PCON_01388	no
PCON_01389	no
PCON_01390	no
PCON_01391	yes	one-to-one	PCON_01391	D5G4Y3	one-to-one	PCON_01391	G1XFE7	one-to-one	PCON_01391	F7W9L1	one-to-one	PCON_01391	Q7S0W3	one-to-one	PCON_01391	FGSG_06006T0	one-to-one	PCON_01391	bgh00544	one-to-one	PCON_01391	SS1G_10732T0	one-to-one	PCON_01391	CIMG_01457T0	one-to-one	PCON_01391	A1CWR6	one-to-one	PCON_01391	Q5BBU4	one-to-one	PCON_01391	Mycgr341229	one-to-one	PCON_01391	SNOT_15577	one-to-one	PCON_01391	Q07540	one-to-one	PCON_01391	YALI0E15268g	one-to-one	PCON_01391	O74831	one-to-one	PCON_01391	Lacbi2_478066
PCON_01392	no
PCON_01393	no
PCON_01394	no
PCON_01395	no
PCON_01396	no
PCON_01397	no
PCON_01398	no
PCON_01399	yes	one-to-one	PCON_01399	D5G4Y4	one-to-one	PCON_01399	G1XFF2	one-to-one	PCON_01399	F7W9K7	one-to-one	PCON_01399	DPH3	one-to-one	PCON_01399	FGSG_06011T0	one-to-one	PCON_01399	bgh04092	one-to-one	PCON_01399	SS1G_10733T0	one-to-one	PCON_01399	CIMG_01458T0	one-to-one	PCON_01399	A1CWR5	one-to-one	PCON_01399	DPH3	one-to-one	PCON_01399	Mycgr331164	one-to-one	PCON_01399	SNOT_15578	one-to-one	PCON_01399	Q3E840	one-to-one	PCON_01399	YALI0F24981g	one-to-one	PCON_01399	Q9UT33	one-to-one	PCON_01399	Lacbi2_525882
PCON_01400	no
PCON_01401	yes	one-to-one	PCON_01401	D5GHG3	one-to-one	PCON_01401	G1XUV8	NA	NA	NA	NA	NA	NA	NA	NA	NA	NA	NA	NA	NA	NA	NA	NA	NA	NA	NA	NA	NA	NA	NA	NA	NA	NA	NA	NA	NA	NA	NA	NA	NA	NA	NA	NA	NA	NA	NA	NA	NA	NA
PCON_01402	no
PCON_01403	no
PCON_01404	no
PCON_01405	no
PCON_01406	no
PCON_01407	no
PCON_01408	no
PCON_01409	yes	one-to-one	PCON_01409	D5GFR4	NA	NA	NA	NA	NA	NA	NA	NA	NA	one-to-one	PCON_01409	FGSG_02870T0	NA	NA	NA	NA	NA	NA	one-to-one	PCON_01409	CIMG_09764T0	one-to-one	PCON_01409	A1DMK5	one-to-one	PCON_01409	Q5B678	NA	NA	NA	one-to-many	PCON_01409	SNOT_06289, SNOT_03560	NA	NA	NA	NA	NA	NA	NA	NA	NA	NA	NA	NA
PCON_01410	no
PCON_01411	yes	many-to-one	PCON_01411, PCON_08123	D5GMA5	many-to-one	PCON_01411, PCON_08123	G1WZV5	many-to-one	PCON_01411, PCON_08123	F7W8I3	many-to-one	PCON_01411, PCON_08123	Q7RZ64	many-to-one	PCON_01411, PCON_08123	FGSG_11594T0	many-to-many	PCON_01411, PCON_08123	bgh04348, bgh02521, bgh06733, bgh04057	many-to-one	PCON_01411, PCON_08123	SS1G_06743T0	many-to-one	PCON_01411, PCON_08123	CIMG_10259T0	many-to-one	PCON_01411, PCON_08123	A1D3A6	many-to-one	PCON_01411, PCON_08123	Q5BDT4	many-to-one	PCON_01411, PCON_08123	Mycgr367486	many-to-one	PCON_01411, PCON_08123	SNOT_15109	many-to-one	PCON_01411, PCON_08123	P09880	many-to-one	PCON_01411, PCON_08123	YALI0D14916g	many-to-many	PCON_01411, PCON_08123	Q10313, Q10313	many-to-one	PCON_01411, PCON_08123	Lacbi2_232121
PCON_01412	yes	many-to-one	PCON_01412, PCON_01942	D5GC31	NA	NA	NA	one-to-one	PCON_01412	F7WAG8	one-to-one	PCON_01412	Q7S0Q7	NA	NA	NA	NA	NA	NA	NA	NA	NA	NA	NA	NA	NA	NA	NA	NA	NA	NA	NA	NA	NA	one-to-one	PCON_01412	SNOT_00758	NA	NA	NA	NA	NA	NA	NA	NA	NA	NA	NA	NA
PCON_01413	no
PCON_01414	no
PCON_01415	no
PCON_01416	yes	many-to-one	PCON_01416, PCON_01058	D5GLX7	many-to-one	PCON_01416, PCON_01058	G1XIT5	many-to-one	PCON_01416, PCON_01058	F7W936	many-to-one	PCON_01416, PCON_01058	Q7S1P0	many-to-one	PCON_01416, PCON_01058	FGSG_06993T0	NA	NA	NA	many-to-one	PCON_01416, PCON_01058	SS1G_03656T0	many-to-one	PCON_01416, PCON_01058	CIMG_04851T0	many-to-one	PCON_01416, PCON_01058	A1D0H3	NA	NA	NA	many-to-one	PCON_01416, PCON_01058	Mycgr395467	many-to-one	PCON_01416, PCON_01058	SNOT_15858	NA	NA	NA	NA	NA	NA	NA	NA	NA	many-to-many	PCON_01416, PCON_01058	Lacbi2_709549, Lacbi2_256021
PCON_01417	no
PCON_01418	no
PCON_01419	no
PCON_01420	no
PCON_01421	yes	one-to-one	PCON_01421	D5GD51	one-to-one	PCON_01421	G1XQ90	one-to-one	PCON_01421	F7VP77	one-to-one	PCON_01421	Q9HE72	one-to-one	PCON_01421	FGSG_13928T0	one-to-one	PCON_01421	bgh03759	one-to-one	PCON_01421	SS1G_10404T0	one-to-one	PCON_01421	CIMG_04230T0	one-to-one	PCON_01421	A1CY21	one-to-one	PCON_01421	Q5B574	one-to-one	PCON_01421	Mycgr311175	one-to-one	PCON_01421	SNOT_05303	NA	NA	NA	NA	NA	NA	NA	NA	NA	one-to-one	PCON_01421	Lacbi2_440077
PCON_01422	no
PCON_01423	no
PCON_01424	no
PCON_01425	no
PCON_01426	yes	one-to-one	PCON_01426	D5GLW8	NA	NA	NA	NA	NA	NA	NA	NA	NA	NA	NA	NA	NA	NA	NA	NA	NA	NA	NA	NA	NA	NA	NA	NA	NA	NA	NA	NA	NA	NA	NA	NA	NA	NA	NA	NA	NA	NA	NA	NA	NA	NA	NA	NA	NA
PCON_01427	no
PCON_01428	no
PCON_01429	no
PCON_01430	no
PCON_01431	yes	NA	NA	NA	many-to-one	PCON_01431, PCON_11505, PCON_03694	G1XSN0	many-to-many	PCON_01431, PCON_11505, PCON_03694	F7WBL7, F7WBL8, F7W5M3, F7VM66	NA	NA	NA	NA	NA	NA	NA	NA	NA	NA	NA	NA	NA	NA	NA	NA	NA	NA	many-to-one	PCON_01431, PCON_11505, PCON_03694	Q5AUN2	many-to-one	PCON_01431, PCON_11505, PCON_03694	Mycgr3109111	many-to-many	PCON_01431, PCON_11505, PCON_03694	SNOT_16467, SNOT_15200, SNOT_14471, SNOT_06498, SNOT_09817, SNOT_11004	NA	NA	NA	NA	NA	NA	NA	NA	NA	many-to-many	PCON_01431, PCON_11505, PCON_03694, PCON_01065, PCON_11741	Lacbi2_448758, Lacbi2_693498, Lacbi2_709721
PCON_01432	no
PCON_01433	yes	many-to-one	PCON_01433, PCON_01598	D5GFH6	many-to-one	PCON_01433, PCON_01598	G1XEQ7	many-to-one	PCON_01433, PCON_01598	F7W1Y7	many-to-one	PCON_01433, PCON_01598	Q7S153	many-to-one	PCON_01433, PCON_01598	FGSG_01281T0	many-to-one	PCON_01433, PCON_01598	bgh00263	many-to-one	PCON_01433, PCON_01598	SS1G_10041T0	many-to-one	PCON_01433, PCON_01598	CIMG_01106T0	many-to-one	PCON_01433, PCON_01598	A1DMP2	many-to-one	PCON_01433, PCON_01598	Q5B6B0	many-to-one	PCON_01433, PCON_01598	Mycgr343963	many-to-one	PCON_01433, PCON_01598	SNOT_09481	many-to-one	PCON_01433, PCON_01598	P40012	many-to-one	PCON_01433, PCON_01598	YALI0D23331g	many-to-one	PCON_01433, PCON_01598	Q10062	many-to-one	PCON_01433, PCON_01598	Lacbi2_604035
PCON_01434	yes	NA	NA	NA	one-to-one	PCON_01434	G1XD47	one-to-one	PCON_01434	F7VSZ3	one-to-one	PCON_01434	Q7SFM5	one-to-one	PCON_01434	FGSG_00264T0	one-to-one	PCON_01434	bghG003898000001001	one-to-one	PCON_01434	SS1G_04314T0	one-to-one	PCON_01434	CIMG_00443T0	one-to-one	PCON_01434	A1D862	NA	NA	NA	one-to-one	PCON_01434	Mycgr351114	one-to-one	PCON_01434	SNOT_00185	one-to-one	PCON_01434	Q6Q560	one-to-one	PCON_01434	YALI0D12254g	one-to-one	PCON_01434	O60068	one-to-one	PCON_01434	Lacbi2_577351
PCON_01435	no
PCON_01436	yes	one-to-one	PCON_01436	D5GFH3	one-to-one	PCON_01436	G1XEQ5	NA	NA	NA	NA	NA	NA	NA	NA	NA	NA	NA	NA	NA	NA	NA	NA	NA	NA	NA	NA	NA	NA	NA	NA	NA	NA	NA	NA	NA	NA	NA	NA	NA	NA	NA	NA	NA	NA	NA	NA	NA	NA
PCON_01437	no
PCON_01438	yes	one-to-one	PCON_01438	D5GFH5	one-to-one	PCON_01438	G1XEQ0	NA	NA	NA	NA	NA	NA	NA	NA	NA	NA	NA	NA	NA	NA	NA	NA	NA	NA	NA	NA	NA	NA	NA	NA	NA	NA	NA	NA	NA	NA	NA	NA	NA	NA	NA	NA	NA	NA	NA	NA	NA	NA
PCON_01439	no
PCON_01440	yes	one-to-one	PCON_01440	D5GL25	one-to-one	PCON_01440	G1X936	one-to-one	PCON_01440	F7VLS1	one-to-one	PCON_01440	Q7SE14	one-to-one	PCON_01440	FGSG_11793T0	one-to-one	PCON_01440	bgh03035	one-to-one	PCON_01440	SS1G_04511T0	one-to-one	PCON_01440	CIMG_07275T0	one-to-one	PCON_01440	A1DM48	NA	NA	NA	one-to-one	PCON_01440	Mycgr330914	one-to-one	PCON_01440	SNOT_03502	one-to-one	PCON_01440	P40567	one-to-one	PCON_01440	YALI0D23375g	one-to-many	PCON_01440	Q7LL14, Q7LL14	NA	NA	NA
PCON_01441	yes	one-to-one	PCON_01441	D5GL20	one-to-one	PCON_01441	G1X9E1	one-to-one	PCON_01441	F7W1V1	one-to-one	PCON_01441	CCPR	one-to-one	PCON_01441	FGSG_01245T0	one-to-one	PCON_01441	bgh00659	one-to-one	PCON_01441	SS1G_12928T0	one-to-one	PCON_01441	CIMG_08209T0	one-to-one	PCON_01441	A1CX63	one-to-one	PCON_01441	CCPR	NA	NA	NA	one-to-one	PCON_01441	SNOT_04941	NA	NA	NA	NA	NA	NA	NA	NA	NA	one-to-one	PCON_01441	Lacbi2_488195
PCON_01442	yes	NA	NA	NA	one-to-one	PCON_01442	G1X994	one-to-one	PCON_01442	F7VLN1	one-to-one	PCON_01442	DPH4	one-to-one	PCON_01442	FGSG_12996T0	one-to-one	PCON_01442	bghG002322000001001	one-to-one	PCON_01442	SS1G_04398T0	one-to-one	PCON_01442	CIMG_08210T0	one-to-one	PCON_01442	A1CX64	one-to-one	PCON_01442	DPH4	NA	NA	NA	NA	NA	NA	NA	NA	NA	one-to-one	PCON_01442	YALI0E06545g	one-to-one	PCON_01442	Q9UUG3	one-to-one	PCON_01442	Lacbi2_172231
PCON_01443	no
PCON_01444	yes	one-to-one	PCON_01444	D5GFH8	one-to-one	PCON_01444	G1XER4	one-to-one	PCON_01444	F7VXZ7	one-to-one	PCON_01444	FKBP4	one-to-one	PCON_01444	FGSG_01059T0	one-to-one	PCON_01444	bgh04656	one-to-one	PCON_01444	SS1G_09987T0	one-to-one	PCON_01444	CIMG_01092T0	one-to-one	PCON_01444	A1DMQ6	one-to-one	PCON_01444	FKBP4	one-to-one	PCON_01444	Mycgr372961	one-to-one	PCON_01444	SNOT_09458	NA	NA	NA	one-to-one	PCON_01444	YALI0E27808g	one-to-one	PCON_01444	O74191	NA	NA	NA
PCON_01445	no
PCON_01446	no
PCON_01447	no
PCON_01448	yes	many-to-one	PCON_01448, PCON_01447	D5GNZ0	NA	NA	NA	NA	NA	NA	NA	NA	NA	NA	NA	NA	NA	NA	NA	NA	NA	NA	NA	NA	NA	NA	NA	NA	NA	NA	NA	NA	NA	NA	NA	NA	NA	NA	NA	NA	NA	NA	NA	NA	NA	NA	NA	NA	NA
PCON_01449	no
PCON_01450	no
PCON_01451	no
PCON_01452	yes	NA	NA	NA	NA	NA	NA	NA	NA	NA	NA	NA	NA	one-to-one	PCON_01452	FGSG_10936T0	NA	NA	NA	NA	NA	NA	one-to-one	PCON_01452	CIMG_10029T0	NA	NA	NA	NA	NA	NA	one-to-many	PCON_01452	Mycgr326160, Mycgr359818	NA	NA	NA	NA	NA	NA	NA	NA	NA	NA	NA	NA	NA	NA	NA
PCON_01453	yes	NA	NA	NA	NA	NA	NA	NA	NA	NA	NA	NA	NA	one-to-one	PCON_01453	FGSG_03600T0	NA	NA	NA	NA	NA	NA	NA	NA	NA	NA	NA	NA	NA	NA	NA	NA	NA	NA	NA	NA	NA	NA	NA	NA	NA	NA	NA	NA	NA	NA	one-to-many	PCON_01453	Lacbi2_463599, Lacbi2_594225, Lacbi2_483440
PCON_01454	yes	one-to-one	PCON_01454	D5G546	one-to-one	PCON_01454	G1X677	one-to-one	PCON_01454	F7VV92	one-to-one	PCON_01454	ATG9	one-to-one	PCON_01454	FGSG_13660T0	one-to-one	PCON_01454	bghG001640000001001	one-to-one	PCON_01454	SS1G_07955T0	one-to-one	PCON_01454	CIMG_01760T0	one-to-one	PCON_01454	A1DNW0	one-to-one	PCON_01454	ATG9	one-to-one	PCON_01454	Mycgr3100550	one-to-one	PCON_01454	SNOT_03152	one-to-one	PCON_01454	Q12142	one-to-one	PCON_01454	YALI0F08349g	one-to-one	PCON_01454	O74312	one-to-one	PCON_01454	Lacbi2_581096
PCON_01455	yes	one-to-one	PCON_01455	D5G544	one-to-one	PCON_01455	G1X658	one-to-one	PCON_01455	F7VV93	one-to-one	PCON_01455	COG6	one-to-one	PCON_01455	FGSG_09850T0	one-to-one	PCON_01455	bgh00536	one-to-one	PCON_01455	SS1G_07956T0	one-to-one	PCON_01455	CIMG_01744T0	one-to-one	PCON_01455	A1DNX2	one-to-one	PCON_01455	Q5B6V7	one-to-one	PCON_01455	Mycgr393836	one-to-one	PCON_01455	SNOT_03151	one-to-one	PCON_01455	P53959	one-to-one	PCON_01455	YALI0F16467g	one-to-one	PCON_01455	O94677	one-to-one	PCON_01455	Lacbi2_582653
PCON_01456	no
PCON_01457	yes	many-to-one	PCON_01457, PCON_03681	D5GHH7	many-to-one	PCON_01457, PCON_03681	G1XDH8	many-to-one	PCON_01457, PCON_03681	F7W3N4	many-to-one	PCON_01457, PCON_03681	HEM1	many-to-one	PCON_01457, PCON_03681	FGSG_07266T0	many-to-one	PCON_01457, PCON_03681	bgh05435	many-to-one	PCON_01457, PCON_03681	SS1G_06936T0	many-to-one	PCON_01457, PCON_03681	CIMG_06055T0	many-to-one	PCON_01457, PCON_03681	A1CZE4	many-to-one	PCON_01457, PCON_03681	HEM1	many-to-one	PCON_01457, PCON_03681	Mycgr3105601	many-to-one	PCON_01457, PCON_03681	SNOT_09357	many-to-one	PCON_01457, PCON_03681	P09950	many-to-one	PCON_01457, PCON_03681	YALI0C06083g	many-to-one	PCON_01457, PCON_03681	O14092	many-to-one	PCON_01457, PCON_03681	Lacbi2_710016
PCON_01458	yes	one-to-one	PCON_01458	D5GDU1	one-to-one	PCON_01458	G1XDS1	one-to-one	PCON_01458	F7VKA5	one-to-one	PCON_01458	Q7RW40	one-to-one	PCON_01458	FGSG_06661T0	one-to-one	PCON_01458	bgh01954	one-to-one	PCON_01458	SS1G_00260T0	one-to-one	PCON_01458	CIMG_06006T0	one-to-one	PCON_01458	A1CZB4	one-to-one	PCON_01458	Q5BB22	one-to-one	PCON_01458	Mycgr375156	one-to-one	PCON_01458	SNOT_15285	NA	NA	NA	NA	NA	NA	one-to-one	PCON_01458	P87243	NA	NA	NA
PCON_01459	yes	one-to-one	PCON_01459	D5GAX3	one-to-one	PCON_01459	G1XAV0	one-to-one	PCON_01459	F7W9E1	one-to-one	PCON_01459	VPH1	one-to-one	PCON_01459	FGSG_00818T0	one-to-one	PCON_01459	bgh01192	one-to-one	PCON_01459	SS1G_12196T0	one-to-one	PCON_01459	CIMG_01544T0	one-to-one	PCON_01459	A1CWN1	one-to-many	PCON_01459	Q5B1H4, Q5B2Z7	one-to-one	PCON_01459	Mycgr369748	one-to-one	PCON_01459	SNOT_06418	one-to-many	PCON_01459	P37296, P32563	one-to-many	PCON_01459	YALI0F31119g, YALI0E09933g	one-to-one	PCON_01459	O13742	one-to-one	PCON_01459	Lacbi2_635690
PCON_01460	no
PCON_01461	no
PCON_01462	no
PCON_01463	yes	one-to-one	PCON_01463	D5GL14	one-to-one	PCON_01463	G1X964	one-to-one	PCON_01463	F7W0H0	one-to-one	PCON_01463	Q6MW30	one-to-one	PCON_01463	FGSG_05900T0	one-to-one	PCON_01463	bgh00891	one-to-one	PCON_01463	SS1G_03069T0	one-to-one	PCON_01463	CIMG_09555T0	one-to-one	PCON_01463	A1CXL2	NA	NA	NA	one-to-one	PCON_01463	Mycgr344761	one-to-one	PCON_01463	SNOT_03469	one-to-one	PCON_01463	Q12496	one-to-one	PCON_01463	YALI0D15642g	one-to-one	PCON_01463	Q10068	one-to-one	PCON_01463	Lacbi2_300739
PCON_01464	yes	one-to-one	PCON_01464	D5GKC8	one-to-one	PCON_01464	G1X669	one-to-one	PCON_01464	F7VP49	one-to-one	PCON_01464	Q8WZR7	one-to-one	PCON_01464	FGSG_04327T0	one-to-one	PCON_01464	bgh02460	one-to-one	PCON_01464	SS1G_02097T0	one-to-one	PCON_01464	CIMG_06270T0	one-to-one	PCON_01464	A1D542	one-to-one	PCON_01464	Q5BGI3	one-to-one	PCON_01464	Mycgr328304	one-to-one	PCON_01464	SNOT_01620	one-to-many	PCON_01464	P38555, P51996	one-to-many	PCON_01464	YALI0D14630g, YALI0C14168g	one-to-one	PCON_01464	P17610	one-to-one	PCON_01464	Lacbi2_659614
PCON_01465	yes	one-to-one	PCON_01465	D5GNJ2	one-to-one	PCON_01465	G1XMD5	one-to-one	PCON_01465	F7VRK2	one-to-one	PCON_01465	Q7S8Z8	one-to-one	PCON_01465	FGSG_09745T0	one-to-one	PCON_01465	bgh03305	one-to-one	PCON_01465	SS1G_03015T0	one-to-one	PCON_01465	CIMG_03333T0	one-to-one	PCON_01465	A1D1L8	one-to-one	PCON_01465	Q5BEZ1	one-to-one	PCON_01465	Mycgr322915	NA	NA	NA	one-to-one	PCON_01465	P38860	one-to-one	PCON_01465	YALI0D04697g	one-to-one	PCON_01465	Q9UT06	one-to-one	PCON_01465	Lacbi2_436205
PCON_01466	yes	one-to-one	PCON_01466	D5G7B6	one-to-one	PCON_01466	G1XB71	one-to-one	PCON_01466	F7VV61	one-to-one	PCON_01466	CAPZB	one-to-one	PCON_01466	FGSG_01226T0	one-to-one	PCON_01466	bgh03120	one-to-one	PCON_01466	SS1G_10002T0	one-to-one	PCON_01466	CIMG_04769T0	one-to-one	PCON_01466	A1D4V4	one-to-one	PCON_01466	CAPZB	one-to-one	PCON_01466	Mycgr340276	one-to-one	PCON_01466	SNOT_04558	one-to-one	PCON_01466	P13517	one-to-one	PCON_01466	YALI0C20735g	one-to-one	PCON_01466	Q9HGP5	one-to-one	PCON_01466	Lacbi2_704094
PCON_01467	yes	one-to-one	PCON_01467	D5G6G1	one-to-one	PCON_01467	G1XUE8	one-to-one	PCON_01467	F7W0I8	NA	NA	NA	one-to-one	PCON_01467	FGSG_07202T0	NA	NA	NA	one-to-one	PCON_01467	SS1G_13214T0	one-to-one	PCON_01467	CIMG_06376T0	NA	NA	NA	one-to-one	PCON_01467	Q5AS78	one-to-one	PCON_01467	Mycgr345881	one-to-one	PCON_01467	SNOT_09050	NA	NA	NA	one-to-one	PCON_01467	YALI0F19250g	one-to-one	PCON_01467	Q9Y7Y0	one-to-many	PCON_01467	Lacbi2_654275, Lacbi2_698072
PCON_01468	yes	one-to-one	PCON_01468	D5G6G3	one-to-one	PCON_01468	G1X2Y5	one-to-one	PCON_01468	F7VRU8	one-to-one	PCON_01468	CWC26	one-to-one	PCON_01468	FGSG_04265T0	one-to-one	PCON_01468	bgh01326	one-to-one	PCON_01468	SS1G_04212T0	one-to-one	PCON_01468	CIMG_08908T0	one-to-one	PCON_01468	A1D9W6	one-to-one	PCON_01468	CWC26	one-to-one	PCON_01468	Mycgr367969	one-to-one	PCON_01468	SNOT_02129	one-to-one	PCON_01468	P46947	NA	NA	NA	NA	NA	NA	NA	NA	NA
PCON_01469	no
PCON_01470	no
PCON_01471	yes	one-to-one	PCON_01471	D5GF68	one-to-one	PCON_01471	G1XU34	NA	NA	NA	one-to-one	PCON_01471	Q7SFC4	one-to-one	PCON_01471	FGSG_00693T0	one-to-one	PCON_01471	bgh05142	one-to-one	PCON_01471	SS1G_12985T0	one-to-one	PCON_01471	CIMG_08082T0	one-to-one	PCON_01471	A1DFG3	one-to-one	PCON_01471	Q5B6M7	one-to-one	PCON_01471	Mycgr3108974	NA	NA	NA	NA	NA	NA	one-to-one	PCON_01471	YALI0D18590g	one-to-one	PCON_01471	Q9UUA5	one-to-one	PCON_01471	Lacbi2_582809
PCON_01472	no
PCON_01473	yes	one-to-one	PCON_01473	D5GJT4	one-to-one	PCON_01473	G1XU36	one-to-one	PCON_01473	F7VUL8	one-to-one	PCON_01473	Q7SEY8	one-to-one	PCON_01473	FGSG_00286T0	one-to-one	PCON_01473	bgh04618	one-to-one	PCON_01473	SS1G_04707T0	one-to-one	PCON_01473	CIMG_08092T0	one-to-one	PCON_01473	A1D926	one-to-one	PCON_01473	Q5B7R9	one-to-one	PCON_01473	Mycgr3102384	one-to-one	PCON_01473	SNOT_00754	one-to-one	PCON_01473	P07260	one-to-one	PCON_01473	YALI0D24299g	one-to-many	PCON_01473	P78954, O74743, O74743	NA	NA	NA
PCON_01474	yes	one-to-one	PCON_01474	D5GF66	one-to-one	PCON_01474	G1XEY1	one-to-one	PCON_01474	F7W989	one-to-one	PCON_01474	Q7SCX0	one-to-one	PCON_01474	FGSG_00502T0	one-to-one	PCON_01474	bgh06745	one-to-one	PCON_01474	SS1G_01275T0	one-to-one	PCON_01474	CIMG_01017T0	one-to-one	PCON_01474	A1DGJ9	NA	NA	NA	one-to-one	PCON_01474	Mycgr373357	one-to-one	PCON_01474	SNOT_09652	one-to-one	PCON_01474	P47075	one-to-one	PCON_01474	YALI0C10945g	one-to-one	PCON_01474	P78810	many-to-one	PCON_01474, PCON_07645, PCON_14115	Lacbi2_589527
PCON_01475	no
PCON_01476	no
PCON_01477	yes	NA	NA	NA	one-to-one	PCON_01477	G1XGE0	NA	NA	NA	NA	NA	NA	NA	NA	NA	NA	NA	NA	NA	NA	NA	NA	NA	NA	NA	NA	NA	NA	NA	NA	NA	NA	NA	NA	NA	NA	NA	NA	NA	one-to-one	PCON_01477	YALI0C16181g	NA	NA	NA	NA	NA	NA
PCON_01478	no
PCON_01479	no
PCON_01480	no
PCON_01481	yes	one-to-one	PCON_01481	D5GED0	one-to-one	PCON_01481	G1XJ72	one-to-one	PCON_01481	F7W756	one-to-one	PCON_01481	Q871S0	one-to-one	PCON_01481	FGSG_01883T0	NA	NA	NA	NA	NA	NA	one-to-one	PCON_01481	CIMG_03183T0	one-to-one	PCON_01481	A1D1X3	one-to-one	PCON_01481	Q5BE84	one-to-one	PCON_01481	Mycgr376143	one-to-one	PCON_01481	SNOT_02386	NA	NA	NA	NA	NA	NA	NA	NA	NA	many-to-many	PCON_01481, PCON_02574	Lacbi2_244654, Lacbi2_681521, Lacbi2_256277
PCON_01482	no
PCON_01483	no
PCON_01484	no
PCON_01485	no
PCON_01486	no
PCON_01487	yes	one-to-one	PCON_01487	D5GD12	one-to-one	PCON_01487	G1XJF4	NA	NA	NA	NA	NA	NA	one-to-one	PCON_01487	FGSG_06641T0	one-to-one	PCON_01487	bgh06088	one-to-one	PCON_01487	SS1G_12543T0	one-to-one	PCON_01487	CIMG_03294T0	one-to-one	PCON_01487	A1D1S1	one-to-one	PCON_01487	Q5BF43	NA	NA	NA	one-to-one	PCON_01487	SNOT_01924	NA	NA	NA	NA	NA	NA	NA	NA	NA	NA	NA	NA
PCON_01488	no
PCON_01489	yes	NA	NA	NA	one-to-one	PCON_01489	G1XJF0	NA	NA	NA	one-to-one	PCON_01489	DRS1	one-to-one	PCON_01489	FGSG_06628T0	one-to-one	PCON_01489	bgh01426	one-to-one	PCON_01489	SS1G_12540T0	one-to-one	PCON_01489	CIMG_03301T0	one-to-one	PCON_01489	A1D1R8	one-to-one	PCON_01489	Q5BF42	one-to-one	PCON_01489	Mycgr399289	one-to-one	PCON_01489	SNOT_01967	one-to-one	PCON_01489	P32892	one-to-many	PCON_01489	YALI0F31493g, YALI0B16896g	one-to-one	PCON_01489	Q09903	one-to-one	PCON_01489	Lacbi2_680646
PCON_01490	yes	one-to-one	PCON_01490	D5GD09	one-to-one	PCON_01490	G1XJG0	one-to-one	PCON_01490	F7VY82	one-to-one	PCON_01490	Q7RZX2	one-to-one	PCON_01490	FGSG_06631T0	one-to-one	PCON_01490	bgh06352	one-to-one	PCON_01490	SS1G_07413T0	one-to-one	PCON_01490	CIMG_03303T0	one-to-one	PCON_01490	A1D1R6	one-to-one	PCON_01490	Q5BF38	one-to-one	PCON_01490	Mycgr396077	one-to-one	PCON_01490	SNOT_02277	one-to-one	PCON_01490	Q12275	one-to-one	PCON_01490	YALI0D05357g	one-to-one	PCON_01490	Q10250	NA	NA	NA
PCON_01491	no
PCON_01492	no
PCON_01493	yes	one-to-one	PCON_01493	D5G888	one-to-one	PCON_01493	G1XCN0	one-to-one	PCON_01493	D1ZRH0	one-to-one	PCON_01493	Q7S604	one-to-one	PCON_01493	FGSG_05187T0	one-to-one	PCON_01493	bgh00742	one-to-one	PCON_01493	SS1G_05097T0	one-to-one	PCON_01493	CIMG_03337T0	one-to-one	PCON_01493	A1D1M2	one-to-one	PCON_01493	Q5BEY7	one-to-one	PCON_01493	Mycgr374645	one-to-one	PCON_01493	SNOT_15719	one-to-one	PCON_01493	P80210	one-to-one	PCON_01493	YALI0E28963g	one-to-one	PCON_01493	Q02787	one-to-many	PCON_01493	Lacbi2_333008, Lacbi2_295311
PCON_01494	no
PCON_01495	no
PCON_01496	no
PCON_01497	yes	NA	NA	NA	one-to-one	PCON_01497	G1XGB7	one-to-one	PCON_01497	F7VT72	one-to-one	PCON_01497	Q7SG29	one-to-one	PCON_01497	FGSG_09327T0	one-to-one	PCON_01497	bgh06630	one-to-one	PCON_01497	SS1G_05772T0	one-to-one	PCON_01497	CIMG_01054T0	one-to-one	PCON_01497	A1DFS3	one-to-one	PCON_01497	Q5BBI4	one-to-one	PCON_01497	Mycgr350100	one-to-one	PCON_01497	SNOT_14571	one-to-many	PCON_01497	Q08929, P53154	one-to-one	PCON_01497	YALI0E30283g	one-to-many	PCON_01497	Q09758, Q09758	one-to-one	PCON_01497	Lacbi2_643855
PCON_01498	no
PCON_01499	yes	one-to-one	PCON_01499	D5GNI7	one-to-one	PCON_01499	G1XGD9	one-to-one	PCON_01499	F7VLV0	one-to-one	PCON_01499	Q7SF56	one-to-one	PCON_01499	FGSG_01357T0	one-to-one	PCON_01499	bgh06221	NA	NA	NA	one-to-one	PCON_01499	CIMG_01035T0	one-to-one	PCON_01499	A1DGL7	one-to-one	PCON_01499	Q5B045	one-to-one	PCON_01499	Mycgr3111295	one-to-one	PCON_01499	SNOT_15768	one-to-one	PCON_01499	P36009	one-to-one	PCON_01499	YALI0B11968g	one-to-one	PCON_01499	Q03319	one-to-one	PCON_01499	Lacbi2_590760
PCON_01500	yes	NA	NA	NA	NA	NA	NA	one-to-one	PCON_01500	F7VXB7	one-to-one	PCON_01500	Q8WZQ9	one-to-one	PCON_01500	FGSG_02691T0	NA	NA	NA	one-to-one	PCON_01500	SS1G_14259T0	one-to-one	PCON_01500	CIMG_01036T0	one-to-one	PCON_01500	A1DFU2	one-to-one	PCON_01500	Q5BBH0	one-to-one	PCON_01500	Mycgr387954	one-to-one	PCON_01500	SNOT_11952	NA	NA	NA	NA	NA	NA	NA	NA	NA	many-to-one	PCON_01500, PCON_07947, PCON_05825	Lacbi2_701121
PCON_01501	yes	NA	NA	NA	many-to-one	PCON_01501, PCON_03424, PCON_12759	G1X950	many-to-many	PCON_01501, PCON_03424, PCON_12759	F7WBL3, F7VR33	many-to-many	PCON_01501, PCON_03424, PCON_12759	Q7SD91, Q7RW97	many-to-one	PCON_01501, PCON_03424, PCON_12759	FGSG_07700T0	NA	NA	NA	NA	NA	NA	NA	NA	NA	many-to-one	PCON_01501, PCON_03424, PCON_12759	A1DDU1	many-to-one	PCON_01501, PCON_03424, PCON_12759	Q870J2	many-to-one	PCON_01501, PCON_03424, PCON_12759	Mycgr346301	many-to-many	PCON_01501, PCON_03424, PCON_12759	SNOT_09730, SNOT_14842	NA	NA	NA	NA	NA	NA	NA	NA	NA	many-to-many	PCON_01501, PCON_03424, PCON_12759	Lacbi2_486283, Lacbi2_487873
PCON_01502	no
PCON_01503	no
PCON_01504	yes	one-to-one	PCON_01504	D5GFB8	one-to-one	PCON_01504	G1XGE3	one-to-one	PCON_01504	F7VLV7	one-to-one	PCON_01504	Q7SF69	one-to-one	PCON_01504	FGSG_01359T0	one-to-one	PCON_01504	bgh04760	one-to-one	PCON_01504	SS1G_07537T0	one-to-one	PCON_01504	CIMG_01040T0	one-to-one	PCON_01504	A1DFT2	one-to-one	PCON_01504	Q5BBH3	one-to-one	PCON_01504	Mycgr3111226	one-to-one	PCON_01504	SNOT_15753	NA	NA	NA	NA	NA	NA	NA	NA	NA	NA	NA	NA
PCON_01505	yes	NA	NA	NA	many-to-one	PCON_01505, PCON_06514	G1X750	NA	NA	NA	NA	NA	NA	NA	NA	NA	NA	NA	NA	many-to-one	PCON_01505, PCON_06514	SS1G_14234T0	NA	NA	NA	many-to-one	PCON_01505, PCON_06514	A1DFR3	NA	NA	NA	many-to-one	PCON_01505, PCON_06514	Mycgr3111173	many-to-one	PCON_01505, PCON_06514	SNOT_14575	NA	NA	NA	NA	NA	NA	NA	NA	NA	many-to-one	PCON_01505, PCON_06514	Lacbi2_593948
PCON_01506	no
PCON_01507	no
PCON_01508	yes	one-to-one	PCON_01508	D5G8K4	one-to-one	PCON_01508	G1XJ80	NA	NA	NA	NA	NA	NA	one-to-one	PCON_01508	FGSG_01847T0	NA	NA	NA	one-to-one	PCON_01508	SS1G_12485T0	one-to-one	PCON_01508	CIMG_03225T0	one-to-one	PCON_01508	A1D1Q7	one-to-one	PCON_01508	Q5BF26	one-to-one	PCON_01508	Mycgr337437	one-to-one	PCON_01508	SNOT_01938	NA	NA	NA	NA	NA	NA	NA	NA	NA	NA	NA	NA
PCON_01509	no
PCON_01510	no
PCON_01511	yes	one-to-one	PCON_01511	D5GGG7	one-to-one	PCON_01511	G1X3V4	one-to-many	PCON_01511	F7VT41, F7VTU8	one-to-one	PCON_01511	Q8X0Y0	one-to-many	PCON_01511	FGSG_10232T0, FGSG_00664T0, FGSG_02867T0	NA	NA	NA	one-to-many	PCON_01511	SS1G_06342T0, SS1G_05082T0	NA	NA	NA	one-to-one	PCON_01511	A1DDR2	one-to-one	PCON_01511	Q5ATF0	one-to-one	PCON_01511	Mycgr373304	one-to-one	PCON_01511	SNOT_08346	NA	NA	NA	NA	NA	NA	NA	NA	NA	NA	NA	NA
PCON_01512	no
PCON_01513	no
PCON_01514	no
PCON_01515	no
PCON_01516	no
PCON_01517	no
PCON_01518	no
PCON_01519	no
PCON_01520	yes	one-to-one	PCON_01520	D5GLR9	one-to-one	PCON_01520	G1X6A1	one-to-one	PCON_01520	F7W4M8	one-to-one	PCON_01520	Q7S7K3	one-to-many	PCON_01520	FGSG_10230T0, FGSG_03589T0	NA	NA	NA	one-to-one	PCON_01520	SS1G_09295T0	one-to-one	PCON_01520	CIMG_06821T0	one-to-one	PCON_01520	A1D2A9	one-to-one	PCON_01520	Q5BFN1	one-to-one	PCON_01520	Mycgr3107133	one-to-one	PCON_01520	SNOT_10390	NA	NA	NA	many-to-many	PCON_01520, PCON_08696	YALI0F06556g, YALI0E11979g, YALI0A15103g, YALI0E20405g, YALI0A14234g, YALI0C05885g, YALI0B07755g, YALI0E12419g, YALI0E05951g, YALI0D17314g	NA	NA	NA	NA	NA	NA
PCON_01521	yes	NA	NA	NA	NA	NA	NA	NA	NA	NA	NA	NA	NA	NA	NA	NA	NA	NA	NA	NA	NA	NA	NA	NA	NA	NA	NA	NA	NA	NA	NA	NA	NA	NA	NA	NA	NA	NA	NA	NA	NA	NA	NA	NA	NA	NA	NA	NA	NA
PCON_01522	yes	many-to-one	PCON_01522, PCON_12257, PCON_05010, PCON_03357, PCON_02691, PCON_13052, PCON_13563, PCON_04953, PCON_01593	D5G590	many-to-many	PCON_01522, PCON_12257	G1XN59, G1XA94	many-to-one	PCON_01522, PCON_12257	F7VJX0	NA	NA	NA	NA	NA	NA	NA	NA	NA	NA	NA	NA	NA	NA	NA	NA	NA	NA	many-to-one	PCON_01522, PCON_12257	Q5AQP2	NA	NA	NA	NA	NA	NA	NA	NA	NA	NA	NA	NA	NA	NA	NA	many-to-one	PCON_01522, PCON_12257, PCON_05010, PCON_03357, PCON_02691, PCON_13052, PCON_13563, PCON_04953, PCON_01593	Lacbi2_252993
PCON_01523	yes	one-to-one	PCON_01523	D5GLR0	one-to-many	PCON_01523	G1XN58, G1XA95	many-to-one	PCON_01523, PCON_11070, PCON_02470	F7W2P6	many-to-one	PCON_01523, PCON_11070, PCON_02470	Q870X0	NA	NA	NA	NA	NA	NA	NA	NA	NA	NA	NA	NA	NA	NA	NA	one-to-one	PCON_01523	Q5AQP3	NA	NA	NA	NA	NA	NA	NA	NA	NA	NA	NA	NA	NA	NA	NA	NA	NA	NA
PCON_01524	no
PCON_01525	no
PCON_01526	yes	NA	NA	NA	NA	NA	NA	NA	NA	NA	NA	NA	NA	one-to-one	PCON_01526	FGSG_09346T0	NA	NA	NA	one-to-one	PCON_01526	SS1G_03800T0	NA	NA	NA	one-to-one	PCON_01526	A1DKZ1	one-to-one	PCON_01526	Q5B841	NA	NA	NA	one-to-one	PCON_01526	SNOT_02753	NA	NA	NA	NA	NA	NA	NA	NA	NA	NA	NA	NA
PCON_01527	yes	NA	NA	NA	NA	NA	NA	NA	NA	NA	NA	NA	NA	NA	NA	NA	NA	NA	NA	NA	NA	NA	NA	NA	NA	NA	NA	NA	NA	NA	NA	NA	NA	NA	NA	NA	NA	NA	NA	NA	NA	NA	NA	NA	NA	NA	many-to-one	PCON_01527, PCON_01528	Lacbi2_457990
PCON_01528	yes	NA	NA	NA	NA	NA	NA	NA	NA	NA	NA	NA	NA	NA	NA	NA	NA	NA	NA	NA	NA	NA	NA	NA	NA	NA	NA	NA	NA	NA	NA	NA	NA	NA	many-to-one	PCON_01528, PCON_01527	SNOT_13236	NA	NA	NA	NA	NA	NA	NA	NA	NA	many-to-one	PCON_01528, PCON_01527	Lacbi2_457990
PCON_01529	yes	NA	NA	NA	NA	NA	NA	one-to-one	PCON_01529	F7W819	one-to-one	PCON_01529	Q8X007	one-to-one	PCON_01529	FGSG_05162T0	one-to-one	PCON_01529	bgh01960	one-to-one	PCON_01529	SS1G_01633T0	one-to-one	PCON_01529	CIMG_03103T0	one-to-one	PCON_01529	A1D1I0	one-to-one	PCON_01529	Q5BEW6	one-to-one	PCON_01529	Mycgr369535	one-to-one	PCON_01529	SNOT_02471	NA	NA	NA	one-to-one	PCON_01529	YALI0B22616g	NA	NA	NA	one-to-one	PCON_01529	Lacbi2_478590
PCON_01530	no
PCON_01531	no
PCON_01532	yes	one-to-one	PCON_01532	D5GLR6	one-to-one	PCON_01532	G1XJI6	NA	NA	NA	NA	NA	NA	NA	NA	NA	NA	NA	NA	NA	NA	NA	one-to-one	PCON_01532	CIMG_02974T0	one-to-one	PCON_01532	A1D183	one-to-one	PCON_01532	Q5BFN8	NA	NA	NA	NA	NA	NA	NA	NA	NA	NA	NA	NA	many-to-one	PCON_01532, PCON_11489, PCON_04416	Q9UTN0	NA	NA	NA
PCON_01533	no
PCON_01534	no
PCON_01535	yes	many-to-one	PCON_01535, PCON_08998, PCON_08355, PCON_08997	D5GII5	NA	NA	NA	NA	NA	NA	NA	NA	NA	NA	NA	NA	NA	NA	NA	NA	NA	NA	NA	NA	NA	NA	NA	NA	NA	NA	NA	NA	NA	NA	NA	NA	NA	NA	NA	NA	NA	NA	NA	NA	NA	NA	NA	NA	NA
PCON_01536	no
PCON_01537	yes	many-to-one	PCON_01537, PCON_11268	D5GAL2	NA	NA	NA	many-to-one	PCON_01537, PCON_11268	F7W0C7	many-to-one	PCON_01537, PCON_11268	Q1K823	many-to-one	PCON_01537, PCON_11268	FGSG_05882T0	many-to-one	PCON_01537, PCON_11268	bgh04168	NA	NA	NA	many-to-one	PCON_01537, PCON_11268	CIMG_03956T0	many-to-one	PCON_01537, PCON_11268	A1DGN4	many-to-one	PCON_01537, PCON_11268	Q5B035	many-to-one	PCON_01537, PCON_11268	Mycgr341244	many-to-one	PCON_01537, PCON_11268	SNOT_00488	NA	NA	NA	NA	NA	NA	NA	NA	NA	many-to-many	PCON_01537, PCON_11268, PCON_07199	Lacbi2_573896, Lacbi2_446883
PCON_01538	yes	NA	NA	NA	NA	NA	NA	NA	NA	NA	NA	NA	NA	NA	NA	NA	NA	NA	NA	NA	NA	NA	NA	NA	NA	many-to-many	PCON_01538, PCON_02902, PCON_03352, PCON_07182, PCON_03503, PCON_02802, PCON_11716, PCON_08449, PCON_07461, PCON_14132, PCON_03655, PCON_02757, PCON_03637, PCON_11121, PCON_13710	A1D8J5, A1DJ76	NA	NA	NA	NA	NA	NA	NA	NA	NA	NA	NA	NA	NA	NA	NA	NA	NA	NA	many-to-many	PCON_01538, PCON_02902, PCON_03352, PCON_07182, PCON_03503, PCON_02802, PCON_11716, PCON_08449, PCON_07461, PCON_14132, PCON_03655, PCON_02757, PCON_03637, PCON_11121, PCON_13710, PCON_02118, PCON_09894, PCON_01108, PCON_09071, PCON_08944, PCON_13212, PCON_09732, PCON_08105, PCON_03086, PCON_03594, PCON_02642, PCON_12492, PCON_02089, PCON_02505, PCON_11694, PCON_11600, PCON_02935, PCON_04356, PCO…	Lacbi2_527310, Lacbi2_437800, Lacbi2_567388, Lacbi2_435840, Lacbi2_452136, Lacbi2_452172, Lacbi2_452166, Lacbi2_435732, Lacbi2_452181, Lacbi2_586910, Lacbi2_446960, Lacbi2_447082, Lacbi2_581813, Lacbi2_435726, Lacbi2_527736, Lacbi2_435819, Lacbi2_435866, Lacbi2_435758, Lacbi2_452178
PCON_01539	yes	NA	NA	NA	NA	NA	NA	NA	NA	NA	NA	NA	NA	one-to-one	PCON_01539	FGSG_11169T0	NA	NA	NA	one-to-one	PCON_01539	SS1G_03386T0	NA	NA	NA	one-to-one	PCON_01539	A1D9S3	one-to-one	PCON_01539	AGALD	one-to-one	PCON_01539	Mycgr3107208	one-to-one	PCON_01539	SNOT_14799	NA	NA	NA	NA	NA	NA	NA	NA	NA	many-to-one	PCON_01539, PCON_02214, PCON_07957	Lacbi2_297786
PCON_01540	yes	NA	NA	NA	NA	NA	NA	NA	NA	NA	NA	NA	NA	one-to-one	PCON_01540	FGSG_11516T0	NA	NA	NA	one-to-one	PCON_01540	SS1G_11535T0	NA	NA	NA	NA	NA	NA	one-to-one	PCON_01540	AFCA	NA	NA	NA	NA	NA	NA	NA	NA	NA	NA	NA	NA	NA	NA	NA	one-to-one	PCON_01540	Lacbi2_315175
PCON_01541	yes	one-to-one	PCON_01541	D5GBU2	one-to-one	PCON_01541	G1X5F0	one-to-one	PCON_01541	F7VMD0	one-to-one	PCON_01541	Q7RYD5	one-to-one	PCON_01541	FGSG_10059T0	NA	NA	NA	one-to-one	PCON_01541	SS1G_10411T0	one-to-one	PCON_01541	CIMG_04664T0	one-to-one	PCON_01541	A1D818	NA	NA	NA	one-to-one	PCON_01541	Mycgr369710	one-to-one	PCON_01541	SNOT_10942	NA	NA	NA	NA	NA	NA	one-to-one	PCON_01541	Q9P7T8	one-to-one	PCON_01541	Lacbi2_602000
PCON_01542	yes	NA	NA	NA	NA	NA	NA	NA	NA	NA	NA	NA	NA	one-to-one	PCON_01542	FGSG_03019T0	NA	NA	NA	NA	NA	NA	one-to-one	PCON_01542	CIMG_02923T0	one-to-one	PCON_01542	A1CX56	one-to-one	PCON_01542	Q5BGW1	one-to-one	PCON_01542	Mycgr389242	one-to-one	PCON_01542	SNOT_11806	NA	NA	NA	NA	NA	NA	NA	NA	NA	NA	NA	NA
PCON_01543	yes	one-to-many	PCON_01543	D5G9N8, D5G9N7	one-to-one	PCON_01543	G1XT98	one-to-one	PCON_01543	F7W957	one-to-one	PCON_01543	A7UXC8	one-to-many	PCON_01543	FGSG_11231T0, FGSG_05077T0	NA	NA	NA	one-to-one	PCON_01543	SS1G_13778T0	one-to-one	PCON_01543	CIMG_00923T0	one-to-one	PCON_01543	A1DG94	NA	NA	NA	one-to-one	PCON_01543	Mycgr343539	one-to-many	PCON_01543	SNOT_00143, SNOT_03187	NA	NA	NA	NA	NA	NA	NA	NA	NA	many-to-one	PCON_01543, PCON_07340, PCON_07811	Lacbi2_681481
PCON_01544	no
PCON_01545	no
PCON_01546	no
PCON_01547	yes	many-to-one	PCON_01547, PCON_07941, PCON_04557, PCON_04231, PCON_14151, PCON_10857, PCON_07847, PCON_01652, PCON_06480, PCON_12653, PCON_01813, PCON_12643, PCON_07835, PCON_10292, PCON_12549, PCON_02965, PCON_13144, PCON_05110, PCON_02164, PCON_02021, PCON_07831, PCON_12716, PCON_02437, PCON_02436, PCON_03888, PCON_08900, PCON_05111, PCON_03408, PCON_05113, PCON_12718, PCON_05275, PCON_01016, PCON_14362, PCO…	D5GN66	NA	NA	NA	NA	NA	NA	NA	NA	NA	NA	NA	NA	NA	NA	NA	NA	NA	NA	NA	NA	NA	NA	NA	NA	NA	NA	NA	NA	NA	NA	NA	NA	NA	NA	NA	NA	NA	NA	NA	NA	NA	NA	NA	NA	NA
PCON_01548	yes	NA	NA	NA	one-to-one	PCON_01548	G1XSS9	one-to-one	PCON_01548	F7VNV3	one-to-one	PCON_01548	Q7SAD4	one-to-one	PCON_01548	FGSG_09054T0	NA	NA	NA	one-to-one	PCON_01548	SS1G_11396T0	one-to-one	PCON_01548	CIMG_07719T0	one-to-one	PCON_01548	A1DL00	one-to-one	PCON_01548	Q5ASS0	NA	NA	NA	NA	NA	NA	NA	NA	NA	NA	NA	NA	NA	NA	NA	many-to-one	PCON_01548, PCON_13971	Lacbi2_314531
PCON_01549	no
PCON_01550	no
PCON_01551	no
PCON_01552	no
PCON_01553	no
PCON_01554	yes	NA	NA	NA	many-to-many	PCON_01554, PCON_05474	G1XUZ7, G1X1Y6, G1XBN8, G1XDY4	many-to-many	PCON_01554, PCON_05474	F7VMS5, D1ZSU8	many-to-many	PCON_01554, PCON_05474	Q7S5Z5, Q871C5	many-to-many	PCON_01554, PCON_05474	FGSG_00028T0, FGSG_03790T0	NA	NA	NA	NA	NA	NA	many-to-one	PCON_01554, PCON_05474	CIMG_08674T0	many-to-one	PCON_01554, PCON_05474	A1D3K6	many-to-many	PCON_01554, PCON_05474	Q5AZ54, Q5B2X9	many-to-many	PCON_01554, PCON_05474	Mycgr372846, Mycgr337393, Mycgr343998, Mycgr376021, Mycgr332980	many-to-one	PCON_01554, PCON_05474	SNOT_01753	NA	NA	NA	NA	NA	NA	NA	NA	NA	NA	NA	NA
PCON_01555	yes	NA	NA	NA	NA	NA	NA	one-to-one	PCON_01555	F7VQU0	one-to-one	PCON_01555	Q7SDS0	NA	NA	NA	NA	NA	NA	one-to-one	PCON_01555	SS1G_10741T0	one-to-one	PCON_01555	CIMG_10073T0	one-to-one	PCON_01555	A1DLB2	NA	NA	NA	one-to-one	PCON_01555	Mycgr328928	NA	NA	NA	NA	NA	NA	NA	NA	NA	NA	NA	NA	NA	NA	NA
PCON_01556	yes	one-to-one	PCON_01556	D5GKN2	one-to-one	PCON_01556	G1XFV9	NA	NA	NA	NA	NA	NA	NA	NA	NA	NA	NA	NA	one-to-one	PCON_01556	SS1G_02697T0	NA	NA	NA	one-to-one	PCON_01556	A1D9V5	one-to-one	PCON_01556	Q5B4P5	NA	NA	NA	NA	NA	NA	NA	NA	NA	NA	NA	NA	NA	NA	NA	NA	NA	NA
PCON_01557	yes	NA	NA	NA	NA	NA	NA	NA	NA	NA	NA	NA	NA	NA	NA	NA	NA	NA	NA	one-to-one	PCON_01557	SS1G_12300T0	NA	NA	NA	NA	NA	NA	NA	NA	NA	NA	NA	NA	NA	NA	NA	NA	NA	NA	NA	NA	NA	NA	NA	NA	NA	NA	NA
PCON_01558	yes	one-to-one	PCON_01558	D5GLQ3	one-to-one	PCON_01558	G1XU28	one-to-one	PCON_01558	F7WBM7	one-to-one	PCON_01558	Q7RWA4	one-to-many	PCON_01558	FGSG_09101T0, FGSG_04607T0	NA	NA	NA	one-to-one	PCON_01558	SS1G_01001T0	NA	NA	NA	one-to-one	PCON_01558	A1DJ35	one-to-one	PCON_01558	Q5ASS9	NA	NA	NA	one-to-one	PCON_01558	SNOT_06603	NA	NA	NA	NA	NA	NA	NA	NA	NA	NA	NA	NA
PCON_01559	no
PCON_01560	yes	one-to-one	PCON_01560	D5GLR2	NA	NA	NA	many-to-one	PCON_01560, PCON_11286	F7W7W3	many-to-one	PCON_01560, PCON_11286	Q8WZV7	many-to-one	PCON_01560, PCON_11286	FGSG_11970T0	many-to-one	PCON_01560, PCON_11286	bgh02103	NA	NA	NA	many-to-one	PCON_01560, PCON_11286	CIMG_03021T0	many-to-one	PCON_01560, PCON_11286	A1D1A4	many-to-one	PCON_01560, PCON_11286	Q5BEQ3	many-to-one	PCON_01560, PCON_11286	Mycgr345149	many-to-one	PCON_01560, PCON_11286	SNOT_02249	NA	NA	NA	NA	NA	NA	NA	NA	NA	NA	NA	NA
PCON_01561	no
PCON_01562	no
PCON_01563	no
PCON_01564	yes	one-to-one	PCON_01564	D5GLS1	one-to-one	PCON_01564	G1XJL5	one-to-one	PCON_01564	F7W3R1	one-to-one	PCON_01564	Q7RZY1	one-to-one	PCON_01564	FGSG_06637T0	one-to-one	PCON_01564	bgh05267	one-to-one	PCON_01564	SS1G_12527T0	one-to-one	PCON_01564	CIMG_03007T0	one-to-one	PCON_01564	A1D188	one-to-one	PCON_01564	Q5BEP2	one-to-one	PCON_01564	Mycgr368263	one-to-one	PCON_01564	SNOT_02021	one-to-one	PCON_01564	P32350	one-to-one	PCON_01564	YALI0C04587g	one-to-one	PCON_01564	Q10156	one-to-one	PCON_01564	Lacbi2_442085
PCON_01565	no
PCON_01566	no
PCON_01567	no
PCON_01568	no
PCON_01569	yes	one-to-one	PCON_01569	D5GMS6	NA	NA	NA	one-to-one	PCON_01569	F7VZC4	one-to-one	PCON_01569	Q873F9	one-to-one	PCON_01569	FGSG_01644T0	one-to-one	PCON_01569	bgh04911	NA	NA	NA	one-to-one	PCON_01569	CIMG_00242T0	one-to-one	PCON_01569	A1DNH2	one-to-one	PCON_01569	Q5BFV7	NA	NA	NA	one-to-one	PCON_01569	SNOT_06860	NA	NA	NA	NA	NA	NA	one-to-one	PCON_01569	Q09830	NA	NA	NA
PCON_01570	no
PCON_01571	yes	one-to-one	PCON_01571	D5GMS5	one-to-one	PCON_01571	G1WZF9	one-to-one	PCON_01571	F7VPP9	one-to-one	PCON_01571	NRC2	one-to-one	PCON_01571	FGSG_04382T0	one-to-one	PCON_01571	bgh03332	one-to-one	PCON_01571	SS1G_09566T0	one-to-one	PCON_01571	CIMG_09155T0	one-to-one	PCON_01571	A1DE38	one-to-one	PCON_01571	Q5BH36	one-to-one	PCON_01571	Mycgr362487	one-to-one	PCON_01571	SNOT_14988	one-to-many	PCON_01571	P53739, P25341	one-to-one	PCON_01571	YALI0A04697g	one-to-one	PCON_01571	Q09831	one-to-one	PCON_01571	Lacbi2_383052
PCON_01572	yes	one-to-one	PCON_01572	D5GII1	one-to-one	PCON_01572	G1XJR2	one-to-one	PCON_01572	F7VS97	one-to-one	PCON_01572	Q7RW32	one-to-many	PCON_01572	FGSG_02884T0, FGSG_06900T0	one-to-one	PCON_01572	bgh01410	one-to-one	PCON_01572	SS1G_06943T0	one-to-one	PCON_01572	CIMG_03052T0	one-to-one	PCON_01572	A1D1D5	one-to-one	PCON_01572	O13382	one-to-one	PCON_01572	Mycgr384898	one-to-one	PCON_01572	SNOT_02350	NA	NA	NA	NA	NA	NA	NA	NA	NA	one-to-one	PCON_01572	Lacbi2_681264
PCON_01573	yes	one-to-one	PCON_01573	D5GII0	one-to-one	PCON_01573	G1XJR3	one-to-one	PCON_01573	F7W2W7	one-to-one	PCON_01573	Q7RYY7	one-to-one	PCON_01573	FGSG_07294T0	one-to-one	PCON_01573	bgh04986	one-to-one	PCON_01573	SS1G_00063T0	one-to-one	PCON_01573	CIMG_03019T0	one-to-one	PCON_01573	A1D195	one-to-one	PCON_01573	Q5BEP6	one-to-one	PCON_01573	Mycgr368643	one-to-one	PCON_01573	SNOT_02454	one-to-one	PCON_01573	Q08647	one-to-one	PCON_01573	YALI0D01628g	one-to-one	PCON_01573	O74343	one-to-one	PCON_01573	Lacbi2_628706
PCON_01574	no
PCON_01575	no
PCON_01576	yes	NA	NA	NA	NA	NA	NA	one-to-one	PCON_01576	F7VVN3	one-to-one	PCON_01576	Q7S4A3	NA	NA	NA	NA	NA	NA	one-to-one	PCON_01576	SS1G_09508T0	one-to-one	PCON_01576	CIMG_04732T0	one-to-many	PCON_01576	A1D6B2, A1DHY4, A1CV98	one-to-many	PCON_01576	Q5B2A5, Q5ASU2	NA	NA	NA	NA	NA	NA	NA	NA	NA	NA	NA	NA	NA	NA	NA	NA	NA	NA
PCON_01577	no
PCON_01578	yes	one-to-one	PCON_01578	D5GD10	NA	NA	NA	one-to-one	PCON_01578	F7W2Z7	one-to-one	PCON_01578	Q7RXK9	one-to-one	PCON_01578	FGSG_06640T0	one-to-one	PCON_01578	bgh02421	one-to-one	PCON_01578	SS1G_12542T0	one-to-one	PCON_01578	CIMG_03295T0	one-to-one	PCON_01578	A1D1S0	NA	NA	NA	one-to-one	PCON_01578	Mycgr384586	one-to-one	PCON_01578	SNOT_01925	one-to-one	PCON_01578	P39110	one-to-one	PCON_01578	YALI0E23793g	one-to-one	PCON_01578	Q09767	one-to-one	PCON_01578	Lacbi2_252312
PCON_01579	yes	NA	NA	NA	NA	NA	NA	one-to-one	PCON_01579	F7VLD3	one-to-one	PCON_01579	Q7SHI4	one-to-one	PCON_01579	FGSG_11260T0	NA	NA	NA	one-to-one	PCON_01579	SS1G_08870T0	NA	NA	NA	NA	NA	NA	NA	NA	NA	NA	NA	NA	NA	NA	NA	NA	NA	NA	NA	NA	NA	NA	NA	NA	NA	NA	NA
PCON_01580	no
PCON_01581	no
PCON_01582	no
PCON_01583	yes	one-to-one	PCON_01583	D5GAY6	one-to-one	PCON_01583	G1X7S8	one-to-one	PCON_01583	F7VVS6	one-to-one	PCON_01583	EIF3B	one-to-one	PCON_01583	FGSG_05777T0	one-to-one	PCON_01583	bgh03521	one-to-one	PCON_01583	SS1G_04820T0	one-to-one	PCON_01583	CIMG_09966T0	one-to-one	PCON_01583	A1D558	one-to-one	PCON_01583	EIF3B	one-to-one	PCON_01583	Mycgr374048	one-to-one	PCON_01583	SNOT_03359	one-to-one	PCON_01583	P06103	one-to-one	PCON_01583	YALI0F16115g	one-to-one	PCON_01583	Q10425	many-to-one	PCON_01583, PCON_14343	Lacbi2_638898
PCON_01584	no
PCON_01585	yes	one-to-one	PCON_01585	D5GPU2	one-to-one	PCON_01585	G1XAR3	one-to-one	PCON_01585	F7VMR3	one-to-one	PCON_01585	Q7RWM7	one-to-one	PCON_01585	FGSG_09533T0	one-to-one	PCON_01585	bgh03101	one-to-one	PCON_01585	SS1G_00345T0	one-to-one	PCON_01585	CIMG_04955T0	one-to-one	PCON_01585	A1D4F4	NA	NA	NA	one-to-one	PCON_01585	Mycgr391610	one-to-one	PCON_01585	SNOT_06419	NA	NA	NA	one-to-one	PCON_01585	YALI0E05181g	NA	NA	NA	NA	NA	NA
PCON_01586	no
PCON_01587	no
PCON_01588	yes	one-to-one	PCON_01588	D5GMB4	one-to-one	PCON_01588	G1XAS2	one-to-one	PCON_01588	F7W085	one-to-one	PCON_01588	Q7S5V9	NA	NA	NA	one-to-one	PCON_01588	bgh03420	one-to-one	PCON_01588	SS1G_00317T0	one-to-one	PCON_01588	CIMG_04990T0	one-to-one	PCON_01588	A1D4K1	one-to-one	PCON_01588	Q5BG55	one-to-one	PCON_01588	Mycgr391439	one-to-one	PCON_01588	SNOT_14454	one-to-one	PCON_01588	Q04500	one-to-one	PCON_01588	YALI0D13464g	one-to-one	PCON_01588	P87137	one-to-one	PCON_01588	Lacbi2_551735
PCON_01589	yes	one-to-one	PCON_01589	D5GKY8	NA	NA	NA	NA	NA	NA	NA	NA	NA	NA	NA	NA	NA	NA	NA	NA	NA	NA	NA	NA	NA	NA	NA	NA	NA	NA	NA	NA	NA	NA	NA	NA	NA	NA	NA	NA	NA	NA	NA	NA	NA	NA	NA	NA	NA
PCON_01590	yes	one-to-one	PCON_01590	D5G6Q4	one-to-one	PCON_01590	G1XGM2	one-to-one	PCON_01590	F7VYM1	one-to-one	PCON_01590	ATPD	one-to-one	PCON_01590	FGSG_12955T0	one-to-one	PCON_01590	bgh00454	one-to-one	PCON_01590	SS1G_07055T0	one-to-one	PCON_01590	CIMG_04799T0	one-to-one	PCON_01590	A1D4U7	NA	NA	NA	one-to-one	PCON_01590	Mycgr3104198	one-to-one	PCON_01590	SNOT_00319	one-to-one	PCON_01590	Q12165	NA	NA	NA	one-to-one	PCON_01590	Q9P6R6	one-to-one	PCON_01590	Lacbi2_709204
PCON_01591	no
PCON_01592	yes	one-to-one	PCON_01592	D5GNZ9	one-to-one	PCON_01592	G1XKA1	one-to-one	PCON_01592	F7W7I3	one-to-one	PCON_01592	Q7SBS9	one-to-one	PCON_01592	FGSG_02493T0	one-to-one	PCON_01592	bgh04948	one-to-one	PCON_01592	SS1G_00023T0	one-to-one	PCON_01592	CIMG_06370T0	one-to-one	PCON_01592	A1CZJ9	one-to-one	PCON_01592	Q5AS74	one-to-one	PCON_01592	Mycgr3105388	one-to-one	PCON_01592	SNOT_09012	one-to-one	PCON_01592	P04456	one-to-one	PCON_01592	YALI0F25531g	one-to-many	PCON_01592	O74391, Q10330	one-to-one	PCON_01592	Lacbi2_601199
PCON_01593	yes	NA	NA	NA	NA	NA	NA	NA	NA	NA	NA	NA	NA	many-to-one	PCON_01593, PCON_13052	FGSG_03801T0	NA	NA	NA	NA	NA	NA	NA	NA	NA	NA	NA	NA	NA	NA	NA	NA	NA	NA	NA	NA	NA	NA	NA	NA	NA	NA	NA	NA	NA	NA	many-to-one	PCON_01593, PCON_13052, PCON_13563, PCON_04953, PCON_09433, PCON_02691, PCON_12257, PCON_05010, PCON_01522, PCON_03357	Lacbi2_252993
PCON_01594	yes	one-to-one	PCON_01594	D5G881	one-to-one	PCON_01594	G1XD79	one-to-one	PCON_01594	F7VSW2	one-to-one	PCON_01594	CIA30	one-to-one	PCON_01594	FGSG_08886T0	one-to-one	PCON_01594	bgh05332	one-to-one	PCON_01594	SS1G_03999T0	one-to-one	PCON_01594	CIMG_00412T0	one-to-one	PCON_01594	A1D889	NA	NA	NA	one-to-one	PCON_01594	Mycgr3101837	one-to-one	PCON_01594	SNOT_00381	NA	NA	NA	one-to-one	PCON_01594	YALI0D14564g	NA	NA	NA	one-to-one	PCON_01594	Lacbi2_482238
PCON_01595	yes	NA	NA	NA	one-to-one	PCON_01595	G1XQV2	one-to-one	PCON_01595	F7W1J1	one-to-one	PCON_01595	Q7SH54	one-to-one	PCON_01595	FGSG_01102T0	one-to-one	PCON_01595	bgh04124	one-to-one	PCON_01595	SS1G_04436T0	one-to-one	PCON_01595	CIMG_02184T0	one-to-one	PCON_01595	A1DB75	one-to-one	PCON_01595	Q5BDA6	one-to-one	PCON_01595	Mycgr341865	one-to-one	PCON_01595	SNOT_04419	one-to-one	PCON_01595	Q08096	one-to-one	PCON_01595	YALI0A05555g	one-to-one	PCON_01595	Q09870	one-to-one	PCON_01595	Lacbi2_306168
PCON_01596	yes	many-to-one	PCON_01596, PCON_11330	D5GCA8	NA	NA	NA	NA	NA	NA	NA	NA	NA	NA	NA	NA	NA	NA	NA	NA	NA	NA	NA	NA	NA	NA	NA	NA	NA	NA	NA	NA	NA	NA	NA	NA	NA	NA	NA	NA	NA	NA	NA	NA	NA	NA	NA	NA	NA
PCON_01597	yes	one-to-many	PCON_01597	D5G5D0, D5G974	one-to-one	PCON_01597	G1XF31	NA	NA	NA	NA	NA	NA	NA	NA	NA	NA	NA	NA	NA	NA	NA	NA	NA	NA	NA	NA	NA	NA	NA	NA	NA	NA	NA	NA	NA	NA	NA	NA	NA	NA	NA	NA	NA	NA	NA	NA	NA	NA
PCON_01598	yes	NA	NA	NA	many-to-one	PCON_01598, PCON_01433	G1XEQ7	NA	NA	NA	NA	NA	NA	NA	NA	NA	NA	NA	NA	NA	NA	NA	NA	NA	NA	NA	NA	NA	NA	NA	NA	NA	NA	NA	NA	NA	NA	many-to-one	PCON_01598, PCON_01433	P40012	many-to-one	PCON_01598, PCON_01433	YALI0D23331g	many-to-one	PCON_01598, PCON_01433	Q10062	many-to-one	PCON_01598, PCON_01433	Lacbi2_604035
PCON_01599	yes	NA	NA	NA	NA	NA	NA	NA	NA	NA	NA	NA	NA	NA	NA	NA	NA	NA	NA	NA	NA	NA	NA	NA	NA	many-to-one	PCON_01599, PCON_02358	A1DCX4	NA	NA	NA	NA	NA	NA	NA	NA	NA	NA	NA	NA	NA	NA	NA	NA	NA	NA	NA	NA	NA
PCON_01600	no
PCON_01601	no
PCON_01602	yes	one-to-one	PCON_01602	D5GEX6	one-to-one	PCON_01602	G1XIL7	NA	NA	NA	NA	NA	NA	NA	NA	NA	NA	NA	NA	one-to-one	PCON_01602	SS1G_10261T0	NA	NA	NA	one-to-one	PCON_01602	A1DKU3	NA	NA	NA	NA	NA	NA	one-to-one	PCON_01602	SNOT_13571	NA	NA	NA	NA	NA	NA	NA	NA	NA	NA	NA	NA
PCON_01603	no
PCON_01604	yes	NA	NA	NA	NA	NA	NA	one-to-many	PCON_01604	F7VJZ9, F7VLX7, F7VUH8, F7W047	one-to-one	PCON_01604	Q9P3A3	one-to-one	PCON_01604	FGSG_08096T0	NA	NA	NA	NA	NA	NA	NA	NA	NA	NA	NA	NA	NA	NA	NA	NA	NA	NA	one-to-one	PCON_01604	SNOT_01801	NA	NA	NA	NA	NA	NA	NA	NA	NA	NA	NA	NA
PCON_01605	no
PCON_01606	no
PCON_01607	no
PCON_01608	no
PCON_01609	no
PCON_01610	no
PCON_01611	no
PCON_01612	no
PCON_01613	yes	NA	NA	NA	NA	NA	NA	NA	NA	NA	NA	NA	NA	one-to-one	PCON_01613	FGSG_03741T0	NA	NA	NA	one-to-one	PCON_01613	SS1G_06874T0	one-to-one	PCON_01613	CIMG_07017T0	one-to-one	PCON_01613	A1D0E2	one-to-one	PCON_01613	Q9Y7G5	one-to-one	PCON_01613	Mycgr332609	one-to-one	PCON_01613	SNOT_06873	NA	NA	NA	one-to-one	PCON_01613	YALI0F03663g	NA	NA	NA	NA	NA	NA
PCON_01614	no
PCON_01615	no
PCON_01616	yes	NA	NA	NA	many-to-one	PCON_01616, PCON_08542	G1XJT9	NA	NA	NA	NA	NA	NA	many-to-many	PCON_01616, PCON_08542	FGSG_08031T0, FGSG_07493T0, FGSG_05189T0, FGSG_04627T0, FGSG_02449T0	many-to-one	PCON_01616, PCON_08542	bgh01792	many-to-many	PCON_01616, PCON_08542	SS1G_10091T0, SS1G_01288T0, SS1G_12461T0	NA	NA	NA	many-to-one	PCON_01616, PCON_08542	A1D7Z9	many-to-one	PCON_01616, PCON_08542	Q5B3R2	NA	NA	NA	many-to-one	PCON_01616, PCON_08542	SNOT_01265	NA	NA	NA	NA	NA	NA	NA	NA	NA	NA	NA	NA
PCON_01617	no
PCON_01618	no
PCON_01619	no
PCON_01620	no
PCON_01621	yes	NA	NA	NA	NA	NA	NA	NA	NA	NA	NA	NA	NA	NA	NA	NA	NA	NA	NA	NA	NA	NA	many-to-one	PCON_01621, PCON_11773, PCON_03553	CIMG_02665T0	NA	NA	NA	NA	NA	NA	NA	NA	NA	NA	NA	NA	NA	NA	NA	NA	NA	NA	NA	NA	NA	NA	NA	NA
PCON_01622	no
PCON_01623	no
PCON_01624	yes	one-to-one	PCON_01624	D5GN85	one-to-one	PCON_01624	G1X687	one-to-one	PCON_01624	F7VPK5	one-to-one	PCON_01624	Q9P6D2	one-to-one	PCON_01624	FGSG_05197T0	one-to-one	PCON_01624	bgh06953	one-to-one	PCON_01624	SS1G_02071T0	one-to-one	PCON_01624	CIMG_02542T0	one-to-one	PCON_01624	A1D3L5	one-to-one	PCON_01624	Q5B2X0	one-to-one	PCON_01624	Mycgr399340	one-to-one	PCON_01624	SNOT_05551	one-to-one	PCON_01624	Q08968	one-to-one	PCON_01624	YALI0F15191g	one-to-one	PCON_01624	O13890	one-to-one	PCON_01624	Lacbi2_482213
PCON_01625	no
PCON_01626	no
PCON_01627	no
PCON_01628	no
PCON_01629	yes	one-to-one	PCON_01629	D5GGZ3	NA	NA	NA	one-to-one	PCON_01629	F7VZT9	one-to-one	PCON_01629	A7UWE6	one-to-one	PCON_01629	FGSG_04192T0	one-to-one	PCON_01629	bgh02882	one-to-one	PCON_01629	SS1G_08365T0	one-to-one	PCON_01629	CIMG_00673T0	one-to-one	PCON_01629	A1DE83	one-to-one	PCON_01629	Q5BGX7	one-to-one	PCON_01629	Mycgr375448	one-to-one	PCON_01629	SNOT_08672	NA	NA	NA	one-to-one	PCON_01629	YALI0B03388g	one-to-one	PCON_01629	Q9UTR9	one-to-one	PCON_01629	Lacbi2_297109
PCON_01630	no
PCON_01631	no
PCON_01632	yes	NA	NA	NA	one-to-one	PCON_01632	G1X486	NA	NA	NA	one-to-one	PCON_01632	Q7SA16	one-to-one	PCON_01632	FGSG_12799T0	NA	NA	NA	NA	NA	NA	one-to-one	PCON_01632	CIMG_12438T0	one-to-one	PCON_01632	A1DNJ1	one-to-one	PCON_01632	Q5BFX5	one-to-one	PCON_01632	Mycgr362369	one-to-many	PCON_01632	SNOT_15404, SNOT_02630, SNOT_11374	NA	NA	NA	NA	NA	NA	NA	NA	NA	NA	NA	NA
PCON_01633	no
PCON_01634	yes	one-to-many	PCON_01634	D5G4W3, D5G4W6, D5G4W2, D5G4W5	one-to-one	PCON_01634	G1X4N0	NA	NA	NA	NA	NA	NA	one-to-one	PCON_01634	FGSG_10982T0	NA	NA	NA	NA	NA	NA	one-to-one	PCON_01634	CIMG_04442T0	one-to-one	PCON_01634	A1CX29	one-to-one	PCON_01634	Q5AZ42	one-to-one	PCON_01634	Mycgr343499	one-to-one	PCON_01634	SNOT_08864	NA	NA	NA	NA	NA	NA	NA	NA	NA	many-to-one	PCON_01634, PCON_08200	Lacbi2_670183
PCON_01635	no
PCON_01636	yes	NA	NA	NA	NA	NA	NA	NA	NA	NA	NA	NA	NA	NA	NA	NA	NA	NA	NA	NA	NA	NA	NA	NA	NA	NA	NA	NA	NA	NA	NA	NA	NA	NA	NA	NA	NA	many-to-many	PCON_01636, PCON_14213, PCON_02659	P38298, Q02896	many-to-one	PCON_01636, PCON_14213, PCON_02659	YALI0D20262g	NA	NA	NA	many-to-one	PCON_01636, PCON_14213, PCON_02659	Lacbi2_470276
PCON_01637	yes	one-to-one	PCON_01637	D5G4W1	one-to-one	PCON_01637	G1X6Y2	one-to-one	PCON_01637	F7W5U5	one-to-one	PCON_01637	NOP1	one-to-many	PCON_01637	FGSG_03064T0, FGSG_07554T0	one-to-one	PCON_01637	bgh05191	one-to-many	PCON_01637	SS1G_01614T0, SS1G_04339T0	one-to-one	PCON_01637	CIMG_08103T0	one-to-one	PCON_01637	A1D920	one-to-one	PCON_01637	Q5B7W9	one-to-many	PCON_01637	Mycgr3104409, Mycgr3106573	one-to-many	PCON_01637	SNOT_00341, SNOT_00807	one-to-many	PCON_01637	P25619, Q12117, P38079	NA	NA	NA	one-to-one	PCON_01637	O74870	NA	NA	NA
PCON_01638	yes	NA	NA	NA	NA	NA	NA	NA	NA	NA	NA	NA	NA	NA	NA	NA	one-to-one	PCON_01638	bgh00503	NA	NA	NA	one-to-one	PCON_01638	CIMG_06608T0	one-to-one	PCON_01638	A1DEN1	one-to-one	PCON_01638	Q5ASC2	one-to-one	PCON_01638	Mycgr346279	one-to-one	PCON_01638	SNOT_10974	NA	NA	NA	many-to-one	PCON_01638, PCON_03706	YALI0D05863g	NA	NA	NA	NA	NA	NA
PCON_01639	no
PCON_01640	no
PCON_01641	no
PCON_01642	no
PCON_01643	no
PCON_01644	no
PCON_01645	yes	NA	NA	NA	NA	NA	NA	NA	NA	NA	NA	NA	NA	NA	NA	NA	NA	NA	NA	NA	NA	NA	NA	NA	NA	NA	NA	NA	NA	NA	NA	NA	NA	NA	many-to-one	PCON_01645, PCON_02901, PCON_10954, PCON_03511, PCON_03352, PCON_03655	SNOT_13813	NA	NA	NA	NA	NA	NA	NA	NA	NA	NA	NA	NA
PCON_01646	no
PCON_01647	no
PCON_01648	no
PCON_01649	no
PCON_01650	yes	NA	NA	NA	one-to-one	PCON_01650	G1XSL3	NA	NA	NA	NA	NA	NA	NA	NA	NA	NA	NA	NA	NA	NA	NA	NA	NA	NA	NA	NA	NA	NA	NA	NA	NA	NA	NA	NA	NA	NA	NA	NA	NA	NA	NA	NA	one-to-one	PCON_01650	Q9USU3	NA	NA	NA
PCON_01651	no
PCON_01652	no
PCON_01653	no
PCON_01654	no
PCON_01655	no
PCON_01656	no
PCON_01657	no
PCON_01658	no
PCON_01659	no
PCON_01660	no
PCON_01661	yes	NA	NA	NA	one-to-one	PCON_01661	G1X5G2	one-to-many	PCON_01661	F7W525, F7VZR9, F7WC35	one-to-many	PCON_01661	Q872Y1, GUX1A	one-to-one	PCON_01661	FGSG_00571T0	NA	NA	NA	one-to-one	PCON_01661	SS1G_09020T0	NA	NA	NA	one-to-many	PCON_01661	A1DNL0, A1DAP8, A1DMA5	one-to-many	PCON_01661	CBHA, CBHB	NA	NA	NA	one-to-many	PCON_01661	SNOT_08656, SNOT_03404, SNOT_11043	NA	NA	NA	NA	NA	NA	NA	NA	NA	NA	NA	NA
PCON_01662	no
PCON_01663	yes	NA	NA	NA	many-to-one	PCON_01663, PCON_07974	G1X180	NA	NA	NA	many-to-one	PCON_01663, PCON_07974	Q7S538	many-to-many	PCON_01663, PCON_07974	FGSG_00763T0, FGSG_06129T0	NA	NA	NA	NA	NA	NA	many-to-one	PCON_01663, PCON_07974	CIMG_01824T0	NA	NA	NA	many-to-one	PCON_01663, PCON_07974	Q5B2H9	NA	NA	NA	NA	NA	NA	NA	NA	NA	NA	NA	NA	NA	NA	NA	NA	NA	NA
PCON_01664	no
PCON_01665	no
PCON_01666	no
PCON_01667	no
PCON_01668	no
PCON_01669	yes	one-to-one	PCON_01669	D5GNW3	one-to-one	PCON_01669	G1X532	one-to-one	PCON_01669	F7VUH2	one-to-one	PCON_01669	MTLD	one-to-one	PCON_01669	FGSG_03311T0	one-to-one	PCON_01669	bgh02819	one-to-one	PCON_01669	SS1G_14022T0	one-to-one	PCON_01669	CIMG_07907T0	one-to-many	PCON_01669	A1DGY9, A1CVQ6	one-to-many	PCON_01669	M2DH, MTLD	one-to-one	PCON_01669	Mycgr3104277	one-to-many	PCON_01669	SNOT_12666, SNOT_09898	one-to-one	PCON_01669	P39941	NA	NA	NA	NA	NA	NA	NA	NA	NA
PCON_01670	no
PCON_01671	no
PCON_01672	no
PCON_01673	yes	NA	NA	NA	NA	NA	NA	NA	NA	NA	NA	NA	NA	one-to-one	PCON_01673	FGSG_05379T0	NA	NA	NA	NA	NA	NA	one-to-one	PCON_01673	CIMG_10251T0	NA	NA	NA	NA	NA	NA	NA	NA	NA	NA	NA	NA	one-to-one	PCON_01673	Q03028	one-to-one	PCON_01673	YALI0D26147g	NA	NA	NA	NA	NA	NA
PCON_01674	yes	NA	NA	NA	many-to-one	PCON_01674, PCON_01682, PCON_01673	G1WZX1	NA	NA	NA	NA	NA	NA	NA	NA	NA	NA	NA	NA	NA	NA	NA	NA	NA	NA	NA	NA	NA	NA	NA	NA	many-to-one	PCON_01674, PCON_01682, PCON_01673	Mycgr334756	NA	NA	NA	NA	NA	NA	NA	NA	NA	NA	NA	NA	NA	NA	NA
PCON_01675	yes	NA	NA	NA	NA	NA	NA	NA	NA	NA	NA	NA	NA	NA	NA	NA	one-to-one	PCON_01675	bghG005399000001001	NA	NA	NA	NA	NA	NA	NA	NA	NA	NA	NA	NA	NA	NA	NA	one-to-one	PCON_01675	SNOT_00676	NA	NA	NA	one-to-one	PCON_01675	YALI0D26147g	NA	NA	NA	NA	NA	NA
PCON_01676	yes	one-to-one	PCON_01676	D5GPY6	NA	NA	NA	one-to-one	PCON_01676	F7VK90	one-to-one	PCON_01676	GBG	one-to-one	PCON_01676	FGSG_07235T0	one-to-one	PCON_01676	bgh00459	one-to-one	PCON_01676	SS1G_12567T0	one-to-one	PCON_01676	CIMG_11421T0	one-to-one	PCON_01676	A1D4A6	one-to-one	PCON_01676	Q5B9N8	one-to-one	PCON_01676	Mycgr3102649	one-to-one	PCON_01676	SNOT_00288	one-to-one	PCON_01676	P18852	one-to-one	PCON_01676	YALI0A06699g	NA	NA	NA	one-to-one	PCON_01676	Lacbi2_181979
PCON_01677	no
PCON_01678	yes	one-to-one	PCON_01678	D5GKP1	NA	NA	NA	one-to-one	PCON_01678	F7W886	one-to-one	PCON_01678	Q9C2R0	one-to-one	PCON_01678	FGSG_09092T0	NA	NA	NA	one-to-one	PCON_01678	SS1G_12601T0	one-to-one	PCON_01678	CIMG_00604T0	one-to-one	PCON_01678	A1CW64	one-to-one	PCON_01678	Q5B781	one-to-one	PCON_01678	Mycgr3106161	one-to-one	PCON_01678	SNOT_12152	NA	NA	NA	one-to-one	PCON_01678	YALI0C22121g	NA	NA	NA	NA	NA	NA
PCON_01679	no
PCON_01680	yes	NA	NA	NA	NA	NA	NA	NA	NA	NA	NA	NA	NA	NA	NA	NA	many-to-one	PCON_01680, PCON_01675	bghG005399000001001	NA	NA	NA	NA	NA	NA	NA	NA	NA	NA	NA	NA	NA	NA	NA	NA	NA	NA	NA	NA	NA	NA	NA	NA	NA	NA	NA	NA	NA	NA
PCON_01681	no
PCON_01682	yes	NA	NA	NA	NA	NA	NA	NA	NA	NA	NA	NA	NA	NA	NA	NA	many-to-one	PCON_01682, PCON_01345, PCON_01675, PCON_01674	bghG005399000001001	NA	NA	NA	NA	NA	NA	NA	NA	NA	NA	NA	NA	NA	NA	NA	NA	NA	NA	NA	NA	NA	NA	NA	NA	NA	NA	NA	NA	NA	NA
PCON_01683	no
PCON_01684	yes	NA	NA	NA	many-to-one	PCON_01684, PCON_11365, PCON_02118, PCON_11694, PCON_11651, PCON_04110, PCON_04025, PCON_01713, PCON_08703, PCON_08450, PCON_09184, PCON_03051, PCON_02944, PCON_11578, PCON_10396, PCON_10392	G1WXP7	NA	NA	NA	NA	NA	NA	NA	NA	NA	NA	NA	NA	many-to-one	PCON_01684, PCON_11365, PCON_02118, PCON_11694, PCON_11651, PCON_04110, PCON_04025, PCON_01713, PCON_08703, PCON_08450, PCON_09184, PCON_03051, PCON_02944, PCON_11578, PCON_10396, PCON_10392	SS1G_10749T0	NA	NA	NA	NA	NA	NA	NA	NA	NA	NA	NA	NA	many-to-many	PCON_01684, PCON_11365, PCON_02118, PCON_11694, PCON_11651, PCON_04110, PCON_04025, PCON_01713, PCON_08703, PCON_08450, PCON_09184, PCON_03051, PCON_02944, PCON_11578, PCON_10396, PCON_10392	SNOT_12374, SNOT_16594, SNOT_05549	NA	NA	NA	NA	NA	NA	NA	NA	NA	NA	NA	NA
PCON_01685	no
PCON_01686	no
PCON_01687	yes	one-to-one	PCON_01687	D5GHH2	one-to-one	PCON_01687	G1X9N1	one-to-one	PCON_01687	F7W7K1	one-to-one	PCON_01687	ERG3	one-to-one	PCON_01687	FGSG_02502T0	one-to-one	PCON_01687	bgh06191	one-to-one	PCON_01687	SS1G_08964T0	one-to-one	PCON_01687	CIMG_02610T0	one-to-one	PCON_01687	A1DM05	one-to-one	PCON_01687	Q5AYX4	one-to-one	PCON_01687	Mycgr374506	one-to-one	PCON_01687	SNOT_09349	one-to-one	PCON_01687	P32353	one-to-one	PCON_01687	YALI0D20878g	one-to-many	PCON_01687	O13666, O13666, O94457	one-to-one	PCON_01687	Lacbi2_190564
PCON_01688	no
PCON_01689	no
PCON_01690	yes	many-to-one	PCON_01690, PCON_13704	D5G4W8	NA	NA	NA	NA	NA	NA	NA	NA	NA	NA	NA	NA	NA	NA	NA	NA	NA	NA	NA	NA	NA	NA	NA	NA	many-to-one	PCON_01690, PCON_13704	Q5ARB6	NA	NA	NA	NA	NA	NA	NA	NA	NA	NA	NA	NA	many-to-many	PCON_01690, PCON_13704	O13991, O42896, O42896	many-to-one	PCON_01690, PCON_13704	Lacbi2_481793
PCON_01691	yes	NA	NA	NA	one-to-one	PCON_01691	G1X309	many-to-one	PCON_01691, PCON_06110	F7W240	NA	NA	NA	one-to-one	PCON_01691	FGSG_09146T0	NA	NA	NA	NA	NA	NA	one-to-one	PCON_01691	CIMG_09574T0	NA	NA	NA	NA	NA	NA	NA	NA	NA	NA	NA	NA	NA	NA	NA	NA	NA	NA	NA	NA	NA	many-to-many	PCON_01691, PCON_06110, PCON_14293, PCON_13482, PCON_06710, PCON_13686, PCON_02505, PCON_11694, PCON_11600, PCON_13044, PCON_10444, PCON_14090, PCON_07868	Lacbi2_453784, Lacbi2_585385, Lacbi2_446955, Lacbi2_435732, Lacbi2_452110, Lacbi2_437777, Lacbi2_446941, Lacbi2_435843, Lacbi2_571478, Lacbi2_452178, Lacbi2_435731, Lacbi2_435866, Lacbi2_435840, Lacbi2_452188, Lacbi2_452166, Lacbi2_435738, Lacbi2_452181, Lacbi2_446964, Lacbi2_581813, Lacbi2_452212, Lacbi2_676017, Lacbi2_586910, Lacbi2_437775, Lacbi2_435807, Lacbi2_435756, Lacbi2_571300, Lacbi2_43…
PCON_01692	no
PCON_01693	yes	many-to-one	PCON_01693, PCON_09718, PCON_01767	D5GMG3	NA	NA	NA	NA	NA	NA	NA	NA	NA	NA	NA	NA	NA	NA	NA	NA	NA	NA	NA	NA	NA	NA	NA	NA	NA	NA	NA	NA	NA	NA	NA	NA	NA	NA	NA	NA	NA	NA	NA	NA	NA	NA	NA	NA	NA
PCON_01694	yes	one-to-one	PCON_01694	D5G520	NA	NA	NA	many-to-one	PCON_01694, PCON_10712	F7VU10	many-to-one	PCON_01694, PCON_10712	Q7S808	NA	NA	NA	NA	NA	NA	NA	NA	NA	NA	NA	NA	NA	NA	NA	many-to-one	PCON_01694, PCON_10712	Q5BDB6	many-to-one	PCON_01694, PCON_10712	Mycgr392834	NA	NA	NA	NA	NA	NA	NA	NA	NA	many-to-one	PCON_01694, PCON_10712, PCON_10100	O14130	NA	NA	NA
PCON_01695	no
PCON_01696	no
PCON_01697	no
PCON_01698	no
PCON_01699	yes	one-to-one	PCON_01699	D5G7D8	one-to-one	PCON_01699	G1XNV7	one-to-one	PCON_01699	F7VZT6	one-to-one	PCON_01699	Q7S8Q2	one-to-one	PCON_01699	FGSG_00574T0	one-to-one	PCON_01699	bgh04777	one-to-one	PCON_01699	SS1G_06607T0	one-to-one	PCON_01699	CIMG_13097T0	one-to-one	PCON_01699	A1CW84	one-to-one	PCON_01699	Q5B6Z7	one-to-one	PCON_01699	Mycgr331528	one-to-one	PCON_01699	SNOT_08898	NA	NA	NA	NA	NA	NA	NA	NA	NA	many-to-one	PCON_01699, PCON_07713, PCON_10388, PCON_03606, PCON_01701, PCON_14183, PCON_09079, PCON_03574	Lacbi2_654679
PCON_01700	no
PCON_01701	yes	one-to-one	PCON_01701	D5G7D7	one-to-one	PCON_01701	G1XNV8	one-to-one	PCON_01701	F7VZT7	one-to-one	PCON_01701	Q7S8Q1	one-to-one	PCON_01701	FGSG_00573T0	one-to-one	PCON_01701	bgh01039	one-to-one	PCON_01701	SS1G_06609T0	one-to-one	PCON_01701	CIMG_07019T0	NA	NA	NA	one-to-one	PCON_01701	Q5B6Z6	one-to-one	PCON_01701	Mycgr335160	one-to-one	PCON_01701	SNOT_08896	NA	NA	NA	NA	NA	NA	NA	NA	NA	many-to-one	PCON_01701, PCON_01699, PCON_10388, PCON_14183, PCON_04416, PCON_03574	Lacbi2_654679
PCON_01702	no
PCON_01703	yes	one-to-one	PCON_01703	D5GJX8	one-to-one	PCON_01703	G1X857	NA	NA	NA	NA	NA	NA	NA	NA	NA	NA	NA	NA	one-to-one	PCON_01703	SS1G_06700T0	NA	NA	NA	one-to-one	PCON_01703	A1CWB0	one-to-one	PCON_01703	Q5B721	NA	NA	NA	one-to-one	PCON_01703	SNOT_07110	NA	NA	NA	NA	NA	NA	NA	NA	NA	one-to-one	PCON_01703	Lacbi2_327265
PCON_01704	yes	one-to-one	PCON_01704	D5GJX7	NA	NA	NA	one-to-one	PCON_01704	F7W1X1	one-to-one	PCON_01704	Q7SEM9	NA	NA	NA	one-to-one	PCON_01704	bgh03570	NA	NA	NA	NA	NA	NA	NA	NA	NA	NA	NA	NA	NA	NA	NA	NA	NA	NA	NA	NA	NA	NA	NA	NA	NA	NA	NA	NA	NA	NA
PCON_01705	no
PCON_01706	no
PCON_01707	no
PCON_01708	no
PCON_01709	yes	one-to-one	PCON_01709	D5GJY2	one-to-one	PCON_01709	G1X851	one-to-one	PCON_01709	F7W6X7	one-to-one	PCON_01709	MED19	one-to-one	PCON_01709	FGSG_06811T0	NA	NA	NA	NA	NA	NA	one-to-one	PCON_01709	CIMG_11876T0	NA	NA	NA	one-to-one	PCON_01709	Q5B6Z8	NA	NA	NA	NA	NA	NA	NA	NA	NA	NA	NA	NA	NA	NA	NA	NA	NA	NA
PCON_01710	no
PCON_01711	yes	one-to-one	PCON_01711	D5GJX9	one-to-one	PCON_01711	G1X850	one-to-one	PCON_01711	F7VZT5	one-to-one	PCON_01711	Q7S8Q3	one-to-one	PCON_01711	FGSG_11786T0	NA	NA	NA	one-to-one	PCON_01711	SS1G_06606T0	one-to-one	PCON_01711	CIMG_07034T0	NA	NA	NA	NA	NA	NA	one-to-one	PCON_01711	Mycgr335166	one-to-one	PCON_01711	SNOT_08819	NA	NA	NA	NA	NA	NA	NA	NA	NA	one-to-one	PCON_01711	Lacbi2_437699
PCON_01712	yes	NA	NA	NA	many-to-many	PCON_01712, PCON_14132, PCON_04356, PCON_04729, PCON_04015, PCON_12492, PCON_06653, PCON_09849, PCON_02935	G1XB17, G1WZ08	NA	NA	NA	NA	NA	NA	many-to-one	PCON_01712, PCON_14132, PCON_04356, PCON_04729, PCON_04015, PCON_12492, PCON_06653, PCON_09849, PCON_02935	FGSG_03832T0	NA	NA	NA	NA	NA	NA	many-to-one	PCON_01712, PCON_14132, PCON_04356, PCON_04729, PCON_04015, PCON_12492, PCON_06653, PCON_09849, PCON_02935	CIMG_12579T0	NA	NA	NA	many-to-one	PCON_01712, PCON_14132, PCON_04356, PCON_04729, PCON_04015, PCON_12492, PCON_06653, PCON_09849, PCON_02935	Q5B863	NA	NA	NA	NA	NA	NA	NA	NA	NA	NA	NA	NA	NA	NA	NA	NA	NA	NA
PCON_01713	no
PCON_01714	no
PCON_01715	yes	one-to-one	PCON_01715	D5GDI5	one-to-one	PCON_01715	G1XP40	one-to-one	PCON_01715	F7W4K7	one-to-one	PCON_01715	Q8NIV7	one-to-one	PCON_01715	FGSG_09981T0	one-to-one	PCON_01715	bgh01890	one-to-one	PCON_01715	SS1G_10788T0	one-to-one	PCON_01715	CIMG_02034T0	one-to-one	PCON_01715	A1D8C0	one-to-one	PCON_01715	Q5B7Q6	one-to-one	PCON_01715	Mycgr398235	one-to-one	PCON_01715	SNOT_06110	one-to-one	PCON_01715	P38713	one-to-one	PCON_01715	YALI0E22781g	one-to-many	PCON_01715	O13944, O13944	NA	NA	NA
PCON_01716	no
PCON_01717	no
PCON_01718	no
PCON_01719	no
PCON_01720	no
PCON_01721	no
PCON_01722	yes	one-to-one	PCON_01722	D5GH03	one-to-one	PCON_01722	G1XTQ0	one-to-one	PCON_01722	F7W955	one-to-one	PCON_01722	Q7S1Q1	one-to-many	PCON_01722	FGSG_02489T0, FGSG_12509T0	one-to-one	PCON_01722	bgh03906	one-to-one	PCON_01722	SS1G_03222T0	NA	NA	NA	one-to-one	PCON_01722	A1DDU0	one-to-one	PCON_01722	Q5BHC4	one-to-one	PCON_01722	Mycgr322969	one-to-one	PCON_01722	SNOT_10265	one-to-one	PCON_01722	Q12502	NA	NA	NA	one-to-many	PCON_01722	Q10347, O60150	NA	NA	NA
PCON_01723	no
PCON_01724	yes	one-to-one	PCON_01724	D5G6R2	one-to-one	PCON_01724	G1XCT3	one-to-one	PCON_01724	F7VQM1	one-to-one	PCON_01724	Q7SHW1	one-to-one	PCON_01724	FGSG_08645T0	one-to-one	PCON_01724	bghG003815000002001	one-to-one	PCON_01724	SS1G_09279T0	one-to-one	PCON_01724	CIMG_01848T0	one-to-one	PCON_01724	A1CYT3	one-to-one	PCON_01724	Q5B4B3	one-to-one	PCON_01724	Mycgr388378	one-to-one	PCON_01724	SNOT_00354	one-to-one	PCON_01724	Q08285	one-to-one	PCON_01724	YALI0E33121g	one-to-one	PCON_01724	O13903	one-to-one	PCON_01724	Lacbi2_188180
PCON_01725	yes	one-to-one	PCON_01725	D5GDI4	one-to-one	PCON_01725	G1XP67	one-to-one	PCON_01725	F7W3X4	one-to-one	PCON_01725	Q7RVR1	one-to-one	PCON_01725	FGSG_10313T0	one-to-one	PCON_01725	bgh03340	one-to-one	PCON_01725	SS1G_05445T0	one-to-one	PCON_01725	CIMG_01981T0	one-to-one	PCON_01725	A1CVY0	one-to-one	PCON_01725	Q5B1B4	one-to-one	PCON_01725	Mycgr3102121	one-to-one	PCON_01725	SNOT_05764	one-to-many	PCON_01725	P36005, Q00772	one-to-one	PCON_01725	YALI0B02816g	one-to-one	PCON_01725	Q92398	one-to-one	PCON_01725	Lacbi2_612662
PCON_01726	no
PCON_01727	no
PCON_01728	yes	one-to-one	PCON_01728	D5GDH9	one-to-one	PCON_01728	G1XPC4	one-to-one	PCON_01728	F7W6E1	one-to-one	PCON_01728	Q7RXH5	one-to-one	PCON_01728	FGSG_10269T0	one-to-one	PCON_01728	bgh05263	one-to-one	PCON_01728	SS1G_10776T0	one-to-one	PCON_01728	CIMG_00546T0	one-to-one	PCON_01728	A1CW03	one-to-one	PCON_01728	Q5B1D7	one-to-one	PCON_01728	Mycgr398268	one-to-one	PCON_01728	SNOT_06505	one-to-many	PCON_01728	Q08773, P38144	one-to-many	PCON_01728	YALI0E02332g, YALI0D05775g	NA	NA	NA	NA	NA	NA
PCON_01729	yes	one-to-one	PCON_01729	D5GDI0	one-to-one	PCON_01729	G1XPC5	NA	NA	NA	NA	NA	NA	one-to-one	PCON_01729	FGSG_10270T0	NA	NA	NA	one-to-one	PCON_01729	SS1G_10777T0	NA	NA	NA	one-to-one	PCON_01729	A1CW02	one-to-one	PCON_01729	Q5B1D8	NA	NA	NA	NA	NA	NA	NA	NA	NA	NA	NA	NA	NA	NA	NA	NA	NA	NA
PCON_01730	yes	one-to-one	PCON_01730	D5GDI1	one-to-one	PCON_01730	G1X512	one-to-one	PCON_01730	F7W0M4	one-to-one	PCON_01730	Q1K7T8	one-to-one	PCON_01730	FGSG_10378T0	NA	NA	NA	NA	NA	NA	NA	NA	NA	one-to-one	PCON_01730	A1D5Z5	one-to-one	PCON_01730	Q5BAC0	one-to-one	PCON_01730	Mycgr365107	one-to-one	PCON_01730	SNOT_06554	NA	NA	NA	one-to-one	PCON_01730	YALI0A05115g	one-to-one	PCON_01730	P87055	one-to-one	PCON_01730	Lacbi2_707178
PCON_01731	no
PCON_01732	no
PCON_01733	yes	one-to-one	PCON_01733	D5GDI2	one-to-one	PCON_01733	G1XP64	one-to-one	PCON_01733	F7W5K7	one-to-one	PCON_01733	GBLP	one-to-one	PCON_01733	FGSG_09870T0	one-to-one	PCON_01733	bgh01097	one-to-one	PCON_01733	SS1G_00900T0	one-to-one	PCON_01733	CIMG_09111T0	one-to-one	PCON_01733	A1CW29	one-to-one	PCON_01733	Q9HGV7	one-to-one	PCON_01733	Mycgr357734	one-to-one	PCON_01733	SNOT_06484	one-to-one	PCON_01733	P38011	one-to-one	PCON_01733	YALI0E20031g	one-to-one	PCON_01733	Q10281	one-to-one	PCON_01733	Lacbi2_707216
PCON_01734	yes	NA	NA	NA	one-to-one	PCON_01734	G1XPA6	NA	NA	NA	NA	NA	NA	NA	NA	NA	NA	NA	NA	NA	NA	NA	one-to-one	PCON_01734	CIMG_09109T0	one-to-one	PCON_01734	A1CW31	NA	NA	NA	one-to-one	PCON_01734	Mycgr332208	one-to-one	PCON_01734	SNOT_14356	NA	NA	NA	NA	NA	NA	NA	NA	NA	NA	NA	NA
PCON_01735	yes	one-to-one	PCON_01735	D5GPB0	one-to-one	PCON_01735	G1XPA7	one-to-one	PCON_01735	F7VZ31	one-to-one	PCON_01735	Q8NIX5	one-to-one	PCON_01735	FGSG_10159T0	one-to-one	PCON_01735	bghG005449000001001	one-to-one	PCON_01735	SS1G_05387T0	one-to-one	PCON_01735	CIMG_09110T0	one-to-one	PCON_01735	A1CW30	one-to-one	PCON_01735	Q5B5L8	one-to-one	PCON_01735	Mycgr365036	one-to-one	PCON_01735	SNOT_14357	NA	NA	NA	NA	NA	NA	one-to-one	PCON_01735	Q9P7N6	one-to-one	PCON_01735	Lacbi2_597106
PCON_01736	no
PCON_01737	no
PCON_01738	yes	one-to-one	PCON_01738	D5GDH0	one-to-one	PCON_01738	G1XP96	NA	NA	NA	one-to-one	PCON_01738	Q7S3B3	one-to-one	PCON_01738	FGSG_10046T0	NA	NA	NA	one-to-one	PCON_01738	SS1G_10197T0	one-to-one	PCON_01738	CIMG_09115T0	one-to-one	PCON_01738	A1CW26	one-to-one	PCON_01738	Q5BBZ0	NA	NA	NA	one-to-one	PCON_01738	SNOT_14375	NA	NA	NA	NA	NA	NA	NA	NA	NA	NA	NA	NA
PCON_01739	yes	one-to-one	PCON_01739	D5GQ72	one-to-one	PCON_01739	G1XLS5	one-to-one	PCON_01739	F7VV09	one-to-one	PCON_01739	Q7SFS8	one-to-one	PCON_01739	FGSG_08635T0	one-to-one	PCON_01739	bgh02538	one-to-one	PCON_01739	SS1G_05114T0	one-to-one	PCON_01739	CIMG_10025T0	one-to-one	PCON_01739	A1DLA8	one-to-one	PCON_01739	Q5ASH9	one-to-one	PCON_01739	Mycgr393058	one-to-one	PCON_01739	SNOT_07420	one-to-many	PCON_01739	P32328, P22204	one-to-one	PCON_01739	YALI0B14201g	one-to-many	PCON_01739	O94487, Q09898	one-to-one	PCON_01739	Lacbi2_478013
PCON_01740	yes	one-to-one	PCON_01740	D5G7P8	one-to-one	PCON_01740	G1XLS9	one-to-one	PCON_01740	F7VT68	one-to-one	PCON_01740	Q7SG25	one-to-one	PCON_01740	FGSG_08564T0	one-to-one	PCON_01740	bgh04320	one-to-one	PCON_01740	SS1G_05135T0	one-to-one	PCON_01740	CIMG_10026T0	one-to-one	PCON_01740	A1DLA7	one-to-one	PCON_01740	Q5ASI0	one-to-one	PCON_01740	Mycgr3102303	one-to-one	PCON_01740	SNOT_07416	NA	NA	NA	NA	NA	NA	NA	NA	NA	one-to-one	PCON_01740	Lacbi2_669572
PCON_01741	yes	one-to-one	PCON_01741	D5G7P7	one-to-one	PCON_01741	G1XLS8	one-to-one	PCON_01741	F7VXT9	one-to-one	PCON_01741	NIM1	one-to-one	PCON_01741	FGSG_09408T0	one-to-one	PCON_01741	bgh00010	one-to-one	PCON_01741	SS1G_05159T0	one-to-one	PCON_01741	CIMG_10051T0	one-to-one	PCON_01741	A1DL89	one-to-one	PCON_01741	NIMA	NA	NA	NA	one-to-one	PCON_01741	SNOT_07431	NA	NA	NA	one-to-one	PCON_01741	YALI0E34067g	one-to-one	PCON_01741	O13839	one-to-one	PCON_01741	Lacbi2_438878
PCON_01742	yes	one-to-one	PCON_01742	D5G7P4	NA	NA	NA	NA	NA	NA	NA	NA	NA	NA	NA	NA	NA	NA	NA	NA	NA	NA	NA	NA	NA	NA	NA	NA	NA	NA	NA	NA	NA	NA	NA	NA	NA	NA	NA	NA	NA	NA	NA	NA	NA	NA	many-to-one	PCON_01742, PCON_09810, PCON_09120	Lacbi2_321279
PCON_01743	no
PCON_01744	no
PCON_01745	yes	one-to-one	PCON_01745	D5GQ70	one-to-one	PCON_01745	G1XLV2	one-to-one	PCON_01745	F7VXT5	one-to-one	PCON_01745	Q7SEV3	one-to-one	PCON_01745	FGSG_09409T0	NA	NA	NA	one-to-one	PCON_01745	SS1G_05435T0	one-to-one	PCON_01745	CIMG_10054T0	one-to-one	PCON_01745	A1DL87	one-to-one	PCON_01745	Q5ASK7	one-to-one	PCON_01745	Mycgr318718	one-to-one	PCON_01745	SNOT_07742	NA	NA	NA	one-to-one	PCON_01745	YALI0D26928g	NA	NA	NA	NA	NA	NA
PCON_01746	no
PCON_01747	no
PCON_01748	no
PCON_01749	no
PCON_01750	no
PCON_01751	yes	one-to-one	PCON_01751	D5G7R8	NA	NA	NA	NA	NA	NA	NA	NA	NA	NA	NA	NA	NA	NA	NA	NA	NA	NA	NA	NA	NA	NA	NA	NA	NA	NA	NA	NA	NA	NA	NA	NA	NA	NA	NA	NA	NA	NA	NA	one-to-one	PCON_01751	O13795	NA	NA	NA
PCON_01752	yes	one-to-one	PCON_01752	D5G7R7	NA	NA	NA	NA	NA	NA	NA	NA	NA	NA	NA	NA	NA	NA	NA	one-to-one	PCON_01752	SS1G_05007T0	NA	NA	NA	NA	NA	NA	NA	NA	NA	NA	NA	NA	one-to-one	PCON_01752	SNOT_15614	one-to-one	PCON_01752	P22943	one-to-one	PCON_01752	YALI0D20526g	many-to-one	PCON_01752, PCON_09530, PCON_09529, PCON_09502, PCON_11541, PCON_13161, PCON_01973, PCON_08624	P50519	NA	NA	NA
PCON_01753	no
PCON_01754	no
PCON_01755	no
PCON_01756	no
PCON_01757	no
PCON_01758	no
PCON_01759	yes	one-to-one	PCON_01759	D5G7R5	one-to-one	PCON_01759	G1WZE9	one-to-one	PCON_01759	F7VV12	one-to-one	PCON_01759	NIT2	one-to-one	PCON_01759	FGSG_08634T0	one-to-one	PCON_01759	bgh06869	one-to-one	PCON_01759	SS1G_05040T0	one-to-one	PCON_01759	CIMG_10005T0	one-to-one	PCON_01759	A1DL08	one-to-one	PCON_01759	AREA	one-to-one	PCON_01759	Mycgr3109392	one-to-one	PCON_01759	SNOT_07400	NA	NA	NA	NA	NA	NA	NA	NA	NA	NA	NA	NA
PCON_01760	no
PCON_01761	no
PCON_01762	no
PCON_01763	yes	one-to-one	PCON_01763	D5G7Q8	NA	NA	NA	one-to-one	PCON_01763	F7VV10	one-to-one	PCON_01763	Q7SFS9	one-to-one	PCON_01763	FGSG_08801T0	one-to-one	PCON_01763	bgh04417	NA	NA	NA	one-to-one	PCON_01763	CIMG_10053T0	NA	NA	NA	one-to-one	PCON_01763	Q5ASK6	one-to-one	PCON_01763	Mycgr357620	NA	NA	NA	NA	NA	NA	NA	NA	NA	NA	NA	NA	NA	NA	NA
PCON_01764	yes	one-to-one	PCON_01764	D5G7Q7	one-to-one	PCON_01764	G1WZE7	one-to-one	PCON_01764	F7VV02	one-to-one	PCON_01764	Q7SFS1	one-to-one	PCON_01764	FGSG_08667T0	one-to-one	PCON_01764	bgh04393	one-to-one	PCON_01764	SS1G_05267T0	one-to-one	PCON_01764	CIMG_10067T0	one-to-one	PCON_01764	A1DL84	one-to-one	PCON_01764	Q5ASL2	one-to-one	PCON_01764	Mycgr340386	one-to-one	PCON_01764	SNOT_15621	NA	NA	NA	NA	NA	NA	NA	NA	NA	NA	NA	NA
PCON_01765	no
PCON_01766	yes	one-to-one	PCON_01766	D5GKJ2	one-to-one	PCON_01766	G1X7V4	one-to-one	PCON_01766	F7W412	one-to-one	PCON_01766	Q871K7	one-to-one	PCON_01766	FGSG_10220T0	NA	NA	NA	one-to-one	PCON_01766	SS1G_04888T0	NA	NA	NA	NA	NA	NA	NA	NA	NA	one-to-one	PCON_01766	Mycgr362913	NA	NA	NA	NA	NA	NA	NA	NA	NA	NA	NA	NA	one-to-one	PCON_01766	Lacbi2_489172
PCON_01767	yes	NA	NA	NA	NA	NA	NA	NA	NA	NA	NA	NA	NA	many-to-one	PCON_01767, PCON_09718, PCON_01693	FGSG_04975T0	NA	NA	NA	NA	NA	NA	many-to-one	PCON_01767, PCON_09718, PCON_01693	CIMG_04757T0	NA	NA	NA	NA	NA	NA	NA	NA	NA	NA	NA	NA	NA	NA	NA	NA	NA	NA	NA	NA	NA	many-to-one	PCON_01767, PCON_09718, PCON_01693	Lacbi2_327824
PCON_01768	yes	one-to-one	PCON_01768	D5GL28	one-to-one	PCON_01768	G1XAE0	one-to-one	PCON_01768	F7W1L6	one-to-one	PCON_01768	Q7SH28	one-to-one	PCON_01768	FGSG_01017T0	NA	NA	NA	one-to-one	PCON_01768	SS1G_01155T0	one-to-one	PCON_01768	CIMG_04201T0	one-to-one	PCON_01768	A1CY04	one-to-one	PCON_01768	Q5B559	one-to-one	PCON_01768	Mycgr366700	one-to-one	PCON_01768	SNOT_06713	one-to-one	PCON_01768	Q08225	one-to-one	PCON_01768	YALI0B19580g	NA	NA	NA	many-to-one	PCON_01768, PCON_08204	Lacbi2_582228
PCON_01769	no
PCON_01770	no
PCON_01771	no
PCON_01772	yes	one-to-one	PCON_01772	D5GDL1	one-to-one	PCON_01772	G1XG03	one-to-one	PCON_01772	F7VZH8	one-to-one	PCON_01772	Q9P3J2	one-to-one	PCON_01772	FGSG_00638T0	one-to-one	PCON_01772	bgh03112	one-to-one	PCON_01772	SS1G_10681T0	one-to-one	PCON_01772	CIMG_05209T0	one-to-one	PCON_01772	A1DHE6	NA	NA	NA	one-to-one	PCON_01772	Mycgr352842	one-to-one	PCON_01772	SNOT_07488	NA	NA	NA	NA	NA	NA	NA	NA	NA	one-to-one	PCON_01772	Lacbi2_247997
PCON_01773	no
PCON_01774	no
PCON_01775	yes	many-to-one	PCON_01775, PCON_09433, PCON_01015	D5GIK5	many-to-many	PCON_01775, PCON_09433, PCON_01015	G1XNN7, G1XSL1, G1XPG4, G1XTB4	NA	NA	NA	NA	NA	NA	many-to-one	PCON_01775, PCON_09433, PCON_01015	FGSG_09522T0	many-to-one	PCON_01775, PCON_09433, PCON_01015	bgh01832	many-to-one	PCON_01775, PCON_09433, PCON_01015	SS1G_04725T0	many-to-one	PCON_01775, PCON_09433, PCON_01015	CIMG_07583T0	NA	NA	NA	NA	NA	NA	NA	NA	NA	NA	NA	NA	NA	NA	NA	NA	NA	NA	NA	NA	NA	many-to-many	PCON_01775, PCON_09433, PCON_01015	Lacbi2_295069, Lacbi2_185727
PCON_01776	no
PCON_01777	no
PCON_01778	no
PCON_01779	no
PCON_01780	no
PCON_01781	no
PCON_01782	yes	NA	NA	NA	many-to-one	PCON_01782, PCON_11867	G1XSX5	many-to-one	PCON_01782, PCON_11867	F7W710	many-to-one	PCON_01782, PCON_11867	Q7S058	many-to-one	PCON_01782, PCON_11867	FGSG_07553T0	NA	NA	NA	many-to-many	PCON_01782, PCON_11867	SS1G_02289T0, SS1G_06869T0	many-to-one	PCON_01782, PCON_11867	CIMG_01349T0	many-to-one	PCON_01782, PCON_11867	A1D296	many-to-many	PCON_01782, PCON_11867	Q5ATA1, Q5AZ50, Q5BFL9	NA	NA	NA	many-to-many	PCON_01782, PCON_11867	SNOT_07083, SNOT_01022	NA	NA	NA	NA	NA	NA	NA	NA	NA	many-to-one	PCON_01782, PCON_11867	Lacbi2_670572
PCON_01783	yes	NA	NA	NA	one-to-one	PCON_01783	G1XGG2	one-to-one	PCON_01783	F7W012	one-to-one	PCON_01783	Q7S5S3	NA	NA	NA	NA	NA	NA	NA	NA	NA	one-to-one	PCON_01783	CIMG_07947T0	one-to-one	PCON_01783	A1CVB1	one-to-many	PCON_01783	Q5ARR9, Q5ATQ1	one-to-many	PCON_01783	Mycgr3100791, Mycgr372806, Mycgr349038	one-to-one	PCON_01783	SNOT_00981	NA	NA	NA	NA	NA	NA	NA	NA	NA	NA	NA	NA
PCON_01784	no
PCON_01785	yes	NA	NA	NA	one-to-one	PCON_01785	G1X337	NA	NA	NA	NA	NA	NA	one-to-one	PCON_01785	FGSG_07906T0	NA	NA	NA	NA	NA	NA	NA	NA	NA	one-to-one	PCON_01785	A1DHR2	one-to-one	PCON_01785	Q5AZE8	NA	NA	NA	one-to-one	PCON_01785	SNOT_11966	NA	NA	NA	NA	NA	NA	NA	NA	NA	many-to-one	PCON_01785, PCON_08302	Lacbi2_659849
PCON_01786	yes	NA	NA	NA	NA	NA	NA	NA	NA	NA	NA	NA	NA	NA	NA	NA	NA	NA	NA	NA	NA	NA	many-to-many	PCON_01786, PCON_04964, PCON_07059, PCON_12171, PCON_11906, PCON_11905, PCON_11706, PCON_04190, PCON_02084, PCON_08761, PCON_12152, PCON_08950, PCON_08215, PCON_12916, PCON_04260, PCON_07248, PCON_12088, PCON_02518, PCON_10471, PCON_06654, PCON_08915, PCON_09953	CIMG_05582T0, CIMG_06728T0, CIMG_09689T0	NA	NA	NA	NA	NA	NA	NA	NA	NA	NA	NA	NA	NA	NA	NA	NA	NA	NA	NA	NA	NA	NA	NA	NA
PCON_01787	no
PCON_01788	yes	one-to-one	PCON_01788	D5GDJ7	one-to-one	PCON_01788	G1XFJ8	NA	NA	NA	NA	NA	NA	one-to-one	PCON_01788	FGSG_00628T0	NA	NA	NA	one-to-one	PCON_01788	SS1G_10740T0	one-to-one	PCON_01788	CIMG_05048T0	one-to-one	PCON_01788	A1DHP8	NA	NA	NA	one-to-one	PCON_01788	Mycgr319271	one-to-one	PCON_01788	SNOT_15654	NA	NA	NA	one-to-one	PCON_01788	YALI0B11528g	NA	NA	NA	NA	NA	NA
PCON_01789	no
PCON_01790	yes	NA	NA	NA	NA	NA	NA	NA	NA	NA	NA	NA	NA	many-to-one	PCON_01790, PCON_08623, PCON_04190, PCON_04260, PCON_11500, PCON_06698	FGSG_14027T0	NA	NA	NA	NA	NA	NA	NA	NA	NA	NA	NA	NA	NA	NA	NA	many-to-many	PCON_01790, PCON_08623, PCON_04190, PCON_04260, PCON_11500, PCON_06698	Mycgr343592, Mycgr387127	NA	NA	NA	NA	NA	NA	NA	NA	NA	NA	NA	NA	NA	NA	NA
PCON_01791	no
PCON_01792	no
PCON_01793	yes	one-to-one	PCON_01793	D5GL36	one-to-one	PCON_01793	G1XG62	one-to-one	PCON_01793	F7VP33	one-to-one	PCON_01793	Q9P5S8	one-to-one	PCON_01793	FGSG_04403T0	one-to-one	PCON_01793	bgh05336	one-to-one	PCON_01793	SS1G_05100T0	one-to-one	PCON_01793	CIMG_05167T0	one-to-one	PCON_01793	A1DHJ3	one-to-one	PCON_01793	Q5AZL4	one-to-one	PCON_01793	Mycgr332817	one-to-one	PCON_01793	SNOT_07811	one-to-one	PCON_01793	Q07381	one-to-one	PCON_01793	YALI0B08756g	one-to-one	PCON_01793	O13956	one-to-one	PCON_01793	Lacbi2_488349
PCON_01794	no
PCON_01795	yes	NA	NA	NA	many-to-one	PCON_01795, PCON_04787, PCON_08255, PCON_01187, PCON_09852, PCON_12463, PCON_08931, PCON_09328, PCON_07880, PCON_12996, PCON_13883, PCON_09802, PCON_02556, PCON_03167, PCON_07146, PCON_08005, PCON_07098, PCON_07910, PCON_11588, PCON_09181, PCON_03975	G1XQ49	NA	NA	NA	NA	NA	NA	NA	NA	NA	NA	NA	NA	many-to-one	PCON_01795, PCON_04787, PCON_08255, PCON_01187, PCON_09852, PCON_12463, PCON_08931, PCON_09328, PCON_07880, PCON_12996, PCON_13883, PCON_09802, PCON_02556, PCON_03167, PCON_07146, PCON_08005, PCON_07098, PCON_07910, PCON_11588, PCON_09181, PCON_03975	SS1G_04561T0	NA	NA	NA	NA	NA	NA	NA	NA	NA	many-to-one	PCON_01795, PCON_04787, PCON_08255, PCON_01187, PCON_09852, PCON_12463, PCON_08931, PCON_09328, PCON_07880, PCON_12996, PCON_13883, PCON_09802, PCON_02556, PCON_03167, PCON_07146, PCON_08005, PCON_07098, PCON_07910, PCON_11588, PCON_09181, PCON_03975	Mycgr3111415	NA	NA	NA	NA	NA	NA	many-to-one	PCON_01795, PCON_04787, PCON_08255, PCON_01187, PCON_09852, PCON_12463, PCON_08931, PCON_09328, PCON_07880, PCON_12996, PCON_13883, PCON_09802, PCON_02556, PCON_03167, PCON_07146, PCON_08005, PCON_07098, PCON_07910, PCON_11588, PCON_09181, PCON_03975	YALI0B18634g	NA	NA	NA	NA	NA	NA
PCON_01796	no
PCON_01797	no
PCON_01798	yes	NA	NA	NA	one-to-one	PCON_01798	G1XUQ3	NA	NA	NA	NA	NA	NA	one-to-one	PCON_01798	FGSG_05058T0	NA	NA	NA	NA	NA	NA	one-to-one	PCON_01798	CIMG_06602T0	one-to-one	PCON_01798	A1DKZ5	one-to-one	PCON_01798	Q5B894	NA	NA	NA	NA	NA	NA	NA	NA	NA	NA	NA	NA	NA	NA	NA	NA	NA	NA
PCON_01799	no
PCON_01800	yes	one-to-one	PCON_01800	D5GF62	NA	NA	NA	one-to-one	PCON_01800	F7W3G1	one-to-one	PCON_01800	Q7S539	NA	NA	NA	NA	NA	NA	NA	NA	NA	NA	NA	NA	NA	NA	NA	NA	NA	NA	NA	NA	NA	one-to-one	PCON_01800	SNOT_02138	NA	NA	NA	NA	NA	NA	NA	NA	NA	NA	NA	NA
PCON_01801	no
PCON_01802	no
PCON_01803	yes	one-to-one	PCON_01803	D5G6Q1	one-to-one	PCON_01803	G1X2N7	one-to-one	PCON_01803	F7W0F8	one-to-one	PCON_01803	Q7S7C6	one-to-one	PCON_01803	FGSG_05898T0	one-to-one	PCON_01803	bgh01133	one-to-one	PCON_01803	SS1G_05754T0	one-to-one	PCON_01803	CIMG_06831T0	one-to-one	PCON_01803	A1D294	one-to-one	PCON_01803	Q5BFL6	one-to-one	PCON_01803	Mycgr366273	one-to-one	PCON_01803	SNOT_10714	one-to-one	PCON_01803	P32383	one-to-one	PCON_01803	YALI0C04180g	one-to-one	PCON_01803	P40977	one-to-one	PCON_01803	Lacbi2_450334
PCON_01804	no
PCON_01805	no
PCON_01806	yes	NA	NA	NA	one-to-one	PCON_01806	G1XJK2	NA	NA	NA	NA	NA	NA	NA	NA	NA	NA	NA	NA	NA	NA	NA	NA	NA	NA	NA	NA	NA	NA	NA	NA	NA	NA	NA	NA	NA	NA	NA	NA	NA	NA	NA	NA	NA	NA	NA	NA	NA	NA
PCON_01807	no
PCON_01808	yes	many-to-one	PCON_01808, PCON_01807	D5GB08	many-to-one	PCON_01808, PCON_01807	G1XUL6	NA	NA	NA	NA	NA	NA	NA	NA	NA	NA	NA	NA	NA	NA	NA	NA	NA	NA	NA	NA	NA	NA	NA	NA	NA	NA	NA	NA	NA	NA	NA	NA	NA	NA	NA	NA	NA	NA	NA	NA	NA	NA
PCON_01809	no
PCON_01810	yes	one-to-one	PCON_01810	D5GB09	NA	NA	NA	NA	NA	NA	NA	NA	NA	one-to-one	PCON_01810	FGSG_10348T0	NA	NA	NA	NA	NA	NA	NA	NA	NA	NA	NA	NA	NA	NA	NA	NA	NA	NA	NA	NA	NA	NA	NA	NA	NA	NA	NA	NA	NA	NA	NA	NA	NA
PCON_01811	no
PCON_01812	no
PCON_01813	no
PCON_01814	no
PCON_01815	yes	one-to-one	PCON_01815	D5GAZ7	one-to-one	PCON_01815	G1X9F0	one-to-one	PCON_01815	F7W221	one-to-one	PCON_01815	Q7S895	one-to-one	PCON_01815	FGSG_09678T0	one-to-many	PCON_01815	bgh06233, bgh03927	one-to-one	PCON_01815	SS1G_14024T0	one-to-one	PCON_01815	CIMG_07941T0	one-to-one	PCON_01815	A1DH19	one-to-one	PCON_01815	Q12610	one-to-one	PCON_01815	Mycgr372548	one-to-one	PCON_01815	SNOT_13574	NA	NA	NA	one-to-one	PCON_01815	YALI0D18920g	one-to-one	PCON_01815	P32747	one-to-one	PCON_01815	Lacbi2_458911
PCON_01816	yes	one-to-one	PCON_01816	D5GMM3	one-to-one	PCON_01816	G1X4X4	one-to-one	PCON_01816	F7VUG3	one-to-one	PCON_01816	ALG10	one-to-one	PCON_01816	FGSG_09668T0	one-to-one	PCON_01816	bgh00590	NA	NA	NA	one-to-one	PCON_01816	CIMG_12056T0	one-to-one	PCON_01816	A1DH25	one-to-one	PCON_01816	ALG10	one-to-one	PCON_01816	Mycgr350788	one-to-one	PCON_01816	SNOT_04972	one-to-one	PCON_01816	P50076	one-to-one	PCON_01816	YALI0B17226g	one-to-one	PCON_01816	Q10254	one-to-one	PCON_01816	Lacbi2_399396
PCON_01817	yes	one-to-one	PCON_01817	D5GMM2	one-to-one	PCON_01817	G1XSY7	NA	NA	NA	one-to-one	PCON_01817	PSF2	one-to-one	PCON_01817	FGSG_05247T0	one-to-one	PCON_01817	bgh05373	one-to-one	PCON_01817	SS1G_13959T0	NA	NA	NA	one-to-one	PCON_01817	A1DH26	one-to-one	PCON_01817	PSF2	one-to-one	PCON_01817	Mycgr377501	NA	NA	NA	one-to-one	PCON_01817	P40359	one-to-one	PCON_01817	YALI0E15884g	one-to-one	PCON_01817	O94329	one-to-one	PCON_01817	Lacbi2_586171
PCON_01818	yes	one-to-one	PCON_01818	D5GN74	one-to-one	PCON_01818	G1X645	one-to-one	PCON_01818	F7VYV0	one-to-one	PCON_01818	Q1K7M9	one-to-one	PCON_01818	FGSG_01893T0	one-to-one	PCON_01818	bgh00457	one-to-one	PCON_01818	SS1G_07372T0	one-to-one	PCON_01818	CIMG_03838T0	one-to-one	PCON_01818	A1D426	one-to-one	PCON_01818	Q5B5H3	one-to-one	PCON_01818	Mycgr3107400	one-to-one	PCON_01818	SNOT_11749	one-to-one	PCON_01818	Q12028	one-to-one	PCON_01818	YALI0B21340g	one-to-one	PCON_01818	Q9UU81	one-to-one	PCON_01818	Lacbi2_608638
PCON_01819	yes	one-to-one	PCON_01819	D5GGM6	one-to-one	PCON_01819	G1X0K9	NA	NA	NA	NA	NA	NA	one-to-one	PCON_01819	FGSG_08407T0	NA	NA	NA	NA	NA	NA	one-to-one	PCON_01819	CIMG_09681T0	one-to-one	PCON_01819	A1DJL5	one-to-one	PCON_01819	Q5AT33	NA	NA	NA	one-to-one	PCON_01819	SNOT_00053	NA	NA	NA	one-to-one	PCON_01819	YALI0B14014g	NA	NA	NA	NA	NA	NA
PCON_01820	yes	one-to-one	PCON_01820	D5GGM5	NA	NA	NA	NA	NA	NA	NA	NA	NA	NA	NA	NA	NA	NA	NA	NA	NA	NA	NA	NA	NA	NA	NA	NA	NA	NA	NA	NA	NA	NA	NA	NA	NA	NA	NA	NA	NA	NA	NA	NA	NA	NA	NA	NA	NA
PCON_01821	yes	one-to-one	PCON_01821	D5GC43	one-to-one	PCON_01821	G1X4W1	one-to-one	PCON_01821	F7VNB2	one-to-one	PCON_01821	A7UX44	one-to-one	PCON_01821	FGSG_01940T0	one-to-one	PCON_01821	bgh00385	one-to-one	PCON_01821	SS1G_13990T0	one-to-one	PCON_01821	CIMG_08177T0	one-to-one	PCON_01821	A1DH60	one-to-one	PCON_01821	Q5B0R1	one-to-one	PCON_01821	Mycgr363400	one-to-one	PCON_01821	SNOT_12676	one-to-one	PCON_01821	P40531	one-to-one	PCON_01821	YALI0B21120g	one-to-one	PCON_01821	Q10253	one-to-many	PCON_01821	Lacbi2_659556, Lacbi2_450347, Lacbi2_659538, Lacbi2_450353
PCON_01822	no
PCON_01823	yes	many-to-one	PCON_01823, PCON_04125	D5G7U0	NA	NA	NA	NA	NA	NA	NA	NA	NA	NA	NA	NA	NA	NA	NA	NA	NA	NA	NA	NA	NA	NA	NA	NA	NA	NA	NA	NA	NA	NA	many-to-one	PCON_01823, PCON_04125	SNOT_07592	NA	NA	NA	NA	NA	NA	NA	NA	NA	many-to-one	PCON_01823, PCON_04125	Lacbi2_311863
PCON_01824	yes	one-to-one	PCON_01824	D5GMN0	one-to-one	PCON_01824	G1X9F5	one-to-one	PCON_01824	F7VNQ0	one-to-one	PCON_01824	Q7S9W2	one-to-one	PCON_01824	FGSG_06174T0	one-to-one	PCON_01824	bgh05077	one-to-one	PCON_01824	SS1G_13300T0	one-to-one	PCON_01824	CIMG_07920T0	one-to-one	PCON_01824	A1DGY3	one-to-one	PCON_01824	Q5B0G0	one-to-one	PCON_01824	Mycgr372541	one-to-one	PCON_01824	SNOT_12757	one-to-one	PCON_01824	P40557	one-to-one	PCON_01824	YALI0E02420g	one-to-many	PCON_01824	Q9P4X1, P87178, O74481	one-to-one	PCON_01824	Lacbi2_303833
PCON_01825	yes	one-to-one	PCON_01825	D5G948	NA	NA	NA	NA	NA	NA	NA	NA	NA	NA	NA	NA	NA	NA	NA	NA	NA	NA	NA	NA	NA	NA	NA	NA	NA	NA	NA	NA	NA	NA	NA	NA	NA	NA	NA	NA	NA	NA	NA	NA	NA	NA	NA	NA	NA
PCON_01826	yes	NA	NA	NA	one-to-one	PCON_01826	G1X1V8	one-to-one	PCON_01826	F7VNP8	one-to-one	PCON_01826	Q7S9W0	one-to-one	PCON_01826	FGSG_09719T0	one-to-one	PCON_01826	bgh00558	one-to-one	PCON_01826	SS1G_13302T0	one-to-one	PCON_01826	CIMG_07935T0	NA	NA	NA	NA	NA	NA	one-to-one	PCON_01826	Mycgr372239	one-to-one	PCON_01826	SNOT_13632	one-to-one	PCON_01826	P31787	one-to-one	PCON_01826	YALI0E23185g	one-to-one	PCON_01826	Q9Y7Z3	one-to-one	PCON_01826	Lacbi2_673793
PCON_01827	no
PCON_01828	no
PCON_01829	yes	one-to-one	PCON_01829	D5GNQ6	one-to-one	PCON_01829	G1X6M9	many-to-one	PCON_01829, PCON_09394	F7W5X0	many-to-one	PCON_01829, PCON_09394	Q7S2R6	many-to-one	PCON_01829, PCON_09394	FGSG_06053T0	NA	NA	NA	many-to-one	PCON_01829, PCON_09394	SS1G_07921T0	one-to-one	PCON_01829	CIMG_01871T0	one-to-one	PCON_01829	A1D7C0	one-to-one	PCON_01829	Q5B8S3	one-to-one	PCON_01829	Mycgr323211	NA	NA	NA	NA	NA	NA	NA	NA	NA	NA	NA	NA	NA	NA	NA
PCON_01830	no
PCON_01831	yes	one-to-one	PCON_01831	D5GBU3	NA	NA	NA	NA	NA	NA	NA	NA	NA	one-to-one	PCON_01831	FGSG_03872T0	NA	NA	NA	NA	NA	NA	one-to-one	PCON_01831	CIMG_01635T0	NA	NA	NA	one-to-one	PCON_01831	Q5B278	one-to-one	PCON_01831	Mycgr341625	one-to-many	PCON_01831	SNOT_10870, SNOT_08094	NA	NA	NA	NA	NA	NA	NA	NA	NA	one-to-many	PCON_01831	Lacbi2_486261, Lacbi2_298947, Lacbi2_314483
PCON_01832	no
PCON_01833	yes	one-to-one	PCON_01833	D5GH11	one-to-one	PCON_01833	G1X6B2	one-to-one	PCON_01833	F7VK51	one-to-one	PCON_01833	Q7SB63	one-to-one	PCON_01833	FGSG_02570T0	one-to-one	PCON_01833	bgh06316	one-to-one	PCON_01833	SS1G_03365T0	one-to-one	PCON_01833	CIMG_09353T0	one-to-one	PCON_01833	A1DDI0	one-to-one	PCON_01833	Q5AXS3	one-to-one	PCON_01833	Mycgr368874	one-to-one	PCON_01833	SNOT_09958	one-to-one	PCON_01833	P53893	one-to-one	PCON_01833	YALI0D16291g	one-to-one	PCON_01833	O74945	one-to-one	PCON_01833	Lacbi2_668558
PCON_01834	no
PCON_01835	yes	one-to-one	PCON_01835	D5GLB3	one-to-one	PCON_01835	G1XTN4	one-to-one	PCON_01835	F7W0S7	one-to-one	PCON_01835	Q7SAY4	one-to-one	PCON_01835	FGSG_02714T0	NA	NA	NA	one-to-one	PCON_01835	SS1G_11441T0	one-to-one	PCON_01835	CIMG_09228T0	one-to-one	PCON_01835	A1DDX7	one-to-one	PCON_01835	Q5BH94	one-to-one	PCON_01835	Mycgr369014	one-to-one	PCON_01835	SNOT_10649	one-to-many	PCON_01835	P40504, P53966	one-to-one	PCON_01835	YALI0F25817g	one-to-many	PCON_01835	O94565, Q96WW1, Q96WW1	NA	NA	NA
PCON_01836	yes	one-to-one	PCON_01836	D5GLB2	one-to-one	PCON_01836	G1XTN2	one-to-one	PCON_01836	F7VS45	one-to-one	PCON_01836	Q7RXR7	NA	NA	NA	one-to-one	PCON_01836	bgh01930	one-to-one	PCON_01836	SS1G_03486T0	one-to-one	PCON_01836	CIMG_09229T0	one-to-one	PCON_01836	A1DDX6	one-to-one	PCON_01836	Q5BH95	NA	NA	NA	NA	NA	NA	NA	NA	NA	NA	NA	NA	NA	NA	NA	NA	NA	NA
PCON_01837	yes	one-to-one	PCON_01837	D5GLB1	one-to-one	PCON_01837	G1XTN0	one-to-one	PCON_01837	F7VS47	one-to-one	PCON_01837	Q7RXR5	one-to-one	PCON_01837	FGSG_04108T0	one-to-one	PCON_01837	bgh02090	one-to-one	PCON_01837	SS1G_11443T0	one-to-one	PCON_01837	CIMG_09231T0	one-to-one	PCON_01837	A1DDX4	one-to-one	PCON_01837	Q5BH97	one-to-one	PCON_01837	Mycgr399027	one-to-one	PCON_01837	SNOT_10654	one-to-many	PCON_01837	P35189, Q99314	one-to-one	PCON_01837	YALI0B18062g	one-to-one	PCON_01837	O94436	NA	NA	NA
PCON_01838	no
PCON_01839	yes	one-to-one	PCON_01839	D5GI06	NA	NA	NA	NA	NA	NA	NA	NA	NA	one-to-one	PCON_01839	FGSG_08002T0	NA	NA	NA	one-to-one	PCON_01839	SS1G_04343T0	NA	NA	NA	one-to-one	PCON_01839	A1DD77	NA	NA	NA	NA	NA	NA	NA	NA	NA	NA	NA	NA	NA	NA	NA	NA	NA	NA	NA	NA	NA
PCON_01840	yes	one-to-one	PCON_01840	D5G8E5	one-to-one	PCON_01840	G1XD38	one-to-one	PCON_01840	F7VSZ0	one-to-one	PCON_01840	Q7SFM8	one-to-one	PCON_01840	FGSG_08529T0	one-to-one	PCON_01840	bgh00118	one-to-one	PCON_01840	SS1G_04321T0	one-to-one	PCON_01840	CIMG_00457T0	one-to-one	PCON_01840	A1D856	NA	NA	NA	NA	NA	NA	one-to-one	PCON_01840	SNOT_11778	one-to-one	PCON_01840	P42941	one-to-one	PCON_01840	YALI0B20438g	one-to-one	PCON_01840	O74382	NA	NA	NA
PCON_01841	no
PCON_01842	yes	one-to-one	PCON_01842	D5GJV2	NA	NA	NA	one-to-one	PCON_01842	F7VSV5	one-to-one	PCON_01842	Q7SE92	one-to-one	PCON_01842	FGSG_08672T0	NA	NA	NA	one-to-one	PCON_01842	SS1G_13024T0	one-to-one	PCON_01842	CIMG_10536T0	one-to-one	PCON_01842	A1D800	one-to-one	PCON_01842	Q5B3R3	one-to-one	PCON_01842	Mycgr3101876	one-to-one	PCON_01842	SNOT_12785	NA	NA	NA	one-to-one	PCON_01842	YALI0F03795g	NA	NA	NA	NA	NA	NA
PCON_01843	no
PCON_01844	no
PCON_01845	yes	one-to-one	PCON_01845	D5GH50	one-to-one	PCON_01845	G1X6G5	one-to-one	PCON_01845	F7VK39	one-to-one	PCON_01845	DNLI4	one-to-one	PCON_01845	FGSG_04154T0	NA	NA	NA	one-to-one	PCON_01845	SS1G_03342T0	one-to-one	PCON_01845	CIMG_09216T0	one-to-one	PCON_01845	A1DDY8	one-to-one	PCON_01845	DNLI4	one-to-one	PCON_01845	Mycgr368344	one-to-one	PCON_01845	SNOT_10525	one-to-one	PCON_01845	Q08387	one-to-one	PCON_01845	YALI0D21384g	one-to-one	PCON_01845	O74833	one-to-one	PCON_01845	Lacbi2_305524
PCON_01846	no
PCON_01847	no
PCON_01848	no
PCON_01849	no
PCON_01850	yes	one-to-one	PCON_01850	D5GDR4	one-to-one	PCON_01850	G1X6I4	one-to-one	PCON_01850	F7VVY8	one-to-one	PCON_01850	CARP	one-to-one	PCON_01850	FGSG_10782T0	one-to-one	PCON_01850	bgh06685	one-to-one	PCON_01850	SS1G_11818T0	one-to-one	PCON_01850	CIMG_03687T0	one-to-one	PCON_01850	A1D6T2	one-to-one	PCON_01850	Q5B977	one-to-one	PCON_01850	Mycgr3104895	one-to-one	PCON_01850	SNOT_03312	one-to-one	PCON_01850	P07267	one-to-one	PCON_01850	YALI0F27071g	NA	NA	NA	one-to-many	PCON_01850	Lacbi2_485850, Lacbi2_292906, Lacbi2_448070
PCON_01851	yes	one-to-one	PCON_01851	D5GDT9	NA	NA	NA	one-to-one	PCON_01851	F7VV96	NA	NA	NA	one-to-one	PCON_01851	FGSG_06374T0	NA	NA	NA	one-to-one	PCON_01851	SS1G_10980T0	one-to-one	PCON_01851	CIMG_01757T0	NA	NA	NA	NA	NA	NA	NA	NA	NA	NA	NA	NA	NA	NA	NA	NA	NA	NA	NA	NA	NA	one-to-one	PCON_01851	Lacbi2_317076
PCON_01852	yes	one-to-one	PCON_01852	D5GDT8	one-to-one	PCON_01852	G1X6M5	one-to-one	PCON_01852	F7VVU6	one-to-one	PCON_01852	MSH2	one-to-one	PCON_01852	FGSG_06330T0	one-to-one	PCON_01852	bgh01131	NA	NA	NA	one-to-one	PCON_01852	CIMG_01937T0	one-to-one	PCON_01852	A1D784	one-to-one	PCON_01852	Q5B374	one-to-one	PCON_01852	Mycgr372798	one-to-one	PCON_01852	SNOT_09508	one-to-one	PCON_01852	P25847	one-to-one	PCON_01852	YALI0F00154g	one-to-many	PCON_01852	O74773, O74773	one-to-one	PCON_01852	Lacbi2_668404
PCON_01853	no
PCON_01854	no
PCON_01855	no
PCON_01856	yes	one-to-one	PCON_01856	D5GGS8	one-to-one	PCON_01856	G1X6W3	one-to-one	PCON_01856	F7VVG6	one-to-one	PCON_01856	Q7S408	one-to-one	PCON_01856	FGSG_06992T0	one-to-one	PCON_01856	bghG003276000002001	one-to-one	PCON_01856	SS1G_11965T0	one-to-one	PCON_01856	CIMG_02056T0	one-to-one	PCON_01856	A1D8D5	one-to-one	PCON_01856	Q5B7P2	NA	NA	NA	one-to-one	PCON_01856	SNOT_14601	NA	NA	NA	NA	NA	NA	NA	NA	NA	one-to-one	PCON_01856	Lacbi2_313621
PCON_01857	no
PCON_01858	no
PCON_01859	yes	one-to-one	PCON_01859	D5GGT0	one-to-one	PCON_01859	G1X6U8	NA	NA	NA	NA	NA	NA	NA	NA	NA	NA	NA	NA	NA	NA	NA	one-to-one	PCON_01859	CIMG_02055T0	one-to-one	PCON_01859	A1D8D6	one-to-one	PCON_01859	Q5B7P1	NA	NA	NA	NA	NA	NA	one-to-one	PCON_01859	P36125	one-to-one	PCON_01859	YALI0E29447g	one-to-one	PCON_01859	P87155	one-to-one	PCON_01859	Lacbi2_589629
PCON_01860	yes	one-to-one	PCON_01860	D5GGT1	one-to-one	PCON_01860	G1X6L7	one-to-one	PCON_01860	F7W5Y6	one-to-one	PCON_01860	A7UXE7	one-to-one	PCON_01860	FGSG_06309T0	one-to-one	PCON_01860	bgh03538	one-to-one	PCON_01860	SS1G_11941T0	one-to-one	PCON_01860	CIMG_04013T0	one-to-one	PCON_01860	A1D3U7	one-to-one	PCON_01860	Q5B164	one-to-one	PCON_01860	Mycgr376843	one-to-one	PCON_01860	SNOT_12196	NA	NA	NA	one-to-one	PCON_01860	YALI0D18106g	one-to-one	PCON_01860	O13965	one-to-one	PCON_01860	Lacbi2_478082
PCON_01861	yes	one-to-one	PCON_01861	D5GGT2	one-to-one	PCON_01861	G1X6L6	one-to-one	PCON_01861	F7VVF5	one-to-one	PCON_01861	Q7S4W9	one-to-one	PCON_01861	FGSG_13254T0	one-to-one	PCON_01861	bgh00026	one-to-one	PCON_01861	SS1G_11951T0	one-to-one	PCON_01861	CIMG_04014T0	one-to-one	PCON_01861	A1D3U6	one-to-one	PCON_01861	Q5B163	one-to-one	PCON_01861	Mycgr396640	one-to-one	PCON_01861	SNOT_12197	NA	NA	NA	NA	NA	NA	NA	NA	NA	NA	NA	NA
PCON_01862	yes	NA	NA	NA	one-to-one	PCON_01862	G1X6X4	NA	NA	NA	one-to-one	PCON_01862	Q7S4X1	one-to-one	PCON_01862	FGSG_07964T0	one-to-one	PCON_01862	bghG004728000001001	one-to-one	PCON_01862	SS1G_12014T0	one-to-one	PCON_01862	CIMG_02084T0	one-to-one	PCON_01862	A1D8E8	one-to-one	PCON_01862	Q5B7N2	one-to-one	PCON_01862	Mycgr3111322	one-to-one	PCON_01862	SNOT_11997	one-to-many	PCON_01862	Q06488, P53236	one-to-one	PCON_01862	YALI0D20702g	NA	NA	NA	one-to-one	PCON_01862	Lacbi2_313150
PCON_01863	yes	one-to-one	PCON_01863	D5GGR7	one-to-one	PCON_01863	G1X6K7	one-to-one	PCON_01863	F7WAF4	one-to-one	PCON_01863	Q7S1I1	one-to-one	PCON_01863	FGSG_07853T0	one-to-one	PCON_01863	bghG001669000002001	one-to-one	PCON_01863	SS1G_07980T0	one-to-one	PCON_01863	CIMG_03686T0	one-to-one	PCON_01863	A1D6T1	one-to-one	PCON_01863	Q5B978	one-to-one	PCON_01863	Mycgr344229	one-to-one	PCON_01863	SNOT_03310	one-to-one	PCON_01863	Q03254	one-to-one	PCON_01863	YALI0E03278g	one-to-one	PCON_01863	Q9P376	one-to-one	PCON_01863	Lacbi2_573987
PCON_01864	yes	one-to-one	PCON_01864	D5GGR2	one-to-one	PCON_01864	G1XHI9	one-to-one	PCON_01864	F7VV90	one-to-one	PCON_01864	Q7S4D5	one-to-one	PCON_01864	FGSG_09848T0	one-to-one	PCON_01864	bgh00982	one-to-one	PCON_01864	SS1G_10981T0	one-to-one	PCON_01864	CIMG_02090T0	one-to-one	PCON_01864	A1D8G4	one-to-one	PCON_01864	Q5B7L7	one-to-one	PCON_01864	Mycgr3111223	one-to-one	PCON_01864	SNOT_15795	NA	NA	NA	one-to-one	PCON_01864	YALI0E17303g	NA	NA	NA	one-to-one	PCON_01864	Lacbi2_459096
PCON_01865	yes	one-to-one	PCON_01865	D5GGR3	one-to-one	PCON_01865	G1XHJ0	NA	NA	NA	NA	NA	NA	one-to-one	PCON_01865	FGSG_09847T0	one-to-one	PCON_01865	bgh04638	one-to-one	PCON_01865	SS1G_10982T0	one-to-one	PCON_01865	CIMG_01745T0	one-to-one	PCON_01865	A1DNX1	NA	NA	NA	one-to-one	PCON_01865	Mycgr350056	one-to-one	PCON_01865	SNOT_15758	NA	NA	NA	NA	NA	NA	NA	NA	NA	NA	NA	NA
PCON_01866	yes	one-to-one	PCON_01866	D5GGR9	NA	NA	NA	one-to-one	PCON_01866	F7VQW7	one-to-one	PCON_01866	Q7SFV0	one-to-one	PCON_01866	FGSG_09696T0	NA	NA	NA	NA	NA	NA	one-to-one	PCON_01866	CIMG_10886T0	one-to-one	PCON_01866	A1D163	one-to-one	PCON_01866	Q5BFQ2	one-to-one	PCON_01866	Mycgr369921	NA	NA	NA	NA	NA	NA	NA	NA	NA	one-to-many	PCON_01866	Q9P7P8, Q9P7Q1	one-to-one	PCON_01866	Lacbi2_569124
PCON_01867	yes	one-to-one	PCON_01867	D5GGR8	one-to-one	PCON_01867	G1X6J1	one-to-one	PCON_01867	F7WAF3	one-to-one	PCON_01867	ATG26	one-to-one	PCON_01867	FGSG_13231T0	one-to-one	PCON_01867	bghG001669000001001	one-to-one	PCON_01867	SS1G_07979T0	NA	NA	NA	one-to-one	PCON_01867	A1CYS1	one-to-one	PCON_01867	ATG26	one-to-one	PCON_01867	Mycgr320064	one-to-one	PCON_01867	SNOT_03311	one-to-one	PCON_01867	Q06321	one-to-one	PCON_01867	YALI0D18403g	NA	NA	NA	one-to-one	PCON_01867	Lacbi2_700414
PCON_01868	yes	one-to-one	PCON_01868	D5GGT3	one-to-one	PCON_01868	G1X6J2	one-to-one	PCON_01868	F7VVZ6	one-to-one	PCON_01868	Q7S592	one-to-one	PCON_01868	FGSG_06291T0	one-to-one	PCON_01868	bgh02190	one-to-one	PCON_01868	SS1G_11828T0	one-to-one	PCON_01868	CIMG_03798T0	one-to-one	PCON_01868	A1D6W8	one-to-one	PCON_01868	Q5B3I6	one-to-one	PCON_01868	Mycgr363665	one-to-one	PCON_01868	SNOT_12192	one-to-one	PCON_01868	P35177	one-to-one	PCON_01868	YALI0E32109g	one-to-one	PCON_01868	P87152	one-to-one	PCON_01868	Lacbi2_387724
PCON_01869	yes	one-to-one	PCON_01869	D5GGT4	one-to-one	PCON_01869	G1X6W8	one-to-one	PCON_01869	F7WAS3	one-to-one	PCON_01869	Q7S591	one-to-one	PCON_01869	FGSG_06292T0	one-to-one	PCON_01869	bgh02188	one-to-one	PCON_01869	SS1G_11830T0	one-to-one	PCON_01869	CIMG_03799T0	one-to-one	PCON_01869	A1D6W9	one-to-one	PCON_01869	Q5B3I5	one-to-one	PCON_01869	Mycgr363662	one-to-one	PCON_01869	SNOT_12194	NA	NA	NA	one-to-one	PCON_01869	YALI0C23496g	one-to-one	PCON_01869	O13689	one-to-one	PCON_01869	Lacbi2_709193
PCON_01870	yes	one-to-one	PCON_01870	D5GME3	one-to-one	PCON_01870	G1XLX1	one-to-one	PCON_01870	F7VPC3	one-to-one	PCON_01870	Q7RXF5	one-to-one	PCON_01870	FGSG_04295T0	one-to-one	PCON_01870	bgh05815	one-to-one	PCON_01870	SS1G_09606T0	one-to-one	PCON_01870	CIMG_03377T0	one-to-one	PCON_01870	A1D225	NA	NA	NA	one-to-one	PCON_01870	Mycgr343883	one-to-one	PCON_01870	SNOT_09475	one-to-one	PCON_01870	P06839	one-to-one	PCON_01870	YALI0F20746g	one-to-one	PCON_01870	P26659	NA	NA	NA
PCON_01871	yes	one-to-one	PCON_01871	D5GGT7	one-to-one	PCON_01871	G1XB13	one-to-one	PCON_01871	F7VVC9	one-to-one	PCON_01871	Q7S4P9	one-to-one	PCON_01871	FGSG_09835T0	one-to-one	PCON_01871	bgh01010	one-to-one	PCON_01871	SS1G_10986T0	one-to-one	PCON_01871	CIMG_03790T0	one-to-one	PCON_01871	A1D6W2	one-to-one	PCON_01871	Q5B3J1	one-to-one	PCON_01871	Mycgr349528	NA	NA	NA	one-to-one	PCON_01871	P53072	one-to-one	PCON_01871	YALI0F16137g	one-to-one	PCON_01871	P87151	one-to-one	PCON_01871	Lacbi2_657514
PCON_01872	no
PCON_01873	yes	one-to-one	PCON_01873	D5GH67	one-to-one	PCON_01873	G1XFQ3	one-to-one	PCON_01873	F7VZB3	one-to-one	PCON_01873	Q873E6	one-to-one	PCON_01873	FGSG_05181T0	one-to-one	PCON_01873	bgh03054	one-to-one	PCON_01873	SS1G_14337T0	one-to-one	PCON_01873	CIMG_01455T0	one-to-one	PCON_01873	A1CWR8	one-to-one	PCON_01873	Q5BBU2	one-to-one	PCON_01873	Mycgr365888	one-to-one	PCON_01873	SNOT_15579	one-to-one	PCON_01873	P32844	one-to-one	PCON_01873	YALI0D08492g	one-to-one	PCON_01873	O74846	one-to-one	PCON_01873	Lacbi2_244273
PCON_01874	no
PCON_01875	no
PCON_01876	no
PCON_01877	yes	one-to-one	PCON_01877	D5G9Q5	NA	NA	NA	NA	NA	NA	NA	NA	NA	one-to-one	PCON_01877	FGSG_03198T0	NA	NA	NA	NA	NA	NA	NA	NA	NA	one-to-one	PCON_01877	A1CV93	NA	NA	NA	NA	NA	NA	NA	NA	NA	NA	NA	NA	NA	NA	NA	NA	NA	NA	one-to-one	PCON_01877	Lacbi2_627166
PCON_01878	yes	one-to-one	PCON_01878	D5G9S1	one-to-one	PCON_01878	G1XRD5	one-to-one	PCON_01878	F7VT44	one-to-one	PCON_01878	Q7SG03	one-to-one	PCON_01878	FGSG_00661T0	one-to-one	PCON_01878	bgh04581	one-to-one	PCON_01878	SS1G_05726T0	one-to-one	PCON_01878	CIMG_03258T0	one-to-one	PCON_01878	A1D1U4	one-to-one	PCON_01878	Q5BF67	one-to-one	PCON_01878	Mycgr357777	one-to-one	PCON_01878	SNOT_11421	NA	NA	NA	one-to-one	PCON_01878	YALI0A10120g	NA	NA	NA	one-to-one	PCON_01878	Lacbi2_704476
PCON_01879	no
PCON_01880	yes	one-to-one	PCON_01880	D5GE79	one-to-one	PCON_01880	G1X709	NA	NA	NA	NA	NA	NA	one-to-one	PCON_01880	FGSG_04636T0	NA	NA	NA	NA	NA	NA	NA	NA	NA	one-to-one	PCON_01880	A1DD41	one-to-one	PCON_01880	Q5B1M9	one-to-one	PCON_01880	Mycgr376541	one-to-one	PCON_01880	SNOT_05813	NA	NA	NA	NA	NA	NA	NA	NA	NA	NA	NA	NA
PCON_01881	no
PCON_01882	no
PCON_01883	no
PCON_01884	yes	NA	NA	NA	many-to-one	PCON_01884, PCON_05736, PCON_06595	G1XGD7	many-to-one	PCON_01884, PCON_05736, PCON_06595, PCON_01056	F7VLH1	NA	NA	NA	NA	NA	NA	NA	NA	NA	NA	NA	NA	NA	NA	NA	many-to-one	PCON_01884, PCON_05736, PCON_06595, PCON_01056	A1D0A6	NA	NA	NA	NA	NA	NA	NA	NA	NA	NA	NA	NA	NA	NA	NA	NA	NA	NA	NA	NA	NA
PCON_01885	no
PCON_01886	yes	one-to-one	PCON_01886	D5G9Q2	one-to-one	PCON_01886	G1X5Y1	one-to-one	PCON_01886	F7VXN5	one-to-one	PCON_01886	Q7SFX0	one-to-one	PCON_01886	FGSG_00728T0	one-to-one	PCON_01886	bgh06445	NA	NA	NA	one-to-one	PCON_01886	CIMG_07708T0	one-to-one	PCON_01886	A1D9D1	one-to-one	PCON_01886	Q5ARL3	one-to-one	PCON_01886	Mycgr398224	one-to-one	PCON_01886	SNOT_14138	NA	NA	NA	one-to-many	PCON_01886	YALI0F31251g, YALI0B10802g	NA	NA	NA	one-to-one	PCON_01886	Lacbi2_669088
PCON_01887	yes	one-to-one	PCON_01887	D5G9S5	one-to-one	PCON_01887	G1XRF7	one-to-one	PCON_01887	F7VT60	one-to-one	PCON_01887	Q7SG17	one-to-one	PCON_01887	FGSG_00893T0	NA	NA	NA	one-to-one	PCON_01887	SS1G_05853T0	one-to-one	PCON_01887	CIMG_05536T0	NA	NA	NA	NA	NA	NA	one-to-one	PCON_01887	Mycgr370976	one-to-one	PCON_01887	SNOT_11589	NA	NA	NA	one-to-one	PCON_01887	YALI0C17369g	NA	NA	NA	one-to-one	PCON_01887	Lacbi2_595590
PCON_01888	no
PCON_01889	yes	one-to-one	PCON_01889	D5G9T6	one-to-one	PCON_01889	G1XRB9	one-to-one	PCON_01889	F7W6Z4	one-to-one	PCON_01889	Q7S2B3	one-to-one	PCON_01889	FGSG_05937T0	NA	NA	NA	one-to-one	PCON_01889	SS1G_01537T0	NA	NA	NA	NA	NA	NA	NA	NA	NA	one-to-one	PCON_01889	Mycgr365177	one-to-one	PCON_01889	SNOT_11326	NA	NA	NA	NA	NA	NA	one-to-one	PCON_01889	Q9URV1	one-to-one	PCON_01889	Lacbi2_695324
PCON_01890	no
PCON_01891	no
PCON_01892	yes	NA	NA	NA	NA	NA	NA	NA	NA	NA	NA	NA	NA	one-to-one	PCON_01892	FGSG_09048T0	one-to-one	PCON_01892	bgh05499	one-to-one	PCON_01892	SS1G_08439T0	one-to-one	PCON_01892	CIMG_01317T0	one-to-one	PCON_01892	A1DLK3	one-to-one	PCON_01892	Q5AYI6	one-to-one	PCON_01892	Mycgr3111308	one-to-one	PCON_01892	SNOT_15125	one-to-one	PCON_01892	P50277	one-to-one	PCON_01892	YALI0E21549g	NA	NA	NA	one-to-one	PCON_01892	Lacbi2_686255
PCON_01893	yes	NA	NA	NA	NA	NA	NA	NA	NA	NA	NA	NA	NA	one-to-one	PCON_01893	FGSG_09049T0	NA	NA	NA	one-to-one	PCON_01893	SS1G_08440T0	one-to-one	PCON_01893	CIMG_01318T0	one-to-one	PCON_01893	A1DLK2	one-to-one	PCON_01893	Q5AYI5	one-to-one	PCON_01893	Mycgr349723	one-to-one	PCON_01893	SNOT_15126	NA	NA	NA	one-to-one	PCON_01893	YALI0E17545g	NA	NA	NA	one-to-one	PCON_01893	Lacbi2_487803
PCON_01894	yes	one-to-one	PCON_01894	D5GA49	one-to-one	PCON_01894	G1XN63	NA	NA	NA	one-to-one	PCON_01894	Q7RXK2	one-to-one	PCON_01894	FGSG_00278T0	one-to-one	PCON_01894	bgh01005	one-to-one	PCON_01894	SS1G_08441T0	one-to-one	PCON_01894	CIMG_01316T0	one-to-one	PCON_01894	A1DLK4	one-to-one	PCON_01894	Q5AYI7	one-to-one	PCON_01894	Mycgr3104260	one-to-one	PCON_01894	SNOT_15127	one-to-one	PCON_01894	P32451	one-to-one	PCON_01894	YALI0D15400g	one-to-many	PCON_01894	O59778, O59778	one-to-one	PCON_01894	Lacbi2_379847
PCON_01895	yes	one-to-one	PCON_01895	D5G9P5	one-to-one	PCON_01895	G1XRB5	NA	NA	NA	NA	NA	NA	NA	NA	NA	NA	NA	NA	NA	NA	NA	NA	NA	NA	NA	NA	NA	NA	NA	NA	NA	NA	NA	NA	NA	NA	NA	NA	NA	NA	NA	NA	NA	NA	NA	NA	NA	NA
PCON_01896	no
PCON_01897	yes	one-to-one	PCON_01897	D5GIL7	NA	NA	NA	one-to-one	PCON_01897	F7W5B7	one-to-one	PCON_01897	Q7S286	one-to-many	PCON_01897	FGSG_10677T0, FGSG_10587T0	NA	NA	NA	NA	NA	NA	one-to-one	PCON_01897	CIMG_01680T0	NA	NA	NA	one-to-one	PCON_01897	Q5B038	NA	NA	NA	one-to-many	PCON_01897	SNOT_13882, SNOT_04089	NA	NA	NA	NA	NA	NA	NA	NA	NA	many-to-one	PCON_01897, PCON_11454, PCON_03241	Lacbi2_681831
PCON_01898	no
PCON_01899	yes	one-to-one	PCON_01899	D5G9R9	NA	NA	NA	NA	NA	NA	one-to-one	PCON_01899	Q7S623	one-to-one	PCON_01899	FGSG_06421T0	NA	NA	NA	NA	NA	NA	NA	NA	NA	NA	NA	NA	NA	NA	NA	NA	NA	NA	NA	NA	NA	NA	NA	NA	NA	NA	NA	NA	NA	NA	NA	NA	NA
PCON_01900	no
PCON_01901	yes	NA	NA	NA	NA	NA	NA	NA	NA	NA	NA	NA	NA	NA	NA	NA	NA	NA	NA	NA	NA	NA	NA	NA	NA	NA	NA	NA	many-to-one	PCON_01901, PCON_04492, PCON_09785, PCON_05443, PCON_13105, PCON_02127, PCON_12809	Q5B207	NA	NA	NA	NA	NA	NA	NA	NA	NA	NA	NA	NA	NA	NA	NA	NA	NA	NA
PCON_01902	no
PCON_01903	no
PCON_01904	no
PCON_01905	no
PCON_01906	no
PCON_01907	yes	one-to-many	PCON_01907	D5GJH0, D5G9P2	NA	NA	NA	one-to-one	PCON_01907	F7VQ50	one-to-one	PCON_01907	Q9P397	NA	NA	NA	NA	NA	NA	NA	NA	NA	NA	NA	NA	NA	NA	NA	NA	NA	NA	one-to-one	PCON_01907	Mycgr376558	one-to-one	PCON_01907	SNOT_12126	NA	NA	NA	NA	NA	NA	NA	NA	NA	NA	NA	NA
PCON_01908	yes	NA	NA	NA	many-to-many	PCON_01908, PCON_11357, PCON_04015, PCON_02118, PCON_02944, PCON_06653, PCON_02935, PCON_09183, PCON_02400	G1X6Q8, G1XNI3, G1XDS5	NA	NA	NA	NA	NA	NA	many-to-one	PCON_01908, PCON_11357, PCON_04015, PCON_02118, PCON_02944, PCON_06653, PCON_02935, PCON_09183, PCON_02400, PCON_14355	FGSG_13978T0	NA	NA	NA	NA	NA	NA	NA	NA	NA	NA	NA	NA	NA	NA	NA	NA	NA	NA	NA	NA	NA	NA	NA	NA	NA	NA	NA	NA	NA	NA	NA	NA	NA
PCON_01909	yes	NA	NA	NA	NA	NA	NA	many-to-one	PCON_01909, PCON_13711, PCON_06616	F7VTL2	NA	NA	NA	many-to-one	PCON_01909, PCON_13711, PCON_06616	FGSG_11429T0	NA	NA	NA	NA	NA	NA	NA	NA	NA	NA	NA	NA	NA	NA	NA	NA	NA	NA	NA	NA	NA	NA	NA	NA	NA	NA	NA	NA	NA	NA	NA	NA	NA
PCON_01910	yes	one-to-one	PCON_01910	D5G9P4	NA	NA	NA	one-to-one	PCON_01910	F7W1N7	NA	NA	NA	one-to-one	PCON_01910	FGSG_01521T0	NA	NA	NA	NA	NA	NA	one-to-one	PCON_01910	CIMG_02808T0	one-to-one	PCON_01910	A1DJP5	NA	NA	NA	one-to-one	PCON_01910	Mycgr3108925	NA	NA	NA	many-to-one	PCON_01910, PCON_11355	P42840	NA	NA	NA	many-to-many	PCON_01910, PCON_11355	P54069, P54069	many-to-one	PCON_01910, PCON_11355	Lacbi2_705012
PCON_01911	no
PCON_01912	yes	NA	NA	NA	NA	NA	NA	NA	NA	NA	NA	NA	NA	NA	NA	NA	NA	NA	NA	one-to-one	PCON_01912	SS1G_01780T0	one-to-one	PCON_01912	CIMG_05051T0	one-to-one	PCON_01912	A1DF70	one-to-one	PCON_01912	Q5AVB6	one-to-one	PCON_01912	Mycgr3109805	one-to-one	PCON_01912	SNOT_12342	NA	NA	NA	NA	NA	NA	NA	NA	NA	many-to-one	PCON_01912, PCON_05257	Lacbi2_481420
PCON_01913	no
PCON_01914	yes	NA	NA	NA	NA	NA	NA	NA	NA	NA	NA	NA	NA	NA	NA	NA	NA	NA	NA	NA	NA	NA	many-to-one	PCON_01914, PCON_05111, PCON_12714, PCON_05275, PCON_03888, PCON_12549, PCON_13144, PCON_07623, PCON_08901, PCON_12716, PCON_07621, PCON_05110, PCON_08900, PCON_02436, PCON_03408, PCON_02164, PCON_02965, PCON_06121, PCON_02021, PCON_01016, PCON_04231, PCON_10857, PCON_12643, PCON_01547, PCON_14151, PCON_04557, PCON_10292, PCON_12653, PCON_06480, PCON_07941, PCON_07835, PCON_07847, PCON_01652, PCO…	CIMG_03866T0	NA	NA	NA	NA	NA	NA	NA	NA	NA	NA	NA	NA	NA	NA	NA	NA	NA	NA	NA	NA	NA	NA	NA	NA
PCON_01915	no
PCON_01916	no
PCON_01917	yes	NA	NA	NA	many-to-one	PCON_01917, PCON_01918, PCON_10911, PCON_01920	G1XMC3	many-to-one	PCON_01917, PCON_01918, PCON_10911, PCON_01920	F7VQA3	NA	NA	NA	many-to-one	PCON_01917, PCON_01918, PCON_10911, PCON_01920	FGSG_00262T0	NA	NA	NA	NA	NA	NA	NA	NA	NA	NA	NA	NA	NA	NA	NA	NA	NA	NA	NA	NA	NA	NA	NA	NA	NA	NA	NA	NA	NA	NA	NA	NA	NA
PCON_01918	yes	NA	NA	NA	many-to-one	PCON_01918, PCON_01917, PCON_10911	G1XMC3	many-to-one	PCON_01918, PCON_01917, PCON_10911	F7VQA3	many-to-one	PCON_01918, PCON_01917, PCON_10911	Q7SF88	many-to-one	PCON_01918, PCON_01917, PCON_10911	FGSG_00262T0	NA	NA	NA	NA	NA	NA	many-to-one	PCON_01918, PCON_01917, PCON_10911	CIMG_08497T0	NA	NA	NA	many-to-one	PCON_01918, PCON_01917, PCON_10911	Q5B248	NA	NA	NA	NA	NA	NA	NA	NA	NA	NA	NA	NA	NA	NA	NA	NA	NA	NA
PCON_01919	yes	NA	NA	NA	many-to-one	PCON_01919, PCON_10911, PCON_01918	G1XMC3	NA	NA	NA	NA	NA	NA	NA	NA	NA	NA	NA	NA	NA	NA	NA	many-to-one	PCON_01919, PCON_10911, PCON_01918	CIMG_08497T0	NA	NA	NA	NA	NA	NA	NA	NA	NA	NA	NA	NA	NA	NA	NA	NA	NA	NA	NA	NA	NA	NA	NA	NA
PCON_01920	no
PCON_01921	no
PCON_01922	yes	many-to-one	PCON_01922, PCON_14172, PCON_02398	D5GM96	many-to-one	PCON_01922, PCON_14172, PCON_02398	G1XJX1	many-to-one	PCON_01922, PCON_14172, PCON_02398	F7W2X5	many-to-one	PCON_01922, PCON_14172, PCON_02398	ATG15	many-to-one	PCON_01922, PCON_14172, PCON_02398	FGSG_02519T0	many-to-one	PCON_01922, PCON_14172, PCON_02398	bgh06362	many-to-many	PCON_01922, PCON_14172, PCON_02398	SS1G_00233T0, SS1G_03160T0	many-to-one	PCON_01922, PCON_14172, PCON_02398	CIMG_04323T0	many-to-one	PCON_01922, PCON_14172, PCON_02398	A1DH10	many-to-one	PCON_01922, PCON_14172, PCON_02398	ATG15	many-to-one	PCON_01922, PCON_14172, PCON_02398	Mycgr3108706	many-to-many	PCON_01922, PCON_14172, PCON_02398	SNOT_02073, SNOT_02954	many-to-one	PCON_01922, PCON_14172, PCON_02398	P25641	many-to-one	PCON_01922, PCON_14172, PCON_02398	YALI0F06358g	many-to-one	PCON_01922, PCON_14172, PCON_02398	O13934	many-to-many	PCON_01922, PCON_14172, PCON_02398	Lacbi2_584013, Lacbi2_455529
PCON_01923	no
PCON_01924	no
PCON_01925	no
PCON_01926	no
PCON_01927	yes	one-to-one	PCON_01927	D5GBG6	one-to-one	PCON_01927	G1X484	one-to-one	PCON_01927	F7W9I1	one-to-one	PCON_01927	Q7RYM0	one-to-many	PCON_01927	FGSG_06959T0, FGSG_02399T0	one-to-one	PCON_01927	bgh05441	one-to-one	PCON_01927	SS1G_08653T0	one-to-one	PCON_01927	CIMG_12815T0	one-to-many	PCON_01927	A1DG71, A1D2X8	one-to-one	PCON_01927	Q5B0W5	one-to-one	PCON_01927	Mycgr372053	one-to-one	PCON_01927	SNOT_12634	one-to-one	PCON_01927	P38991	one-to-one	PCON_01927	YALI0E34375g	one-to-many	PCON_01927	O59790, O59790	one-to-one	PCON_01927	Lacbi2_657771
PCON_01928	yes	one-to-one	PCON_01928	D5GBG7	one-to-one	PCON_01928	G1X483	one-to-one	PCON_01928	F7W9I2	one-to-one	PCON_01928	ATP23	one-to-one	PCON_01928	FGSG_06960T0	one-to-one	PCON_01928	bgh01514	one-to-one	PCON_01928	SS1G_08652T0	one-to-one	PCON_01928	CIMG_00953T0	one-to-one	PCON_01928	A1DG72	one-to-one	PCON_01928	ATP23	one-to-one	PCON_01928	Mycgr372054	one-to-one	PCON_01928	SNOT_12635	one-to-one	PCON_01928	P53722	one-to-one	PCON_01928	YALI0F10769g	one-to-many	PCON_01928	Q1MTR0, Q1MTR0	one-to-one	PCON_01928	Lacbi2_681915
PCON_01929	yes	one-to-one	PCON_01929	D5GBG1	one-to-one	PCON_01929	G1X482	one-to-one	PCON_01929	F7W9I3	one-to-one	PCON_01929	Q7RYM2	one-to-one	PCON_01929	FGSG_06961T0	one-to-one	PCON_01929	bgh00119	one-to-one	PCON_01929	SS1G_08651T0	one-to-one	PCON_01929	CIMG_00954T0	one-to-one	PCON_01929	A1DG73	one-to-one	PCON_01929	Q5B0W3	one-to-one	PCON_01929	Mycgr372515	one-to-one	PCON_01929	SNOT_12636	one-to-many	PCON_01929	P38690, P32264	one-to-one	PCON_01929	YALI0A19206g	one-to-one	PCON_01929	O13810	one-to-one	PCON_01929	Lacbi2_315670
PCON_01930	no
PCON_01931	no
PCON_01932	yes	NA	NA	NA	NA	NA	NA	NA	NA	NA	NA	NA	NA	many-to-one	PCON_01932, PCON_14333	FGSG_11267T0	NA	NA	NA	NA	NA	NA	NA	NA	NA	NA	NA	NA	NA	NA	NA	NA	NA	NA	NA	NA	NA	NA	NA	NA	NA	NA	NA	NA	NA	NA	many-to-one	PCON_01932, PCON_14333	Lacbi2_457994
PCON_01933	no
PCON_01934	yes	one-to-one	PCON_01934	D5GBG0	one-to-one	PCON_01934	G1X481	one-to-one	PCON_01934	F7W7G7	one-to-one	PCON_01934	MRH4	one-to-one	PCON_01934	FGSG_13031T0	one-to-one	PCON_01934	bgh01937	one-to-one	PCON_01934	SS1G_09685T0	one-to-one	PCON_01934	CIMG_12830T0	one-to-one	PCON_01934	A1DGF2	one-to-one	PCON_01934	MRH4	one-to-one	PCON_01934	Mycgr370401	one-to-one	PCON_01934	SNOT_13767	one-to-one	PCON_01934	P53166	one-to-one	PCON_01934	YALI0E34353g	NA	NA	NA	one-to-many	PCON_01934	Lacbi2_590691, Lacbi2_451246
PCON_01935	yes	one-to-one	PCON_01935	D5GBF9	NA	NA	NA	one-to-one	PCON_01935	F7W349	one-to-one	PCON_01935	Q7RXQ6	NA	NA	NA	NA	NA	NA	NA	NA	NA	one-to-one	PCON_01935	CIMG_00847T0	NA	NA	NA	one-to-one	PCON_01935	Q5AZY0	NA	NA	NA	one-to-one	PCON_01935	SNOT_13766	NA	NA	NA	NA	NA	NA	NA	NA	NA	NA	NA	NA
PCON_01936	yes	NA	NA	NA	one-to-one	PCON_01936	G1X4B1	one-to-one	PCON_01936	F7VYG7	one-to-one	PCON_01936	Q7RZP4	one-to-one	PCON_01936	FGSG_05462T0	one-to-one	PCON_01936	bgh06773	NA	NA	NA	one-to-one	PCON_01936	CIMG_00853T1	one-to-one	PCON_01936	A1DGE8	one-to-one	PCON_01936	Q5AZW6	NA	NA	NA	one-to-one	PCON_01936	SNOT_12873	NA	NA	NA	NA	NA	NA	NA	NA	NA	NA	NA	NA
PCON_01937	no
PCON_01938	no
PCON_01939	yes	one-to-one	PCON_01939	D5G8J7	one-to-one	PCON_01939	G1X4A1	one-to-one	PCON_01939	F7VYI1	one-to-one	PCON_01939	Q7RZM7	one-to-one	PCON_01939	FGSG_05465T0	one-to-one	PCON_01939	bgh06295	one-to-one	PCON_01939	SS1G_09680T0	one-to-one	PCON_01939	CIMG_09414T0	one-to-one	PCON_01939	A1DIR8	one-to-one	PCON_01939	Q5AWS0	one-to-one	PCON_01939	Mycgr369939	one-to-one	PCON_01939	SNOT_16412	one-to-one	PCON_01939	Q07896	one-to-one	PCON_01939	YALI0D10505g	one-to-one	PCON_01939	O94288	one-to-one	PCON_01939	Lacbi2_305953
PCON_01940	no
PCON_01941	no
PCON_01942	yes	many-to-one	PCON_01942, PCON_01412	D5GC31	NA	NA	NA	NA	NA	NA	NA	NA	NA	NA	NA	NA	many-to-one	PCON_01942, PCON_01412	bgh01484	NA	NA	NA	NA	NA	NA	NA	NA	NA	one-to-one	PCON_01942	Q5AUZ8	NA	NA	NA	NA	NA	NA	NA	NA	NA	NA	NA	NA	NA	NA	NA	NA	NA	NA
PCON_01943	yes	NA	NA	NA	one-to-one	PCON_01943	G1WXP0	NA	NA	NA	NA	NA	NA	NA	NA	NA	NA	NA	NA	NA	NA	NA	NA	NA	NA	NA	NA	NA	NA	NA	NA	NA	NA	NA	one-to-one	PCON_01943	SNOT_01280	NA	NA	NA	NA	NA	NA	NA	NA	NA	NA	NA	NA
PCON_01944	yes	one-to-one	PCON_01944	D5GPZ0	NA	NA	NA	NA	NA	NA	NA	NA	NA	one-to-one	PCON_01944	FGSG_06706T0	NA	NA	NA	NA	NA	NA	NA	NA	NA	NA	NA	NA	NA	NA	NA	NA	NA	NA	NA	NA	NA	NA	NA	NA	NA	NA	NA	NA	NA	NA	NA	NA	NA
PCON_01945	no
PCON_01946	yes	one-to-one	PCON_01946	D5GPZ1	one-to-one	PCON_01946	G1XGR5	one-to-one	PCON_01946	F7W2S7	one-to-one	PCON_01946	Q7S1T1	one-to-one	PCON_01946	FGSG_02101T0	one-to-one	PCON_01946	bghG004621000001001	NA	NA	NA	one-to-one	PCON_01946	CIMG_04722T0	one-to-one	PCON_01946	A1CZQ1	one-to-one	PCON_01946	Q5ATW3	one-to-one	PCON_01946	Mycgr3107297	one-to-one	PCON_01946	SNOT_00799	NA	NA	NA	NA	NA	NA	NA	NA	NA	NA	NA	NA
PCON_01947	no
PCON_01948	no
PCON_01949	no
PCON_01950	no
PCON_01951	yes	NA	NA	NA	NA	NA	NA	NA	NA	NA	NA	NA	NA	many-to-one	PCON_01951, PCON_04154, PCON_04718, PCON_10918, PCON_04684, PCON_07562, PCON_02110, PCON_02400, PCON_04728, PCON_14355	FGSG_08108T0	NA	NA	NA	NA	NA	NA	NA	NA	NA	NA	NA	NA	NA	NA	NA	NA	NA	NA	NA	NA	NA	NA	NA	NA	NA	NA	NA	NA	NA	NA	NA	NA	NA
PCON_01952	yes	NA	NA	NA	one-to-many	PCON_01952	G1XQY3, G1XT07	NA	NA	NA	NA	NA	NA	NA	NA	NA	NA	NA	NA	NA	NA	NA	NA	NA	NA	NA	NA	NA	NA	NA	NA	NA	NA	NA	one-to-many	PCON_01952	SNOT_11165, SNOT_09552	NA	NA	NA	NA	NA	NA	NA	NA	NA	many-to-one	PCON_01952, PCON_04593	Lacbi2_628782
PCON_01953	no
PCON_01954	no
PCON_01955	yes	one-to-one	PCON_01955	D5GPZ2	one-to-one	PCON_01955	G1XGR6	one-to-one	PCON_01955	F7VXF5	one-to-one	PCON_01955	NUC1	one-to-one	PCON_01955	FGSG_00545T0	one-to-one	PCON_01955	bgh03880	one-to-one	PCON_01955	SS1G_12667T0	one-to-one	PCON_01955	CIMG_04726T0	one-to-one	PCON_01955	A1CZP7	one-to-one	PCON_01955	Q5ATV9	one-to-one	PCON_01955	Mycgr3107401	one-to-one	PCON_01955	SNOT_00287	NA	NA	NA	one-to-one	PCON_01955	YALI0F05126g	NA	NA	NA	NA	NA	NA
PCON_01956	yes	one-to-one	PCON_01956	D5G5I3	one-to-one	PCON_01956	G1WZQ6	one-to-one	PCON_01956	F7VZY3	one-to-one	PCON_01956	Q7SAJ7	one-to-many	PCON_01956	FGSG_04260T0, FGSG_03648T0	one-to-one	PCON_01956	bghG000245000001001	one-to-one	PCON_01956	SS1G_13805T0	one-to-one	PCON_01956	CIMG_00647T0	one-to-one	PCON_01956	A1DE67	one-to-many	PCON_01956	Q5BFR2, Q5BH01	one-to-one	PCON_01956	Mycgr387434	one-to-one	PCON_01956	SNOT_08835	one-to-one	PCON_01956	Q05016	one-to-one	PCON_01956	YALI0C07414g	one-to-one	PCON_01956	Q9P7B4	one-to-one	PCON_01956	Lacbi2_626222
PCON_01957	no
PCON_01958	no
PCON_01959	yes	many-to-one	PCON_01959, PCON_02009	D5G9M5	NA	NA	NA	many-to-one	PCON_01959, PCON_02009	F7VVW5	many-to-one	PCON_01959, PCON_02009	Q96W73	many-to-one	PCON_01959, PCON_02009	FGSG_10766T0	NA	NA	NA	many-to-one	PCON_01959, PCON_02009	SS1G_07976T0	many-to-one	PCON_01959, PCON_02009	CIMG_01762T0	NA	NA	NA	NA	NA	NA	NA	NA	NA	many-to-one	PCON_01959, PCON_02009	SNOT_03039	NA	NA	NA	NA	NA	NA	NA	NA	NA	NA	NA	NA
PCON_01960	no
PCON_01961	no
PCON_01962	yes	one-to-one	PCON_01962	D5G540	one-to-one	PCON_01962	G1X2R8	one-to-one	PCON_01962	F7VVD0	one-to-one	PCON_01962	A7UWA2	one-to-one	PCON_01962	FGSG_06361T0	one-to-one	PCON_01962	bgh02722	one-to-one	PCON_01962	SS1G_10967T0	one-to-one	PCON_01962	CIMG_02109T0	one-to-one	PCON_01962	A1D8F4	one-to-one	PCON_01962	Q5B7M6	one-to-one	PCON_01962	Mycgr376921	one-to-one	PCON_01962	SNOT_12102	one-to-one	PCON_01962	P39685	one-to-one	PCON_01962	YALI0D26752g	one-to-one	PCON_01962	O94385	one-to-one	PCON_01962	Lacbi2_301143
PCON_01963	no
PCON_01964	yes	one-to-one	PCON_01964	D5G542	one-to-one	PCON_01964	G1X2P4	one-to-one	PCON_01964	F7WAR2	one-to-one	PCON_01964	Q7RVS7	one-to-one	PCON_01964	FGSG_10805T0	one-to-one	PCON_01964	bgh03668	one-to-one	PCON_01964	SS1G_11173T0	one-to-one	PCON_01964	CIMG_00501T0	one-to-one	PCON_01964	A1D8A7	one-to-one	PCON_01964	Q5B9M0	one-to-one	PCON_01964	Mycgr3100608	one-to-one	PCON_01964	SNOT_02749	one-to-many	PCON_01964	P15731, P15732	one-to-one	PCON_01964	YALI0D15312g	one-to-one	PCON_01964	P46595	one-to-one	PCON_01964	Lacbi2_473733
PCON_01965	yes	one-to-one	PCON_01965	D5GJJ5	one-to-one	PCON_01965	G1X2R4	one-to-one	PCON_01965	F7VV86	one-to-one	PCON_01965	MET7	one-to-one	PCON_01965	FGSG_09855T0	one-to-one	PCON_01965	bgh00156	one-to-one	PCON_01965	SS1G_11000T0	one-to-one	PCON_01965	CIMG_02107T0	one-to-one	PCON_01965	A1D8F6	one-to-one	PCON_01965	Q5B7M4	one-to-one	PCON_01965	Mycgr387913	one-to-one	PCON_01965	SNOT_15756	one-to-many	PCON_01965	Q12198, P47164, Q04533	one-to-one	PCON_01965	YALI0D17402g	one-to-one	PCON_01965	O74314	one-to-one	PCON_01965	Lacbi2_598614
PCON_01966	yes	one-to-one	PCON_01966	D5GP17	NA	NA	NA	one-to-one	PCON_01966	F7WAD0	one-to-one	PCON_01966	Q7S1X8	one-to-one	PCON_01966	FGSG_06340T0	one-to-one	PCON_01966	bgh03704	one-to-one	PCON_01966	SS1G_10999T0	one-to-one	PCON_01966	CIMG_02108T0	one-to-one	PCON_01966	A1D8F5	one-to-one	PCON_01966	Q5B7M5	one-to-one	PCON_01966	Mycgr320337	one-to-one	PCON_01966	SNOT_15750	one-to-one	PCON_01966	P53254	one-to-one	PCON_01966	YALI0E31625g	one-to-one	PCON_01966	O94676	one-to-many	PCON_01966	Lacbi2_592664, Lacbi2_592725
PCON_01967	yes	one-to-one	PCON_01967	D5G549	one-to-one	PCON_01967	G1X676	one-to-one	PCON_01967	F7VVW7	one-to-one	PCON_01967	Q7S5B5	one-to-one	PCON_01967	FGSG_06047T0	one-to-one	PCON_01967	bgh04535	one-to-one	PCON_01967	SS1G_11262T0	one-to-one	PCON_01967	CIMG_01900T0	one-to-one	PCON_01967	A1D7A7	one-to-one	PCON_01967	Q5B8Q9	one-to-one	PCON_01967	Mycgr343141	one-to-one	PCON_01967	SNOT_03092	one-to-one	PCON_01967	P40963	one-to-one	PCON_01967	YALI0D26598g	NA	NA	NA	one-to-one	PCON_01967	Lacbi2_250259
PCON_01968	yes	one-to-one	PCON_01968	D5G547	one-to-one	PCON_01968	G1X2P9	one-to-one	PCON_01968	F7VVT8	one-to-one	PCON_01968	Q7S4H2	one-to-one	PCON_01968	FGSG_10764T0	one-to-one	PCON_01968	bghG007190000001001	one-to-one	PCON_01968	SS1G_11266T0	one-to-one	PCON_01968	CIMG_00486T0	one-to-one	PCON_01968	A1D8A0	NA	NA	NA	one-to-one	PCON_01968	Mycgr373067	one-to-one	PCON_01968	SNOT_15929	NA	NA	NA	NA	NA	NA	NA	NA	NA	NA	NA	NA
PCON_01969	yes	one-to-one	PCON_01969	D5G9M6	one-to-one	PCON_01969	G1XIQ1	one-to-one	PCON_01969	F7VVB1	one-to-one	PCON_01969	Q7S4N2	one-to-one	PCON_01969	FGSG_09839T0	one-to-one	PCON_01969	bgh01214	one-to-one	PCON_01969	SS1G_11002T0	one-to-one	PCON_01969	CIMG_01765T0	one-to-one	PCON_01969	A1DNV6	one-to-one	PCON_01969	Q5B6U2	one-to-one	PCON_01969	Mycgr343109	one-to-one	PCON_01969	SNOT_03056	one-to-one	PCON_01969	Q05779	one-to-one	PCON_01969	YALI0F27313g	one-to-one	PCON_01969	O13850	one-to-one	PCON_01969	Lacbi2_482715
PCON_01970	no
PCON_01971	no
PCON_01972	no
PCON_01973	yes	many-to-one	PCON_01973, PCON_08624, PCON_13161, PCON_09530, PCON_09529, PCON_11541, PCON_09502	D5G536	NA	NA	NA	NA	NA	NA	NA	NA	NA	NA	NA	NA	NA	NA	NA	NA	NA	NA	many-to-one	PCON_01973, PCON_08624, PCON_13161, PCON_09530, PCON_09529, PCON_11541, PCON_09502	CIMG_12761T0	many-to-many	PCON_01973, PCON_08624, PCON_13161, PCON_09530, PCON_09529, PCON_11541, PCON_09502	A1DNX0, A1D127	many-to-one	PCON_01973, PCON_08624, PCON_13161, PCON_09530, PCON_09529, PCON_11541, PCON_09502	Q5B6V5	many-to-one	PCON_01973, PCON_08624, PCON_13161, PCON_09530, PCON_09529, PCON_11541, PCON_09502	Mycgr363646	many-to-one	PCON_01973, PCON_08624, PCON_13161, PCON_09530, PCON_09529, PCON_11541, PCON_09502	SNOT_12108	NA	NA	NA	NA	NA	NA	many-to-one	PCON_01973, PCON_08624, PCON_13161, PCON_09530, PCON_09529, PCON_11541, PCON_09502, PCON_01752	P50519	NA	NA	NA
PCON_01974	yes	one-to-one	PCON_01974	D5GD37	one-to-one	PCON_01974	G1XIQ8	one-to-one	PCON_01974	F7WAR7	one-to-one	PCON_01974	Q7S587	one-to-one	PCON_01974	FGSG_12866T0	one-to-one	PCON_01974	bgh02180	one-to-one	PCON_01974	SS1G_11019T0	one-to-one	PCON_01974	CIMG_01783T0	one-to-one	PCON_01974	A1DNV2	NA	NA	NA	one-to-one	PCON_01974	Mycgr376625	one-to-one	PCON_01974	SNOT_12120	one-to-one	PCON_01974	Q01476	one-to-one	PCON_01974	YALI0D03531g	one-to-one	PCON_01974	Q9P3U0	one-to-one	PCON_01974	Lacbi2_301320
PCON_01975	yes	one-to-one	PCON_01975	D5GEZ4	one-to-one	PCON_01975	G1XIR0	one-to-one	PCON_01975	F7WAR6	one-to-one	PCON_01975	NUJM	one-to-one	PCON_01975	FGSG_06337T0	one-to-one	PCON_01975	bgh01128	one-to-one	PCON_01975	SS1G_11018T0	one-to-one	PCON_01975	CIMG_01782T0	one-to-one	PCON_01975	A1DNV3	one-to-one	PCON_01975	Q5B1B0	one-to-one	PCON_01975	Mycgr3106188	one-to-one	PCON_01975	SNOT_12121	NA	NA	NA	one-to-one	PCON_01975	YALI0E11891g	NA	NA	NA	one-to-one	PCON_01975	Lacbi2_641962
PCON_01976	yes	NA	NA	NA	one-to-one	PCON_01976	G1XIR1	one-to-one	PCON_01976	F7VVX1	one-to-one	PCON_01976	Q7S5B0	NA	NA	NA	NA	NA	NA	NA	NA	NA	one-to-one	PCON_01976	CIMG_07649T0	one-to-one	PCON_01976	A1D7F9	one-to-one	PCON_01976	Q5B8V8	one-to-one	PCON_01976	Mycgr349613	one-to-one	PCON_01976	SNOT_12122	NA	NA	NA	one-to-one	PCON_01976	YALI0F14751g	one-to-one	PCON_01976	Q9P3T8	one-to-one	PCON_01976	Lacbi2_572976
PCON_01977	yes	one-to-one	PCON_01977	D5GLV2	one-to-one	PCON_01977	G1X651	one-to-one	PCON_01977	F7VKC0	one-to-one	PCON_01977	TIM14	one-to-one	PCON_01977	FGSG_06723T0	one-to-one	PCON_01977	bgh02179	one-to-one	PCON_01977	SS1G_07187T0	one-to-one	PCON_01977	CIMG_01979T0	one-to-one	PCON_01977	A1CYX2	one-to-one	PCON_01977	TIM14	one-to-one	PCON_01977	Mycgr342338	one-to-one	PCON_01977	SNOT_14642	one-to-one	PCON_01977	P42834	one-to-one	PCON_01977	YALI0C18733g	one-to-one	PCON_01977	Q9UT37	one-to-one	PCON_01977	Lacbi2_584163
PCON_01978	yes	one-to-one	PCON_01978	D5GLV1	one-to-one	PCON_01978	G1X649	one-to-one	PCON_01978	F7W7P9	one-to-one	PCON_01978	Q7S8U9	one-to-one	PCON_01978	FGSG_06724T0	one-to-one	PCON_01978	bgh06464	NA	NA	NA	one-to-one	PCON_01978	CIMG_01978T0	NA	NA	NA	one-to-one	PCON_01978	Q5B4H0	one-to-one	PCON_01978	Mycgr328602	one-to-one	PCON_01978	SNOT_14641	one-to-one	PCON_01978	Q07915	one-to-one	PCON_01978	YALI0B09779g	NA	NA	NA	one-to-one	PCON_01978	Lacbi2_656493
PCON_01979	no
PCON_01980	yes	one-to-one	PCON_01980	D5G9M2	one-to-one	PCON_01980	G1XIS0	one-to-one	PCON_01980	F7W487	one-to-one	PCON_01980	Q7RWK7	one-to-one	PCON_01980	FGSG_07873T0	one-to-one	PCON_01980	bghG001615000001001	one-to-one	PCON_01980	SS1G_11836T0	one-to-one	PCON_01980	CIMG_01786T0	one-to-one	PCON_01980	A1CVX8	one-to-one	PCON_01980	Q5B1B2	one-to-one	PCON_01980	Mycgr349968	one-to-one	PCON_01980	SNOT_15721	one-to-one	PCON_01980	P38356	one-to-one	PCON_01980	YALI0F26301g	one-to-one	PCON_01980	Q9P3T9	one-to-one	PCON_01980	Lacbi2_525619
PCON_01981	yes	one-to-one	PCON_01981	D5G9M3	one-to-one	PCON_01981	G1XIS1	one-to-one	PCON_01981	F7W488	one-to-one	PCON_01981	Q7RWK6	one-to-one	PCON_01981	FGSG_07872T0	NA	NA	NA	one-to-one	PCON_01981	SS1G_11021T0	one-to-one	PCON_01981	CIMG_02089T0	one-to-one	PCON_01981	A1D8G5	one-to-one	PCON_01981	Q5B7L6	one-to-one	PCON_01981	Mycgr376721	one-to-one	PCON_01981	SNOT_15751	NA	NA	NA	NA	NA	NA	one-to-one	PCON_01981	Q9URZ1	one-to-one	PCON_01981	Lacbi2_658083
PCON_01982	yes	one-to-one	PCON_01982	D5G6M6	one-to-one	PCON_01982	G1XBK5	one-to-one	PCON_01982	F7VKJ8	one-to-one	PCON_01982	Q7SGF7	one-to-one	PCON_01982	FGSG_05600T0	one-to-one	PCON_01982	bgh02128	one-to-one	PCON_01982	SS1G_07739T0	one-to-one	PCON_01982	CIMG_04311T0	one-to-one	PCON_01982	A1DBE0	one-to-one	PCON_01982	Q5BD55	one-to-one	PCON_01982	Mycgr327949	one-to-one	PCON_01982	SNOT_15209	one-to-one	PCON_01982	Q04969	one-to-one	PCON_01982	YALI0A19492g	one-to-one	PCON_01982	Q9UTQ9	one-to-one	PCON_01982	Lacbi2_647985
PCON_01983	yes	one-to-one	PCON_01983	D5GLL9	one-to-one	PCON_01983	G1X2Q8	one-to-one	PCON_01983	F7W485	one-to-one	PCON_01983	Q7RWK9	one-to-one	PCON_01983	FGSG_07875T0	one-to-one	PCON_01983	bgh00538	one-to-one	PCON_01983	SS1G_11834T0	one-to-one	PCON_01983	CIMG_02101T0	one-to-one	PCON_01983	A1D8G2	one-to-one	PCON_01983	Q5B7L9	one-to-one	PCON_01983	Mycgr3101589	one-to-one	PCON_01983	SNOT_12136	one-to-one	PCON_01983	P38152	one-to-one	PCON_01983	YALI0F26323g	one-to-one	PCON_01983	O13844	one-to-one	PCON_01983	Lacbi2_293855
PCON_01984	no
PCON_01985	yes	one-to-one	PCON_01985	D5G5M5	one-to-many	PCON_01985	G1X504, G1X1Y9	one-to-many	PCON_01985	F7VLR8, F7W5J1	one-to-many	PCON_01985	Q7S5L3, Q7SE11	one-to-many	PCON_01985	FGSG_12379T0, FGSG_12341T0, FGSG_00613T0, FGSG_03799T0	NA	NA	NA	one-to-one	PCON_01985	SS1G_04514T0	one-to-many	PCON_01985	CIMG_03051T0, CIMG_07525T0	one-to-one	PCON_01985	A1DC94	one-to-one	PCON_01985	Q5B1A2	one-to-one	PCON_01985	Mycgr386730	one-to-one	PCON_01985	SNOT_03538	one-to-many	PCON_01985	P06775, P41815, P25376, P38967, P19145, P38084, P38085, Q08986, P48813, Q12372	one-to-many	PCON_01985	YALI0B19800g, YALI0F19866g, YALI0C17237g, YALI0B19492g, YALI0E10219g, YALI0B16522g, YALI0C09889g	NA	NA	NA	NA	NA	NA
PCON_01986	no
PCON_01987	no
PCON_01988	yes	NA	NA	NA	one-to-one	PCON_01988	G1XSW4	one-to-one	PCON_01988	F7VVT3	one-to-one	PCON_01988	COX23	NA	NA	NA	one-to-one	PCON_01988	bgh04666	one-to-one	PCON_01988	SS1G_04285T0	one-to-one	PCON_01988	CIMG_09538T0	NA	NA	NA	one-to-one	PCON_01988	COX23	NA	NA	NA	one-to-one	PCON_01988	SNOT_03913	one-to-one	PCON_01988	P38824	one-to-one	PCON_01988	YALI0B10274g	NA	NA	NA	one-to-one	PCON_01988	Lacbi2_675373
PCON_01989	no
PCON_01990	no
PCON_01991	yes	one-to-one	PCON_01991	D5GEC4	one-to-one	PCON_01991	G1XJ45	one-to-one	PCON_01991	F7W810	one-to-one	PCON_01991	Q7RW89	one-to-one	PCON_01991	FGSG_05164T0	one-to-one	PCON_01991	bgh06179	one-to-one	PCON_01991	SS1G_00445T0	one-to-one	PCON_01991	CIMG_03099T0	one-to-one	PCON_01991	A1D1H7	one-to-one	PCON_01991	Q5BEW2	one-to-one	PCON_01991	Mycgr369093	one-to-one	PCON_01991	SNOT_02392	one-to-one	PCON_01991	Q03529	one-to-one	PCON_01991	YALI0F12749g	one-to-one	PCON_01991	O13846	one-to-one	PCON_01991	Lacbi2_248952
PCON_01992	no
PCON_01993	yes	one-to-one	PCON_01993	D5GEC3	one-to-one	PCON_01993	G1XJ71	one-to-one	PCON_01993	F7W9Z0	one-to-one	PCON_01993	Q7RY10	one-to-one	PCON_01993	FGSG_10822T0	one-to-one	PCON_01993	bgh00479	one-to-one	PCON_01993	SS1G_10055T0	one-to-one	PCON_01993	CIMG_03221T0	one-to-one	PCON_01993	A1D1P4	one-to-one	PCON_01993	Q5BF18	NA	NA	NA	one-to-one	PCON_01993	SNOT_02023	one-to-one	PCON_01993	P53900	one-to-one	PCON_01993	YALI0A01738g	NA	NA	NA	one-to-one	PCON_01993	Lacbi2_636419
PCON_01994	yes	one-to-one	PCON_01994	D5G5B0	NA	NA	NA	NA	NA	NA	NA	NA	NA	one-to-many	PCON_01994	FGSG_00920T0, FGSG_00138T0, FGSG_00066T0, FGSG_03656T0	NA	NA	NA	one-to-one	PCON_01994	SS1G_08386T0	NA	NA	NA	one-to-one	PCON_01994	A1DFB0	one-to-many	PCON_01994	Q5ARU2, Q5BB55, Q5BAC4, Q5BAN4	one-to-many	PCON_01994	Mycgr369901, Mycgr373708	one-to-many	PCON_01994	SNOT_15330, SNOT_01509	NA	NA	NA	NA	NA	NA	NA	NA	NA	one-to-many	PCON_01994	Lacbi2_333595, Lacbi2_646957, Lacbi2_297113
PCON_01995	yes	one-to-one	PCON_01995	D5G7W1	one-to-one	PCON_01995	G1X793	one-to-one	PCON_01995	F7VKJ3	one-to-one	PCON_01995	Q7SGG3	one-to-one	PCON_01995	FGSG_05610T0	one-to-one	PCON_01995	bgh03523	one-to-one	PCON_01995	SS1G_04384T0	one-to-one	PCON_01995	CIMG_05754T0	one-to-one	PCON_01995	A1DEE7	one-to-one	PCON_01995	Q5BAU8	one-to-one	PCON_01995	Mycgr374146	one-to-one	PCON_01995	SNOT_03351	one-to-one	PCON_01995	P21801	one-to-one	PCON_01995	YALI0D23397g	one-to-one	PCON_01995	P21911	one-to-one	PCON_01995	Lacbi2_646593
PCON_01996	yes	NA	NA	NA	NA	NA	NA	many-to-one	PCON_01996, PCON_01241	F7VRX4	many-to-one	PCON_01996, PCON_01241	Q7SAR4	many-to-one	PCON_01996, PCON_01241	FGSG_06208T0	many-to-one	PCON_01996, PCON_01241	bgh04794	many-to-one	PCON_01996, PCON_01241	SS1G_08493T0	NA	NA	NA	many-to-one	PCON_01996, PCON_01241	A1DI03	many-to-one	PCON_01996, PCON_01241	Q5BAP2	NA	NA	NA	many-to-one	PCON_01996, PCON_01241	SNOT_08732	NA	NA	NA	NA	NA	NA	NA	NA	NA	NA	NA	NA
PCON_01997	yes	one-to-one	PCON_01997	D5G5A9	one-to-one	PCON_01997	G1XJ34	one-to-one	PCON_01997	F7W811	one-to-one	PCON_01997	Q7RVN7	one-to-one	PCON_01997	FGSG_05165T0	one-to-one	PCON_01997	bgh00017	one-to-one	PCON_01997	SS1G_00444T0	one-to-one	PCON_01997	CIMG_03100T0	one-to-one	PCON_01997	A1D1H8	one-to-one	PCON_01997	Q5BEW3	one-to-one	PCON_01997	Mycgr336576	one-to-one	PCON_01997	SNOT_02393	NA	NA	NA	one-to-one	PCON_01997	YALI0E23628g	one-to-one	PCON_01997	O13845	one-to-one	PCON_01997	Lacbi2_181470
PCON_01998	yes	one-to-one	PCON_01998	D5GAZ5	one-to-one	PCON_01998	G1XMP1	one-to-one	PCON_01998	F7VSA7	one-to-one	PCON_01998	Q7S2Y6	one-to-one	PCON_01998	FGSG_05389T0	one-to-one	PCON_01998	bgh05059	one-to-one	PCON_01998	SS1G_12538T0	one-to-many	PCON_01998	CIMG_03182T0, CIMG_03210T0	one-to-one	PCON_01998	A1D1N5	one-to-one	PCON_01998	Q5BF06	one-to-one	PCON_01998	Mycgr3101366	one-to-one	PCON_01998	SNOT_01964	one-to-one	PCON_01998	P29468	one-to-one	PCON_01998	YALI0F28039g	one-to-one	PCON_01998	Q10295	one-to-one	PCON_01998	Lacbi2_311442
PCON_01999	no
PCON_02000	yes	one-to-one	PCON_02000	D5GPF4	one-to-one	PCON_02000	G1WZU7	one-to-one	PCON_02000	F7VQ06	one-to-one	PCON_02000	Q8X0A9	one-to-one	PCON_02000	FGSG_13956T0	one-to-one	PCON_02000	bgh00180	one-to-one	PCON_02000	SS1G_14081T0	one-to-one	PCON_02000	CIMG_10295T0	NA	NA	NA	one-to-one	PCON_02000	Q5BDV9	one-to-one	PCON_02000	Mycgr366919	NA	NA	NA	NA	NA	NA	NA	NA	NA	NA	NA	NA	one-to-one	PCON_02000	Lacbi2_642696
PCON_02001	yes	NA	NA	NA	NA	NA	NA	NA	NA	NA	NA	NA	NA	NA	NA	NA	NA	NA	NA	NA	NA	NA	NA	NA	NA	NA	NA	NA	many-to-many	PCON_02001, PCON_08450, PCON_09173, PCON_13576, PCON_07868, PCON_06710, PCON_09193, PCON_02102, PCON_11694, PCON_11600, PCON_11651, PCON_02505, PCON_14090, PCON_13044, PCON_12482, PCON_13686, PCON_08751	Q5ARS7, Q5B2R2, Q5B9I3	NA	NA	NA	many-to-one	PCON_02001, PCON_08450, PCON_09173, PCON_13576, PCON_07868, PCON_06710, PCON_09193, PCON_02102, PCON_11694, PCON_11600, PCON_11651, PCON_02505, PCON_14090, PCON_13044, PCON_12482, PCON_13686, PCON_08751	SNOT_14870	NA	NA	NA	NA	NA	NA	NA	NA	NA	many-to-many	PCON_02001, PCON_08450, PCON_09173, PCON_13576, PCON_07868, PCON_06710, PCON_09193, PCON_02102, PCON_11694, PCON_11600, PCON_11651, PCON_02505, PCON_14090, PCON_13044, PCON_12482, PCON_13686, PCON_08751, PCON_13482, PCON_01691	Lacbi2_453784, Lacbi2_519694, Lacbi2_435732, Lacbi2_452110, Lacbi2_437777, Lacbi2_446955, Lacbi2_435843, Lacbi2_571478, Lacbi2_452178, Lacbi2_435731, Lacbi2_581813, Lacbi2_435866, Lacbi2_585385, Lacbi2_446941, Lacbi2_615577, Lacbi2_452166, Lacbi2_435738, Lacbi2_452181, Lacbi2_446964, Lacbi2_452188, Lacbi2_452212, Lacbi2_589926, Lacbi2_435840, Lacbi2_676017, Lacbi2_527310, Lacbi2_586910, Lacbi2_43…
PCON_02002	yes	one-to-one	PCON_02002	D5GE32	one-to-one	PCON_02002	G1WY45	one-to-one	PCON_02002	F7W3C7	one-to-one	PCON_02002	Q7S3D2	one-to-one	PCON_02002	FGSG_01399T0	one-to-one	PCON_02002	bgh05569	one-to-one	PCON_02002	SS1G_13123T0	one-to-one	PCON_02002	CIMG_08016T0	one-to-one	PCON_02002	A1DMD1	one-to-one	PCON_02002	Q5B2N4	one-to-one	PCON_02002	Mycgr371753	one-to-one	PCON_02002	SNOT_00716	NA	NA	NA	one-to-one	PCON_02002	YALI0D27346g	one-to-many	PCON_02002	O13282, O43071	one-to-one	PCON_02002	Lacbi2_625107
PCON_02003	yes	one-to-one	PCON_02003	D5G5M9	one-to-one	PCON_02003	G1X8V5	NA	NA	NA	NA	NA	NA	NA	NA	NA	NA	NA	NA	NA	NA	NA	one-to-one	PCON_02003	CIMG_09533T0	one-to-one	PCON_02003	A1CXN7	one-to-one	PCON_02003	Q5B4T3	one-to-one	PCON_02003	Mycgr373800	one-to-one	PCON_02003	SNOT_03825	NA	NA	NA	NA	NA	NA	NA	NA	NA	NA	NA	NA
PCON_02004	yes	NA	NA	NA	one-to-one	PCON_02004	G1XRM5	NA	NA	NA	NA	NA	NA	NA	NA	NA	NA	NA	NA	NA	NA	NA	many-to-one	PCON_02004, PCON_02642, PCON_02643	CIMG_12579T0	NA	NA	NA	NA	NA	NA	NA	NA	NA	NA	NA	NA	NA	NA	NA	NA	NA	NA	NA	NA	NA	NA	NA	NA
PCON_02005	no
PCON_02006	no
PCON_02007	yes	many-to-one	PCON_02007, PCON_06923	D5G5B9	many-to-one	PCON_02007, PCON_06923	G1X0R3	many-to-one	PCON_02007, PCON_06923	F7W2C7	many-to-one	PCON_02007, PCON_06923	Q7S8B5	many-to-one	PCON_02007, PCON_06923	FGSG_09818T0	many-to-one	PCON_02007, PCON_06923	bgh05209	many-to-one	PCON_02007, PCON_06923	SS1G_08491T0	many-to-one	PCON_02007, PCON_06923	CIMG_09814T0	many-to-one	PCON_02007, PCON_06923	A1DNK0	many-to-one	PCON_02007, PCON_06923	Q5BG28	many-to-one	PCON_02007, PCON_06923	Mycgr311076	many-to-one	PCON_02007, PCON_06923	SNOT_08510	many-to-one	PCON_02007, PCON_06923	Q08960	many-to-one	PCON_02007, PCON_06923	YALI0E31779g	many-to-one	PCON_02007, PCON_06923	O59761	NA	NA	NA
PCON_02008	yes	many-to-one	PCON_02008, PCON_08919	D5GPI0	many-to-one	PCON_02008, PCON_08919	G1XEW6	many-to-one	PCON_02008, PCON_08919	F7VTC9	many-to-one	PCON_02008, PCON_08919	Q7SHS6	many-to-one	PCON_02008, PCON_08919	FGSG_00505T0	NA	NA	NA	NA	NA	NA	many-to-one	PCON_02008, PCON_08919	CIMG_01031T0	many-to-one	PCON_02008, PCON_08919	A1DGL2	many-to-one	PCON_02008, PCON_08919	Q5B050	many-to-one	PCON_02008, PCON_08919	Mycgr3105015	many-to-one	PCON_02008, PCON_08919	SNOT_09607	many-to-one	PCON_02008, PCON_08919	P53600	many-to-one	PCON_02008, PCON_08919	YALI0F13255g	many-to-one	PCON_02008, PCON_08919	O74891	many-to-one	PCON_02008, PCON_08919	Lacbi2_241431
PCON_02009	yes	many-to-one	PCON_02009, PCON_01959	D5G9M5	NA	NA	NA	many-to-one	PCON_02009, PCON_01959	F7VVW5	many-to-one	PCON_02009, PCON_01959	Q96W73	many-to-one	PCON_02009, PCON_01959	FGSG_10766T0	NA	NA	NA	many-to-one	PCON_02009, PCON_01959	SS1G_07976T0	many-to-one	PCON_02009, PCON_01959	CIMG_01762T0	NA	NA	NA	NA	NA	NA	NA	NA	NA	many-to-one	PCON_02009, PCON_01959	SNOT_03039	NA	NA	NA	NA	NA	NA	NA	NA	NA	NA	NA	NA
PCON_02010	no
PCON_02011	no
PCON_02012	yes	many-to-one	PCON_02012, PCON_04878	D5GCF2	many-to-one	PCON_02012, PCON_04878	G1XK09	many-to-one	PCON_02012, PCON_04878	F7VRM3	many-to-one	PCON_02012, PCON_04878	Q7S8K5	many-to-one	PCON_02012, PCON_04878	FGSG_09794T0	many-to-one	PCON_02012, PCON_04878	bgh06588	many-to-one	PCON_02012, PCON_04878	SS1G_09835T0	many-to-one	PCON_02012, PCON_04878	CIMG_06855T0	many-to-one	PCON_02012, PCON_04878	A1D2F6	NA	NA	NA	many-to-one	PCON_02012, PCON_04878	Mycgr3101448	many-to-one	PCON_02012, PCON_04878	SNOT_13269	NA	NA	NA	NA	NA	NA	NA	NA	NA	NA	NA	NA
PCON_02013	no
PCON_02014	no
PCON_02015	no
PCON_02016	no
PCON_02017	no
PCON_02018	no
PCON_02019	yes	NA	NA	NA	NA	NA	NA	NA	NA	NA	NA	NA	NA	NA	NA	NA	NA	NA	NA	NA	NA	NA	NA	NA	NA	NA	NA	NA	one-to-one	PCON_02019	Q5AX90	NA	NA	NA	NA	NA	NA	NA	NA	NA	NA	NA	NA	NA	NA	NA	NA	NA	NA
PCON_02020	no
PCON_02021	yes	many-to-one	PCON_02021, PCON_02885, PCON_12663, PCON_09506, PCON_14362, PCON_13697, PCON_03787, PCON_14359, PCON_08816, PCON_14360, PCON_08817, PCON_04231, PCON_04557, PCON_10292, PCON_01813, PCON_05111, PCON_07847, PCON_12549, PCON_01016, PCON_12643, PCON_14151, PCON_12716, PCON_02436, PCON_03888, PCON_08900, PCON_05110, PCON_09500, PCON_02965, PCON_10857, PCON_13144, PCON_02164, PCON_02437, PCON_12653, PCO…	D5GL86	NA	NA	NA	NA	NA	NA	NA	NA	NA	NA	NA	NA	NA	NA	NA	NA	NA	NA	NA	NA	NA	NA	NA	NA	NA	NA	NA	NA	NA	NA	NA	NA	NA	NA	NA	NA	NA	NA	NA	NA	NA	NA	NA	NA	NA
PCON_02022	no
PCON_02023	no
PCON_02024	yes	NA	NA	NA	NA	NA	NA	NA	NA	NA	NA	NA	NA	one-to-one	PCON_02024	FGSG_04660T0	NA	NA	NA	NA	NA	NA	NA	NA	NA	NA	NA	NA	NA	NA	NA	NA	NA	NA	one-to-one	PCON_02024	SNOT_11871	NA	NA	NA	NA	NA	NA	NA	NA	NA	NA	NA	NA
PCON_02025	yes	one-to-one	PCON_02025	D5G8X6	one-to-one	PCON_02025	G1XC40	one-to-one	PCON_02025	F7VQE9	one-to-one	PCON_02025	Q7SI40	one-to-one	PCON_02025	FGSG_09412T0	NA	NA	NA	one-to-many	PCON_02025	SS1G_03262T0, SS1G_08006T0	one-to-many	PCON_02025	CIMG_08747T0, CIMG_05962T0	one-to-one	PCON_02025	A1DF10	one-to-one	PCON_02025	Q5AVG6	NA	NA	NA	NA	NA	NA	NA	NA	NA	one-to-one	PCON_02025	YALI0F21362g	NA	NA	NA	one-to-one	PCON_02025	Lacbi2_695825
PCON_02026	no
PCON_02027	no
PCON_02028	no
PCON_02029	no
PCON_02030	yes	many-to-one	PCON_02030, PCON_09913	D5GJY7	NA	NA	NA	NA	NA	NA	NA	NA	NA	NA	NA	NA	NA	NA	NA	NA	NA	NA	NA	NA	NA	NA	NA	NA	NA	NA	NA	many-to-one	PCON_02030, PCON_09913	Mycgr370560	NA	NA	NA	NA	NA	NA	NA	NA	NA	NA	NA	NA	NA	NA	NA
PCON_02031	no
PCON_02032	no
PCON_02033	no
PCON_02034	yes	NA	NA	NA	NA	NA	NA	NA	NA	NA	NA	NA	NA	NA	NA	NA	NA	NA	NA	many-to-one	PCON_02034, PCON_13093	SS1G_01177T0	NA	NA	NA	many-to-one	PCON_02034, PCON_13093	A1D106	many-to-one	PCON_02034, PCON_13093	Q5AT17	NA	NA	NA	NA	NA	NA	NA	NA	NA	NA	NA	NA	NA	NA	NA	many-to-many	PCON_02034, PCON_13093	Lacbi2_472682, Lacbi2_531373, Lacbi2_519612, Lacbi2_533018, Lacbi2_437762
PCON_02035	yes	NA	NA	NA	many-to-one	PCON_02035, PCON_06616, PCON_13711, PCON_13735, PCON_13713, PCON_07412	G1X6P6	NA	NA	NA	NA	NA	NA	many-to-one	PCON_02035, PCON_06616, PCON_13711, PCON_13735, PCON_13713, PCON_07412	FGSG_11174T0	NA	NA	NA	NA	NA	NA	NA	NA	NA	NA	NA	NA	many-to-one	PCON_02035, PCON_06616, PCON_13711, PCON_13735, PCON_13713, PCON_07412	Q5B228	NA	NA	NA	many-to-many	PCON_02035, PCON_06616, PCON_13711, PCON_13735, PCON_13713, PCON_07412	SNOT_10094, SNOT_15349	NA	NA	NA	NA	NA	NA	NA	NA	NA	NA	NA	NA
PCON_02036	yes	NA	NA	NA	NA	NA	NA	NA	NA	NA	NA	NA	NA	NA	NA	NA	NA	NA	NA	NA	NA	NA	NA	NA	NA	NA	NA	NA	NA	NA	NA	NA	NA	NA	NA	NA	NA	NA	NA	NA	NA	NA	NA	NA	NA	NA	many-to-one	PCON_02036, PCON_01046, PCON_10488, PCON_10130, PCON_13423, PCON_14286	Lacbi2_668546
PCON_02037	no
PCON_02038	no
PCON_02039	yes	one-to-one	PCON_02039	D5GFJ8	one-to-one	PCON_02039	G1WYQ5	one-to-one	PCON_02039	F7W6G3	one-to-one	PCON_02039	Q7RZD4	one-to-one	PCON_02039	FGSG_09494T0	one-to-one	PCON_02039	bgh00583	one-to-one	PCON_02039	SS1G_02446T0	NA	NA	NA	NA	NA	NA	NA	NA	NA	one-to-one	PCON_02039	Mycgr366294	NA	NA	NA	NA	NA	NA	NA	NA	NA	NA	NA	NA	NA	NA	NA
PCON_02040	no
PCON_02041	no
PCON_02042	yes	one-to-one	PCON_02042	D5GN56	one-to-one	PCON_02042	G1X810	one-to-one	PCON_02042	F7VT26	one-to-one	PCON_02042	Q7SDB0	one-to-one	PCON_02042	FGSG_06857T0	one-to-one	PCON_02042	bgh01279	one-to-one	PCON_02042	SS1G_02877T0	one-to-one	PCON_02042	CIMG_00209T0	one-to-one	PCON_02042	A1CYF7	NA	NA	NA	one-to-one	PCON_02042	Mycgr376430	one-to-one	PCON_02042	SNOT_10342	one-to-one	PCON_02042	P29340	one-to-one	PCON_02042	YALI0E04620g	one-to-one	PCON_02042	Q9P6I1	NA	NA	NA
PCON_02043	yes	one-to-one	PCON_02043	D5GN55	NA	NA	NA	NA	NA	NA	NA	NA	NA	one-to-one	PCON_02043	FGSG_10282T0	one-to-one	PCON_02043	bgh02441	one-to-one	PCON_02043	SS1G_00894T0	one-to-one	PCON_02043	CIMG_05252T0	one-to-one	PCON_02043	A1DAM2	one-to-one	PCON_02043	Q5BDX3	one-to-one	PCON_02043	Mycgr367228	one-to-one	PCON_02043	SNOT_10549	NA	NA	NA	one-to-one	PCON_02043	YALI0B17050g	NA	NA	NA	many-to-one	PCON_02043, PCON_12689	Lacbi2_242566
PCON_02044	no
PCON_02045	no
PCON_02046	no
PCON_02047	no
PCON_02048	no
PCON_02049	no
PCON_02050	no
PCON_02051	yes	NA	NA	NA	NA	NA	NA	one-to-one	PCON_02051	F7VZF1	one-to-one	PCON_02051	Q9P654	one-to-many	PCON_02051	FGSG_02672T0, FGSG_04717T0, FGSG_11002T0, FGSG_00071T0, FGSG_08187T0	NA	NA	NA	NA	NA	NA	one-to-one	PCON_02051	CIMG_03163T0	one-to-many	PCON_02051	A1DA65, A1DC24, A1DC23, A1DK95, A1DBL7, A1DML4	one-to-many	PCON_02051	Q5AT50, Q5AR27, Q5AR29, Q5AR32, Q5AU91, Q5AU89	one-to-many	PCON_02051	Mycgr387715, Mycgr347266, Mycgr344640, Mycgr374334, Mycgr347956	one-to-many	PCON_02051	SNOT_09461, SNOT_13045	NA	NA	NA	NA	NA	NA	NA	NA	NA	NA	NA	NA
PCON_02052	yes	one-to-one	PCON_02052	D5GN54	one-to-one	PCON_02052	G1XNS9	one-to-one	PCON_02052	F7VT27	one-to-one	PCON_02052	Q7SDH5	one-to-one	PCON_02052	FGSG_06856T0	one-to-one	PCON_02052	bgh05368	one-to-one	PCON_02052	SS1G_02807T0	one-to-one	PCON_02052	CIMG_00141T0	one-to-one	PCON_02052	A1CYI9	one-to-one	PCON_02052	Q5AVK8	one-to-one	PCON_02052	Mycgr333485	one-to-one	PCON_02052	SNOT_10597	one-to-one	PCON_02052	P39107	one-to-one	PCON_02052	YALI0B12518g	one-to-one	PCON_02052	O36022	NA	NA	NA
PCON_02053	no
PCON_02054	no
PCON_02055	yes	NA	NA	NA	one-to-many	PCON_02055	G1X8K5, G1XC06	NA	NA	NA	one-to-many	PCON_02055	Q7S5V0, Q7SA11	NA	NA	NA	NA	NA	NA	one-to-one	PCON_02055	SS1G_11334T0	one-to-one	PCON_02055	CIMG_05946T0	one-to-many	PCON_02055	A1DHZ2, A1DBQ8	one-to-many	PCON_02055	Y0656, Q5B634, Q5B4A5	one-to-one	PCON_02055	Mycgr372253	one-to-one	PCON_02055	SNOT_10209	NA	NA	NA	NA	NA	NA	NA	NA	NA	one-to-one	PCON_02055	Lacbi2_695663
PCON_02056	no
PCON_02057	no
PCON_02058	no
PCON_02059	no
PCON_02060	yes	one-to-one	PCON_02060	D5GB56	one-to-one	PCON_02060	G1X8K4	one-to-one	PCON_02060	F7W4T1	one-to-one	PCON_02060	Q7S734	one-to-one	PCON_02060	FGSG_10106T0	one-to-one	PCON_02060	bgh03201	one-to-one	PCON_02060	SS1G_10224T0	one-to-one	PCON_02060	CIMG_11639T0	one-to-one	PCON_02060	A1D2A2	one-to-one	PCON_02060	Q5BFM3	one-to-one	PCON_02060	Mycgr389451	one-to-one	PCON_02060	SNOT_10208	NA	NA	NA	NA	NA	NA	NA	NA	NA	one-to-one	PCON_02060	Lacbi2_480243
PCON_02061	no
PCON_02062	yes	NA	NA	NA	NA	NA	NA	one-to-one	PCON_02062	F7VPG3	one-to-one	PCON_02062	Q1K5H6	one-to-one	PCON_02062	FGSG_10848T0	one-to-one	PCON_02062	bgh01371	one-to-one	PCON_02062	SS1G_14359T0	one-to-one	PCON_02062	CIMG_01474T0	NA	NA	NA	NA	NA	NA	one-to-one	PCON_02062	Mycgr332012	one-to-one	PCON_02062	SNOT_07626	NA	NA	NA	NA	NA	NA	NA	NA	NA	one-to-one	PCON_02062	Lacbi2_618943
PCON_02063	yes	one-to-one	PCON_02063	D5GAX6	one-to-one	PCON_02063	G1XBY7	one-to-one	PCON_02063	F7VQK0	one-to-one	PCON_02063	Q7SHY4	one-to-one	PCON_02063	FGSG_00189T0	one-to-one	PCON_02063	bgh03164	one-to-one	PCON_02063	SS1G_03308T0	one-to-one	PCON_02063	CIMG_06718T0	one-to-one	PCON_02063	A1DET6	one-to-one	PCON_02063	Q5B447	one-to-one	PCON_02063	Mycgr369582	one-to-one	PCON_02063	SNOT_14907	one-to-one	PCON_02063	P33767	one-to-one	PCON_02063	YALI0D06589g	one-to-one	PCON_02063	O59866	one-to-one	PCON_02063	Lacbi2_384392
PCON_02064	no
PCON_02065	yes	one-to-one	PCON_02065	D5GB31	one-to-one	PCON_02065	G1X8J5	NA	NA	NA	NA	NA	NA	one-to-one	PCON_02065	FGSG_05544T0	NA	NA	NA	one-to-one	PCON_02065	SS1G_12350T0	one-to-one	PCON_02065	CIMG_00196T0	one-to-one	PCON_02065	A1CYF0	one-to-one	PCON_02065	Q5AVN0	NA	NA	NA	NA	NA	NA	NA	NA	NA	NA	NA	NA	NA	NA	NA	NA	NA	NA
PCON_02066	no
PCON_02067	yes	one-to-one	PCON_02067	D5GB32	one-to-one	PCON_02067	G1X8J7	one-to-one	PCON_02067	F7W307	one-to-one	PCON_02067	TIM9	one-to-one	PCON_02067	FGSG_05543T0	one-to-one	PCON_02067	bgh01015	one-to-one	PCON_02067	SS1G_12349T0	one-to-one	PCON_02067	CIMG_00197T0	one-to-one	PCON_02067	A1CYE9	one-to-one	PCON_02067	TIM9	NA	NA	NA	one-to-one	PCON_02067	SNOT_16006	one-to-one	PCON_02067	O74700	one-to-one	PCON_02067	YALI0E05115g	one-to-one	PCON_02067	Q9P7K0	one-to-one	PCON_02067	Lacbi2_192503
PCON_02068	no
PCON_02069	yes	one-to-one	PCON_02069	D5GB25	NA	NA	NA	NA	NA	NA	NA	NA	NA	NA	NA	NA	NA	NA	NA	one-to-one	PCON_02069	SS1G_10126T0	one-to-one	PCON_02069	CIMG_00073T0	NA	NA	NA	NA	NA	NA	NA	NA	NA	one-to-one	PCON_02069	SNOT_10438	NA	NA	NA	NA	NA	NA	NA	NA	NA	NA	NA	NA
PCON_02070	no
PCON_02071	yes	one-to-one	PCON_02071	D5GB23	one-to-one	PCON_02071	G1WZF2	one-to-one	PCON_02071	F7VX72	one-to-one	PCON_02071	Q872A5	one-to-one	PCON_02071	FGSG_02626T0	one-to-one	PCON_02071	bgh02433	one-to-one	PCON_02071	SS1G_01002T0	one-to-one	PCON_02071	CIMG_05904T0	one-to-one	PCON_02071	A1D2D6	NA	NA	NA	NA	NA	NA	one-to-one	PCON_02071	SNOT_10557	NA	NA	NA	NA	NA	NA	one-to-one	PCON_02071	O94716	NA	NA	NA
PCON_02072	yes	one-to-one	PCON_02072	D5GB24	one-to-one	PCON_02072	G1X8P3	one-to-one	PCON_02072	F7W428	one-to-one	PCON_02072	Q871F4	one-to-one	PCON_02072	FGSG_02623T0	one-to-one	PCON_02072	bgh01341	one-to-one	PCON_02072	SS1G_01017T0	one-to-one	PCON_02072	CIMG_05903T0	one-to-one	PCON_02072	A1D2D7	one-to-one	PCON_02072	Q5BEM0	NA	NA	NA	one-to-one	PCON_02072	SNOT_10555	NA	NA	NA	NA	NA	NA	NA	NA	NA	one-to-one	PCON_02072	Lacbi2_704264
PCON_02073	yes	one-to-one	PCON_02073	D5GB29	one-to-one	PCON_02073	G1WZF0	one-to-one	PCON_02073	F7W7A8	one-to-one	PCON_02073	Q871C1	one-to-one	PCON_02073	FGSG_10315T0	one-to-many	PCON_02073	bgh02432, bgh02967	one-to-one	PCON_02073	SS1G_01048T0	one-to-one	PCON_02073	CIMG_00043T0	one-to-one	PCON_02073	A1D6L3	one-to-one	PCON_02073	Q5B358	one-to-many	PCON_02073	Mycgr338720, Mycgr390228	one-to-one	PCON_02073	SNOT_10625	NA	NA	NA	one-to-one	PCON_02073	YALI0C14608g	NA	NA	NA	one-to-one	PCON_02073	Lacbi2_296361
PCON_02074	no
PCON_02075	yes	one-to-one	PCON_02075	D5GB27	one-to-one	PCON_02075	G1X8M9	one-to-one	PCON_02075	F7W7D3	one-to-one	PCON_02075	Q870X3	one-to-one	PCON_02075	FGSG_04483T0	one-to-one	PCON_02075	bgh03593	one-to-one	PCON_02075	SS1G_01065T0	one-to-one	PCON_02075	CIMG_00044T0	one-to-one	PCON_02075	A1D6L5	one-to-one	PCON_02075	Q5B360	one-to-one	PCON_02075	Mycgr331461	one-to-one	PCON_02075	SNOT_10547	one-to-one	PCON_02075	P40994	one-to-one	PCON_02075	YALI0C14586g	one-to-one	PCON_02075	Q9Y7Z2	one-to-one	PCON_02075	Lacbi2_459841
PCON_02076	no
PCON_02077	no
PCON_02078	yes	NA	NA	NA	one-to-one	PCON_02078	G1X0H5	one-to-one	PCON_02078	F7VJY1	one-to-one	PCON_02078	Q872R4	one-to-one	PCON_02078	FGSG_07880T0	NA	NA	NA	one-to-many	PCON_02078	SS1G_01050T0, SS1G_11191T0	one-to-one	PCON_02078	CIMG_00045T0	one-to-one	PCON_02078	A1D6L7	one-to-one	PCON_02078	Q5B361	one-to-one	PCON_02078	Mycgr3105917	NA	NA	NA	NA	NA	NA	NA	NA	NA	NA	NA	NA	one-to-one	PCON_02078	Lacbi2_291442
PCON_02079	yes	one-to-one	PCON_02079	D5GB22	one-to-one	PCON_02079	G1X6F2	one-to-one	PCON_02079	F7VWU8	one-to-one	PCON_02079	RAB7	one-to-one	PCON_02079	FGSG_05141T0	one-to-one	PCON_02079	bgh04829	one-to-one	PCON_02079	SS1G_03128T0	one-to-one	PCON_02079	CIMG_09223T0	one-to-one	PCON_02079	A1DDY0	one-to-one	PCON_02079	Q5BH91	one-to-one	PCON_02079	Mycgr399493	one-to-one	PCON_02079	SNOT_09938	one-to-one	PCON_02079	P32939	one-to-one	PCON_02079	YALI0F19602g	one-to-many	PCON_02079	Q9HDY0, O94655	one-to-one	PCON_02079	Lacbi2_470030
PCON_02080	yes	one-to-one	PCON_02080	D5GB19	one-to-one	PCON_02080	G1X8N2	one-to-one	PCON_02080	F7W4M6	one-to-one	PCON_02080	Q871U5	one-to-one	PCON_02080	FGSG_09940T0	one-to-one	PCON_02080	bgh06527	one-to-one	PCON_02080	SS1G_01011T0	one-to-one	PCON_02080	CIMG_00185T0	one-to-one	PCON_02080	A1CYE6	one-to-one	PCON_02080	Q5AVQ5	one-to-one	PCON_02080	Mycgr3107427	one-to-one	PCON_02080	SNOT_10204	one-to-one	PCON_02080	P11986	one-to-one	PCON_02080	YALI0B04312g	NA	NA	NA	one-to-many	PCON_02080	Lacbi2_458381, Lacbi2_692747, Lacbi2_692817, Lacbi2_458385
PCON_02081	no
PCON_02082	no
PCON_02083	no
PCON_02084	yes	NA	NA	NA	NA	NA	NA	NA	NA	NA	NA	NA	NA	NA	NA	NA	NA	NA	NA	NA	NA	NA	NA	NA	NA	NA	NA	NA	NA	NA	NA	NA	NA	NA	many-to-one	PCON_02084, PCON_04260, PCON_11905, PCON_08915, PCON_08761, PCON_04299, PCON_12152, PCON_11706, PCON_07248, PCON_11906, PCON_07059, PCON_04190, PCON_08215, PCON_01786, PCON_12088, PCON_08182, PCON_09267, PCON_09071, PCON_11815, PCON_02642	SNOT_12901	NA	NA	NA	many-to-one	PCON_02084, PCON_04260, PCON_11905, PCON_08915, PCON_08761, PCON_04299, PCON_12152, PCON_11706, PCON_07248, PCON_11906, PCON_07059, PCON_04190, PCON_08215, PCON_01786, PCON_12088, PCON_08182, PCON_09267, PCON_09071, PCON_11815, PCON_02642	YALI0E21780g	NA	NA	NA	many-to-one	PCON_02084, PCON_04260, PCON_11905, PCON_08915, PCON_08761, PCON_04299, PCON_12152, PCON_11706, PCON_07248, PCON_11906, PCON_07059, PCON_04190, PCON_08215, PCON_01786, PCON_12088, PCON_08182, PCON_09267, PCON_09071, PCON_11815, PCON_02642	Lacbi2_448041
PCON_02085	no
PCON_02086	no
PCON_02087	yes	one-to-one	PCON_02087	D5GB26	NA	NA	NA	one-to-one	PCON_02087	F7VQR9	one-to-one	PCON_02087	Q7SES9	one-to-many	PCON_02087	FGSG_05045T0, FGSG_13536T0	one-to-one	PCON_02087	bgh04828	one-to-one	PCON_02087	SS1G_01045T0	one-to-one	PCON_02087	CIMG_10463T0	one-to-many	PCON_02087	A1DF66, A1DJK0, A1D628, A1D9V0	one-to-many	PCON_02087	Q5AT85, Q5B8I7, Q5B7K1	one-to-one	PCON_02087	Mycgr353455	one-to-many	PCON_02087	SNOT_12451, SNOT_13690	NA	NA	NA	one-to-one	PCON_02087	YALI0E24651g	one-to-many	PCON_02087	O14267, P87293	one-to-one	PCON_02087	Lacbi2_301028
PCON_02088	no
PCON_02089	yes	NA	NA	NA	many-to-one	PCON_02089, PCON_06899	G1XFX7	NA	NA	NA	NA	NA	NA	NA	NA	NA	NA	NA	NA	NA	NA	NA	NA	NA	NA	NA	NA	NA	NA	NA	NA	NA	NA	NA	NA	NA	NA	NA	NA	NA	NA	NA	NA	NA	NA	NA	NA	NA	NA
PCON_02090	yes	one-to-one	PCON_02090	D5GN90	one-to-one	PCON_02090	G1XJQ5	NA	NA	NA	one-to-one	PCON_02090	Q8WZS0	one-to-one	PCON_02090	FGSG_05153T0	one-to-one	PCON_02090	bgh04559	one-to-one	PCON_02090	SS1G_00378T0	one-to-one	PCON_02090	CIMG_02975T0	one-to-one	PCON_02090	A1D184	one-to-one	PCON_02090	Q5BFN7	one-to-one	PCON_02090	Mycgr355177	one-to-one	PCON_02090	SNOT_02019	one-to-one	PCON_02090	P29478	one-to-one	PCON_02090	YALI0F21505g	NA	NA	NA	NA	NA	NA
PCON_02091	yes	one-to-one	PCON_02091	D5GB76	one-to-one	PCON_02091	G1WZ54	one-to-one	PCON_02091	F7VZZ1	one-to-one	PCON_02091	SYF1	one-to-one	PCON_02091	FGSG_04284T0	one-to-one	PCON_02091	bgh01607	one-to-one	PCON_02091	SS1G_08581T0	one-to-one	PCON_02091	CIMG_09200T0	one-to-one	PCON_02091	A1DE02	one-to-one	PCON_02091	SYF1	one-to-one	PCON_02091	Mycgr3110783	one-to-one	PCON_02091	SNOT_08930	one-to-one	PCON_02091	Q04048	one-to-one	PCON_02091	YALI0D00561g	one-to-one	PCON_02091	Q9P7R9	one-to-one	PCON_02091	Lacbi2_696037
PCON_02092	no
PCON_02093	no
PCON_02094	yes	one-to-one	PCON_02094	D5GK28	one-to-one	PCON_02094	G1XJL7	NA	NA	NA	NA	NA	NA	NA	NA	NA	NA	NA	NA	NA	NA	NA	NA	NA	NA	NA	NA	NA	NA	NA	NA	NA	NA	NA	NA	NA	NA	NA	NA	NA	NA	NA	NA	NA	NA	NA	NA	NA	NA
PCON_02095	yes	one-to-one	PCON_02095	D5GLS4	one-to-one	PCON_02095	G1XJJ2	NA	NA	NA	NA	NA	NA	NA	NA	NA	NA	NA	NA	NA	NA	NA	NA	NA	NA	NA	NA	NA	NA	NA	NA	NA	NA	NA	NA	NA	NA	NA	NA	NA	one-to-one	PCON_02095	YALI0D21384g	NA	NA	NA	one-to-one	PCON_02095	Lacbi2_294557
PCON_02096	no
PCON_02097	yes	one-to-one	PCON_02097	D5GJK5	one-to-one	PCON_02097	G1X8M4	NA	NA	NA	NA	NA	NA	NA	NA	NA	one-to-one	PCON_02097	bgh00998	one-to-one	PCON_02097	SS1G_10310T0	one-to-one	PCON_02097	CIMG_00128T0	one-to-one	PCON_02097	A1D5Z2	one-to-one	PCON_02097	Q5BAB0	one-to-one	PCON_02097	Mycgr366270	one-to-one	PCON_02097	SNOT_10426	one-to-one	PCON_02097	D6VTK4	one-to-one	PCON_02097	YALI0F03905g	one-to-one	PCON_02097	Q00619	NA	NA	NA
PCON_02098	yes	one-to-one	PCON_02098	D5GJK4	one-to-one	PCON_02098	G1X8M5	NA	NA	NA	NA	NA	NA	NA	NA	NA	NA	NA	NA	one-to-one	PCON_02098	SS1G_01064T0	one-to-one	PCON_02098	CIMG_05889T0	one-to-one	PCON_02098	A1D290	one-to-one	PCON_02098	Q5BFL2	NA	NA	NA	one-to-one	PCON_02098	SNOT_10554	NA	NA	NA	one-to-one	PCON_02098	YALI0E14080g	one-to-many	PCON_02098	Q9USW9, Q9USW9	one-to-one	PCON_02098	Lacbi2_646722
PCON_02099	no
PCON_02100	no
PCON_02101	yes	one-to-one	PCON_02101	D5GJK2	one-to-one	PCON_02101	G1XE76	one-to-one	PCON_02101	F7VQP4	one-to-one	PCON_02101	Q7SET4	one-to-one	PCON_02101	FGSG_09197T0	one-to-one	PCON_02101	bgh00441	one-to-one	PCON_02101	SS1G_06018T0	one-to-one	PCON_02101	CIMG_04488T0	one-to-many	PCON_02101	A1D2V6, A1CZ63	one-to-one	PCON_02101	Q5B6L3	one-to-one	PCON_02101	Mycgr364888	one-to-one	PCON_02101	SNOT_09830	one-to-many	PCON_02101	P12684, P12683	one-to-one	PCON_02101	YALI0E04807g	one-to-one	PCON_02101	Q10283	one-to-one	PCON_02101	Lacbi2_626847
PCON_02102	yes	NA	NA	NA	many-to-many	PCON_02102, PCON_02001, PCON_08450, PCON_10444, PCON_02505, PCON_11694, PCON_14090, PCON_13044, PCON_11651, PCON_12482, PCON_13686, PCON_09173, PCON_13576, PCON_07868, PCON_06710, PCON_09193, PCON_11600, PCON_09849, PCON_09078, PCON_08751	G1X060, G1XME4	NA	NA	NA	NA	NA	NA	NA	NA	NA	NA	NA	NA	NA	NA	NA	NA	NA	NA	NA	NA	NA	many-to-many	PCON_02102, PCON_02001, PCON_08450, PCON_10444, PCON_02505, PCON_11694, PCON_14090, PCON_13044, PCON_11651, PCON_12482, PCON_13686, PCON_09173, PCON_13576, PCON_07868, PCON_06710, PCON_09193, PCON_11600, PCON_09849, PCON_09078, PCON_08751	Q5B9I3, Q5B2R2	NA	NA	NA	NA	NA	NA	NA	NA	NA	NA	NA	NA	NA	NA	NA	many-to-many	PCON_02102, PCON_02001, PCON_08450, PCON_10444, PCON_02505, PCON_11694, PCON_14090, PCON_13044, PCON_11651, PCON_12482, PCON_13686, PCON_09173, PCON_13576, PCON_07868, PCON_06710, PCON_09193, PCON_11600, PCON_09849, PCON_09078, PCON_08751, PCON_13460, PCON_13482, PCON_13454	Lacbi2_437774, Lacbi2_453784, Lacbi2_446955, Lacbi2_435732, Lacbi2_446960, Lacbi2_437775, Lacbi2_437777, Lacbi2_446941, Lacbi2_435866, Lacbi2_571478, Lacbi2_452178, Lacbi2_435731, Lacbi2_581813, Lacbi2_435840, Lacbi2_615577, Lacbi2_452166, Lacbi2_435738, Lacbi2_452181, Lacbi2_497280, Lacbi2_446964, Lacbi2_452188, Lacbi2_435843, Lacbi2_452212, Lacbi2_676017, Lacbi2_586910, Lacbi2_589926, Lacbi2_43…
PCON_02103	yes	one-to-one	PCON_02103	D5GKZ0	one-to-one	PCON_02103	G1XGL5	one-to-one	PCON_02103	F7W0G8	one-to-one	PCON_02103	Q7S7B6	one-to-one	PCON_02103	FGSG_01906T0	one-to-one	PCON_02103	bgh02637	one-to-one	PCON_02103	SS1G_07482T0	one-to-one	PCON_02103	CIMG_04875T0	one-to-one	PCON_02103	A1D4A9	one-to-one	PCON_02103	Q5B9N5	one-to-one	PCON_02103	Mycgr341223	NA	NA	NA	one-to-one	PCON_02103	Q06504	one-to-one	PCON_02103	YALI0D13860g	one-to-one	PCON_02103	O74457	one-to-many	PCON_02103	Lacbi2_307461, Lacbi2_253385
PCON_02104	yes	one-to-one	PCON_02104	D5GKY9	NA	NA	NA	one-to-one	PCON_02104	F7W0G9	one-to-one	PCON_02104	Q7S7B5	one-to-one	PCON_02104	FGSG_01907T0	one-to-one	PCON_02104	bghG006435000001001	NA	NA	NA	NA	NA	NA	NA	NA	NA	NA	NA	NA	one-to-one	PCON_02104	Mycgr3107313	NA	NA	NA	NA	NA	NA	NA	NA	NA	NA	NA	NA	NA	NA	NA
PCON_02105	yes	one-to-one	PCON_02105	D5GI86	one-to-one	PCON_02105	G1X8D3	NA	NA	NA	NA	NA	NA	one-to-one	PCON_02105	FGSG_00143T0	NA	NA	NA	NA	NA	NA	NA	NA	NA	one-to-one	PCON_02105	A1D4U3	one-to-one	PCON_02105	Q5AW25	one-to-one	PCON_02105	Mycgr354143	one-to-many	PCON_02105	SNOT_16369, SNOT_10386	NA	NA	NA	NA	NA	NA	NA	NA	NA	NA	NA	NA
PCON_02106	no
PCON_02107	no
PCON_02108	yes	NA	NA	NA	many-to-one	PCON_02108, PCON_08105	G1XME4	NA	NA	NA	NA	NA	NA	NA	NA	NA	NA	NA	NA	NA	NA	NA	NA	NA	NA	many-to-one	PCON_02108, PCON_08105	A1DKH6	NA	NA	NA	NA	NA	NA	NA	NA	NA	NA	NA	NA	NA	NA	NA	NA	NA	NA	NA	NA	NA
PCON_02109	yes	NA	NA	NA	many-to-one	PCON_02109, PCON_09730, PCON_04154, PCON_10473, PCON_03052, PCON_03524, PCON_08175, PCON_01908, PCON_11357, PCON_04718	G1X117	NA	NA	NA	NA	NA	NA	NA	NA	NA	NA	NA	NA	NA	NA	NA	NA	NA	NA	NA	NA	NA	NA	NA	NA	NA	NA	NA	NA	NA	NA	NA	NA	NA	NA	NA	NA	NA	NA	NA	NA	NA	NA
PCON_02110	no
PCON_02111	no
PCON_02112	yes	one-to-one	PCON_02112	D5GKY6	one-to-one	PCON_02112	G1XGL2	NA	NA	NA	NA	NA	NA	NA	NA	NA	NA	NA	NA	NA	NA	NA	NA	NA	NA	one-to-one	PCON_02112	A1D4U5	NA	NA	NA	one-to-one	PCON_02112	Mycgr3100157	one-to-one	PCON_02112	SNOT_01092	NA	NA	NA	NA	NA	NA	NA	NA	NA	NA	NA	NA
PCON_02113	no
PCON_02114	yes	one-to-one	PCON_02114	D5GGF5	many-to-many	PCON_02114, PCON_07716	G1X891, G1XI85, G1XM11	many-to-one	PCON_02114, PCON_07716	F7VZD0	NA	NA	NA	NA	NA	NA	NA	NA	NA	NA	NA	NA	many-to-one	PCON_02114, PCON_07716	CIMG_06087T0	NA	NA	NA	many-to-one	PCON_02114, PCON_07716	Q5B036	many-to-one	PCON_02114, PCON_07716	Mycgr383409	NA	NA	NA	NA	NA	NA	NA	NA	NA	NA	NA	NA	many-to-one	PCON_02114, PCON_07716	Lacbi2_701534
PCON_02115	no
PCON_02116	no
PCON_02117	yes	NA	NA	NA	one-to-one	PCON_02117	G1XA98	many-to-one	PCON_02117, PCON_13614	F7W743	many-to-one	PCON_02117, PCON_13614	Q871Q6	many-to-one	PCON_02117, PCON_13614	FGSG_05223T0	many-to-one	PCON_02117, PCON_13614	bgh01521	many-to-one	PCON_02117, PCON_13614	SS1G_08758T0	many-to-one	PCON_02117, PCON_13614	CIMG_02717T0	many-to-one	PCON_02117, PCON_13614	A1DLW9	many-to-many	PCON_02117, PCON_13614	Q5AUV5, Q5AYT2	many-to-many	PCON_02117, PCON_13614	Mycgr367803, Mycgr3103520	many-to-one	PCON_02117, PCON_13614	SNOT_01740	NA	NA	NA	NA	NA	NA	NA	NA	NA	many-to-one	PCON_02117, PCON_13614	Lacbi2_487994
PCON_02118	yes	NA	NA	NA	many-to-one	PCON_02118, PCON_02001, PCON_08703, PCON_02935, PCON_08751, PCON_11694, PCON_11600, PCON_07868, PCON_02102, PCON_12492, PCON_06710, PCON_12482, PCON_14090, PCON_04356, PCON_02505, PCON_13044, PCON_13686	G1X6Q8	NA	NA	NA	NA	NA	NA	NA	NA	NA	NA	NA	NA	NA	NA	NA	NA	NA	NA	NA	NA	NA	many-to-one	PCON_02118, PCON_02001, PCON_08703, PCON_02935, PCON_08751, PCON_11694, PCON_11600, PCON_07868, PCON_02102, PCON_12492, PCON_06710, PCON_12482, PCON_14090, PCON_04356, PCON_02505, PCON_13044, PCON_13686	Q5ARS7	many-to-one	PCON_02118, PCON_02001, PCON_08703, PCON_02935, PCON_08751, PCON_11694, PCON_11600, PCON_07868, PCON_02102, PCON_12492, PCON_06710, PCON_12482, PCON_14090, PCON_04356, PCON_02505, PCON_13044, PCON_13686	Mycgr348791	many-to-one	PCON_02118, PCON_02001, PCON_08703, PCON_02935, PCON_08751, PCON_11694, PCON_11600, PCON_07868, PCON_02102, PCON_12492, PCON_06710, PCON_12482, PCON_14090, PCON_04356, PCON_02505, PCON_13044, PCON_13686	SNOT_13813	NA	NA	NA	NA	NA	NA	NA	NA	NA	NA	NA	NA
PCON_02119	yes	NA	NA	NA	NA	NA	NA	one-to-one	PCON_02119	F7VY47	one-to-one	PCON_02119	Q7S3L7	NA	NA	NA	NA	NA	NA	NA	NA	NA	NA	NA	NA	NA	NA	NA	NA	NA	NA	NA	NA	NA	NA	NA	NA	NA	NA	NA	NA	NA	NA	NA	NA	NA	NA	NA	NA
PCON_02120	yes	NA	NA	NA	NA	NA	NA	one-to-one	PCON_02120	F7WB93	one-to-one	PCON_02120	Q7SGJ7	NA	NA	NA	NA	NA	NA	NA	NA	NA	NA	NA	NA	NA	NA	NA	NA	NA	NA	NA	NA	NA	NA	NA	NA	NA	NA	NA	NA	NA	NA	NA	NA	NA	NA	NA	NA
PCON_02121	yes	one-to-one	PCON_02121	D5GJM1	one-to-one	PCON_02121	G1XU19	one-to-one	PCON_02121	F7VQ48	one-to-one	PCON_02121	Q872Q7	one-to-one	PCON_02121	FGSG_06027T0	one-to-one	PCON_02121	bgh01072	one-to-one	PCON_02121	SS1G_01540T0	one-to-one	PCON_02121	CIMG_06393T0	one-to-one	PCON_02121	A1D0C8	one-to-one	PCON_02121	Q5AUG6	one-to-one	PCON_02121	Mycgr3110326	one-to-one	PCON_02121	SNOT_16470	one-to-one	PCON_02121	P38629	one-to-one	PCON_02121	YALI0A02068g	one-to-many	PCON_02121	O14003, O14003	one-to-one	PCON_02121	Lacbi2_650783
PCON_02122	no
PCON_02123	yes	one-to-one	PCON_02123	D5GLW4	one-to-one	PCON_02123	G1XUK5	one-to-one	PCON_02123	F7VRT5	one-to-one	PCON_02123	Q6M986	one-to-one	PCON_02123	FGSG_09584T0	one-to-one	PCON_02123	bgh00569	one-to-one	PCON_02123	SS1G_07730T0	one-to-one	PCON_02123	CIMG_08206T0	one-to-one	PCON_02123	A1DH40	one-to-one	PCON_02123	Q5B0P2	one-to-one	PCON_02123	Mycgr372420	one-to-one	PCON_02123	SNOT_13671	one-to-one	PCON_02123	P07286	one-to-one	PCON_02123	YALI0B16588g	one-to-one	PCON_02123	P42881	one-to-one	PCON_02123	Lacbi2_309240
PCON_02124	yes	one-to-one	PCON_02124	D5GB45	one-to-one	PCON_02124	G1X8H4	one-to-one	PCON_02124	F7W644	one-to-one	PCON_02124	TBG	one-to-one	PCON_02124	FGSG_09993T0	one-to-one	PCON_02124	bgh02442	one-to-one	PCON_02124	SS1G_00897T0	one-to-one	PCON_02124	CIMG_05886T0	one-to-one	PCON_02124	A1D280	one-to-one	PCON_02124	TBG	one-to-one	PCON_02124	Mycgr3107760	one-to-one	PCON_02124	SNOT_10731	one-to-one	PCON_02124	P53378	one-to-one	PCON_02124	YALI0B07381g	one-to-one	PCON_02124	P25295	one-to-one	PCON_02124	Lacbi2_245407
PCON_02125	no
PCON_02126	yes	NA	NA	NA	NA	NA	NA	NA	NA	NA	many-to-one	PCON_02126, PCON_09283, PCON_10135, PCON_07318, PCON_10134, PCON_10136, PCON_14132, PCON_14130, PCON_13710, PCON_02952, PCON_03503, PCON_01538, PCON_11121, PCON_02935, PCON_04729, PCON_03053, PCON_02108, PCON_09182, PCON_03637, PCON_01937, PCON_02802, PCON_02795, PCON_13983, PCON_03594, PCON_13212, PCON_06698, PCON_09731, PCON_12874, PCON_02089	Q9P5X1	NA	NA	NA	NA	NA	NA	NA	NA	NA	many-to-one	PCON_02126, PCON_09283, PCON_10135, PCON_07318, PCON_10134, PCON_10136, PCON_14132, PCON_14130, PCON_13710, PCON_02952, PCON_03503, PCON_01538, PCON_11121, PCON_02935, PCON_04729, PCON_03053, PCON_02108, PCON_09182, PCON_03637, PCON_01937, PCON_02802, PCON_02795, PCON_13983, PCON_03594, PCON_13212, PCON_06698, PCON_09731, PCON_12874, PCON_02089, PCON_11815	CIMG_06195T0	one-to-one	PCON_02126	A1DFE7	NA	NA	NA	NA	NA	NA	NA	NA	NA	NA	NA	NA	NA	NA	NA	NA	NA	NA	many-to-one	PCON_02126, PCON_09283, PCON_10135, PCON_07318, PCON_10134, PCON_10136, PCON_14132, PCON_14130, PCON_13710, PCON_02952, PCON_03503, PCON_01538, PCON_11121, PCON_02935, PCON_04729, PCON_03053, PCON_02108, PCON_09182, PCON_03637, PCON_01937, PCON_02802, PCON_02795, PCON_13983, PCON_03594, PCON_13212, PCON_06698, PCON_09731, PCON_12874, PCON_02089, PCON_11815	Lacbi2_519141
PCON_02127	yes	NA	NA	NA	NA	NA	NA	NA	NA	NA	NA	NA	NA	many-to-one	PCON_02127, PCON_13105, PCON_10873, PCON_07432, PCON_09785, PCON_01901, PCON_04110, PCON_11025, PCON_05781	FGSG_10438T0	NA	NA	NA	NA	NA	NA	NA	NA	NA	NA	NA	NA	NA	NA	NA	NA	NA	NA	NA	NA	NA	NA	NA	NA	NA	NA	NA	NA	NA	NA	NA	NA	NA
PCON_02128	yes	one-to-one	PCON_02128	D5GB49	one-to-one	PCON_02128	G1X8H5	one-to-one	PCON_02128	F7W4N9	one-to-one	PCON_02128	Q1K6M7	one-to-one	PCON_02128	FGSG_10201T0	one-to-one	PCON_02128	bgh01088	one-to-one	PCON_02128	SS1G_00867T0	one-to-one	PCON_02128	CIMG_00210T0	one-to-one	PCON_02128	A1CYF6	one-to-one	PCON_02128	Q5AVM7	one-to-one	PCON_02128	Mycgr334626	one-to-one	PCON_02128	SNOT_10562	NA	NA	NA	one-to-one	PCON_02128	YALI0F03641g	one-to-one	PCON_02128	Q09907	one-to-one	PCON_02128	Lacbi2_146613
PCON_02129	no
PCON_02130	yes	one-to-one	PCON_02130	D5GBN0	one-to-one	PCON_02130	G1XH32	one-to-one	PCON_02130	F7W692	one-to-one	PCON_02130	Q7RXI8	one-to-one	PCON_02130	FGSG_09869T0	one-to-one	PCON_02130	bgh04847	one-to-one	PCON_02130	SS1G_10582T0	one-to-one	PCON_02130	CIMG_07243T0	one-to-one	PCON_02130	A1DG49	NA	NA	NA	one-to-one	PCON_02130	Mycgr373506	one-to-one	PCON_02130	SNOT_03130	one-to-many	PCON_02130	Q03723, P48439	one-to-one	PCON_02130	YALI0D11066g	one-to-one	PCON_02130	Q8TFH3	one-to-one	PCON_02130	Lacbi2_305996
PCON_02131	no
PCON_02132	yes	one-to-one	PCON_02132	D5GPY2	one-to-one	PCON_02132	G1X8J9	one-to-one	PCON_02132	F7VTP2	one-to-one	PCON_02132	Q7S3B9	one-to-one	PCON_02132	FGSG_10048T0	one-to-one	PCON_02132	bgh02618	one-to-one	PCON_02132	SS1G_00939T0	one-to-one	PCON_02132	CIMG_00119T0	one-to-one	PCON_02132	A1D602	one-to-one	PCON_02132	Q5BAB4	one-to-one	PCON_02132	Mycgr367551	one-to-one	PCON_02132	SNOT_16162	one-to-one	PCON_02132	P39743	one-to-one	PCON_02132	YALI0D13706g	one-to-one	PCON_02132	O74352	one-to-one	PCON_02132	Lacbi2_478496
PCON_02133	no
PCON_02134	yes	NA	NA	NA	one-to-one	PCON_02134	G1XGT5	one-to-one	PCON_02134	F7W895	one-to-one	PCON_02134	Q9C2R3	one-to-one	PCON_02134	FGSG_02047T0	NA	NA	NA	one-to-one	PCON_02134	SS1G_12583T0	one-to-one	PCON_02134	CIMG_00606T0	one-to-one	PCON_02134	A1CW63	one-to-one	PCON_02134	ACRB	one-to-one	PCON_02134	Mycgr363782	one-to-one	PCON_02134	SNOT_12153	NA	NA	NA	NA	NA	NA	NA	NA	NA	NA	NA	NA
PCON_02135	no
PCON_02136	no
PCON_02137	yes	one-to-one	PCON_02137	D5GJQ9	one-to-one	PCON_02137	G1XK63	one-to-one	PCON_02137	F7VRN1	one-to-one	PCON_02137	Q7S8L0	one-to-one	PCON_02137	FGSG_01954T0	one-to-one	PCON_02137	bgh01640	one-to-one	PCON_02137	SS1G_01875T0	one-to-one	PCON_02137	CIMG_04997T0	one-to-one	PCON_02137	A1D4L4	one-to-one	PCON_02137	Q5B616	one-to-one	PCON_02137	Mycgr376401	one-to-one	PCON_02137	SNOT_05867	one-to-one	PCON_02137	P39904	one-to-one	PCON_02137	YALI0F07381g	one-to-one	PCON_02137	Q9UST3	one-to-one	PCON_02137	Lacbi2_188528
PCON_02138	yes	one-to-one	PCON_02138	D5GKR5	one-to-one	PCON_02138	G1XGR9	one-to-one	PCON_02138	F7W9G6	one-to-one	PCON_02138	Q7RYK7	one-to-one	PCON_02138	FGSG_06655T0	one-to-one	PCON_02138	bgh00865	one-to-one	PCON_02138	SS1G_07312T0	one-to-one	PCON_02138	CIMG_07614T0	one-to-one	PCON_02138	A1D7L8	one-to-one	PCON_02138	Q5B914	one-to-one	PCON_02138	Mycgr360951	one-to-one	PCON_02138	SNOT_00093	one-to-one	PCON_02138	P38821	one-to-one	PCON_02138	YALI0B05522g	one-to-one	PCON_02138	O36014	many-to-one	PCON_02138, PCON_04917	Lacbi2_188577
PCON_02139	yes	one-to-one	PCON_02139	D5GKR4	one-to-one	PCON_02139	G1XGR7	one-to-one	PCON_02139	F7W0G1	one-to-one	PCON_02139	Q7S7C3	one-to-one	PCON_02139	FGSG_01908T0	one-to-one	PCON_02139	bgh00453	one-to-one	PCON_02139	SS1G_07185T0	one-to-one	PCON_02139	CIMG_07612T0	one-to-one	PCON_02139	A1D7L9	one-to-one	PCON_02139	Q5B915	one-to-one	PCON_02139	Mycgr398409	one-to-one	PCON_02139	SNOT_00092	NA	NA	NA	NA	NA	NA	NA	NA	NA	NA	NA	NA
PCON_02140	yes	NA	NA	NA	NA	NA	NA	NA	NA	NA	NA	NA	NA	NA	NA	NA	NA	NA	NA	one-to-one	PCON_02140	SS1G_10604T0	NA	NA	NA	one-to-one	PCON_02140	A1D863	NA	NA	NA	NA	NA	NA	NA	NA	NA	NA	NA	NA	NA	NA	NA	NA	NA	NA	NA	NA	NA
PCON_02141	no
PCON_02142	yes	one-to-one	PCON_02142	D5GPY1	NA	NA	NA	one-to-one	PCON_02142	F7W5S4	one-to-one	PCON_02142	Q7S4R9	one-to-one	PCON_02142	FGSG_02656T0	one-to-one	PCON_02142	bgh00999	one-to-one	PCON_02142	SS1G_10308T0	NA	NA	NA	NA	NA	NA	NA	NA	NA	NA	NA	NA	one-to-one	PCON_02142	SNOT_16164	NA	NA	NA	NA	NA	NA	NA	NA	NA	NA	NA	NA
PCON_02143	no
PCON_02144	yes	one-to-one	PCON_02144	D5GMC1	one-to-one	PCON_02144	G1WZ46	one-to-one	PCON_02144	F7W6Y7	one-to-one	PCON_02144	CEF1	one-to-one	PCON_02144	FGSG_09807T0	one-to-one	PCON_02144	bgh00967	one-to-one	PCON_02144	SS1G_08625T0	one-to-one	PCON_02144	CIMG_00756T0	one-to-one	PCON_02144	A1DFX2	one-to-one	PCON_02144	CEF1	one-to-one	PCON_02144	Mycgr375916	one-to-one	PCON_02144	SNOT_07089	NA	NA	NA	one-to-one	PCON_02144	YALI0D20086g	one-to-one	PCON_02144	P39964	one-to-many	PCON_02144	Lacbi2_440138, Lacbi2_705566
PCON_02145	yes	one-to-one	PCON_02145	D5GBD9	one-to-one	PCON_02145	G1XR56	one-to-one	PCON_02145	F7WAM4	one-to-one	PCON_02145	VATG	one-to-one	PCON_02145	FGSG_02661T0	one-to-one	PCON_02145	bgh01372	one-to-one	PCON_02145	SS1G_00887T0	one-to-one	PCON_02145	CIMG_07768T0	one-to-one	PCON_02145	A1D982	one-to-one	PCON_02145	Q5ARH3	one-to-one	PCON_02145	Mycgr3102202	one-to-one	PCON_02145	SNOT_11519	one-to-one	PCON_02145	P48836	one-to-one	PCON_02145	YALI0E11355g	one-to-one	PCON_02145	O74174	one-to-one	PCON_02145	Lacbi2_491148
PCON_02146	no
PCON_02147	yes	NA	NA	NA	NA	NA	NA	NA	NA	NA	one-to-one	PCON_02147	Q7RYS7	NA	NA	NA	NA	NA	NA	one-to-one	PCON_02147	SS1G_07058T0	one-to-one	PCON_02147	CIMG_04904T0	one-to-one	PCON_02147	A1D4D2	one-to-one	PCON_02147	Q5BGB8	NA	NA	NA	one-to-one	PCON_02147	SNOT_00883	NA	NA	NA	NA	NA	NA	NA	NA	NA	NA	NA	NA
PCON_02148	no
PCON_02149	no
PCON_02150	no
PCON_02151	no
PCON_02152	no
PCON_02153	no
PCON_02154	no
PCON_02155	no
PCON_02156	yes	NA	NA	NA	NA	NA	NA	NA	NA	NA	NA	NA	NA	NA	NA	NA	NA	NA	NA	one-to-one	PCON_02156	SS1G_02571T0	NA	NA	NA	one-to-one	PCON_02156	A1DJY7	NA	NA	NA	NA	NA	NA	NA	NA	NA	NA	NA	NA	NA	NA	NA	one-to-one	PCON_02156	O74913	NA	NA	NA
PCON_02157	yes	one-to-one	PCON_02157	D5GFU3	one-to-one	PCON_02157	G1XTA0	one-to-one	PCON_02157	F7VW50	one-to-one	PCON_02157	M2OM	one-to-one	PCON_02157	FGSG_08375T0	one-to-one	PCON_02157	bgh00550	one-to-one	PCON_02157	SS1G_02434T0	one-to-one	PCON_02157	CIMG_01263T0	one-to-one	PCON_02157	A1DMH1	one-to-one	PCON_02157	Q5BC13	one-to-one	PCON_02157	Mycgr385831	one-to-one	PCON_02157	SNOT_12507	NA	NA	NA	NA	NA	NA	NA	NA	NA	NA	NA	NA
PCON_02158	no
PCON_02159	no
PCON_02160	no
PCON_02161	no
PCON_02162	no
PCON_02163	no
PCON_02164	no
PCON_02165	no
PCON_02166	no
PCON_02167	no
PCON_02168	no
PCON_02169	no
PCON_02170	no
PCON_02171	no
PCON_02172	no
PCON_02173	no
PCON_02174	yes	NA	NA	NA	one-to-one	PCON_02174	G1XP48	one-to-one	PCON_02174	F7W6A6	one-to-one	PCON_02174	Q870P2	one-to-one	PCON_02174	FGSG_09960T0	one-to-one	PCON_02174	bgh00285	one-to-one	PCON_02174	SS1G_10799T0	one-to-one	PCON_02174	CIMG_00543T0	one-to-one	PCON_02174	A1CW00	one-to-one	PCON_02174	Q5B1D6	one-to-one	PCON_02174	Mycgr398253	one-to-one	PCON_02174	SNOT_05777	NA	NA	NA	NA	NA	NA	NA	NA	NA	NA	NA	NA
PCON_02175	yes	NA	NA	NA	many-to-one	PCON_02175, PCON_12118, PCON_04135, PCON_09696, PCON_10549, PCON_04432	G1XLW5	many-to-one	PCON_02175, PCON_12118, PCON_04135, PCON_09696, PCON_10549, PCON_04432, PCON_05065	F7W2E5	many-to-one	PCON_02175, PCON_12118, PCON_04135, PCON_09696, PCON_10549, PCON_04432, PCON_05065	Q7SEJ2	many-to-one	PCON_02175, PCON_12118, PCON_04135, PCON_09696, PCON_10549, PCON_04432, PCON_05065	FGSG_05085T0	many-to-one	PCON_02175, PCON_12118, PCON_04135, PCON_09696, PCON_10549, PCON_04432, PCON_05065	bgh01040	NA	NA	NA	many-to-one	PCON_02175, PCON_12118, PCON_04135, PCON_09696, PCON_10549, PCON_04432, PCON_05065	CIMG_03374T0	many-to-one	PCON_02175, PCON_12118, PCON_04135, PCON_09696, PCON_10549, PCON_04432, PCON_05065	A1D222	many-to-one	PCON_02175, PCON_12118, PCON_04135, PCON_09696, PCON_10549, PCON_04432, PCON_05065	Q5BFF4	NA	NA	NA	NA	NA	NA	many-to-one	PCON_02175, PCON_12118, PCON_04135, PCON_09696, PCON_10549, PCON_04432	Q04018	many-to-one	PCON_02175, PCON_12118, PCON_04135, PCON_09696, PCON_10549, PCON_04432	YALI0C10450g	many-to-one	PCON_02175, PCON_12118, PCON_04135, PCON_09696, PCON_10549, PCON_04432, PCON_05065, PCON_05018, PCON_06703	O43015	NA	NA	NA
PCON_02176	yes	NA	NA	NA	one-to-one	PCON_02176	G1XD81	NA	NA	NA	NA	NA	NA	one-to-one	PCON_02176	FGSG_08885T0	one-to-one	PCON_02176	bgh06476	one-to-one	PCON_02176	SS1G_03996T0	one-to-one	PCON_02176	CIMG_00417T0	one-to-one	PCON_02176	A1D884	one-to-one	PCON_02176	Q5B3Y4	one-to-one	PCON_02176	Mycgr377988	one-to-one	PCON_02176	SNOT_00384	NA	NA	NA	NA	NA	NA	NA	NA	NA	NA	NA	NA
PCON_02177	no
PCON_02178	yes	one-to-one	PCON_02178	D5G8P9	one-to-one	PCON_02178	G1XD83	one-to-one	PCON_02178	F7VSU3	one-to-one	PCON_02178	Q7SDY1	one-to-one	PCON_02178	FGSG_13273T0	one-to-one	PCON_02178	bgh02574	one-to-one	PCON_02178	SS1G_04007T0	one-to-one	PCON_02178	CIMG_00409T0	one-to-one	PCON_02178	A1D896	one-to-one	PCON_02178	Q5B9M4	one-to-one	PCON_02178	Mycgr350963	one-to-one	PCON_02178	SNOT_00689	one-to-one	PCON_02178	P33338	one-to-one	PCON_02178	YALI0C07502g	one-to-one	PCON_02178	Q9P6L5	one-to-one	PCON_02178	Lacbi2_301085
PCON_02179	no
PCON_02180	yes	many-to-one	PCON_02180, PCON_02039	D5GFJ8	many-to-one	PCON_02180, PCON_02039	G1WYQ5	many-to-one	PCON_02180, PCON_02039	F7W6G3	many-to-one	PCON_02180, PCON_02039	Q7RZD4	many-to-one	PCON_02180, PCON_02039	FGSG_09494T0	many-to-one	PCON_02180, PCON_02039	bgh00583	many-to-one	PCON_02180, PCON_02039	SS1G_02446T0	NA	NA	NA	NA	NA	NA	NA	NA	NA	many-to-one	PCON_02180, PCON_02039	Mycgr366294	NA	NA	NA	NA	NA	NA	many-to-one	PCON_02180, PCON_02039	YALI0E05643g	NA	NA	NA	NA	NA	NA
PCON_02181	yes	NA	NA	NA	NA	NA	NA	NA	NA	NA	NA	NA	NA	NA	NA	NA	NA	NA	NA	NA	NA	NA	NA	NA	NA	NA	NA	NA	NA	NA	NA	many-to-one	PCON_02181, PCON_09796, PCON_13859	Mycgr368581	NA	NA	NA	NA	NA	NA	NA	NA	NA	NA	NA	NA	NA	NA	NA
PCON_02182	no
PCON_02183	yes	one-to-one	PCON_02183	D5GPJ5	one-to-one	PCON_02183	G1XP43	one-to-one	PCON_02183	F7VZ63	one-to-one	PCON_02183	ACTZ	one-to-one	PCON_02183	FGSG_10385T0	one-to-one	PCON_02183	bgh06922	one-to-one	PCON_02183	SS1G_03873T0	one-to-one	PCON_02183	CIMG_00552T0	one-to-one	PCON_02183	A1CW09	one-to-one	PCON_02183	Q5BBX7	one-to-one	PCON_02183	Mycgr365218	one-to-one	PCON_02183	SNOT_05656	one-to-one	PCON_02183	P38696	one-to-one	PCON_02183	YALI0E05335g	one-to-one	PCON_02183	O94630	one-to-one	PCON_02183	Lacbi2_300668
PCON_02184	yes	one-to-one	PCON_02184	D5GPJ6	one-to-one	PCON_02184	G1XP50	one-to-one	PCON_02184	F7W433	one-to-one	PCON_02184	Q871F5	one-to-one	PCON_02184	FGSG_09577T0	one-to-one	PCON_02184	bgh00851	one-to-one	PCON_02184	SS1G_10775T0	one-to-one	PCON_02184	CIMG_08074T0	one-to-one	PCON_02184	A1DAC0	NA	NA	NA	one-to-one	PCON_02184	Mycgr3102184	one-to-one	PCON_02184	SNOT_03040	one-to-one	PCON_02184	P20051	one-to-one	PCON_02184	YALI0F22781g	one-to-one	PCON_02184	Q9UTI0	one-to-one	PCON_02184	Lacbi2_638270
PCON_02185	yes	one-to-one	PCON_02185	D5GGU8	one-to-one	PCON_02185	G1X2Q4	one-to-one	PCON_02185	F7WAP5	NA	NA	NA	NA	NA	NA	one-to-one	PCON_02185	bgh06147	one-to-one	PCON_02185	SS1G_11089T0	NA	NA	NA	NA	NA	NA	NA	NA	NA	one-to-one	PCON_02185	Mycgr343297	one-to-one	PCON_02185	SNOT_03044	NA	NA	NA	one-to-one	PCON_02185	YALI0A01001g	NA	NA	NA	NA	NA	NA
PCON_02186	no
PCON_02187	no
PCON_02188	no
PCON_02189	yes	one-to-one	PCON_02189	D5G8P6	one-to-one	PCON_02189	G1XD80	one-to-one	PCON_02189	F7VSW4	one-to-one	PCON_02189	Q7SE83	one-to-one	PCON_02189	FGSG_08884T0	one-to-one	PCON_02189	bgh03930	NA	NA	NA	one-to-one	PCON_02189	CIMG_12875T0	NA	NA	NA	NA	NA	NA	one-to-one	PCON_02189	Mycgr336927	one-to-one	PCON_02189	SNOT_00164	NA	NA	NA	one-to-one	PCON_02189	YALI0D19866g	NA	NA	NA	NA	NA	NA
PCON_02190	no
PCON_02191	no
PCON_02192	no
PCON_02193	no
PCON_02194	no
PCON_02195	no
PCON_02196	yes	NA	NA	NA	one-to-one	PCON_02196	G1XR54	NA	NA	NA	NA	NA	NA	NA	NA	NA	one-to-many	PCON_02196	bgh03270, bghG002369000001001	one-to-one	PCON_02196	SS1G_10319T0	one-to-one	PCON_02196	CIMG_07804T0	one-to-one	PCON_02196	A1D979	one-to-one	PCON_02196	Q5ARG7	one-to-one	PCON_02196	Mycgr394280	one-to-one	PCON_02196	SNOT_11424	NA	NA	NA	NA	NA	NA	one-to-one	PCON_02196	O74991	one-to-one	PCON_02196	Lacbi2_443453
PCON_02197	no
PCON_02198	yes	one-to-one	PCON_02198	D5GFK0	one-to-one	PCON_02198	G1WYR3	NA	NA	NA	NA	NA	NA	one-to-one	PCON_02198	FGSG_09481T0	NA	NA	NA	one-to-one	PCON_02198	SS1G_02404T0	NA	NA	NA	one-to-one	PCON_02198	A1DN64	NA	NA	NA	NA	NA	NA	NA	NA	NA	NA	NA	NA	NA	NA	NA	NA	NA	NA	NA	NA	NA
PCON_02199	no
PCON_02200	yes	one-to-one	PCON_02200	D5GP16	one-to-one	PCON_02200	G1XD34	one-to-one	PCON_02200	F7VQA2	one-to-one	PCON_02200	Q7SF89	NA	NA	NA	one-to-one	PCON_02200	bgh06720	one-to-one	PCON_02200	SS1G_09162T0	NA	NA	NA	one-to-one	PCON_02200	A1D853	one-to-one	PCON_02200	Q5B3V9	one-to-one	PCON_02200	Mycgr3101861	one-to-one	PCON_02200	SNOT_00980	one-to-one	PCON_02200	P53877	one-to-one	PCON_02200	YALI0D13948g	one-to-one	PCON_02200	Q10272	one-to-one	PCON_02200	Lacbi2_597360
PCON_02201	no
PCON_02202	yes	one-to-one	PCON_02202	D5G4Z3	one-to-one	PCON_02202	G1XFF4	one-to-one	PCON_02202	F7VNZ3	one-to-one	PCON_02202	Q7SC99	one-to-one	PCON_02202	FGSG_00634T0	one-to-one	PCON_02202	bgh01989	one-to-one	PCON_02202	SS1G_10753T0	one-to-one	PCON_02202	CIMG_01482T0	one-to-one	PCON_02202	A1CWN9	one-to-one	PCON_02202	Q5BBW6	one-to-one	PCON_02202	Mycgr3104155	one-to-one	PCON_02202	SNOT_07535	one-to-one	PCON_02202	P02365	one-to-one	PCON_02202	YALI0F18766g	one-to-many	PCON_02202	P05752, Q9C0Z7	one-to-one	PCON_02202	Lacbi2_295206
PCON_02203	yes	NA	NA	NA	NA	NA	NA	NA	NA	NA	NA	NA	NA	many-to-one	PCON_02203, PCON_02406	FGSG_04239T0	NA	NA	NA	NA	NA	NA	many-to-one	PCON_02203, PCON_02406	CIMG_05482T0	NA	NA	NA	NA	NA	NA	NA	NA	NA	NA	NA	NA	NA	NA	NA	NA	NA	NA	NA	NA	NA	NA	NA	NA
PCON_02204	yes	many-to-one	PCON_02204, PCON_02205	D5GK08	many-to-one	PCON_02204, PCON_02205	G1XAX0	NA	NA	NA	NA	NA	NA	NA	NA	NA	NA	NA	NA	NA	NA	NA	NA	NA	NA	many-to-one	PCON_02204, PCON_02205	A1CX22	NA	NA	NA	NA	NA	NA	NA	NA	NA	NA	NA	NA	NA	NA	NA	NA	NA	NA	NA	NA	NA
PCON_02205	yes	many-to-one	PCON_02205, PCON_02204	D5GK08	many-to-one	PCON_02205, PCON_02204	G1XAX0	NA	NA	NA	many-to-one	PCON_02205, PCON_02204	Q7S5K8	many-to-one	PCON_02205, PCON_02204	FGSG_01677T0	NA	NA	NA	NA	NA	NA	NA	NA	NA	many-to-one	PCON_02205, PCON_02204	A1CX22	NA	NA	NA	NA	NA	NA	NA	NA	NA	NA	NA	NA	NA	NA	NA	NA	NA	NA	NA	NA	NA
PCON_02206	yes	one-to-one	PCON_02206	D5GB57	one-to-one	PCON_02206	G1X8M2	one-to-one	PCON_02206	F7VTP4	one-to-one	PCON_02206	Q8NJ04	one-to-one	PCON_02206	FGSG_10050T0	one-to-one	PCON_02206	bgh02617	one-to-one	PCON_02206	SS1G_10397T0	NA	NA	NA	one-to-one	PCON_02206	A1D5Z9	NA	NA	NA	one-to-one	PCON_02206	Mycgr353447	NA	NA	NA	NA	NA	NA	NA	NA	NA	NA	NA	NA	one-to-one	PCON_02206	Lacbi2_484357
PCON_02207	yes	one-to-one	PCON_02207	D5GG56	one-to-one	PCON_02207	G1XE87	one-to-one	PCON_02207	F7VLZ0	NA	NA	NA	one-to-one	PCON_02207	FGSG_00801T0	NA	NA	NA	one-to-one	PCON_02207	SS1G_12072T0	one-to-one	PCON_02207	CIMG_04498T0	one-to-one	PCON_02207	A1CZ54	one-to-one	PCON_02207	Q5B6K8	one-to-one	PCON_02207	Mycgr326212	one-to-one	PCON_02207	SNOT_00422	NA	NA	NA	one-to-one	PCON_02207	YALI0D01001g	NA	NA	NA	one-to-one	PCON_02207	Lacbi2_667040
PCON_02208	no
PCON_02209	yes	NA	NA	NA	NA	NA	NA	NA	NA	NA	NA	NA	NA	many-to-one	PCON_02209, PCON_02210, PCON_13585, PCON_08406, PCON_09443	FGSG_02183T0	NA	NA	NA	NA	NA	NA	NA	NA	NA	NA	NA	NA	NA	NA	NA	NA	NA	NA	NA	NA	NA	NA	NA	NA	NA	NA	NA	NA	NA	NA	NA	NA	NA
PCON_02210	yes	NA	NA	NA	NA	NA	NA	NA	NA	NA	NA	NA	NA	many-to-many	PCON_02210, PCON_02209	FGSG_10847T0, FGSG_02183T0, FGSG_08200T0	NA	NA	NA	NA	NA	NA	NA	NA	NA	NA	NA	NA	NA	NA	NA	NA	NA	NA	many-to-one	PCON_02210, PCON_02209, PCON_13585, PCON_08406, PCON_09443, PCON_07691	SNOT_06742	NA	NA	NA	NA	NA	NA	NA	NA	NA	NA	NA	NA
PCON_02211	yes	one-to-many	PCON_02211	D5G8L5, D5G7F7	NA	NA	NA	one-to-one	PCON_02211	F7W013	one-to-one	PCON_02211	Q7S5S2	one-to-one	PCON_02211	FGSG_03429T0	NA	NA	NA	one-to-many	PCON_02211	SS1G_04168T0, SS1G_06775T0	NA	NA	NA	one-to-one	PCON_02211	A1D073	one-to-one	PCON_02211	Q5AUL2	NA	NA	NA	one-to-one	PCON_02211	SNOT_16383	NA	NA	NA	one-to-one	PCON_02211	YALI0F25685g	NA	NA	NA	NA	NA	NA
PCON_02212	no
PCON_02213	yes	NA	NA	NA	one-to-one	PCON_02213	G1WXK5	NA	NA	NA	NA	NA	NA	NA	NA	NA	NA	NA	NA	NA	NA	NA	NA	NA	NA	one-to-one	PCON_02213	A1D5B0	one-to-many	PCON_02213	Q5AVP2, Q5AXM9	NA	NA	NA	NA	NA	NA	NA	NA	NA	NA	NA	NA	NA	NA	NA	NA	NA	NA
PCON_02214	yes	NA	NA	NA	one-to-one	PCON_02214	G1XRA5	NA	NA	NA	NA	NA	NA	many-to-one	PCON_02214, PCON_07957	FGSG_02059T0	NA	NA	NA	NA	NA	NA	NA	NA	NA	NA	NA	NA	NA	NA	NA	many-to-one	PCON_02214, PCON_07957	Mycgr3107208	many-to-one	PCON_02214, PCON_07957	SNOT_06073	NA	NA	NA	NA	NA	NA	NA	NA	NA	NA	NA	NA
PCON_02215	no
PCON_02216	yes	one-to-one	PCON_02216	D5GP33	one-to-one	PCON_02216	G1XEY8	one-to-one	PCON_02216	F7VUD4	one-to-one	PCON_02216	Q7SA07	one-to-one	PCON_02216	FGSG_03978T0	NA	NA	NA	one-to-one	PCON_02216	SS1G_01140T0	one-to-one	PCON_02216	CIMG_06964T0	one-to-one	PCON_02216	A1D2W5	NA	NA	NA	one-to-one	PCON_02216	Mycgr353484	one-to-one	PCON_02216	SNOT_14065	NA	NA	NA	NA	NA	NA	NA	NA	NA	NA	NA	NA
PCON_02217	no
PCON_02218	yes	one-to-one	PCON_02218	D5GNW8	one-to-one	PCON_02218	G1XNY5	one-to-one	PCON_02218	F7VXJ5	one-to-one	PCON_02218	Q7SDS5	one-to-one	PCON_02218	FGSG_00466T0	one-to-one	PCON_02218	bgh03992	one-to-one	PCON_02218	SS1G_06785T0	one-to-one	PCON_02218	CIMG_07004T0	one-to-one	PCON_02218	A1D2Q4	one-to-one	PCON_02218	Q5BEB1	one-to-one	PCON_02218	Mycgr319618	one-to-one	PCON_02218	SNOT_07370	one-to-one	PCON_02218	P47093	one-to-one	PCON_02218	YALI0B06534g	one-to-one	PCON_02218	O74483	one-to-one	PCON_02218	Lacbi2_631432
PCON_02219	yes	one-to-one	PCON_02219	D5G7E5	one-to-one	PCON_02219	G1XNY3	one-to-many	PCON_02219	F7VV51, F7W1X0	one-to-many	PCON_02219	Q7SEN0, Q7SD46	one-to-one	PCON_02219	FGSG_00518T0	one-to-one	PCON_02219	bgh02010	one-to-one	PCON_02219	SS1G_06691T0	one-to-one	PCON_02219	CIMG_07150T0	one-to-one	PCON_02219	A1D3F8	one-to-one	PCON_02219	Q5BDL0	one-to-one	PCON_02219	Mycgr327159	one-to-one	PCON_02219	SNOT_06878	one-to-one	PCON_02219	P43563	one-to-one	PCON_02219	YALI0A17336g	one-to-one	PCON_02219	O74558	one-to-many	PCON_02219	Lacbi2_646293, Lacbi2_668409
PCON_02220	no
PCON_02221	yes	one-to-one	PCON_02221	D5GE10	one-to-one	PCON_02221	G1XPF6	one-to-one	PCON_02221	F7VM30	one-to-one	PCON_02221	Q7S4F0	one-to-one	PCON_02221	FGSG_01008T0	one-to-one	PCON_02221	bgh02296	one-to-one	PCON_02221	SS1G_06711T0	one-to-one	PCON_02221	CIMG_06970T0	one-to-one	PCON_02221	A1D2W0	one-to-one	PCON_02221	Q5BE68	one-to-one	PCON_02221	Mycgr366728	one-to-one	PCON_02221	SNOT_07046	one-to-one	PCON_02221	P32471	one-to-one	PCON_02221	YALI0F09669g	one-to-one	PCON_02221	O74173	one-to-one	PCON_02221	Lacbi2_318844
PCON_02222	yes	one-to-one	PCON_02222	D5GE11	one-to-one	PCON_02222	G1XPF5	one-to-one	PCON_02222	F7W1A7	one-to-one	PCON_02222	Q7SCV8	one-to-one	PCON_02222	FGSG_11940T0	one-to-one	PCON_02222	bgh06679	NA	NA	NA	one-to-one	PCON_02222	CIMG_06971T0	one-to-one	PCON_02222	A1D2V9	one-to-one	PCON_02222	Q5BE69	one-to-one	PCON_02222	Mycgr333299	NA	NA	NA	NA	NA	NA	NA	NA	NA	NA	NA	NA	NA	NA	NA
PCON_02223	yes	one-to-one	PCON_02223	D5GJK8	one-to-one	PCON_02223	G1X582	one-to-one	PCON_02223	F7W8L9	one-to-one	PCON_02223	A7UWX2	NA	NA	NA	one-to-one	PCON_02223	bgh03074	NA	NA	NA	one-to-one	PCON_02223	CIMG_04364T0	one-to-one	PCON_02223	A1DGV7	one-to-one	PCON_02223	Q5B0F2	NA	NA	NA	one-to-one	PCON_02223	SNOT_13559	NA	NA	NA	NA	NA	NA	NA	NA	NA	NA	NA	NA
PCON_02224	yes	one-to-one	PCON_02224	D5GIM8	one-to-one	PCON_02224	G1X1M7	one-to-one	PCON_02224	F7VL38	one-to-one	PCON_02224	Q7SD21	one-to-one	PCON_02224	FGSG_07054T0	one-to-one	PCON_02224	bgh02812	one-to-one	PCON_02224	SS1G_03094T0	one-to-one	PCON_02224	CIMG_04741T0	one-to-one	PCON_02224	A1D4Z1	one-to-one	PCON_02224	Q5BGM4	one-to-one	PCON_02224	Mycgr372463	one-to-one	PCON_02224	SNOT_04632	one-to-one	PCON_02224	P53731	one-to-one	PCON_02224	YALI0A03025g	one-to-one	PCON_02224	O14241	one-to-one	PCON_02224	Lacbi2_305498
PCON_02225	yes	one-to-one	PCON_02225	D5G9U8	NA	NA	NA	one-to-one	PCON_02225	F7VR86	one-to-one	PCON_02225	Q7SFD5	NA	NA	NA	one-to-one	PCON_02225	bgh05974	NA	NA	NA	NA	NA	NA	NA	NA	NA	NA	NA	NA	NA	NA	NA	NA	NA	NA	NA	NA	NA	NA	NA	NA	NA	NA	NA	NA	NA	NA
PCON_02226	no
PCON_02227	no
PCON_02228	yes	one-to-one	PCON_02228	D5GPG4	one-to-one	PCON_02228	G1XPB1	one-to-one	PCON_02228	F7VU71	one-to-one	PCON_02228	Q8X0J0	one-to-one	PCON_02228	FGSG_10119T0	NA	NA	NA	NA	NA	NA	NA	NA	NA	one-to-one	PCON_02228	A1D5X3	NA	NA	NA	one-to-one	PCON_02228	Mycgr333257	NA	NA	NA	one-to-one	PCON_02228	P36007	NA	NA	NA	NA	NA	NA	NA	NA	NA
PCON_02229	yes	one-to-one	PCON_02229	D5GPG2	one-to-one	PCON_02229	G1XP66	one-to-one	PCON_02229	F7W646	one-to-one	PCON_02229	Q7RZB2	one-to-one	PCON_02229	FGSG_09919T0	one-to-one	PCON_02229	bgh05527	one-to-one	PCON_02229	SS1G_04966T0	one-to-one	PCON_02229	CIMG_05594T0	one-to-one	PCON_02229	A1CYN9	one-to-one	PCON_02229	Q5B4G0	one-to-one	PCON_02229	Mycgr3106982	one-to-one	PCON_02229	SNOT_06116	one-to-one	PCON_02229	P53064	one-to-one	PCON_02229	YALI0D01892g	one-to-one	PCON_02229	O94667	one-to-one	PCON_02229	Lacbi2_624465
PCON_02230	no
PCON_02231	no
PCON_02232	yes	NA	NA	NA	NA	NA	NA	many-to-one	PCON_02232, PCON_13070	F7VR59	many-to-one	PCON_02232, PCON_13070	Q7SFG4	many-to-one	PCON_02232, PCON_13070	FGSG_00769T0	NA	NA	NA	NA	NA	NA	NA	NA	NA	NA	NA	NA	NA	NA	NA	NA	NA	NA	many-to-one	PCON_02232, PCON_13070	SNOT_02039	NA	NA	NA	NA	NA	NA	NA	NA	NA	many-to-many	PCON_02232, PCON_13070	Lacbi2_572153, Lacbi2_655168, Lacbi2_476389, Lacbi2_574866
PCON_02233	yes	one-to-one	PCON_02233	D5GPI7	one-to-one	PCON_02233	G1X8A9	one-to-one	PCON_02233	F7W695	one-to-one	PCON_02233	Q7RZK0	one-to-one	PCON_02233	FGSG_13674T0	one-to-one	PCON_02233	bgh04239	one-to-one	PCON_02233	SS1G_10808T0	one-to-one	PCON_02233	CIMG_00544T0	one-to-one	PCON_02233	A1CW01	one-to-one	PCON_02233	Q5B1D9	one-to-one	PCON_02233	Mycgr365607	one-to-one	PCON_02233	SNOT_20165	one-to-one	PCON_02233	P38153	one-to-one	PCON_02233	YALI0D17776g	one-to-one	PCON_02233	O94669	one-to-one	PCON_02233	Lacbi2_645498
PCON_02234	yes	NA	NA	NA	one-to-one	PCON_02234	G1X8A8	one-to-one	PCON_02234	F7W694	one-to-one	PCON_02234	Q7RXI6	one-to-one	PCON_02234	FGSG_13673T0	one-to-one	PCON_02234	bgh00223	one-to-one	PCON_02234	SS1G_10807T0	one-to-one	PCON_02234	CIMG_10571T0	NA	NA	NA	NA	NA	NA	one-to-one	PCON_02234	Mycgr334200	NA	NA	NA	NA	NA	NA	NA	NA	NA	NA	NA	NA	NA	NA	NA
PCON_02235	no
PCON_02236	no
PCON_02237	yes	many-to-one	PCON_02237, PCON_13076	D5GK30	NA	NA	NA	NA	NA	NA	NA	NA	NA	many-to-one	PCON_02237, PCON_13076	FGSG_02251T0	NA	NA	NA	many-to-many	PCON_02237, PCON_13076	SS1G_00726T0, SS1G_10066T0	many-to-one	PCON_02237, PCON_13076	CIMG_04858T0	many-to-one	PCON_02237, PCON_13076	A1DMQ4	many-to-many	PCON_02237, PCON_13076	Q5B3Q3, Q5BCQ0, Q5BAM7, Q5B6B8	many-to-one	PCON_02237, PCON_13076	Mycgr393235	NA	NA	NA	NA	NA	NA	NA	NA	NA	many-to-one	PCON_02237, PCON_13076, PCON_03340, PCON_04030	O74419	NA	NA	NA
PCON_02238	no
PCON_02239	no
PCON_02240	yes	one-to-one	PCON_02240	D5GHY6	one-to-one	PCON_02240	G1XG45	NA	NA	NA	one-to-one	PCON_02240	Q9P389	one-to-one	PCON_02240	FGSG_12264T0	one-to-one	PCON_02240	bgh02577	NA	NA	NA	one-to-one	PCON_02240	CIMG_01499T0	one-to-one	PCON_02240	A1CWM0	one-to-one	PCON_02240	Q5B1G3	one-to-one	PCON_02240	Mycgr374087	one-to-one	PCON_02240	SNOT_07677	one-to-one	PCON_02240	P40151	one-to-one	PCON_02240	YALI0C05038g	one-to-one	PCON_02240	O13984	NA	NA	NA
PCON_02241	no
PCON_02242	no
PCON_02243	yes	one-to-one	PCON_02243	D5GFP8	one-to-one	PCON_02243	G1XPC7	one-to-one	PCON_02243	F7VTS0	one-to-one	PCON_02243	Q8X0S0	one-to-one	PCON_02243	FGSG_07009T0	one-to-one	PCON_02243	bgh01757	one-to-one	PCON_02243	SS1G_09131T0	one-to-one	PCON_02243	CIMG_06975T0	one-to-one	PCON_02243	A1D2T3	one-to-one	PCON_02243	Q5BE72	one-to-one	PCON_02243	Mycgr3107385	one-to-one	PCON_02243	SNOT_06769	one-to-one	PCON_02243	P24276	one-to-one	PCON_02243	YALI0F13717g	one-to-many	PCON_02243	O74454, O94525	one-to-one	PCON_02243	Lacbi2_645188
PCON_02244	no
PCON_02245	no
PCON_02246	yes	NA	NA	NA	one-to-one	PCON_02246	G1XPC6	one-to-one	PCON_02246	F7VTS1	one-to-one	PCON_02246	Q8X0R9	one-to-one	PCON_02246	FGSG_07010T0	one-to-many	PCON_02246	bgh03094, bgh03967, bgh01120	one-to-one	PCON_02246	SS1G_09130T0	NA	NA	NA	one-to-one	PCON_02246	A1DDU4	NA	NA	NA	NA	NA	NA	one-to-one	PCON_02246	SNOT_06767	NA	NA	NA	NA	NA	NA	many-to-one	PCON_02246, PCON_08972	P53693	one-to-one	PCON_02246	Lacbi2_634844
PCON_02247	no
PCON_02248	yes	one-to-one	PCON_02248	D5GLW0	one-to-one	PCON_02248	G1XNV2	one-to-one	PCON_02248	F7W7J2	one-to-one	PCON_02248	Q7SBA6	one-to-one	PCON_02248	FGSG_02511T0	one-to-one	PCON_02248	bgh05489	one-to-one	PCON_02248	SS1G_09035T0	one-to-one	PCON_02248	CIMG_04199T0	one-to-one	PCON_02248	A1CXZ3	one-to-one	PCON_02248	Q5B550	one-to-one	PCON_02248	Mycgr331414	one-to-one	PCON_02248	SNOT_08590	one-to-one	PCON_02248	P37838	one-to-one	PCON_02248	YALI0A03509g	one-to-one	PCON_02248	O74400	one-to-one	PCON_02248	Lacbi2_682585
PCON_02249	no
PCON_02250	yes	one-to-one	PCON_02250	D5GJZ2	one-to-one	PCON_02250	G1XPK4	one-to-one	PCON_02250	F7W8L0	one-to-one	PCON_02250	Q7S9D4	one-to-one	PCON_02250	FGSG_03985T0	NA	NA	NA	one-to-one	PCON_02250	SS1G_14381T0	one-to-one	PCON_02250	CIMG_13778T0	one-to-one	PCON_02250	A1CXZ5	one-to-one	PCON_02250	Q5B552	one-to-one	PCON_02250	Mycgr368415	one-to-one	PCON_02250	SNOT_07062	NA	NA	NA	NA	NA	NA	NA	NA	NA	NA	NA	NA
PCON_02251	no
PCON_02252	no
PCON_02253	no
PCON_02254	no
PCON_02255	yes	NA	NA	NA	NA	NA	NA	many-to-one	PCON_02255, PCON_12541	F7VNP6	many-to-one	PCON_02255, PCON_12541	Q7S9V8	many-to-one	PCON_02255, PCON_12541	FGSG_01967T0	many-to-one	PCON_02255, PCON_12541	bgh00859	many-to-one	PCON_02255, PCON_12541	SS1G_09372T0	NA	NA	NA	NA	NA	NA	NA	NA	NA	many-to-one	PCON_02255, PCON_12541	Mycgr342182	NA	NA	NA	many-to-many	PCON_02255, PCON_12541	P38710, Q05533	many-to-one	PCON_02255, PCON_12541	YALI0D04378g	NA	NA	NA	many-to-one	PCON_02255, PCON_12541, PCON_11073	Lacbi2_681607
PCON_02256	yes	one-to-one	PCON_02256	D5GPG5	one-to-one	PCON_02256	G1X8F7	one-to-one	PCON_02256	F7VU72	one-to-one	PCON_02256	ILV5	one-to-one	PCON_02256	FGSG_10118T0	one-to-one	PCON_02256	bgh00094	one-to-one	PCON_02256	SS1G_03855T0	one-to-one	PCON_02256	CIMG_05641T0	one-to-one	PCON_02256	A1D5X2	one-to-one	PCON_02256	Q5BAA4	one-to-one	PCON_02256	Mycgr3102127	one-to-one	PCON_02256	SNOT_06575	one-to-one	PCON_02256	P06168	one-to-one	PCON_02256	YALI0D03135g	one-to-one	PCON_02256	P78827	one-to-one	PCON_02256	Lacbi2_646136
PCON_02257	yes	one-to-one	PCON_02257	D5GPI8	one-to-one	PCON_02257	G1X8A7	one-to-one	PCON_02257	F7W4K9	one-to-one	PCON_02257	Q8NIV5	one-to-one	PCON_02257	FGSG_09903T0	one-to-one	PCON_02257	bgh05203	one-to-one	PCON_02257	SS1G_10792T0	one-to-one	PCON_02257	CIMG_00541T0	one-to-one	PCON_02257	A1D8B8	one-to-one	PCON_02257	Q5B7Q8	one-to-one	PCON_02257	Mycgr352389	one-to-one	PCON_02257	SNOT_05651	one-to-one	PCON_02257	P06784	NA	NA	NA	one-to-one	PCON_02257	P10506	one-to-many	PCON_02257	Lacbi2_688475, Lacbi2_527109
PCON_02258	no
PCON_02259	yes	one-to-one	PCON_02259	D5GPI9	NA	NA	NA	NA	NA	NA	NA	NA	NA	one-to-one	PCON_02259	FGSG_09939T0	NA	NA	NA	one-to-one	PCON_02259	SS1G_04979T0	NA	NA	NA	one-to-one	PCON_02259	A1CYP0	NA	NA	NA	NA	NA	NA	NA	NA	NA	NA	NA	NA	NA	NA	NA	NA	NA	NA	NA	NA	NA
PCON_02260	no
PCON_02261	no
PCON_02262	no
PCON_02263	no
PCON_02264	yes	one-to-one	PCON_02264	D5G5W7	NA	NA	NA	one-to-one	PCON_02264	F7W208	one-to-one	PCON_02264	NOP12	one-to-one	PCON_02264	FGSG_00398T0	one-to-one	PCON_02264	bgh01798	one-to-one	PCON_02264	SS1G_01694T0	one-to-one	PCON_02264	CIMG_02210T0	one-to-one	PCON_02264	A1DB50	one-to-one	PCON_02264	NOP12	one-to-one	PCON_02264	Mycgr330158	one-to-one	PCON_02264	SNOT_15221	one-to-one	PCON_02264	Q08208	one-to-one	PCON_02264	YALI0F05918g	one-to-one	PCON_02264	O13741	one-to-one	PCON_02264	Lacbi2_483470
PCON_02265	no
PCON_02266	yes	one-to-one	PCON_02266	D5G5W8	NA	NA	NA	one-to-one	PCON_02266	F7W207	one-to-one	PCON_02266	Q7S2L8	one-to-one	PCON_02266	FGSG_00399T0	NA	NA	NA	NA	NA	NA	one-to-one	PCON_02266	CIMG_02208T0	one-to-one	PCON_02266	A1DB51	one-to-one	PCON_02266	Q5BDC7	NA	NA	NA	NA	NA	NA	NA	NA	NA	NA	NA	NA	NA	NA	NA	NA	NA	NA
PCON_02267	yes	one-to-one	PCON_02267	D5G5X2	one-to-one	PCON_02267	G1XBJ6	one-to-one	PCON_02267	F7VL75	one-to-one	PCON_02267	Q9P3N3	one-to-one	PCON_02267	FGSG_01370T0	one-to-one	PCON_02267	bghG006391000001001	NA	NA	NA	one-to-one	PCON_02267	CIMG_02294T0	NA	NA	NA	one-to-one	PCON_02267	Q5AS55	one-to-one	PCON_02267	Mycgr398665	one-to-one	PCON_02267	SNOT_16550	one-to-one	PCON_02267	P40004	one-to-one	PCON_02267	YALI0E24123g	one-to-one	PCON_02267	O74750	one-to-one	PCON_02267	Lacbi2_647946
PCON_02268	yes	one-to-one	PCON_02268	D5GM56	one-to-one	PCON_02268	G1XBE3	one-to-one	PCON_02268	F7VTE8	one-to-one	PCON_02268	Q7SHU9	one-to-one	PCON_02268	FGSG_01069T0	one-to-one	PCON_02268	bgh02313	one-to-one	PCON_02268	SS1G_01686T0	one-to-one	PCON_02268	CIMG_02220T0	one-to-one	PCON_02268	A1DGU2	one-to-one	PCON_02268	Q5B0D6	one-to-one	PCON_02268	Mycgr398664	one-to-one	PCON_02268	SNOT_04206	one-to-one	PCON_02268	P36059	one-to-one	PCON_02268	YALI0D11308g	one-to-one	PCON_02268	O94347	one-to-one	PCON_02268	Lacbi2_694061
PCON_02269	yes	one-to-one	PCON_02269	D5GM55	one-to-one	PCON_02269	G1XBD9	NA	NA	NA	one-to-one	PCON_02269	Q7SGQ6	one-to-one	PCON_02269	FGSG_00409T0	one-to-one	PCON_02269	bghG004848000002001	one-to-one	PCON_02269	SS1G_07982T0	one-to-one	PCON_02269	CIMG_02312T0	one-to-one	PCON_02269	A1DAY5	NA	NA	NA	one-to-one	PCON_02269	Mycgr3102480	NA	NA	NA	one-to-one	PCON_02269	Q06549	one-to-one	PCON_02269	YALI0D17072g	one-to-one	PCON_02269	Q09190	one-to-one	PCON_02269	Lacbi2_670148
PCON_02270	no
PCON_02271	no
PCON_02272	yes	one-to-one	PCON_02272	D5GM53	one-to-one	PCON_02272	G1XBI3	one-to-one	PCON_02272	F7W1I1	NA	NA	NA	one-to-one	PCON_02272	FGSG_00616T0	NA	NA	NA	one-to-one	PCON_02272	SS1G_07892T0	one-to-one	PCON_02272	CIMG_02315T0	NA	NA	NA	NA	NA	NA	one-to-one	PCON_02272	Mycgr389741	one-to-one	PCON_02272	SNOT_16541	NA	NA	NA	NA	NA	NA	NA	NA	NA	NA	NA	NA
PCON_02273	yes	one-to-one	PCON_02273	D5GM52	NA	NA	NA	NA	NA	NA	NA	NA	NA	NA	NA	NA	NA	NA	NA	NA	NA	NA	NA	NA	NA	NA	NA	NA	NA	NA	NA	one-to-one	PCON_02273	Mycgr3102685	one-to-one	PCON_02273	SNOT_15251	NA	NA	NA	NA	NA	NA	NA	NA	NA	many-to-one	PCON_02273, PCON_13629, PCON_13537, PCON_09073	Lacbi2_316042
PCON_02274	yes	one-to-one	PCON_02274	D5GBH2	one-to-one	PCON_02274	G1XQS6	NA	NA	NA	NA	NA	NA	NA	NA	NA	NA	NA	NA	NA	NA	NA	NA	NA	NA	NA	NA	NA	NA	NA	NA	one-to-one	PCON_02274	Mycgr372657	one-to-one	PCON_02274	SNOT_04439	NA	NA	NA	NA	NA	NA	NA	NA	NA	one-to-one	PCON_02274	Lacbi2_458552
PCON_02275	yes	one-to-one	PCON_02275	D5GM51	one-to-one	PCON_02275	G1XBF9	one-to-one	PCON_02275	F7VLX0	one-to-one	PCON_02275	Q96VU7	one-to-one	PCON_02275	FGSG_01177T0	one-to-one	PCON_02275	bgh00112	one-to-one	PCON_02275	SS1G_01702T0	one-to-one	PCON_02275	CIMG_02214T0	one-to-one	PCON_02275	A1DB44	one-to-one	PCON_02275	Q5BDD4	one-to-one	PCON_02275	Mycgr332139	one-to-one	PCON_02275	SNOT_15232	one-to-one	PCON_02275	P31373	one-to-one	PCON_02275	YALI0F05874g	NA	NA	NA	one-to-many	PCON_02275	Lacbi2_591340, Lacbi2_439413, Lacbi2_444191
PCON_02276	no
PCON_02277	yes	one-to-one	PCON_02277	D5GLL7	one-to-one	PCON_02277	G1X4H1	one-to-one	PCON_02277	F7VYU6	one-to-one	PCON_02277	Q8NIW1	one-to-one	PCON_02277	FGSG_01885T0	one-to-one	PCON_02277	bgh06303	one-to-one	PCON_02277	SS1G_13611T0	one-to-one	PCON_02277	CIMG_02424T0	one-to-one	PCON_02277	A1CWW5	NA	NA	NA	one-to-one	PCON_02277	Mycgr370532	one-to-one	PCON_02277	SNOT_02947	one-to-many	PCON_02277	P33310, P33311	one-to-one	PCON_02277	YALI0E00880g	one-to-one	PCON_02277	Q9Y7M7	one-to-one	PCON_02277	Lacbi2_707098
PCON_02278	yes	one-to-one	PCON_02278	D5GLL6	one-to-one	PCON_02278	G1X4H0	one-to-one	PCON_02278	F7VS72	one-to-one	PCON_02278	Q7RXX3	one-to-one	PCON_02278	FGSG_12975T0	one-to-one	PCON_02278	bgh04619	one-to-one	PCON_02278	SS1G_13610T0	one-to-one	PCON_02278	CIMG_02423T0	one-to-one	PCON_02278	A1CWW4	one-to-one	PCON_02278	Q5BBM9	one-to-one	PCON_02278	Mycgr369545	one-to-one	PCON_02278	SNOT_02932	one-to-one	PCON_02278	P06101	one-to-one	PCON_02278	YALI0E18480g	one-to-one	PCON_02278	O94740	one-to-one	PCON_02278	Lacbi2_182751
PCON_02279	yes	one-to-one	PCON_02279	D5GMF4	NA	NA	NA	NA	NA	NA	NA	NA	NA	NA	NA	NA	NA	NA	NA	one-to-one	PCON_02279	SS1G_06431T0	NA	NA	NA	NA	NA	NA	NA	NA	NA	NA	NA	NA	NA	NA	NA	NA	NA	NA	NA	NA	NA	NA	NA	NA	NA	NA	NA
PCON_02280	yes	one-to-one	PCON_02280	D5GLJ2	one-to-one	PCON_02280	G1X4E7	one-to-one	PCON_02280	F7WB10	one-to-one	PCON_02280	HAT1	one-to-one	PCON_02280	FGSG_07254T0	NA	NA	NA	one-to-one	PCON_02280	SS1G_09629T0	one-to-one	PCON_02280	CIMG_05403T0	one-to-one	PCON_02280	A1DHA8	one-to-one	PCON_02280	HAT1	one-to-one	PCON_02280	Mycgr370219	one-to-one	PCON_02280	SNOT_13741	one-to-one	PCON_02280	Q12341	one-to-one	PCON_02280	YALI0C11231g	one-to-many	PCON_02280	Q9UTM7, Q9UTM7	one-to-one	PCON_02280	Lacbi2_384433
PCON_02281	yes	one-to-one	PCON_02281	D5GLJ3	one-to-one	PCON_02281	G1X4E2	one-to-one	PCON_02281	F7WB11	one-to-one	PCON_02281	Q7RYU7	one-to-one	PCON_02281	FGSG_05456T0	one-to-one	PCON_02281	bgh00043	one-to-one	PCON_02281	SS1G_09628T0	one-to-one	PCON_02281	CIMG_05400T0	one-to-one	PCON_02281	A1DHB1	one-to-one	PCON_02281	Q5AZR4	one-to-one	PCON_02281	Mycgr3108762	one-to-one	PCON_02281	SNOT_13740	NA	NA	NA	one-to-one	PCON_02281	YALI0D19008g	NA	NA	NA	NA	NA	NA
PCON_02282	yes	one-to-one	PCON_02282	D5G8B3	one-to-one	PCON_02282	G1X0B8	one-to-one	PCON_02282	F7W7R7	NA	NA	NA	one-to-one	PCON_02282	FGSG_04253T0	one-to-one	PCON_02282	bgh03297	one-to-one	PCON_02282	SS1G_13858T0	one-to-one	PCON_02282	CIMG_00758T0	one-to-one	PCON_02282	A1DFX4	one-to-one	PCON_02282	Q5AW36	NA	NA	NA	many-to-one	PCON_02282, PCON_11501	SNOT_16500	one-to-one	PCON_02282	Q08237	NA	NA	NA	one-to-one	PCON_02282	O94375	NA	NA	NA
PCON_02283	yes	one-to-one	PCON_02283	D5G958	one-to-one	PCON_02283	G1X0E4	one-to-one	PCON_02283	F7W2G9	one-to-one	PCON_02283	Q7S8S2	one-to-one	PCON_02283	FGSG_09724T0	one-to-one	PCON_02283	bgh05331	one-to-one	PCON_02283	SS1G_08315T0	one-to-one	PCON_02283	CIMG_00224T0	one-to-one	PCON_02283	A1DNG3	one-to-one	PCON_02283	Q5BFU8	one-to-one	PCON_02283	Mycgr395717	one-to-one	PCON_02283	SNOT_07099	one-to-one	PCON_02283	P26754	one-to-one	PCON_02283	YALI0F03993g	one-to-many	PCON_02283	Q92373, Q92373	one-to-one	PCON_02283	Lacbi2_480435
PCON_02284	yes	one-to-one	PCON_02284	D5G959	one-to-one	PCON_02284	G1X0D5	one-to-one	PCON_02284	F7VND6	one-to-one	PCON_02284	Q7SA58	one-to-one	PCON_02284	FGSG_09551T0	one-to-one	PCON_02284	bgh06257	one-to-one	PCON_02284	SS1G_13876T0	NA	NA	NA	NA	NA	NA	NA	NA	NA	one-to-one	PCON_02284	Mycgr320590	one-to-one	PCON_02284	SNOT_08526	NA	NA	NA	one-to-one	PCON_02284	YALI0E12375g	one-to-one	PCON_02284	Q09778	one-to-one	PCON_02284	Lacbi2_293458
PCON_02285	yes	one-to-one	PCON_02285	D5G960	one-to-one	PCON_02285	G1X0E6	one-to-one	PCON_02285	F7VND8	one-to-one	PCON_02285	Q7SA60	one-to-one	PCON_02285	FGSG_06224T0	one-to-one	PCON_02285	bgh03632	one-to-one	PCON_02285	SS1G_13878T0	one-to-one	PCON_02285	CIMG_09177T0	one-to-one	PCON_02285	A1DE17	one-to-one	PCON_02285	Q5BH57	one-to-one	PCON_02285	Mycgr3105749	one-to-one	PCON_02285	SNOT_15016	one-to-one	PCON_02285	P32387	one-to-one	PCON_02285	YALI0E12353g	one-to-one	PCON_02285	Q09727	one-to-one	PCON_02285	Lacbi2_467140
PCON_02286	yes	NA	NA	NA	many-to-one	PCON_02286, PCON_08195, PCON_10001, PCON_03405	G1XRU8	many-to-one	PCON_02286, PCON_08195, PCON_10001, PCON_03405	F7VMB0	many-to-many	PCON_02286, PCON_08195, PCON_10001, PCON_03405	Q7RYB7, Q7RYC1	NA	NA	NA	NA	NA	NA	NA	NA	NA	NA	NA	NA	many-to-one	PCON_02286, PCON_08195, PCON_10001, PCON_03405	A1DGN7	NA	NA	NA	many-to-one	PCON_02286, PCON_08195, PCON_10001, PCON_03405	Mycgr3105798	NA	NA	NA	NA	NA	NA	NA	NA	NA	NA	NA	NA	many-to-one	PCON_02286, PCON_08195, PCON_10001, PCON_03405	Lacbi2_706859
PCON_02287	no
PCON_02288	no
PCON_02289	yes	one-to-one	PCON_02289	D5GLJ1	one-to-one	PCON_02289	G1X4G9	one-to-one	PCON_02289	F7VYJ5	one-to-one	PCON_02289	Q7RZL0	NA	NA	NA	one-to-one	PCON_02289	bgh06069	one-to-one	PCON_02289	SS1G_09667T0	one-to-one	PCON_02289	CIMG_10951T0	one-to-one	PCON_02289	A1CWW6	one-to-one	PCON_02289	Q5BBM7	one-to-one	PCON_02289	Mycgr399524	one-to-one	PCON_02289	SNOT_13875	one-to-one	PCON_02289	P31381	one-to-one	PCON_02289	YALI0C23342g	NA	NA	NA	one-to-one	PCON_02289	Lacbi2_698367
PCON_02290	yes	many-to-one	PCON_02290, PCON_09052	D5GHR0	many-to-one	PCON_02290, PCON_09052	G1XH43	many-to-one	PCON_02290, PCON_09052	F7W3Y4	many-to-one	PCON_02290, PCON_09052	RL30	many-to-one	PCON_02290, PCON_09052	FGSG_10245T0	many-to-one	PCON_02290, PCON_09052	bgh01620	many-to-one	PCON_02290, PCON_09052	SS1G_05501T0	many-to-one	PCON_02290, PCON_09052	CIMG_04646T0	many-to-one	PCON_02290, PCON_09052	A1DGL4	many-to-one	PCON_02290, PCON_09052	Q5B048	many-to-one	PCON_02290, PCON_09052	Mycgr360172	many-to-one	PCON_02290, PCON_09052	SNOT_03154	many-to-one	PCON_02290, PCON_09052	P14120	many-to-one	PCON_02290, PCON_09052	YALI0E23562g	many-to-many	PCON_02290, PCON_09052	P52808, Q9UTP0	many-to-one	PCON_02290, PCON_09052	Lacbi2_637351
PCON_02291	yes	one-to-one	PCON_02291	D5GLK4	one-to-one	PCON_02291	G1X4G3	one-to-one	PCON_02291	F7W914	one-to-one	PCON_02291	Q7S795	one-to-one	PCON_02291	FGSG_02048T0	one-to-one	PCON_02291	bgh03049	one-to-one	PCON_02291	SS1G_08787T0	one-to-one	PCON_02291	CIMG_05494T0	one-to-one	PCON_02291	A1DHX6	one-to-one	PCON_02291	Q5AZD7	one-to-one	PCON_02291	Mycgr3108906	one-to-one	PCON_02291	SNOT_13832	NA	NA	NA	NA	NA	NA	NA	NA	NA	one-to-one	PCON_02291	Lacbi2_581254
PCON_02292	yes	one-to-one	PCON_02292	D5GLK3	one-to-one	PCON_02292	G1X4G4	one-to-one	PCON_02292	F7VXC9	one-to-one	PCON_02292	Q872F8	one-to-one	PCON_02292	FGSG_02056T0	one-to-one	PCON_02292	bgh00095	one-to-one	PCON_02292	SS1G_08852T0	one-to-one	PCON_02292	CIMG_05492T0	one-to-many	PCON_02292	A1D5V5, A1D0V8, A1DHX3	one-to-one	PCON_02292	Q5AZD4	one-to-one	PCON_02292	Mycgr399408	one-to-one	PCON_02292	SNOT_12884	one-to-one	PCON_02292	P39522	one-to-one	PCON_02292	YALI0C23408g	one-to-one	PCON_02292	Q10318	one-to-one	PCON_02292	Lacbi2_687853
PCON_02293	yes	one-to-one	PCON_02293	D5GLK2	one-to-one	PCON_02293	G1X4H6	one-to-one	PCON_02293	F7VYX1	one-to-one	PCON_02293	Q9C2E8	one-to-one	PCON_02293	FGSG_01842T0	one-to-one	PCON_02293	bgh03423	one-to-one	PCON_02293	SS1G_09704T0	one-to-one	PCON_02293	CIMG_05489T0	one-to-one	PCON_02293	A1DHX2	NA	NA	NA	NA	NA	NA	one-to-one	PCON_02293	SNOT_12993	NA	NA	NA	one-to-one	PCON_02293	YALI0D07150g	NA	NA	NA	NA	NA	NA
PCON_02294	yes	NA	NA	NA	one-to-one	PCON_02294	G1X4H7	NA	NA	NA	NA	NA	NA	NA	NA	NA	NA	NA	NA	NA	NA	NA	NA	NA	NA	NA	NA	NA	NA	NA	NA	NA	NA	NA	one-to-one	PCON_02294	SNOT_01038	NA	NA	NA	one-to-many	PCON_02294	YALI0E12199g, YALI0E01034g	many-to-many	PCON_02294, PCON_07348, PCON_01078	Q10359, Q09679, Q09681	NA	NA	NA
PCON_02295	no
PCON_02296	yes	NA	NA	NA	NA	NA	NA	one-to-one	PCON_02296	F7WAY7	one-to-one	PCON_02296	Q7RY04	one-to-one	PCON_02296	FGSG_00967T0	NA	NA	NA	NA	NA	NA	one-to-one	PCON_02296	CIMG_05519T0	one-to-one	PCON_02296	A1D7E0	one-to-one	PCON_02296	Q5B8T0	NA	NA	NA	one-to-one	PCON_02296	SNOT_09007	NA	NA	NA	NA	NA	NA	NA	NA	NA	NA	NA	NA
PCON_02297	no
PCON_02298	no
PCON_02299	no
PCON_02300	yes	one-to-one	PCON_02300	D5GH13	one-to-one	PCON_02300	G1XTQ2	one-to-one	PCON_02300	F7W170	one-to-one	PCON_02300	Q7RYZ9	one-to-one	PCON_02300	FGSG_07303T0	NA	NA	NA	one-to-one	PCON_02300	SS1G_03478T0	NA	NA	NA	one-to-one	PCON_02300	A1DDU6	one-to-one	PCON_02300	Q5BHC9	one-to-one	PCON_02300	Mycgr368338	one-to-one	PCON_02300	SNOT_10755	NA	NA	NA	NA	NA	NA	NA	NA	NA	one-to-one	PCON_02300	Lacbi2_588383
PCON_02301	yes	many-to-one	PCON_02301, PCON_05600	D5GJ36	many-to-one	PCON_02301, PCON_05600	G1X1L5	many-to-one	PCON_02301, PCON_05600	F7VXW8	many-to-one	PCON_02301, PCON_05600	Q7SGV3	many-to-one	PCON_02301, PCON_05600	FGSG_09162T0	many-to-one	PCON_02301, PCON_05600	bgh00752	many-to-one	PCON_02301, PCON_05600	SS1G_06024T0	many-to-one	PCON_02301, PCON_05600	CIMG_04815T0	many-to-one	PCON_02301, PCON_05600	A1D4S2	many-to-one	PCON_02301, PCON_05600	Q5BGS1	many-to-one	PCON_02301, PCON_05600	Mycgr372509	many-to-one	PCON_02301, PCON_05600	SNOT_04669	NA	NA	NA	NA	NA	NA	NA	NA	NA	NA	NA	NA
PCON_02302	yes	one-to-one	PCON_02302	D5GBA6	one-to-one	PCON_02302	G1X4H5	one-to-one	PCON_02302	F7VYU5	one-to-one	PCON_02302	Q8NIW2	one-to-one	PCON_02302	FGSG_01886T0	one-to-one	PCON_02302	bgh01910	one-to-one	PCON_02302	SS1G_13608T0	one-to-one	PCON_02302	CIMG_02416T0	one-to-one	PCON_02302	A1CWW2	one-to-one	PCON_02302	Q5BBN1	one-to-one	PCON_02302	Mycgr357422	NA	NA	NA	one-to-one	PCON_02302	Q05543	NA	NA	NA	one-to-one	PCON_02302	O74814	NA	NA	NA
PCON_02303	yes	one-to-one	PCON_02303	D5GMF5	one-to-one	PCON_02303	G1X4E6	one-to-one	PCON_02303	F7VYA9	one-to-one	PCON_02303	PYRG	one-to-one	PCON_02303	FGSG_07897T0	one-to-one	PCON_02303	bgh00854	one-to-one	PCON_02303	SS1G_09708T0	one-to-one	PCON_02303	CIMG_05498T0	one-to-one	PCON_02303	A1DCK2	one-to-one	PCON_02303	Q5BG40	one-to-one	PCON_02303	Mycgr369768	one-to-one	PCON_02303	SNOT_12915	one-to-many	PCON_02303	P28274, P38627	one-to-one	PCON_02303	YALI0B05368g	one-to-one	PCON_02303	O42644	one-to-one	PCON_02303	Lacbi2_172304
PCON_02304	yes	one-to-one	PCON_02304	D5G8W7	one-to-one	PCON_02304	G1XC50	one-to-one	PCON_02304	F7W8L1	one-to-one	PCON_02304	CSN6	one-to-one	PCON_02304	FGSG_09598T0	one-to-one	PCON_02304	bgh00939	one-to-one	PCON_02304	SS1G_09415T0	one-to-one	PCON_02304	CIMG_06067T0	one-to-one	PCON_02304	A1DFA2	one-to-one	PCON_02304	CSN6	one-to-one	PCON_02304	Mycgr315247	one-to-one	PCON_02304	SNOT_13785	NA	NA	NA	one-to-one	PCON_02304	YALI0D26884g	NA	NA	NA	one-to-one	PCON_02304	Lacbi2_575423
PCON_02305	no
PCON_02306	no
PCON_02307	no
PCON_02308	no
PCON_02309	yes	one-to-one	PCON_02309	D5GMA2	one-to-one	PCON_02309	G1XD18	one-to-one	PCON_02309	F7VST7	one-to-one	PCON_02309	Q7SDY7	one-to-one	PCON_02309	FGSG_08896T0	one-to-one	PCON_02309	bgh03887	one-to-one	PCON_02309	SS1G_04012T0	one-to-one	PCON_02309	CIMG_00377T0	one-to-one	PCON_02309	A1D814	one-to-one	PCON_02309	Q5B3S7	one-to-one	PCON_02309	Mycgr3106533	one-to-one	PCON_02309	SNOT_00985	one-to-many	PCON_02309	P05755, O13516	one-to-one	PCON_02309	YALI0F05544g	one-to-many	PCON_02309	Q09757, O59675	NA	NA	NA
PCON_02310	yes	one-to-one	PCON_02310	D5GMA1	one-to-one	PCON_02310	G1XD17	one-to-one	PCON_02310	F7VST6	one-to-one	PCON_02310	Q7SDY8	one-to-one	PCON_02310	FGSG_08895T0	one-to-one	PCON_02310	bgh03890	one-to-one	PCON_02310	SS1G_04013T0	one-to-one	PCON_02310	CIMG_00378T0	one-to-one	PCON_02310	A1D815	one-to-one	PCON_02310	Q5B3S8	one-to-one	PCON_02310	Mycgr3106548	one-to-one	PCON_02310	SNOT_00986	one-to-many	PCON_02310	Q02753, Q12672	one-to-one	PCON_02310	YALI0F05522g	one-to-many	PCON_02310	Q9UUC1, O42706	one-to-one	PCON_02310	Lacbi2_479037
PCON_02311	yes	one-to-one	PCON_02311	D5GMA3	one-to-one	PCON_02311	G1XD43	one-to-one	PCON_02311	F7VST9	one-to-one	PCON_02311	Q8X1U8	one-to-one	PCON_02311	FGSG_08898T0	one-to-one	PCON_02311	bgh05344	one-to-one	PCON_02311	SS1G_04009T0	one-to-one	PCON_02311	CIMG_00399T0	one-to-one	PCON_02311	A1D832	one-to-one	PCON_02311	Q8X142	one-to-one	PCON_02311	Mycgr377946	one-to-one	PCON_02311	SNOT_00690	one-to-one	PCON_02311	P14284	one-to-one	PCON_02311	YALI0C21648g	one-to-one	PCON_02311	Q9P6L6	one-to-one	PCON_02311	Lacbi2_436967
PCON_02312	yes	one-to-one	PCON_02312	D5GQ74	one-to-one	PCON_02312	G1XLT6	one-to-one	PCON_02312	F7VXR4	one-to-one	PCON_02312	Q7SEX6	one-to-one	PCON_02312	FGSG_08567T0	one-to-one	PCON_02312	bgh01155	one-to-one	PCON_02312	SS1G_05417T0	one-to-one	PCON_02312	CIMG_10110T0	one-to-one	PCON_02312	A1DLC0	one-to-one	PCON_02312	Q5ASG8	one-to-one	PCON_02312	Mycgr352717	one-to-one	PCON_02312	SNOT_07737	NA	NA	NA	NA	NA	NA	one-to-one	PCON_02312	Q09896	NA	NA	NA
PCON_02313	yes	one-to-one	PCON_02313	D5GQ75	NA	NA	NA	one-to-one	PCON_02313	F7VXR5	one-to-one	PCON_02313	NDUA2	one-to-one	PCON_02313	FGSG_08566T0	one-to-one	PCON_02313	bgh01154	one-to-one	PCON_02313	SS1G_05418T0	one-to-one	PCON_02313	CIMG_10111T0	one-to-one	PCON_02313	A1DLB9	one-to-one	PCON_02313	Q5ASG7	NA	NA	NA	one-to-one	PCON_02313	SNOT_07736	NA	NA	NA	one-to-one	PCON_02313	YALI0C03201g	NA	NA	NA	one-to-one	PCON_02313	Lacbi2_672941
PCON_02314	yes	one-to-one	PCON_02314	D5G5S4	one-to-one	PCON_02314	G1XUA6	NA	NA	NA	one-to-one	PCON_02314	TMLH	one-to-one	PCON_02314	FGSG_06105T0	one-to-one	PCON_02314	bgh05234	one-to-one	PCON_02314	SS1G_07291T0	one-to-one	PCON_02314	CIMG_03536T0	one-to-one	PCON_02314	A1D409	NA	NA	NA	one-to-one	PCON_02314	Mycgr3103060	one-to-one	PCON_02314	SNOT_08253	NA	NA	NA	one-to-one	PCON_02314	YALI0C10604g	NA	NA	NA	NA	NA	NA
PCON_02315	no
PCON_02316	yes	one-to-one	PCON_02316	D5GMI5	one-to-one	PCON_02316	G1XIJ4	one-to-one	PCON_02316	F7W231	one-to-one	PCON_02316	Q7S9I4	one-to-one	PCON_02316	FGSG_09662T0	one-to-one	PCON_02316	bgh05552	one-to-one	PCON_02316	SS1G_03649T0	one-to-one	PCON_02316	CIMG_00717T0	one-to-one	PCON_02316	A1DEB1	one-to-one	PCON_02316	Q5B400	one-to-one	PCON_02316	Mycgr328593	NA	NA	NA	one-to-one	PCON_02316	P53732	one-to-one	PCON_02316	YALI0A03003g	NA	NA	NA	NA	NA	NA
PCON_02317	yes	one-to-one	PCON_02317	D5GM41	NA	NA	NA	one-to-one	PCON_02317	F7W2V3	one-to-one	PCON_02317	Q7SA32	one-to-one	PCON_02317	FGSG_13623T0	one-to-one	PCON_02317	bgh01713	one-to-one	PCON_02317	SS1G_14217T0	one-to-one	PCON_02317	CIMG_02887T0	one-to-one	PCON_02317	A1DPD7	one-to-one	PCON_02317	Q5B290	one-to-one	PCON_02317	Mycgr365258	one-to-one	PCON_02317	SNOT_03110	one-to-one	PCON_02317	P40079	one-to-one	PCON_02317	YALI0E10439g	NA	NA	NA	NA	NA	NA
PCON_02318	yes	one-to-one	PCON_02318	D5G428	NA	NA	NA	NA	NA	NA	NA	NA	NA	NA	NA	NA	NA	NA	NA	NA	NA	NA	NA	NA	NA	NA	NA	NA	NA	NA	NA	NA	NA	NA	NA	NA	NA	NA	NA	NA	many-to-one	PCON_02318, PCON_11987	YALI0E01122g	many-to-one	PCON_02318, PCON_11987	O14044	NA	NA	NA
PCON_02319	yes	one-to-one	PCON_02319	D5GH83	one-to-one	PCON_02319	G1XK13	one-to-one	PCON_02319	F7VS13	one-to-one	PCON_02319	Q7SAN3	one-to-one	PCON_02319	FGSG_01923T0	one-to-one	PCON_02319	bgh02171	one-to-one	PCON_02319	SS1G_13327T0	one-to-one	PCON_02319	CIMG_06841T0	one-to-one	PCON_02319	A1D2E8	one-to-one	PCON_02319	Q5BEN1	one-to-one	PCON_02319	Mycgr376018	one-to-one	PCON_02319	SNOT_05997	one-to-one	PCON_02319	P17555	one-to-one	PCON_02319	YALI0B10516g	one-to-one	PCON_02319	P36621	one-to-one	PCON_02319	Lacbi2_291007
PCON_02320	yes	one-to-one	PCON_02320	D5GPP1	one-to-one	PCON_02320	G1X9A4	one-to-one	PCON_02320	F7W191	one-to-one	PCON_02320	Q7SCR6	one-to-one	PCON_02320	FGSG_01161T0	one-to-one	PCON_02320	bghG002327000001001	one-to-one	PCON_02320	SS1G_12900T0	one-to-one	PCON_02320	CIMG_07471T0	one-to-one	PCON_02320	A1DC40	one-to-one	PCON_02320	Q5B5A2	one-to-one	PCON_02320	Mycgr386708	one-to-one	PCON_02320	SNOT_03928	one-to-one	PCON_02320	P37297	one-to-one	PCON_02320	YALI0E28153g	one-to-one	PCON_02320	Q9USR3	one-to-one	PCON_02320	Lacbi2_187897
PCON_02321	yes	NA	NA	NA	NA	NA	NA	NA	NA	NA	NA	NA	NA	NA	NA	NA	NA	NA	NA	NA	NA	NA	NA	NA	NA	NA	NA	NA	one-to-one	PCON_02321	Q5B9Z3	NA	NA	NA	one-to-one	PCON_02321	SNOT_05657	NA	NA	NA	NA	NA	NA	NA	NA	NA	one-to-one	PCON_02321	Lacbi2_456489
PCON_02322	yes	one-to-one	PCON_02322	D5GKA4	one-to-one	PCON_02322	G1XTP1	one-to-one	PCON_02322	F7W141	one-to-one	PCON_02322	Q7SB16	one-to-one	PCON_02322	FGSG_05415T0	one-to-one	PCON_02322	bgh00205	one-to-one	PCON_02322	SS1G_11360T0	one-to-one	PCON_02322	CIMG_09332T0	one-to-one	PCON_02322	A1DDV3	one-to-one	PCON_02322	Q5BHB8	one-to-one	PCON_02322	Mycgr355599	one-to-one	PCON_02322	SNOT_10193	one-to-one	PCON_02322	P53923	one-to-one	PCON_02322	YALI0B10263g	one-to-one	PCON_02322	Q9UUC7	one-to-one	PCON_02322	Lacbi2_662330
PCON_02323	yes	NA	NA	NA	one-to-one	PCON_02323	G1XTP0	one-to-one	PCON_02323	F7VU82	one-to-one	PCON_02323	Q9C2A8	one-to-one	PCON_02323	FGSG_12846T0	one-to-one	PCON_02323	bghG000935000001001	NA	NA	NA	one-to-one	PCON_02323	CIMG_09069T0	one-to-one	PCON_02323	A1CWU1	one-to-one	PCON_02323	Q5BBS3	one-to-one	PCON_02323	Mycgr336580	one-to-one	PCON_02323	SNOT_10228	NA	NA	NA	one-to-one	PCON_02323	YALI0A19030g	one-to-one	PCON_02323	O14352	NA	NA	NA
PCON_02324	no
PCON_02325	no
PCON_02326	yes	one-to-one	PCON_02326	D5G601	one-to-one	PCON_02326	G1XU31	one-to-one	PCON_02326	F7VQI1	one-to-one	PCON_02326	Q7SI03	one-to-one	PCON_02326	FGSG_00269T0	one-to-one	PCON_02326	bgh00255	one-to-one	PCON_02326	SS1G_04724T0	one-to-one	PCON_02326	CIMG_08086T0	one-to-one	PCON_02326	A1D967	one-to-one	PCON_02326	Q5ARG4	one-to-one	PCON_02326	Mycgr371742	one-to-one	PCON_02326	SNOT_00644	one-to-one	PCON_02326	P39683	one-to-one	PCON_02326	YALI0B00220g	one-to-one	PCON_02326	Q9UTK3	one-to-one	PCON_02326	Lacbi2_586262
PCON_02327	yes	one-to-one	PCON_02327	D5GDP7	NA	NA	NA	NA	NA	NA	one-to-one	PCON_02327	Q7S3H5	one-to-one	PCON_02327	FGSG_07951T0	NA	NA	NA	NA	NA	NA	NA	NA	NA	NA	NA	NA	NA	NA	NA	NA	NA	NA	one-to-one	PCON_02327	SNOT_12041	NA	NA	NA	NA	NA	NA	NA	NA	NA	NA	NA	NA
PCON_02328	yes	one-to-one	PCON_02328	D5G6D6	one-to-one	PCON_02328	G1X2T7	one-to-one	PCON_02328	F7W101	one-to-one	PCON_02328	EIF3C	one-to-one	PCON_02328	FGSG_02544T0	one-to-one	PCON_02328	bgh06758	one-to-one	PCON_02328	SS1G_00093T0	one-to-one	PCON_02328	CIMG_07886T0	one-to-one	PCON_02328	A1D9P1	one-to-one	PCON_02328	EIF3C	one-to-one	PCON_02328	Mycgr3108717	one-to-one	PCON_02328	SNOT_02139	one-to-one	PCON_02328	P32497	one-to-one	PCON_02328	YALI0D22572g	one-to-many	PCON_02328	O14164, O14164, O14164	one-to-one	PCON_02328	Lacbi2_637122
PCON_02329	yes	one-to-one	PCON_02329	D5G5C8	one-to-one	PCON_02329	G1XE07	one-to-one	PCON_02329	F7VTA1	one-to-one	PCON_02329	Q7SHQ6	one-to-one	PCON_02329	FGSG_09305T0	one-to-one	PCON_02329	bgh05130	one-to-one	PCON_02329	SS1G_05777T0	one-to-one	PCON_02329	CIMG_04944T0	one-to-one	PCON_02329	A1D4G2	one-to-one	PCON_02329	Q5BG88	one-to-one	PCON_02329	Mycgr365433	one-to-one	PCON_02329	SNOT_11411	NA	NA	NA	one-to-one	PCON_02329	YALI0F02761g	one-to-one	PCON_02329	Q9P7X3	one-to-one	PCON_02329	Lacbi2_306146
PCON_02330	yes	one-to-one	PCON_02330	D5G5F6	one-to-one	PCON_02330	G1XJC8	one-to-one	PCON_02330	F7VYI0	one-to-one	PCON_02330	UTP10	one-to-one	PCON_02330	FGSG_07262T0	one-to-one	PCON_02330	bgh00882	one-to-one	PCON_02330	SS1G_12551T0	one-to-one	PCON_02330	CIMG_10234T0	one-to-one	PCON_02330	A1DP58	one-to-one	PCON_02330	UTP10	one-to-one	PCON_02330	Mycgr368298	one-to-one	PCON_02330	SNOT_02203	one-to-one	PCON_02330	P42945	one-to-one	PCON_02330	YALI0E29506g	one-to-one	PCON_02330	O60179	one-to-one	PCON_02330	Lacbi2_603969
PCON_02331	no
PCON_02332	no
PCON_02333	no
PCON_02334	yes	one-to-one	PCON_02334	D5GCE0	one-to-one	PCON_02334	G1XGN9	one-to-one	PCON_02334	F7W0K5	one-to-one	PCON_02334	SEC23	one-to-one	PCON_02334	FGSG_01917T0	one-to-one	PCON_02334	bghG004674000001001	one-to-one	PCON_02334	SS1G_12480T0	one-to-one	PCON_02334	CIMG_04812T0	one-to-one	PCON_02334	A1D4S4	one-to-one	PCON_02334	SEC23	one-to-one	PCON_02334	Mycgr364280	one-to-one	PCON_02334	SNOT_05439	NA	NA	NA	NA	NA	NA	NA	NA	NA	one-to-one	PCON_02334	Lacbi2_294379
PCON_02335	yes	one-to-one	PCON_02335	D5GJR9	one-to-one	PCON_02335	G1X5V1	one-to-one	PCON_02335	F7VZ18	one-to-one	PCON_02335	Q7S7Q5	one-to-one	PCON_02335	FGSG_05964T0	one-to-one	PCON_02335	bgh04981	one-to-one	PCON_02335	SS1G_01682T0	one-to-one	PCON_02335	CIMG_06651T0	one-to-one	PCON_02335	A1DEM2	one-to-one	PCON_02335	Q5ASD1	one-to-one	PCON_02335	Mycgr386952	one-to-one	PCON_02335	SNOT_10993	one-to-one	PCON_02335	P46959	one-to-one	PCON_02335	YALI0F22737g	one-to-one	PCON_02335	O14307	one-to-one	PCON_02335	Lacbi2_441805
PCON_02336	no
PCON_02337	no
PCON_02338	no
PCON_02339	no
PCON_02340	yes	one-to-one	PCON_02340	D5GJ38	one-to-one	PCON_02340	G1XB63	one-to-one	PCON_02340	F7VLT2	one-to-one	PCON_02340	Q7SF45	one-to-one	PCON_02340	FGSG_00491T0	one-to-one	PCON_02340	bgh01379	one-to-one	PCON_02340	SS1G_04685T0	one-to-one	PCON_02340	CIMG_00613T0	one-to-one	PCON_02340	A1CW58	one-to-one	PCON_02340	Q5B788	one-to-one	PCON_02340	Mycgr371605	one-to-one	PCON_02340	SNOT_04385	one-to-one	PCON_02340	P27825	one-to-one	PCON_02340	YALI0B13156g	one-to-one	PCON_02340	P36581	one-to-one	PCON_02340	Lacbi2_399410
PCON_02341	yes	one-to-one	PCON_02341	D5GJ39	one-to-one	PCON_02341	G1XB64	one-to-one	PCON_02341	D1ZJC1	one-to-one	PCON_02341	MTNB	one-to-one	PCON_02341	FGSG_00493T0	one-to-one	PCON_02341	bgh01361	one-to-one	PCON_02341	SS1G_04684T0	one-to-one	PCON_02341	CIMG_00610T0	one-to-one	PCON_02341	A1CW59	one-to-one	PCON_02341	MTNB	one-to-one	PCON_02341	Mycgr371621	one-to-one	PCON_02341	SNOT_04528	one-to-one	PCON_02341	P47095	one-to-one	PCON_02341	YALI0C20427g	one-to-one	PCON_02341	Q9HE08	one-to-one	PCON_02341	Lacbi2_703352
PCON_02342	no
PCON_02343	no
PCON_02344	no
PCON_02345	yes	one-to-one	PCON_02345	D5GJ41	one-to-one	PCON_02345	G1XB54	one-to-one	PCON_02345	F7VXF2	one-to-one	PCON_02345	MPH1	NA	NA	NA	one-to-one	PCON_02345	bgh00837	one-to-one	PCON_02345	SS1G_04065T0	one-to-one	PCON_02345	CIMG_04770T0	one-to-one	PCON_02345	A1D4V5	NA	NA	NA	one-to-one	PCON_02345	Mycgr341278	one-to-one	PCON_02345	SNOT_04697	NA	NA	NA	NA	NA	NA	NA	NA	NA	NA	NA	NA
PCON_02346	no
PCON_02347	no
PCON_02348	no
PCON_02349	no
PCON_02350	yes	NA	NA	NA	NA	NA	NA	one-to-one	PCON_02350	F7VQ47	one-to-one	PCON_02350	Q7S146	many-to-one	PCON_02350, PCON_09721, PCON_02361	FGSG_08096T0	NA	NA	NA	NA	NA	NA	NA	NA	NA	NA	NA	NA	NA	NA	NA	NA	NA	NA	one-to-one	PCON_02350	SNOT_08877	NA	NA	NA	NA	NA	NA	NA	NA	NA	NA	NA	NA
PCON_02351	yes	NA	NA	NA	NA	NA	NA	many-to-one	PCON_02351, PCON_07850, PCON_07848, PCON_02364	F7VMN1	many-to-one	PCON_02351, PCON_07850, PCON_07848, PCON_02364	Q7RZG7	many-to-one	PCON_02351, PCON_07850, PCON_07848, PCON_02364	FGSG_06423T0	many-to-one	PCON_02351, PCON_07850, PCON_07848, PCON_02364	bgh01604	many-to-one	PCON_02351, PCON_07850, PCON_07848, PCON_02364	SS1G_00353T0	NA	NA	NA	many-to-one	PCON_02351, PCON_07850, PCON_07848, PCON_02364	A1D139	NA	NA	NA	NA	NA	NA	many-to-one	PCON_02351, PCON_07850, PCON_07848, PCON_02364	SNOT_10344	NA	NA	NA	NA	NA	NA	NA	NA	NA	NA	NA	NA
PCON_02352	yes	NA	NA	NA	one-to-one	PCON_02352	G1XPF2	one-to-one	PCON_02352	F7W4U7	NA	NA	NA	one-to-one	PCON_02352	FGSG_05634T0	NA	NA	NA	NA	NA	NA	one-to-one	PCON_02352	CIMG_08905T0	NA	NA	NA	NA	NA	NA	NA	NA	NA	one-to-one	PCON_02352	SNOT_14743	NA	NA	NA	NA	NA	NA	NA	NA	NA	NA	NA	NA
PCON_02353	no
PCON_02354	yes	one-to-one	PCON_02354	D5GCY1	NA	NA	NA	NA	NA	NA	NA	NA	NA	NA	NA	NA	one-to-one	PCON_02354	bgh06355	NA	NA	NA	NA	NA	NA	NA	NA	NA	NA	NA	NA	NA	NA	NA	NA	NA	NA	NA	NA	NA	NA	NA	NA	NA	NA	NA	NA	NA	NA
PCON_02355	no
PCON_02356	no
PCON_02357	no
PCON_02358	yes	NA	NA	NA	NA	NA	NA	many-to-one	PCON_02358, PCON_01599	F7W263	many-to-one	PCON_02358, PCON_01599	Q7S844	many-to-many	PCON_02358, PCON_01599	FGSG_03095T0, FGSG_03583T0, FGSG_03012T0, FGSG_02015T0	NA	NA	NA	NA	NA	NA	NA	NA	NA	many-to-one	PCON_02358, PCON_01599	A1DCX4	many-to-one	PCON_02358, PCON_01599	Q5AY59	many-to-many	PCON_02358, PCON_01599	Mycgr3110417, Mycgr3109625	many-to-many	PCON_02358, PCON_01599	SNOT_10922, SNOT_14464	NA	NA	NA	NA	NA	NA	NA	NA	NA	NA	NA	NA
PCON_02359	yes	NA	NA	NA	many-to-one	PCON_02359, PCON_03000	G1XQU2	many-to-many	PCON_02359, PCON_03000	F7W3W6, F7VYV1	many-to-many	PCON_02359, PCON_03000	Q9C2C9, Q7S1B7	many-to-many	PCON_02359, PCON_03000	FGSG_10316T0, FGSG_01872T0	many-to-one	PCON_02359, PCON_03000	bgh01918	many-to-many	PCON_02359, PCON_03000	SS1G_05337T0, SS1G_07015T0	many-to-one	PCON_02359, PCON_03000	CIMG_03140T0	many-to-one	PCON_02359, PCON_03000	A1D1Z3	many-to-one	PCON_02359, PCON_03000	Q5BFE4	many-to-many	PCON_02359, PCON_03000	Mycgr337010, Mycgr388916	many-to-many	PCON_02359, PCON_03000	SNOT_02015, SNOT_05490, SNOT_07330	NA	NA	NA	NA	NA	NA	NA	NA	NA	many-to-one	PCON_02359, PCON_03000	Lacbi2_693928
PCON_02360	no
PCON_02361	no
PCON_02362	yes	NA	NA	NA	NA	NA	NA	many-to-one	PCON_02362, PCON_09716	F7VKS3	NA	NA	NA	many-to-many	PCON_02362, PCON_09716	FGSG_03078T0, FGSG_06989T0	NA	NA	NA	NA	NA	NA	NA	NA	NA	many-to-one	PCON_02362, PCON_09716	A1D8Z6	NA	NA	NA	NA	NA	NA	many-to-one	PCON_02362, PCON_09716	SNOT_16413	NA	NA	NA	NA	NA	NA	NA	NA	NA	NA	NA	NA
PCON_02363	no
PCON_02364	yes	NA	NA	NA	NA	NA	NA	many-to-one	PCON_02364, PCON_07850, PCON_02351, PCON_07848	F7VMN1	many-to-one	PCON_02364, PCON_07850, PCON_02351, PCON_07848	Q7RZG7	many-to-one	PCON_02364, PCON_07850, PCON_02351, PCON_07848	FGSG_06423T0	many-to-one	PCON_02364, PCON_07850, PCON_02351, PCON_07848	bgh01604	many-to-one	PCON_02364, PCON_07850, PCON_02351, PCON_07848	SS1G_00353T0	NA	NA	NA	many-to-one	PCON_02364, PCON_07850, PCON_02351, PCON_07848	A1D139	NA	NA	NA	NA	NA	NA	many-to-one	PCON_02364, PCON_07850, PCON_02351, PCON_07848	SNOT_10344	NA	NA	NA	NA	NA	NA	NA	NA	NA	NA	NA	NA
PCON_02365	no
PCON_02366	no
PCON_02367	yes	one-to-one	PCON_02367	D5GIY1	NA	NA	NA	NA	NA	NA	NA	NA	NA	one-to-one	PCON_02367	FGSG_00758T0	NA	NA	NA	NA	NA	NA	NA	NA	NA	one-to-one	PCON_02367	A1DBA9	NA	NA	NA	NA	NA	NA	NA	NA	NA	NA	NA	NA	NA	NA	NA	NA	NA	NA	NA	NA	NA
PCON_02368	yes	one-to-one	PCON_02368	D5GIY2	one-to-one	PCON_02368	G1XAZ0	one-to-one	PCON_02368	F7VKN3	one-to-one	PCON_02368	Q7S234	one-to-one	PCON_02368	FGSG_00757T0	one-to-many	PCON_02368	bgh01139, bgh02781	one-to-one	PCON_02368	SS1G_12149T0	one-to-one	PCON_02368	CIMG_04293T0	one-to-one	PCON_02368	A1DBA8	one-to-one	PCON_02368	Q5BD85	one-to-one	PCON_02368	Mycgr319663	one-to-one	PCON_02368	SNOT_04441	one-to-one	PCON_02368	P40204	NA	NA	NA	one-to-one	PCON_02368	O74966	one-to-one	PCON_02368	Lacbi2_675398
PCON_02369	no
PCON_02370	yes	NA	NA	NA	one-to-one	PCON_02370	G1XB90	one-to-one	PCON_02370	F7VKP1	one-to-one	PCON_02370	Q7S227	one-to-one	PCON_02370	FGSG_01499T0	NA	NA	NA	NA	NA	NA	NA	NA	NA	NA	NA	NA	NA	NA	NA	one-to-many	PCON_02370	Mycgr388946, Mycgr362658	NA	NA	NA	NA	NA	NA	one-to-one	PCON_02370	YALI0B08712g	NA	NA	NA	one-to-one	PCON_02370	Lacbi2_524142
PCON_02371	yes	one-to-one	PCON_02371	D5GIY3	one-to-one	PCON_02371	G1XB89	one-to-one	PCON_02371	F7VR52	one-to-one	PCON_02371	Q7SFH1	one-to-one	PCON_02371	FGSG_00768T0	one-to-one	PCON_02371	bgh02818	one-to-one	PCON_02371	SS1G_05825T0	one-to-one	PCON_02371	CIMG_02261T0	one-to-one	PCON_02371	A1DB09	one-to-one	PCON_02371	Q5BDH0	one-to-one	PCON_02371	Mycgr3100074	one-to-one	PCON_02371	SNOT_04766	NA	NA	NA	NA	NA	NA	NA	NA	NA	many-to-one	PCON_02371, PCON_13734	Lacbi2_309863
PCON_02372	no
PCON_02373	no
PCON_02374	no
PCON_02375	no
PCON_02376	no
PCON_02377	no
PCON_02378	no
PCON_02379	no
PCON_02380	no
PCON_02381	no
PCON_02382	no
PCON_02383	no
PCON_02384	no
PCON_02385	yes	one-to-many	PCON_02385	D5GCX9, D5GAE3	one-to-one	PCON_02385	G1XQS9	one-to-many	PCON_02385	F7VXZ1, F7VMH3	one-to-many	PCON_02385	Q7SGT5, CYS14	one-to-many	PCON_02385	FGSG_02163T0, FGSG_01066T0, FGSG_11293T0	one-to-one	PCON_02385	bgh01401	one-to-one	PCON_02385	SS1G_14223T0	one-to-many	PCON_02385	CIMG_04891T0, CIMG_01273T0	one-to-one	PCON_02385	A1D4C3	one-to-one	PCON_02385	Q5B9Q0	one-to-one	PCON_02385	Mycgr386218	one-to-many	PCON_02385	SNOT_08888, SNOT_14281	NA	NA	NA	NA	NA	NA	NA	NA	NA	NA	NA	NA
PCON_02386	no
PCON_02387	yes	NA	NA	NA	NA	NA	NA	NA	NA	NA	NA	NA	NA	NA	NA	NA	NA	NA	NA	NA	NA	NA	NA	NA	NA	NA	NA	NA	NA	NA	NA	NA	NA	NA	many-to-one	PCON_02387, PCON_10474	SNOT_12834	NA	NA	NA	NA	NA	NA	NA	NA	NA	many-to-one	PCON_02387, PCON_10474, PCON_06698, PCON_02642, PCON_12492, PCON_02802	Lacbi2_527310
PCON_02388	yes	one-to-one	PCON_02388	D5GLD5	one-to-one	PCON_02388	G1XVA3	one-to-one	PCON_02388	F7W7T9	NA	NA	NA	one-to-many	PCON_02388	FGSG_07576T0, FGSG_03657T0, FGSG_03696T0, FGSG_04368T0, FGSG_10643T0, FGSG_04969T0, FGSG_03729T0	NA	NA	NA	one-to-one	PCON_02388	SS1G_11784T0	one-to-many	PCON_02388	CIMG_07066T0, CIMG_05570T0	one-to-many	PCON_02388	A1D8T5, A1D8Y4, A1DJ46, A1DBV2, A1DKX5, A1DBL1	one-to-many	PCON_02388	Q5AY88, Q5ASL4, Q5AR56, Q5BBG6, Q5ATB0	one-to-many	PCON_02388	Mycgr350604, Mycgr349121, Mycgr372701, Mycgr343851	one-to-many	PCON_02388	SNOT_09926, SNOT_12429, SNOT_08276, SNOT_15763, SNOT_00952, SNOT_07872, SNOT_01961	NA	NA	NA	NA	NA	NA	NA	NA	NA	one-to-one	PCON_02388	Lacbi2_485035
PCON_02389	no
PCON_02390	yes	one-to-one	PCON_02390	D5GCX3	one-to-one	PCON_02390	G1XQJ3	one-to-one	PCON_02390	F7VXF3	one-to-one	PCON_02390	Q7SDF4	one-to-one	PCON_02390	FGSG_11781T0	one-to-one	PCON_02390	bgh04496	one-to-one	PCON_02390	SS1G_14226T0	one-to-one	PCON_02390	CIMG_04882T0	one-to-one	PCON_02390	A1D4B6	one-to-one	PCON_02390	Q5B9P3	one-to-one	PCON_02390	Mycgr342271	NA	NA	NA	one-to-one	PCON_02390	Q99257	one-to-one	PCON_02390	YALI0A18007g	one-to-one	PCON_02390	Q9Y8G3	one-to-one	PCON_02390	Lacbi2_703779
PCON_02391	yes	one-to-one	PCON_02391	D5GNV9	one-to-one	PCON_02391	G1XSW1	one-to-one	PCON_02391	F7VQV7	one-to-one	PCON_02391	Q7SFV9	one-to-one	PCON_02391	FGSG_05736T0	one-to-one	PCON_02391	bgh06699	one-to-one	PCON_02391	SS1G_12920T0	one-to-one	PCON_02391	CIMG_11930T0	one-to-one	PCON_02391	A1DM53	one-to-one	PCON_02391	Q5B106	one-to-one	PCON_02391	Mycgr374131	one-to-one	PCON_02391	SNOT_03625	one-to-one	PCON_02391	P38737	one-to-one	PCON_02391	YALI0C03828g	one-to-many	PCON_02391	Q9P7H8, Q9P7H8	NA	NA	NA
PCON_02392	yes	many-to-one	PCON_02392, PCON_12624	D5GQ14	NA	NA	NA	NA	NA	NA	NA	NA	NA	NA	NA	NA	NA	NA	NA	NA	NA	NA	NA	NA	NA	NA	NA	NA	NA	NA	NA	NA	NA	NA	NA	NA	NA	NA	NA	NA	NA	NA	NA	NA	NA	NA	NA	NA	NA
PCON_02393	yes	one-to-one	PCON_02393	D5G6U9	one-to-one	PCON_02393	G1X5X3	NA	NA	NA	NA	NA	NA	NA	NA	NA	NA	NA	NA	one-to-one	PCON_02393	SS1G_04598T0	NA	NA	NA	one-to-one	PCON_02393	A1D607	one-to-one	PCON_02393	Q874U9	NA	NA	NA	one-to-one	PCON_02393	SNOT_08048	NA	NA	NA	NA	NA	NA	NA	NA	NA	one-to-one	PCON_02393	Lacbi2_704867
PCON_02394	no
PCON_02395	no
PCON_02396	yes	one-to-one	PCON_02396	D5G5E7	one-to-one	PCON_02396	G1XC11	one-to-one	PCON_02396	F7VSU2	one-to-one	PCON_02396	ATG3	one-to-one	PCON_02396	FGSG_08900T0	one-to-one	PCON_02396	bgh01114	one-to-one	PCON_02396	SS1G_11342T0	one-to-one	PCON_02396	CIMG_11645T0	one-to-one	PCON_02396	A1DF15	one-to-one	PCON_02396	ATG3	one-to-one	PCON_02396	Mycgr399699	one-to-one	PCON_02396	SNOT_13776	one-to-one	PCON_02396	P40344	one-to-one	PCON_02396	YALI0E24453g	one-to-one	PCON_02396	O43035	one-to-many	PCON_02396	Lacbi2_620662, Lacbi2_699001, Lacbi2_589018, Lacbi2_682212, Lacbi2_687365, Lacbi2_442942, Lacbi2_587862, Lacbi2_583132, Lacbi2_620797, Lacbi2_682368
PCON_02397	no
PCON_02398	yes	many-to-one	PCON_02398, PCON_01922, PCON_14172	D5GM96	many-to-one	PCON_02398, PCON_01922, PCON_14172	G1XJX1	many-to-one	PCON_02398, PCON_01922, PCON_14172	F7W2X5	many-to-one	PCON_02398, PCON_01922, PCON_14172	ATG15	many-to-one	PCON_02398, PCON_01922, PCON_14172	FGSG_02519T0	many-to-one	PCON_02398, PCON_01922, PCON_14172	bgh06362	many-to-many	PCON_02398, PCON_01922, PCON_14172	SS1G_00233T0, SS1G_03160T0	many-to-one	PCON_02398, PCON_01922, PCON_14172	CIMG_04323T0	many-to-one	PCON_02398, PCON_01922, PCON_14172	A1DH10	many-to-one	PCON_02398, PCON_01922, PCON_14172	ATG15	many-to-one	PCON_02398, PCON_01922, PCON_14172	Mycgr3108706	many-to-one	PCON_02398, PCON_01922, PCON_14172	SNOT_02073	many-to-one	PCON_02398, PCON_01922, PCON_14172	P25641	many-to-one	PCON_02398, PCON_01922, PCON_14172	YALI0F06358g	many-to-one	PCON_02398, PCON_01922, PCON_14172	O13934	many-to-many	PCON_02398, PCON_01922, PCON_14172	Lacbi2_584013, Lacbi2_455529
PCON_02399	yes	one-to-one	PCON_02399	D5GEI5	one-to-one	PCON_02399	G1XTM3	one-to-one	PCON_02399	F7W3N6	one-to-one	PCON_02399	Q7SBI1	one-to-one	PCON_02399	FGSG_07268T0	one-to-one	PCON_02399	bgh00071	one-to-one	PCON_02399	SS1G_07441T0	one-to-one	PCON_02399	CIMG_06002T0	one-to-one	PCON_02399	A1CZA9	NA	NA	NA	one-to-one	PCON_02399	Mycgr374536	one-to-one	PCON_02399	SNOT_09354	one-to-one	PCON_02399	Q08220	one-to-one	PCON_02399	YALI0C17831g	one-to-one	PCON_02399	P35669	one-to-one	PCON_02399	Lacbi2_158250
PCON_02400	yes	NA	NA	NA	many-to-one	PCON_02400, PCON_09173, PCON_06653, PCON_02944, PCON_06710, PCON_13576, PCON_07868, PCON_09193, PCON_09849, PCON_02935, PCON_08450, PCON_03512, PCON_10444, PCON_02102, PCON_04015, PCON_11694, PCON_11651, PCON_11600, PCON_02505, PCON_14090, PCON_04356, PCON_13044, PCON_13686, PCON_14355	G1X6Q8	NA	NA	NA	NA	NA	NA	NA	NA	NA	NA	NA	NA	many-to-one	PCON_02400, PCON_09173, PCON_06653, PCON_02944, PCON_06710, PCON_13576, PCON_07868, PCON_09193, PCON_09849, PCON_02935, PCON_08450, PCON_03512, PCON_10444, PCON_02102, PCON_04015, PCON_11694, PCON_11651, PCON_11600, PCON_02505, PCON_14090, PCON_04356, PCON_13044, PCON_13686, PCON_14355	SS1G_10749T0	NA	NA	NA	many-to-one	PCON_02400, PCON_09173, PCON_06653, PCON_02944, PCON_06710, PCON_13576, PCON_07868, PCON_09193, PCON_09849, PCON_02935, PCON_08450, PCON_03512, PCON_10444, PCON_02102, PCON_04015, PCON_11694, PCON_11651, PCON_11600, PCON_02505, PCON_14090, PCON_04356, PCON_13044, PCON_13686, PCON_14355	A1D8S2	NA	NA	NA	NA	NA	NA	many-to-one	PCON_02400, PCON_09173, PCON_06653, PCON_02944, PCON_06710, PCON_13576, PCON_07868, PCON_09193, PCON_09849, PCON_02935, PCON_08450, PCON_03512, PCON_10444, PCON_02102, PCON_04015, PCON_11694, PCON_11651, PCON_11600, PCON_02505, PCON_14090, PCON_04356, PCON_13044, PCON_13686, PCON_14355	SNOT_14870	NA	NA	NA	NA	NA	NA	NA	NA	NA	many-to-many	PCON_02400, PCON_09173, PCON_06653, PCON_02944, PCON_06710, PCON_13576, PCON_07868, PCON_09193, PCON_09849, PCON_02935, PCON_08450, PCON_03512, PCON_10444, PCON_02102, PCON_04015, PCON_11694, PCON_11651, PCON_11600, PCON_02505, PCON_14090, PCON_04356, PCON_13044, PCON_13686, PCON_14355, PCON_08751	Lacbi2_453784, Lacbi2_452110, Lacbi2_497280, Lacbi2_437777, Lacbi2_446955, Lacbi2_435866, Lacbi2_435843, Lacbi2_435731, Lacbi2_585385, Lacbi2_435738, Lacbi2_571478, Lacbi2_452212, Lacbi2_586910, Lacbi2_437775, Lacbi2_576688, Lacbi2_441069, Lacbi2_435756, Lacbi2_581171, Lacbi2_435840, Lacbi2_435742, Lacbi2_582202, Lacbi2_569405, Lacbi2_604643, Lacbi2_567388, Lacbi2_452136, Lacbi2_437800, Lacbi2_44…
PCON_02401	yes	one-to-one	PCON_02401	D5G557	one-to-one	PCON_02401	G1X2Q2	one-to-one	PCON_02401	F7W4A0	one-to-one	PCON_02401	Q7RXB8	one-to-one	PCON_02401	FGSG_07929T0	one-to-one	PCON_02401	bgh03125	one-to-one	PCON_02401	SS1G_11072T0	one-to-one	PCON_02401	CIMG_01910T0	one-to-one	PCON_02401	A1D7A3	NA	NA	NA	NA	NA	NA	NA	NA	NA	NA	NA	NA	one-to-one	PCON_02401	YALI0E11121g	one-to-one	PCON_02401	Q10260	NA	NA	NA
PCON_02402	yes	one-to-one	PCON_02402	D5G3U1	one-to-one	PCON_02402	G1X255	one-to-one	PCON_02402	F7W704	one-to-one	PCON_02402	Q7S2B9	one-to-one	PCON_02402	FGSG_13041T0	one-to-one	PCON_02402	bgh02294	one-to-one	PCON_02402	SS1G_02012T0	one-to-one	PCON_02402	CIMG_06500T0	one-to-one	PCON_02402	A1D015	one-to-one	PCON_02402	Q5AU57	one-to-one	PCON_02402	Mycgr361514	one-to-one	PCON_02402	SNOT_11112	NA	NA	NA	NA	NA	NA	one-to-one	PCON_02402	O13997	NA	NA	NA
PCON_02403	no
PCON_02404	yes	NA	NA	NA	NA	NA	NA	NA	NA	NA	NA	NA	NA	one-to-one	PCON_02404	FGSG_08611T0	NA	NA	NA	one-to-one	PCON_02404	SS1G_09710T0	NA	NA	NA	one-to-one	PCON_02404	A1D6K7	one-to-one	PCON_02404	Q5B330	NA	NA	NA	one-to-one	PCON_02404	SNOT_13274	NA	NA	NA	NA	NA	NA	NA	NA	NA	NA	NA	NA
PCON_02405	no
PCON_02406	yes	NA	NA	NA	one-to-one	PCON_02406	G1X4V3	NA	NA	NA	NA	NA	NA	many-to-one	PCON_02406, PCON_02203	FGSG_04239T0	NA	NA	NA	NA	NA	NA	many-to-one	PCON_02406, PCON_02203	CIMG_05482T0	NA	NA	NA	NA	NA	NA	NA	NA	NA	NA	NA	NA	NA	NA	NA	NA	NA	NA	NA	NA	NA	NA	NA	NA
PCON_02407	yes	one-to-one	PCON_02407	D5GD19	one-to-one	PCON_02407	G1X966	one-to-one	PCON_02407	F7W0H1	one-to-one	PCON_02407	Q7S7G4	one-to-one	PCON_02407	FGSG_05899T0	one-to-one	PCON_02407	bgh01617	one-to-one	PCON_02407	SS1G_03068T0	one-to-one	PCON_02407	CIMG_12373T0	one-to-one	PCON_02407	A1CXL1	NA	NA	NA	one-to-one	PCON_02407	Mycgr344713	one-to-one	PCON_02407	SNOT_03470	NA	NA	NA	NA	NA	NA	NA	NA	NA	NA	NA	NA
PCON_02408	yes	one-to-one	PCON_02408	D5GNE4	one-to-one	PCON_02408	G1XAZ1	one-to-one	PCON_02408	F7W1Z8	one-to-one	PCON_02408	Q7S2M7	one-to-one	PCON_02408	FGSG_13006T0	one-to-one	PCON_02408	bgh05946	one-to-one	PCON_02408	SS1G_10000T0	one-to-one	PCON_02408	CIMG_04637T0	one-to-one	PCON_02408	A1DHT0	one-to-one	PCON_02408	Q8X126	one-to-one	PCON_02408	Mycgr371532	one-to-one	PCON_02408	SNOT_04406	one-to-one	PCON_02408	P20795	one-to-one	PCON_02408	YALI0F04125g	one-to-many	PCON_02408	Q9P7V6, Q9P7V6	one-to-one	PCON_02408	Lacbi2_681345
PCON_02409	yes	one-to-one	PCON_02409	D5GJ08	one-to-one	PCON_02409	G1XBN7	one-to-one	PCON_02409	F7W1J8	one-to-one	PCON_02409	Q7SH46	one-to-one	PCON_02409	FGSG_01212T0	one-to-one	PCON_02409	bgh01465	one-to-one	PCON_02409	SS1G_04444T0	one-to-one	PCON_02409	CIMG_02248T0	one-to-one	PCON_02409	A1DB35	NA	NA	NA	one-to-one	PCON_02409	Mycgr371542	one-to-one	PCON_02409	SNOT_04709	NA	NA	NA	one-to-one	PCON_02409	YALI0F14773g	one-to-many	PCON_02409	Q10067, Q10067	NA	NA	NA
PCON_02410	yes	one-to-one	PCON_02410	D5G9B8	one-to-one	PCON_02410	G1X0B6	NA	NA	NA	NA	NA	NA	NA	NA	NA	NA	NA	NA	one-to-one	PCON_02410	SS1G_08290T0	NA	NA	NA	NA	NA	NA	NA	NA	NA	NA	NA	NA	NA	NA	NA	NA	NA	NA	NA	NA	NA	NA	NA	NA	one-to-one	PCON_02410	Lacbi2_297306
PCON_02411	yes	one-to-one	PCON_02411	D5G9A3	NA	NA	NA	many-to-one	PCON_02411, PCON_01526	F7VVK3	many-to-one	PCON_02411, PCON_01526	Q7S4H8	many-to-one	PCON_02411, PCON_01526	FGSG_09346T0	NA	NA	NA	NA	NA	NA	many-to-one	PCON_02411, PCON_01526	CIMG_04706T0	many-to-one	PCON_02411, PCON_01526	A1DKZ1	many-to-one	PCON_02411, PCON_01526	Q5B841	NA	NA	NA	many-to-many	PCON_02411, PCON_01526	SNOT_02753, SNOT_06481, SNOT_06475	NA	NA	NA	NA	NA	NA	NA	NA	NA	NA	NA	NA
PCON_02412	no
PCON_02413	yes	NA	NA	NA	one-to-many	PCON_02413	G1XSE2, G1XV98	NA	NA	NA	NA	NA	NA	NA	NA	NA	NA	NA	NA	one-to-one	PCON_02413	SS1G_08897T0	one-to-one	PCON_02413	CIMG_03147T0	NA	NA	NA	NA	NA	NA	NA	NA	NA	NA	NA	NA	NA	NA	NA	NA	NA	NA	NA	NA	NA	NA	NA	NA
PCON_02414	yes	NA	NA	NA	many-to-many	PCON_02414, PCON_07569, PCON_05105, PCON_13893	G1X3I9, G1XJS4, G1X868, G1XH06, G1XPT8	many-to-many	PCON_02414, PCON_07569, PCON_05105, PCON_13893	F7VVP8, F7VKD0, F7VVT4, F7VNS9, F7VWZ9, F7VZ72, F7W8M6, F7VT17	many-to-many	PCON_02414, PCON_07569, PCON_05105, PCON_13893	Q9C2J1, Q7S3X3, Q1K7I4, Q7SAB2, Q7S863, Q7S4K4, Q1K918, Q7RYP1	many-to-many	PCON_02414, PCON_07569, PCON_05105, PCON_13893	FGSG_03714T0, FGSG_10387T0, FGSG_09751T0, FGSG_04584T0, FGSG_07016T0	many-to-many	PCON_02414, PCON_07569, PCON_05105, PCON_13893	bgh00782, bgh00783	many-to-many	PCON_02414, PCON_07569, PCON_05105, PCON_13893	SS1G_02502T0, SS1G_11579T0, SS1G_11886T0, SS1G_05110T0, SS1G_02682T0, SS1G_12937T0, SS1G_04850T0	many-to-many	PCON_02414, PCON_07569, PCON_05105, PCON_13893	CIMG_10083T0, CIMG_08878T0	many-to-many	PCON_02414, PCON_07569, PCON_05105, PCON_13893	A1DJ54, A1D587, A1DJ92, A1CVB0, A1DJS0	many-to-many	PCON_02414, PCON_07569, PCON_05105, PCON_13893	Q5BGD7, Q5B9F5, Q5BGE7, Q5ATF9, Q5B8T1	many-to-many	PCON_02414, PCON_07569, PCON_05105, PCON_13893	Mycgr345180, Mycgr334014, Mycgr333386, Mycgr3104342	many-to-many	PCON_02414, PCON_07569, PCON_05105, PCON_13893	SNOT_02845, SNOT_09524, SNOT_10819, SNOT_15547	many-to-many	PCON_02414, PCON_07569, PCON_05105, PCON_13893	Q05031, P36091	many-to-many	PCON_02414, PCON_07569, PCON_05105, PCON_13893	YALI0B13530g, YALI0D02563g, YALI0F18722g, YALI0A20438g, YALI0F21857g	many-to-many	PCON_02414, PCON_07569, PCON_05105, PCON_13893	Q9P6I3, Q9P6I4, O74556	NA	NA	NA
PCON_02415	yes	NA	NA	NA	NA	NA	NA	one-to-one	PCON_02415	F7VUN7	one-to-one	PCON_02415	Q7SDB3	NA	NA	NA	NA	NA	NA	NA	NA	NA	NA	NA	NA	NA	NA	NA	NA	NA	NA	NA	NA	NA	NA	NA	NA	NA	NA	NA	many-to-one	PCON_02415, PCON_06811, PCON_11085, PCON_12946	YALI0F01650g	NA	NA	NA	many-to-one	PCON_02415, PCON_06811, PCON_11085, PCON_12946	Lacbi2_708612
PCON_02416	yes	one-to-one	PCON_02416	D5G3U5	one-to-one	PCON_02416	G1X283	one-to-one	PCON_02416	F7W706	one-to-one	PCON_02416	Q7S2C1	one-to-one	PCON_02416	FGSG_07006T0	one-to-one	PCON_02416	bgh01085	one-to-one	PCON_02416	SS1G_01825T0	one-to-one	PCON_02416	CIMG_06490T0	one-to-one	PCON_02416	A1D026	one-to-one	PCON_02416	Q5AU65	one-to-one	PCON_02416	Mycgr346277	one-to-one	PCON_02416	SNOT_15464	NA	NA	NA	NA	NA	NA	NA	NA	NA	NA	NA	NA
PCON_02417	yes	one-to-one	PCON_02417	D5G3U6	one-to-one	PCON_02417	G1X284	one-to-one	PCON_02417	F7VSD8	one-to-one	PCON_02417	Q7S0R9	one-to-one	PCON_02417	FGSG_06907T0	NA	NA	NA	one-to-one	PCON_02417	SS1G_08946T0	one-to-one	PCON_02417	CIMG_06412T0	one-to-one	PCON_02417	A1D0B3	one-to-one	PCON_02417	Q5AUI5	one-to-one	PCON_02417	Mycgr374666	one-to-one	PCON_02417	SNOT_11226	NA	NA	NA	one-to-one	PCON_02417	YALI0F14421g	NA	NA	NA	one-to-one	PCON_02417	Lacbi2_664953
PCON_02418	no
PCON_02419	yes	one-to-one	PCON_02419	D5G404	NA	NA	NA	one-to-one	PCON_02419	F7VPF3	one-to-one	PCON_02419	Q96U73	one-to-one	PCON_02419	FGSG_12899T0	one-to-one	PCON_02419	bgh02397	one-to-one	PCON_02419	SS1G_03925T0	one-to-one	PCON_02419	CIMG_04080T0	one-to-one	PCON_02419	A1CXQ5	one-to-one	PCON_02419	Q5B4U9	one-to-one	PCON_02419	Mycgr377359	one-to-one	PCON_02419	SNOT_05204	NA	NA	NA	NA	NA	NA	NA	NA	NA	NA	NA	NA
PCON_02420	yes	one-to-one	PCON_02420	D5G405	one-to-one	PCON_02420	G1XQ14	one-to-one	PCON_02420	F7VPF4	one-to-one	PCON_02420	Q9P6B4	one-to-one	PCON_02420	FGSG_06282T0	one-to-one	PCON_02420	bgh00170	one-to-one	PCON_02420	SS1G_03926T0	one-to-one	PCON_02420	CIMG_04081T0	one-to-one	PCON_02420	A1CXQ6	one-to-one	PCON_02420	Q5B4V0	one-to-one	PCON_02420	Mycgr388242	one-to-one	PCON_02420	SNOT_05203	one-to-one	PCON_02420	P25605	one-to-one	PCON_02420	YALI0C09636g	one-to-one	PCON_02420	O60086	one-to-one	PCON_02420	Lacbi2_486362
PCON_02421	yes	one-to-one	PCON_02421	D5G406	one-to-one	PCON_02421	G1XQ15	one-to-one	PCON_02421	F7VPF6	one-to-one	PCON_02421	Q96U72	one-to-one	PCON_02421	FGSG_06280T0	one-to-one	PCON_02421	bgh00243	NA	NA	NA	one-to-one	PCON_02421	CIMG_04083T0	one-to-one	PCON_02421	A1CXQ7	one-to-one	PCON_02421	Q5B4X2	one-to-one	PCON_02421	Mycgr377372	one-to-one	PCON_02421	SNOT_05205	NA	NA	NA	NA	NA	NA	NA	NA	NA	one-to-one	PCON_02421	Lacbi2_488647
PCON_02422	yes	one-to-one	PCON_02422	D5G402	one-to-one	PCON_02422	G1XQ16	one-to-one	PCON_02422	F7VPF5	one-to-one	PCON_02422	Q1K5I2	one-to-one	PCON_02422	FGSG_06281T0	one-to-one	PCON_02422	bgh00904	one-to-one	PCON_02422	SS1G_10630T0	one-to-one	PCON_02422	CIMG_04084T0	one-to-one	PCON_02422	A1CXQ8	one-to-one	PCON_02422	OTC	one-to-one	PCON_02422	Mycgr377366	one-to-one	PCON_02422	SNOT_05206	one-to-one	PCON_02422	P05150	one-to-one	PCON_02422	YALI0D14894g	one-to-one	PCON_02422	P31317	one-to-one	PCON_02422	Lacbi2_251532
PCON_02423	yes	one-to-one	PCON_02423	D5GD58	NA	NA	NA	NA	NA	NA	NA	NA	NA	one-to-one	PCON_02423	FGSG_03252T0	NA	NA	NA	NA	NA	NA	NA	NA	NA	NA	NA	NA	NA	NA	NA	NA	NA	NA	NA	NA	NA	NA	NA	NA	NA	NA	NA	NA	NA	NA	NA	NA	NA
PCON_02424	yes	one-to-one	PCON_02424	D5G414	one-to-one	PCON_02424	G1X566	NA	NA	NA	NA	NA	NA	one-to-one	PCON_02424	FGSG_11396T0	NA	NA	NA	NA	NA	NA	NA	NA	NA	NA	NA	NA	one-to-one	PCON_02424	Q5ASH6	NA	NA	NA	one-to-one	PCON_02424	SNOT_11093	one-to-one	PCON_02424	Q04489	NA	NA	NA	one-to-one	PCON_02424	P78753	one-to-one	PCON_02424	Lacbi2_188009
PCON_02425	yes	one-to-one	PCON_02425	D5G413	one-to-one	PCON_02425	G1X7I1	one-to-one	PCON_02425	F7VKS1	one-to-one	PCON_02425	Q7S2J5	one-to-one	PCON_02425	FGSG_01198T0	one-to-one	PCON_02425	bgh00213	one-to-one	PCON_02425	SS1G_04071T0	one-to-one	PCON_02425	CIMG_07324T0	one-to-one	PCON_02425	A1DM77	one-to-one	PCON_02425	Q5B133	one-to-one	PCON_02425	Mycgr3100746	one-to-one	PCON_02425	SNOT_03347	one-to-one	PCON_02425	P53549	one-to-one	PCON_02425	YALI0E21868g	one-to-many	PCON_02425	O74445, O74445	one-to-one	PCON_02425	Lacbi2_244258
PCON_02426	yes	one-to-one	PCON_02426	D5G412	one-to-one	PCON_02426	G1X564	one-to-one	PCON_02426	F7W418	one-to-one	PCON_02426	Q871L4	one-to-one	PCON_02426	FGSG_10374T0	one-to-one	PCON_02426	bgh03264	one-to-one	PCON_02426	SS1G_10642T0	one-to-one	PCON_02426	CIMG_13770T0	one-to-one	PCON_02426	A1CXT4	one-to-one	PCON_02426	Q5B4X5	one-to-one	PCON_02426	Mycgr3111474	one-to-one	PCON_02426	SNOT_05241	NA	NA	NA	one-to-one	PCON_02426	YALI0D06237g	one-to-one	PCON_02426	O59715	one-to-one	PCON_02426	Lacbi2_245369
PCON_02427	yes	one-to-one	PCON_02427	D5G407	one-to-one	PCON_02427	G1X4C9	one-to-one	PCON_02427	F7W3Z1	one-to-one	PCON_02427	Q871I7	one-to-one	PCON_02427	FGSG_10373T0	one-to-one	PCON_02427	bgh02058	NA	NA	NA	one-to-one	PCON_02427	CIMG_04128T0	one-to-one	PCON_02427	A1CXT3	one-to-one	PCON_02427	Q5B4X4	one-to-one	PCON_02427	Mycgr3111565	one-to-one	PCON_02427	SNOT_05006	one-to-one	PCON_02427	Q6Q595	NA	NA	NA	one-to-many	PCON_02427	O60119, Q10484	NA	NA	NA
PCON_02428	yes	one-to-one	PCON_02428	D5G408	one-to-one	PCON_02428	G1XKI3	one-to-one	PCON_02428	F7W3Z2	one-to-one	PCON_02428	Q7S7A0	one-to-one	PCON_02428	FGSG_10369T0	one-to-one	PCON_02428	bgh02060	one-to-one	PCON_02428	SS1G_10639T0	one-to-one	PCON_02428	CIMG_04130T0	one-to-one	PCON_02428	A1CXT2	NA	NA	NA	one-to-one	PCON_02428	Mycgr377625	one-to-one	PCON_02428	SNOT_05007	NA	NA	NA	NA	NA	NA	NA	NA	NA	one-to-one	PCON_02428	Lacbi2_229680
PCON_02429	no
PCON_02430	no
PCON_02431	no
PCON_02432	no
PCON_02433	no
PCON_02434	no
PCON_02435	yes	many-to-one	PCON_02435, PCON_07977	D5GEN1	many-to-one	PCON_02435, PCON_07977	G1XMA5	many-to-one	PCON_02435, PCON_07977	F7VR03	many-to-one	PCON_02435, PCON_07977	Q7SEB3	many-to-one	PCON_02435, PCON_07977	FGSG_05839T0	NA	NA	NA	many-to-one	PCON_02435, PCON_07977	SS1G_12412T0	many-to-one	PCON_02435, PCON_07977	CIMG_05542T0	many-to-many	PCON_02435, PCON_07977	A1D9X1, A1DEB5, A1D9D7	many-to-one	PCON_02435, PCON_07977	Q5BAF5	NA	NA	NA	many-to-one	PCON_02435, PCON_07977	SNOT_07895	NA	NA	NA	NA	NA	NA	NA	NA	NA	NA	NA	NA
PCON_02436	no
PCON_02437	no
PCON_02438	no
PCON_02439	yes	one-to-one	PCON_02439	D5G8W6	NA	NA	NA	NA	NA	NA	NA	NA	NA	NA	NA	NA	NA	NA	NA	one-to-one	PCON_02439	SS1G_04671T0	one-to-one	PCON_02439	CIMG_06702T0	one-to-one	PCON_02439	A1DES9	one-to-one	PCON_02439	Q5B457	one-to-one	PCON_02439	Mycgr323932	one-to-one	PCON_02439	SNOT_13773	NA	NA	NA	NA	NA	NA	NA	NA	NA	NA	NA	NA
PCON_02440	no
PCON_02441	yes	many-to-one	PCON_02441, PCON_03797, PCON_06523, PCON_04629	D5G5D0	NA	NA	NA	NA	NA	NA	NA	NA	NA	many-to-many	PCON_02441, PCON_03797, PCON_06523, PCON_04629, PCON_03955, PCON_12779, PCON_11424, PCON_01089, PCON_13078	FGSG_04733T0, FGSG_02907T0	NA	NA	NA	NA	NA	NA	NA	NA	NA	NA	NA	NA	many-to-one	PCON_02441, PCON_03797, PCON_06523, PCON_04629, PCON_03955, PCON_12779, PCON_11424, PCON_01089, PCON_13078	Q5AVA6	NA	NA	NA	NA	NA	NA	NA	NA	NA	NA	NA	NA	NA	NA	NA	NA	NA	NA
PCON_02442	yes	one-to-one	PCON_02442	D5GL43	one-to-one	PCON_02442	G1X0A9	one-to-one	PCON_02442	F7VZV2	one-to-one	PCON_02442	Q7S8W1	one-to-one	PCON_02442	FGSG_13634T0	one-to-one	PCON_02442	bgh06441	one-to-one	PCON_02442	SS1G_08638T0	one-to-one	PCON_02442	CIMG_00703T0	one-to-one	PCON_02442	A1DEB8	one-to-one	PCON_02442	Q5BAX0	one-to-one	PCON_02442	Mycgr3101297	one-to-one	PCON_02442	SNOT_06851	NA	NA	NA	one-to-one	PCON_02442	YALI0F27753g	one-to-many	PCON_02442	Q10451, Q10451	one-to-one	PCON_02442	Lacbi2_391113
PCON_02443	no
PCON_02444	yes	NA	NA	NA	NA	NA	NA	NA	NA	NA	NA	NA	NA	NA	NA	NA	NA	NA	NA	NA	NA	NA	NA	NA	NA	NA	NA	NA	NA	NA	NA	NA	NA	NA	NA	NA	NA	NA	NA	NA	NA	NA	NA	many-to-many	PCON_02444, PCON_14002	Q10086, Q9C0Z1, Q9C0Z1	NA	NA	NA
PCON_02445	yes	one-to-one	PCON_02445	D5GEL8	one-to-one	PCON_02445	G1XDD4	one-to-one	PCON_02445	F7W7J1	one-to-one	PCON_02445	Q7SBA5	one-to-one	PCON_02445	FGSG_02513T0	one-to-one	PCON_02445	bgh05789	one-to-one	PCON_02445	SS1G_12409T0	one-to-one	PCON_02445	CIMG_06102T0	one-to-one	PCON_02445	A1DFC0	one-to-one	PCON_02445	Q5BB62	one-to-one	PCON_02445	Mycgr374929	one-to-one	PCON_02445	SNOT_09199	NA	NA	NA	NA	NA	NA	NA	NA	NA	one-to-one	PCON_02445	Lacbi2_481812
PCON_02446	no
PCON_02447	yes	many-to-one	PCON_02447, PCON_05581	D5GFF6	many-to-one	PCON_02447, PCON_05581	G1XGA4	many-to-one	PCON_02447, PCON_05581	F7VV70	many-to-one	PCON_02447, PCON_05581	Q7SCR2	many-to-one	PCON_02447, PCON_05581	FGSG_09323T0	many-to-one	PCON_02447, PCON_05581	bgh00543	many-to-one	PCON_02447, PCON_05581	SS1G_06270T0	many-to-one	PCON_02447, PCON_05581	CIMG_01046T0	many-to-one	PCON_02447, PCON_05581	A1DGL9	many-to-one	PCON_02447, PCON_05581	Q5B043	many-to-one	PCON_02447, PCON_05581	Mycgr377145	many-to-one	PCON_02447, PCON_05581	SNOT_15706	many-to-one	PCON_02447, PCON_05581	P53320	many-to-one	PCON_02447, PCON_05581	YALI0E06897g	many-to-one	PCON_02447, PCON_05581	Q9P7X9	many-to-one	PCON_02447, PCON_05581	Lacbi2_665803
PCON_02448	yes	one-to-one	PCON_02448	D5GL44	NA	NA	NA	one-to-one	PCON_02448	F7VNJ4	one-to-one	PCON_02448	Q7S8J8	one-to-one	PCON_02448	FGSG_09639T0	one-to-one	PCON_02448	bgh00985	one-to-one	PCON_02448	SS1G_13739T0	one-to-one	PCON_02448	CIMG_00702T0	one-to-one	PCON_02448	A1DEB9	NA	NA	NA	one-to-one	PCON_02448	Mycgr345640	one-to-one	PCON_02448	SNOT_08701	one-to-one	PCON_02448	P38075	one-to-one	PCON_02448	YALI0D14322g	one-to-one	PCON_02448	Q9UTQ1	one-to-one	PCON_02448	Lacbi2_630175
PCON_02449	yes	one-to-one	PCON_02449	D5GL47	one-to-one	PCON_02449	G1X8S8	one-to-one	PCON_02449	F7VLL8	one-to-one	PCON_02449	Q7SCR9	one-to-one	PCON_02449	FGSG_07113T0	one-to-one	PCON_02449	bgh00941	one-to-one	PCON_02449	SS1G_04518T0	one-to-one	PCON_02449	CIMG_07290T0	one-to-one	PCON_02449	A1DM57	one-to-one	PCON_02449	Q5B108	one-to-one	PCON_02449	Mycgr3110081	NA	NA	NA	one-to-one	PCON_02449	P07283	one-to-one	PCON_02449	YALI0D13112g	one-to-one	PCON_02449	Q9UTJ2	one-to-one	PCON_02449	Lacbi2_329533
PCON_02450	yes	NA	NA	NA	one-to-one	PCON_02450	G1X2I1	one-to-one	PCON_02450	F7VWY3	one-to-one	PCON_02450	Q9C2H5	one-to-many	PCON_02450	FGSG_00712T0, FGSG_07189T0	NA	NA	NA	one-to-one	PCON_02450	SS1G_07828T0	one-to-one	PCON_02450	CIMG_06549T0	one-to-one	PCON_02450	A1CZX9	one-to-one	PCON_02450	Q5AU24	one-to-one	PCON_02450	Mycgr374228	one-to-one	PCON_02450	SNOT_15455	NA	NA	NA	NA	NA	NA	NA	NA	NA	NA	NA	NA
PCON_02451	no
PCON_02452	no
PCON_02453	no
PCON_02454	yes	many-to-one	PCON_02454, PCON_03657	D5GCH3	many-to-one	PCON_02454, PCON_03657	G1WZK9	many-to-one	PCON_02454, PCON_03657	F7VQF9	many-to-one	PCON_02454, PCON_03657	Q7SI28	many-to-one	PCON_02454, PCON_03657	FGSG_08784T0	many-to-one	PCON_02454, PCON_03657	bgh01881	many-to-one	PCON_02454, PCON_03657	SS1G_05052T0	many-to-one	PCON_02454, PCON_03657	CIMG_10156T0	many-to-one	PCON_02454, PCON_03657	A1DLM2	many-to-one	PCON_02454, PCON_03657	Q5AYK2	many-to-one	PCON_02454, PCON_03657	Mycgr371377	many-to-one	PCON_02454, PCON_03657	SNOT_07815	many-to-one	PCON_02454, PCON_03657	P53845	many-to-one	PCON_02454, PCON_03657	YALI0E26323g	many-to-one	PCON_02454, PCON_03657	P87148	many-to-one	PCON_02454, PCON_03657	Lacbi2_668052
PCON_02455	yes	one-to-one	PCON_02455	D5G4H2	one-to-one	PCON_02455	G1X7L7	one-to-one	PCON_02455	F7VQW3	one-to-one	PCON_02455	Q7SFV3	one-to-one	PCON_02455	FGSG_05728T0	one-to-one	PCON_02455	bgh02633	one-to-one	PCON_02455	SS1G_04161T0	one-to-one	PCON_02455	CIMG_07265T0	one-to-one	PCON_02455	A1DM35	one-to-one	PCON_02455	Q5B0Z1	one-to-one	PCON_02455	Mycgr3110071	one-to-one	PCON_02455	SNOT_03448	one-to-one	PCON_02455	P25627	one-to-one	PCON_02455	YALI0F06512g	NA	NA	NA	one-to-one	PCON_02455	Lacbi2_440068
PCON_02456	yes	one-to-one	PCON_02456	D5GL45	one-to-one	PCON_02456	G1X0C6	one-to-one	PCON_02456	F7VZW8	one-to-one	PCON_02456	Q7S867	one-to-one	PCON_02456	FGSG_04280T0	one-to-one	PCON_02456	bgh00541	one-to-one	PCON_02456	SS1G_08299T0	one-to-one	PCON_02456	CIMG_12350T0	one-to-one	PCON_02456	A1DIM8	one-to-one	PCON_02456	Q5AWL6	one-to-one	PCON_02456	Mycgr347228	one-to-one	PCON_02456	SNOT_08490	one-to-one	PCON_02456	P42837	one-to-one	PCON_02456	YALI0E33099g	one-to-one	PCON_02456	Q7Z9H9	one-to-one	PCON_02456	Lacbi2_602797
PCON_02457	no
PCON_02458	no
PCON_02459	no
PCON_02460	no
PCON_02461	no
PCON_02462	no
PCON_02463	no
PCON_02464	no
PCON_02465	no
PCON_02466	no
PCON_02467	no
PCON_02468	yes	NA	NA	NA	NA	NA	NA	one-to-one	PCON_02468	F7VUA0	one-to-one	PCON_02468	Q7S8A1	NA	NA	NA	NA	NA	NA	NA	NA	NA	NA	NA	NA	NA	NA	NA	one-to-many	PCON_02468	Q5B487, Q5AUR1	NA	NA	NA	one-to-many	PCON_02468	SNOT_16391, SNOT_10886	NA	NA	NA	NA	NA	NA	NA	NA	NA	many-to-one	PCON_02468, PCON_08742, PCON_04236, PCON_07299, PCON_09677, PCON_12910, PCON_08024, PCON_11405, PCON_11580, PCON_08136	Lacbi2_291185
PCON_02469	no
PCON_02470	yes	NA	NA	NA	NA	NA	NA	many-to-many	PCON_02470, PCON_11070, PCON_01523	F7VYT6, F7W2P6	many-to-one	PCON_02470, PCON_11070, PCON_01523	Q8NIX1	NA	NA	NA	NA	NA	NA	many-to-one	PCON_02470, PCON_11070, PCON_01523, PCON_13051	SS1G_09448T0	NA	NA	NA	NA	NA	NA	NA	NA	NA	NA	NA	NA	NA	NA	NA	NA	NA	NA	many-to-one	PCON_02470, PCON_11070, PCON_01523, PCON_13051, PCON_13583, PCON_04235, PCON_13033, PCON_04481, PCON_01307	YALI0A07623g	NA	NA	NA	NA	NA	NA
PCON_02471	yes	many-to-one	PCON_02471, PCON_01276	D5GKD3	many-to-one	PCON_02471, PCON_01276	G1XD62	many-to-one	PCON_02471, PCON_01276	F7VPE4	many-to-one	PCON_02471, PCON_01276	Q9P3D3	many-to-one	PCON_02471, PCON_01276	FGSG_01418T0	many-to-many	PCON_02471, PCON_01276	bgh04426, bgh02869	many-to-one	PCON_02471, PCON_01276	SS1G_03733T0	many-to-one	PCON_02471, PCON_01276	CIMG_06301T0	many-to-one	PCON_02471, PCON_01276	A1CZP0	NA	NA	NA	NA	NA	NA	many-to-one	PCON_02471, PCON_01276	SNOT_01236	NA	NA	NA	NA	NA	NA	NA	NA	NA	NA	NA	NA
PCON_02472	no
PCON_02473	no
PCON_02474	no
PCON_02475	yes	NA	NA	NA	one-to-one	PCON_02475	G1X3L1	one-to-one	PCON_02475	F7VLF5	NA	NA	NA	one-to-one	PCON_02475	FGSG_04728T0	NA	NA	NA	one-to-one	PCON_02475	SS1G_13102T0	one-to-one	PCON_02475	CIMG_04864T0	NA	NA	NA	one-to-many	PCON_02475	Q5AXB2, Q5BCT8	NA	NA	NA	one-to-one	PCON_02475	SNOT_03855	NA	NA	NA	NA	NA	NA	NA	NA	NA	one-to-one	PCON_02475	Lacbi2_637740
PCON_02476	yes	one-to-one	PCON_02476	D5GL84	one-to-one	PCON_02476	G1WZ23	one-to-one	PCON_02476	F7VN84	one-to-one	PCON_02476	IML1	one-to-one	PCON_02476	FGSG_13640T0	one-to-one	PCON_02476	bgh06671	one-to-one	PCON_02476	SS1G_08244T0	one-to-one	PCON_02476	CIMG_00704T0	one-to-one	PCON_02476	A1DFV9	one-to-one	PCON_02476	IML1	NA	NA	NA	one-to-one	PCON_02476	SNOT_08690	one-to-one	PCON_02476	P47170	one-to-one	PCON_02476	YALI0D01067g	one-to-one	PCON_02476	O74788	one-to-one	PCON_02476	Lacbi2_307460
PCON_02477	yes	one-to-one	PCON_02477	D5GL82	one-to-one	PCON_02477	G1X0A0	one-to-one	PCON_02477	F7W7P3	one-to-one	PCON_02477	Q7S9D8	one-to-one	PCON_02477	FGSG_02470T0	one-to-one	PCON_02477	bgh05549	one-to-one	PCON_02477	SS1G_13854T0	one-to-one	PCON_02477	CIMG_00713T0	one-to-one	PCON_02477	A1DE97	one-to-one	PCON_02477	Q5BGV2	one-to-one	PCON_02477	Mycgr347838	one-to-one	PCON_02477	SNOT_14041	one-to-one	PCON_02477	P53091	one-to-one	PCON_02477	YALI0B16544g	one-to-one	PCON_02477	P49731	one-to-one	PCON_02477	Lacbi2_188723
PCON_02478	yes	one-to-one	PCON_02478	D5GHF9	NA	NA	NA	NA	NA	NA	NA	NA	NA	one-to-one	PCON_02478	FGSG_07503T0	NA	NA	NA	one-to-one	PCON_02478	SS1G_01131T0	one-to-one	PCON_02478	CIMG_02628T0	one-to-many	PCON_02478	A1DLZ3, A1DES2	one-to-one	PCON_02478	Q5AYW2	one-to-one	PCON_02478	Mycgr360394	one-to-many	PCON_02478	SNOT_04883, SNOT_04187	NA	NA	NA	NA	NA	NA	NA	NA	NA	NA	NA	NA
PCON_02479	yes	NA	NA	NA	many-to-many	PCON_02479, PCON_09726	G1XFG8, G1XMC5, G1XGC2	NA	NA	NA	NA	NA	NA	NA	NA	NA	NA	NA	NA	many-to-one	PCON_02479, PCON_09726, PCON_04103, PCON_09441	SS1G_06280T0	NA	NA	NA	NA	NA	NA	many-to-one	PCON_02479, PCON_09726, PCON_04103, PCON_09441	Q5B9X2	NA	NA	NA	NA	NA	NA	NA	NA	NA	NA	NA	NA	NA	NA	NA	NA	NA	NA
PCON_02480	no
PCON_02481	yes	one-to-one	PCON_02481	D5GFC4	one-to-one	PCON_02481	G1XGB6	one-to-one	PCON_02481	F7VTA5	one-to-one	PCON_02481	ARP4	one-to-one	PCON_02481	FGSG_00874T0	one-to-one	PCON_02481	bgh06049	one-to-one	PCON_02481	SS1G_06130T0	one-to-one	PCON_02481	CIMG_00972T0	one-to-one	PCON_02481	A1DG32	one-to-one	PCON_02481	ARP4	one-to-one	PCON_02481	Mycgr376713	one-to-one	PCON_02481	SNOT_14572	one-to-many	PCON_02481	P80428, Q12406	one-to-many	PCON_02481	YALI0F27533g, YALI0F26345g	one-to-many	PCON_02481	Q09849, Q9P7X7	one-to-one	PCON_02481	Lacbi2_399448
PCON_02482	yes	NA	NA	NA	NA	NA	NA	NA	NA	NA	NA	NA	NA	one-to-one	PCON_02482	FGSG_12330T0	NA	NA	NA	NA	NA	NA	NA	NA	NA	NA	NA	NA	one-to-one	PCON_02482	Q5AZR5	one-to-one	PCON_02482	Mycgr393831	one-to-one	PCON_02482	SNOT_02795	NA	NA	NA	NA	NA	NA	NA	NA	NA	many-to-one	PCON_02482, PCON_14237	Lacbi2_706894
PCON_02483	no
PCON_02484	yes	one-to-one	PCON_02484	D5GI24	one-to-one	PCON_02484	G1XET5	one-to-one	PCON_02484	F7VY00	one-to-one	PCON_02484	Q7SCM7	one-to-one	PCON_02484	FGSG_00414T0	one-to-one	PCON_02484	bgh06249	one-to-one	PCON_02484	SS1G_13267T0	one-to-one	PCON_02484	CIMG_01113T0	one-to-one	PCON_02484	A1DMN6	one-to-one	PCON_02484	Q5B6A4	one-to-one	PCON_02484	Mycgr3100547	one-to-one	PCON_02484	SNOT_15874	one-to-one	PCON_02484	P38123	one-to-one	PCON_02484	YALI0F26389g	one-to-one	PCON_02484	O43017	one-to-many	PCON_02484	Lacbi2_614862, Lacbi2_478447
PCON_02485	no
PCON_02486	no
PCON_02487	yes	NA	NA	NA	NA	NA	NA	NA	NA	NA	NA	NA	NA	one-to-one	PCON_02487	FGSG_02685T0	NA	NA	NA	NA	NA	NA	NA	NA	NA	one-to-one	PCON_02487	A1CVD0	one-to-one	PCON_02487	Q5AYF8	NA	NA	NA	one-to-one	PCON_02487	SNOT_09733	NA	NA	NA	NA	NA	NA	NA	NA	NA	NA	NA	NA
PCON_02488	no
PCON_02489	yes	one-to-one	PCON_02489	D5GJJ8	one-to-one	PCON_02489	G1XG79	one-to-one	PCON_02489	F7VLZ8	one-to-one	PCON_02489	RPA2	one-to-one	PCON_02489	FGSG_05627T0	one-to-one	PCON_02489	bgh05317	one-to-one	PCON_02489	SS1G_13366T0	one-to-one	PCON_02489	CIMG_01122T0	one-to-one	PCON_02489	A1DMM7	one-to-one	PCON_02489	Q5B697	one-to-one	PCON_02489	Mycgr373125	one-to-one	PCON_02489	SNOT_03089	one-to-one	PCON_02489	P22138	one-to-one	PCON_02489	YALI0E09845g	one-to-one	PCON_02489	Q9P7X8	one-to-one	PCON_02489	Lacbi2_246569
PCON_02490	yes	NA	NA	NA	many-to-one	PCON_02490, PCON_13652	G1XQL0	many-to-one	PCON_02490, PCON_13652	F7VKW3	many-to-one	PCON_02490, PCON_13652	RLA0	many-to-one	PCON_02490, PCON_13652	FGSG_06827T0	many-to-one	PCON_02490, PCON_13652	bgh03438	many-to-one	PCON_02490, PCON_13652	SS1G_14283T0	many-to-one	PCON_02490, PCON_13652	CIMG_04884T0	many-to-one	PCON_02490, PCON_13652	A1D4B8	many-to-one	PCON_02490, PCON_13652	Q5B9P6	many-to-one	PCON_02490, PCON_13652	Mycgr3104664	many-to-one	PCON_02490, PCON_13652	SNOT_15237	many-to-one	PCON_02490, PCON_13652	P05317	many-to-one	PCON_02490, PCON_13652	YALI0B14146g	NA	NA	NA	many-to-one	PCON_02490, PCON_13652, PCON_06117	Lacbi2_645975
PCON_02491	no
PCON_02492	no
PCON_02493	yes	NA	NA	NA	one-to-one	PCON_02493	G1XCH3	NA	NA	NA	NA	NA	NA	NA	NA	NA	NA	NA	NA	NA	NA	NA	NA	NA	NA	NA	NA	NA	NA	NA	NA	one-to-one	PCON_02493	Mycgr333451	NA	NA	NA	one-to-one	PCON_02493	P28737	NA	NA	NA	one-to-one	PCON_02493	Q9P7J5	one-to-one	PCON_02493	Lacbi2_308913
PCON_02494	no
PCON_02495	yes	one-to-one	PCON_02495	D5G5D6	NA	NA	NA	one-to-one	PCON_02495	F7VLY3	one-to-one	PCON_02495	Q7SDF8	one-to-one	PCON_02495	FGSG_00366T0	NA	NA	NA	one-to-one	PCON_02495	SS1G_14256T0	NA	NA	NA	NA	NA	NA	NA	NA	NA	NA	NA	NA	NA	NA	NA	NA	NA	NA	NA	NA	NA	NA	NA	NA	NA	NA	NA
PCON_02496	yes	one-to-one	PCON_02496	D5GFD9	one-to-one	PCON_02496	G1XG85	one-to-one	PCON_02496	F7VLX2	one-to-one	PCON_02496	Q7SDG2	one-to-one	PCON_02496	FGSG_00552T0	one-to-one	PCON_02496	bgh05012	one-to-one	PCON_02496	SS1G_04764T0	one-to-one	PCON_02496	CIMG_01048T0	one-to-one	PCON_02496	A1DFS6	one-to-one	PCON_02496	Q5BBH9	one-to-one	PCON_02496	Mycgr393761	one-to-one	PCON_02496	SNOT_15945	NA	NA	NA	NA	NA	NA	NA	NA	NA	NA	NA	NA
PCON_02497	no
PCON_02498	no
PCON_02499	no
PCON_02500	no
PCON_02501	no
PCON_02502	no
PCON_02503	no
PCON_02504	no
PCON_02505	yes	NA	NA	NA	many-to-one	PCON_02505, PCON_11365, PCON_12482, PCON_04356, PCON_13686, PCON_13044, PCON_14090, PCON_13576, PCON_12492, PCON_07868, PCON_11694, PCON_11600, PCON_09173, PCON_08450, PCON_04015, PCON_03512, PCON_02102, PCON_02001, PCON_11651, PCON_09193, PCON_06710, PCON_10444, PCON_07318, PCON_08751, PCON_09071	G1WXM5	NA	NA	NA	NA	NA	NA	NA	NA	NA	NA	NA	NA	NA	NA	NA	NA	NA	NA	NA	NA	NA	NA	NA	NA	NA	NA	NA	NA	NA	NA	NA	NA	NA	NA	NA	NA	NA	NA	NA	many-to-many	PCON_02505, PCON_11365, PCON_12482, PCON_04356, PCON_13686, PCON_13044, PCON_14090, PCON_13576, PCON_12492, PCON_07868, PCON_11694, PCON_11600, PCON_09173, PCON_08450, PCON_04015, PCON_03512, PCON_02102, PCON_02001, PCON_11651, PCON_09193, PCON_06710, PCON_10444, PCON_07318, PCON_08751, PCON_09071, PCON_01691, PCON_13482, PCON_03032	Lacbi2_437774, Lacbi2_453784, Lacbi2_585385, Lacbi2_446948, Lacbi2_435732, Lacbi2_446960, Lacbi2_437777, Lacbi2_435807, Lacbi2_435866, Lacbi2_571478, Lacbi2_452178, Lacbi2_435731, Lacbi2_581813, Lacbi2_435840, Lacbi2_446941, Lacbi2_615577, Lacbi2_452166, Lacbi2_435738, Lacbi2_452181, Lacbi2_497280, Lacbi2_446964, Lacbi2_452188, Lacbi2_435843, Lacbi2_452212, Lacbi2_446955, Lacbi2_676017, Lacbi2_58…
PCON_02506	yes	one-to-one	PCON_02506	D5G8K9	one-to-one	PCON_02506	G1XFM9	one-to-one	PCON_02506	F7VK30	one-to-one	PCON_02506	Q7SB57	one-to-one	PCON_02506	FGSG_06967T0	one-to-one	PCON_02506	bgh04590	one-to-one	PCON_02506	SS1G_06968T0	one-to-one	PCON_02506	CIMG_03112T0	one-to-one	PCON_02506	A1D1I6	one-to-one	PCON_02506	Q5BEX2	one-to-one	PCON_02506	Mycgr399195	one-to-one	PCON_02506	SNOT_13946	one-to-many	PCON_02506	Q12415, P53929	one-to-one	PCON_02506	YALI0F22421g	NA	NA	NA	one-to-one	PCON_02506	Lacbi2_680670
PCON_02507	yes	one-to-one	PCON_02507	D5GE49	one-to-one	PCON_02507	G1XJH8	one-to-one	PCON_02507	F7W7H4	one-to-one	PCON_02507	LEU3	one-to-one	PCON_02507	FGSG_06675T0	NA	NA	NA	one-to-one	PCON_02507	SS1G_07102T0	one-to-one	PCON_02507	CIMG_03106T0	one-to-one	PCON_02507	A1D1I2	one-to-one	PCON_02507	Q5BEW8	one-to-one	PCON_02507	Mycgr3103221	one-to-one	PCON_02507	SNOT_02041	one-to-one	PCON_02507	P04173	NA	NA	NA	one-to-many	PCON_02507	P18869, P18869	one-to-one	PCON_02507	Lacbi2_231016
PCON_02508	no
PCON_02509	no
PCON_02510	no
PCON_02511	no
PCON_02512	no
PCON_02513	no
PCON_02514	no
PCON_02515	yes	many-to-one	PCON_02515, PCON_03082	D5GHU7	many-to-one	PCON_02515, PCON_03082	G1XQC0	many-to-one	PCON_02515, PCON_03082	F7W696	many-to-one	PCON_02515, PCON_03082	Q870Q2	many-to-one	PCON_02515, PCON_03082	FGSG_10069T0	many-to-one	PCON_02515, PCON_03082	bgh01891	many-to-one	PCON_02515, PCON_03082	SS1G_03805T0	many-to-one	PCON_02515, PCON_03082	CIMG_07219T0	many-to-one	PCON_02515, PCON_03082	A1D3K1	many-to-one	PCON_02515, PCON_03082	Q5BDH8	many-to-one	PCON_02515, PCON_03082	Mycgr397585	NA	NA	NA	NA	NA	NA	NA	NA	NA	NA	NA	NA	NA	NA	NA
PCON_02516	no
PCON_02517	no
PCON_02518	yes	NA	NA	NA	NA	NA	NA	one-to-one	PCON_02518	F7WBK9	NA	NA	NA	NA	NA	NA	NA	NA	NA	NA	NA	NA	NA	NA	NA	NA	NA	NA	NA	NA	NA	NA	NA	NA	many-to-one	PCON_02518, PCON_09895, PCON_13212, PCON_08944, PCON_09894, PCON_11319	SNOT_11851	NA	NA	NA	NA	NA	NA	NA	NA	NA	NA	NA	NA
PCON_02519	no
PCON_02520	yes	NA	NA	NA	many-to-one	PCON_02520, PCON_11705	G1XTJ3	many-to-one	PCON_02520, PCON_11705	F7VYU7	many-to-one	PCON_02520, PCON_11705	Q8NIW0	many-to-one	PCON_02520, PCON_11705	FGSG_07421T0	many-to-one	PCON_02520, PCON_11705	bgh00103	many-to-one	PCON_02520, PCON_11705	SS1G_00574T0	many-to-one	PCON_02520, PCON_11705	CIMG_06366T0	many-to-one	PCON_02520, PCON_11705	A1CZK2	many-to-one	PCON_02520, PCON_11705	Q5AS71	many-to-one	PCON_02520, PCON_11705	Mycgr375050	many-to-one	PCON_02520, PCON_11705	SNOT_09405	many-to-one	PCON_02520, PCON_11705	P10869	many-to-one	PCON_02520, PCON_11705	YALI0D11704g	many-to-one	PCON_02520, PCON_11705	O60163	many-to-many	PCON_02520, PCON_11705	Lacbi2_682862, Lacbi2_151854
PCON_02521	no
PCON_02522	yes	NA	NA	NA	one-to-one	PCON_02522	G1XJ40	one-to-one	PCON_02522	F7W2K3	one-to-one	PCON_02522	Q872K8	one-to-one	PCON_02522	FGSG_03120T0	one-to-one	PCON_02522	bgh04328	one-to-one	PCON_02522	SS1G_05237T0	NA	NA	NA	NA	NA	NA	NA	NA	NA	NA	NA	NA	one-to-one	PCON_02522	SNOT_02140	NA	NA	NA	NA	NA	NA	NA	NA	NA	many-to-many	PCON_02522, PCON_09746	Lacbi2_604446, Lacbi2_605706
PCON_02523	no
PCON_02524	yes	NA	NA	NA	NA	NA	NA	many-to-one	PCON_02524, PCON_04154, PCON_03051, PCON_02944, PCON_01713, PCON_03512	F7W2V8	NA	NA	NA	NA	NA	NA	NA	NA	NA	NA	NA	NA	NA	NA	NA	NA	NA	NA	NA	NA	NA	NA	NA	NA	NA	NA	NA	NA	NA	NA	NA	NA	NA	NA	NA	NA	NA	NA	NA
PCON_02525	no
PCON_02526	no
PCON_02527	yes	NA	NA	NA	one-to-one	PCON_02527	G1XQG1	NA	NA	NA	one-to-one	PCON_02527	Q7S2Q9	one-to-one	PCON_02527	FGSG_06484T0	NA	NA	NA	NA	NA	NA	one-to-one	PCON_02527	CIMG_12781T0	one-to-one	PCON_02527	A1DPJ4	NA	NA	NA	one-to-one	PCON_02527	Mycgr370606	one-to-one	PCON_02527	SNOT_05920	NA	NA	NA	NA	NA	NA	NA	NA	NA	one-to-one	PCON_02527	Lacbi2_619567
PCON_02528	no
PCON_02529	no
PCON_02530	no
PCON_02531	yes	one-to-one	PCON_02531	D5GFZ7	NA	NA	NA	NA	NA	NA	NA	NA	NA	NA	NA	NA	NA	NA	NA	NA	NA	NA	NA	NA	NA	NA	NA	NA	NA	NA	NA	NA	NA	NA	NA	NA	NA	NA	NA	NA	NA	NA	NA	NA	NA	NA	many-to-one	PCON_02531, PCON_04474, PCON_10343, PCON_07579, PCON_05417	Lacbi2_706631
PCON_02532	yes	NA	NA	NA	one-to-one	PCON_02532	G1XES7	one-to-one	PCON_02532	F7VQ70	one-to-one	PCON_02532	Q7SCL4	one-to-one	PCON_02532	FGSG_09218T0	one-to-one	PCON_02532	bgh00253	one-to-one	PCON_02532	SS1G_02855T0	one-to-one	PCON_02532	CIMG_00999T0	one-to-many	PCON_02532	A1DJ74, A1DG07	one-to-one	PCON_02532	Q5AW69	one-to-one	PCON_02532	Mycgr3100618	one-to-one	PCON_02532	SNOT_14933	one-to-one	PCON_02532	P53686	NA	NA	NA	one-to-one	PCON_02532	Q9USN7	one-to-one	PCON_02532	Lacbi2_245936
PCON_02533	no
PCON_02534	yes	one-to-one	PCON_02534	D5GNI6	one-to-one	PCON_02534	G1XF06	NA	NA	NA	NA	NA	NA	NA	NA	NA	NA	NA	NA	NA	NA	NA	NA	NA	NA	one-to-one	PCON_02534	A1DNE8	one-to-one	PCON_02534	Q5BFT0	NA	NA	NA	NA	NA	NA	NA	NA	NA	NA	NA	NA	NA	NA	NA	NA	NA	NA
PCON_02535	yes	NA	NA	NA	one-to-one	PCON_02535	G1XEX2	one-to-one	PCON_02535	F7VNE9	one-to-one	PCON_02535	Q7SA72	NA	NA	NA	one-to-one	PCON_02535	bgh00299	one-to-one	PCON_02535	SS1G_13034T0	one-to-one	PCON_02535	CIMG_01013T0	one-to-one	PCON_02535	A1DGK1	one-to-one	PCON_02535	Q5B059	one-to-one	PCON_02535	Mycgr335754	one-to-one	PCON_02535	SNOT_10558	NA	NA	NA	one-to-one	PCON_02535	YALI0D06864g	NA	NA	NA	one-to-one	PCON_02535	Lacbi2_297697
PCON_02536	yes	one-to-one	PCON_02536	D5GPN0	one-to-one	PCON_02536	G1X941	NA	NA	NA	NA	NA	NA	NA	NA	NA	NA	NA	NA	NA	NA	NA	NA	NA	NA	NA	NA	NA	NA	NA	NA	NA	NA	NA	NA	NA	NA	NA	NA	NA	NA	NA	NA	NA	NA	NA	NA	NA	NA
PCON_02537	no
PCON_02538	yes	one-to-one	PCON_02538	D5GF65	one-to-one	PCON_02538	G1XEY6	one-to-one	PCON_02538	F7VS62	one-to-one	PCON_02538	DHE2	one-to-one	PCON_02538	FGSG_04117T0	one-to-one	PCON_02538	bghG002931000001001	one-to-one	PCON_02538	SS1G_00002T0	one-to-one	PCON_02538	CIMG_00981T0	one-to-one	PCON_02538	A1DG18	one-to-one	PCON_02538	Q5AW79	one-to-one	PCON_02538	Mycgr373150	one-to-one	PCON_02538	SNOT_09723	one-to-one	PCON_02538	P33327	one-to-one	PCON_02538	YALI0E09603g	one-to-one	PCON_02538	Q9USN5	one-to-many	PCON_02538	Lacbi2_309733, Lacbi2_182694
PCON_02539	no
PCON_02540	yes	one-to-one	PCON_02540	D5GF82	one-to-one	PCON_02540	G1WYM5	one-to-one	PCON_02540	F7VLL5	one-to-one	PCON_02540	Q7RUW9	one-to-one	PCON_02540	FGSG_07070T0	one-to-one	PCON_02540	bgh04519	NA	NA	NA	one-to-one	PCON_02540	CIMG_00995T0	one-to-one	PCON_02540	A1DG11	one-to-one	PCON_02540	Q5AW73	one-to-one	PCON_02540	Mycgr3109934	one-to-one	PCON_02540	SNOT_02670	one-to-one	PCON_02540	Q12042	one-to-one	PCON_02540	YALI0D06347g	NA	NA	NA	one-to-one	PCON_02540	Lacbi2_644541
PCON_02541	no
PCON_02542	no
PCON_02543	yes	NA	NA	NA	one-to-one	PCON_02543	G1XTA1	one-to-one	PCON_02543	F7VMJ8	one-to-one	PCON_02543	A7UX57	one-to-one	PCON_02543	FGSG_01973T0	NA	NA	NA	one-to-one	PCON_02543	SS1G_08193T0	NA	NA	NA	one-to-one	PCON_02543	A1DCP9	one-to-one	PCON_02543	Q5AYB8	one-to-one	PCON_02543	Mycgr348706	one-to-one	PCON_02543	SNOT_06045	NA	NA	NA	NA	NA	NA	NA	NA	NA	NA	NA	NA
PCON_02544	yes	one-to-one	PCON_02544	D5GND0	one-to-one	PCON_02544	G1XK51	one-to-one	PCON_02544	F7VRN2	one-to-one	PCON_02544	Q7S8L1	one-to-one	PCON_02544	FGSG_01953T0	one-to-one	PCON_02544	bgh02679	NA	NA	NA	one-to-one	PCON_02544	CIMG_05000T0	one-to-one	PCON_02544	A1D4L9	one-to-one	PCON_02544	Q5B5Z4	one-to-one	PCON_02544	Mycgr362811	NA	NA	NA	NA	NA	NA	one-to-one	PCON_02544	YALI0C24332g	NA	NA	NA	one-to-one	PCON_02544	Lacbi2_485177
PCON_02545	no
PCON_02546	no
PCON_02547	yes	NA	NA	NA	one-to-one	PCON_02547	G1X5Q9	one-to-one	PCON_02547	F7VTY8	one-to-one	PCON_02547	Q9P6Y9	one-to-one	PCON_02547	FGSG_05948T0	one-to-one	PCON_02547	bgh01024	one-to-one	PCON_02547	SS1G_01676T0	one-to-one	PCON_02547	CIMG_06612T0	one-to-one	PCON_02547	A1DEM8	one-to-one	PCON_02547	Q5ASC5	one-to-one	PCON_02547	Mycgr3105616	one-to-one	PCON_02547	SNOT_11123	one-to-one	PCON_02547	P46683	one-to-one	PCON_02547	YALI0B20900g	one-to-one	PCON_02547	Q9HFE7	many-to-one	PCON_02547, PCON_10135, PCON_10136, PCON_03637, PCON_08105	Lacbi2_693060
PCON_02548	yes	one-to-one	PCON_02548	D5GKX5	one-to-one	PCON_02548	G1XR41	one-to-one	PCON_02548	F7W7D9	one-to-one	PCON_02548	Q870Y0	one-to-one	PCON_02548	FGSG_04470T0	one-to-one	PCON_02548	bgh03061	one-to-one	PCON_02548	SS1G_00934T0	one-to-one	PCON_02548	CIMG_07772T0	one-to-one	PCON_02548	A1D987	one-to-one	PCON_02548	Q5ARH8	one-to-one	PCON_02548	Mycgr3109020	one-to-one	PCON_02548	SNOT_07248	one-to-one	PCON_02548	P46669	one-to-one	PCON_02548	YALI0F06182g	one-to-one	PCON_02548	O43036	one-to-one	PCON_02548	Lacbi2_671441
PCON_02549	yes	one-to-one	PCON_02549	D5GNX3	one-to-one	PCON_02549	G1WYG1	one-to-one	PCON_02549	F7VY78	one-to-one	PCON_02549	Q7S3P2	one-to-many	PCON_02549	FGSG_11822T0, FGSG_06576T0	one-to-one	PCON_02549	bgh06902	one-to-one	PCON_02549	SS1G_06407T0	one-to-one	PCON_02549	CIMG_05280T0	one-to-one	PCON_02549	A1DHV9	one-to-one	PCON_02549	Q5AZB2	one-to-one	PCON_02549	Mycgr338162	one-to-many	PCON_02549	SNOT_14853, SNOT_03718	one-to-many	PCON_02549	P38714, Q05506	one-to-one	PCON_02549	YALI0E17985g	one-to-one	PCON_02549	O74781	one-to-many	PCON_02549	Lacbi2_635333, Lacbi2_692491
PCON_02550	no
PCON_02551	no
PCON_02552	yes	one-to-one	PCON_02552	D5GD11	one-to-one	PCON_02552	G1X1T4	one-to-one	PCON_02552	F7VXU0	one-to-one	PCON_02552	ALO	one-to-one	PCON_02552	FGSG_08694T0	NA	NA	NA	one-to-one	PCON_02552	SS1G_14188T0	one-to-one	PCON_02552	CIMG_03293T0	one-to-one	PCON_02552	A1D1S2	one-to-one	PCON_02552	Q5BF44	one-to-one	PCON_02552	Mycgr368116	one-to-one	PCON_02552	SNOT_01863	one-to-one	PCON_02552	P54783	one-to-one	PCON_02552	YALI0A21263g	one-to-one	PCON_02552	Q9HDX8	one-to-one	PCON_02552	Lacbi2_248838
PCON_02553	no
PCON_02554	yes	one-to-one	PCON_02554	D5GBB1	one-to-one	PCON_02554	G1X4F3	one-to-one	PCON_02554	F7WAX4	one-to-one	PCON_02554	SCONB	one-to-one	PCON_02554	FGSG_12943T0	one-to-one	PCON_02554	bgh04867	one-to-one	PCON_02554	SS1G_06351T0	one-to-one	PCON_02554	CIMG_05271T0	one-to-one	PCON_02554	A1DHW6	one-to-one	PCON_02554	SCONB	one-to-one	PCON_02554	Mycgr370427	one-to-one	PCON_02554	SNOT_09755	one-to-one	PCON_02554	P39014	one-to-one	PCON_02554	YALI0B09977g	one-to-one	PCON_02554	P87053	one-to-one	PCON_02554	Lacbi2_381315
PCON_02555	yes	one-to-one	PCON_02555	D5GJW2	one-to-one	PCON_02555	G1XC52	one-to-one	PCON_02555	F7W2F2	one-to-one	PCON_02555	Q7SEJ6	one-to-one	PCON_02555	FGSG_09557T0	one-to-one	PCON_02555	bgh05401	one-to-one	PCON_02555	SS1G_02596T0	one-to-one	PCON_02555	CIMG_06064T0	one-to-one	PCON_02555	A1DF99	one-to-one	PCON_02555	TAH18	one-to-one	PCON_02555	Mycgr369954	one-to-one	PCON_02555	SNOT_13742	one-to-one	PCON_02555	Q12181	one-to-one	PCON_02555	YALI0C09460g	one-to-one	PCON_02555	O94613	one-to-one	PCON_02555	Lacbi2_633090
PCON_02556	no
PCON_02557	no
PCON_02558	no
PCON_02559	no
PCON_02560	no
PCON_02561	no
PCON_02562	yes	one-to-one	PCON_02562	D5GP39	one-to-one	PCON_02562	G1XT82	one-to-one	PCON_02562	F7W5L1	one-to-one	PCON_02562	Q7S5N9	one-to-one	PCON_02562	FGSG_13664T0	one-to-one	PCON_02562	bgh03095	one-to-one	PCON_02562	SS1G_03730T0	one-to-one	PCON_02562	CIMG_00912T0	one-to-one	PCON_02562	A1DGA7	NA	NA	NA	one-to-one	PCON_02562	Mycgr3104898	one-to-one	PCON_02562	SNOT_03139	one-to-one	PCON_02562	P05735	one-to-one	PCON_02562	YALI0E25025g	one-to-many	PCON_02562	P05734, O42699	one-to-one	PCON_02562	Lacbi2_473879
PCON_02563	yes	one-to-one	PCON_02563	D5GBB0	one-to-one	PCON_02563	G1X4F1	one-to-many	PCON_02563	F7VNY4, F7W1Q7	one-to-one	PCON_02563	ATG17	one-to-one	PCON_02563	FGSG_06510T0	one-to-one	PCON_02563	bgh04615	one-to-one	PCON_02563	SS1G_06363T0	one-to-one	PCON_02563	CIMG_05269T0	one-to-one	PCON_02563	A1DHW5	one-to-one	PCON_02563	ATG17	one-to-one	PCON_02563	Mycgr370424	NA	NA	NA	NA	NA	NA	NA	NA	NA	one-to-one	PCON_02563	O42651	one-to-one	PCON_02563	Lacbi2_297100
PCON_02564	yes	one-to-one	PCON_02564	D5G800	one-to-one	PCON_02564	G1XID7	one-to-one	PCON_02564	F7W249	one-to-one	PCON_02564	Q9C1L2	one-to-many	PCON_02564	FGSG_01730T0, FGSG_13617T0	NA	NA	NA	one-to-one	PCON_02564	SS1G_08525T0	one-to-one	PCON_02564	CIMG_09124T0	one-to-one	PCON_02564	A1DE61	one-to-one	PCON_02564	Q5BH06	one-to-one	PCON_02564	Mycgr362699	one-to-many	PCON_02564	SNOT_11599, SNOT_08792	NA	NA	NA	one-to-one	PCON_02564	YALI0F31427g	NA	NA	NA	many-to-one	PCON_02564, PCON_08965	Lacbi2_308911
PCON_02565	no
PCON_02566	yes	one-to-one	PCON_02566	D5G5N5	one-to-one	PCON_02566	G1XSY0	one-to-one	PCON_02566	F7VTM7	one-to-one	PCON_02566	Q8NIY8	one-to-one	PCON_02566	FGSG_07432T0	one-to-one	PCON_02566	bgh02800	one-to-one	PCON_02566	SS1G_11256T0	one-to-one	PCON_02566	CIMG_07459T0	one-to-one	PCON_02566	A1DC29	one-to-one	PCON_02566	Q5ATT9	one-to-one	PCON_02566	Mycgr310502	one-to-one	PCON_02566	SNOT_03725	one-to-one	PCON_02566	Q08951	one-to-one	PCON_02566	YALI0F00198g	one-to-one	PCON_02566	Q9UTL8	NA	NA	NA
PCON_02567	yes	one-to-one	PCON_02567	D5G5N4	one-to-one	PCON_02567	G1XSX6	one-to-one	PCON_02567	F7VTM6	one-to-one	PCON_02567	Q8NIY9	one-to-one	PCON_02567	FGSG_07429T0	one-to-one	PCON_02567	bgh02801	one-to-one	PCON_02567	SS1G_11255T0	one-to-one	PCON_02567	CIMG_07458T0	one-to-one	PCON_02567	A1DC30	NA	NA	NA	one-to-one	PCON_02567	Mycgr326779	one-to-one	PCON_02567	SNOT_03724	one-to-one	PCON_02567	P47133	one-to-one	PCON_02567	YALI0C23188g	one-to-one	PCON_02567	O60110	one-to-one	PCON_02567	Lacbi2_317182
PCON_02568	yes	one-to-one	PCON_02568	D5GEA1	one-to-one	PCON_02568	G1WZH1	one-to-one	PCON_02568	F7W2C9	one-to-one	PCON_02568	Q7SEH7	one-to-one	PCON_02568	FGSG_05301T0	one-to-one	PCON_02568	bgh03105	one-to-one	PCON_02568	SS1G_08504T0	one-to-one	PCON_02568	CIMG_00282T0	one-to-one	PCON_02568	A1DIC6	one-to-one	PCON_02568	Q5BB99	one-to-one	PCON_02568	Mycgr362604	one-to-one	PCON_02568	SNOT_08714	one-to-one	PCON_02568	P32774	NA	NA	NA	one-to-one	PCON_02568	O74948	many-to-one	PCON_02568, PCON_02569	Lacbi2_658042
PCON_02569	yes	NA	NA	NA	NA	NA	NA	NA	NA	NA	NA	NA	NA	NA	NA	NA	NA	NA	NA	NA	NA	NA	NA	NA	NA	NA	NA	NA	NA	NA	NA	NA	NA	NA	NA	NA	NA	NA	NA	NA	one-to-one	PCON_02569	YALI0F22136g	NA	NA	NA	many-to-one	PCON_02569, PCON_02568	Lacbi2_658042
PCON_02570	no
PCON_02571	no
PCON_02572	no
PCON_02573	yes	NA	NA	NA	one-to-one	PCON_02573	G1X969	NA	NA	NA	one-to-one	PCON_02573	Q871R5	NA	NA	NA	one-to-one	PCON_02573	bgh03233	NA	NA	NA	one-to-one	PCON_02573	CIMG_02252T0	NA	NA	NA	one-to-one	PCON_02573	Q5BDE1	NA	NA	NA	NA	NA	NA	NA	NA	NA	NA	NA	NA	NA	NA	NA	NA	NA	NA
PCON_02574	yes	NA	NA	NA	one-to-one	PCON_02574	G1X9A3	one-to-one	PCON_02574	F7W192	one-to-one	PCON_02574	Q7SCR5	one-to-one	PCON_02574	FGSG_01162T0	one-to-one	PCON_02574	bgh00931	one-to-one	PCON_02574	SS1G_04677T0	NA	NA	NA	one-to-one	PCON_02574	A1DKV2	one-to-one	PCON_02574	Q5B331	one-to-one	PCON_02574	Mycgr346865	one-to-one	PCON_02574	SNOT_09283	NA	NA	NA	one-to-one	PCON_02574	YALI0F19734g	NA	NA	NA	many-to-many	PCON_02574, PCON_01481	Lacbi2_244654, Lacbi2_681521, Lacbi2_256277
PCON_02575	yes	one-to-one	PCON_02575	D5GPQ6	NA	NA	NA	one-to-one	PCON_02575	F7VU96	one-to-one	PCON_02575	Q96U95	NA	NA	NA	one-to-one	PCON_02575	bgh04713	one-to-one	PCON_02575	SS1G_06096T0	one-to-one	PCON_02575	CIMG_12372T0	one-to-one	PCON_02575	A1CXL4	NA	NA	NA	one-to-one	PCON_02575	Mycgr345465	one-to-one	PCON_02575	SNOT_03741	NA	NA	NA	one-to-one	PCON_02575	YALI0D12793g	NA	NA	NA	NA	NA	NA
PCON_02576	no
PCON_02577	yes	one-to-one	PCON_02577	D5GPQ7	one-to-one	PCON_02577	G1X8W2	one-to-one	PCON_02577	F7VKU0	one-to-one	PCON_02577	Q7S2H6	one-to-one	PCON_02577	FGSG_07069T0	one-to-one	PCON_02577	bgh02306	one-to-one	PCON_02577	SS1G_04267T0	one-to-one	PCON_02577	CIMG_07987T0	one-to-one	PCON_02577	A1DMC1	one-to-one	PCON_02577	Q5B2T2	one-to-one	PCON_02577	Mycgr3110040	one-to-one	PCON_02577	SNOT_03882	one-to-one	PCON_02577	P47141	one-to-one	PCON_02577	YALI0B16742g	one-to-many	PCON_02577	O74379, O42919	one-to-one	PCON_02577	Lacbi2_312019
PCON_02578	yes	one-to-one	PCON_02578	D5GPQ8	one-to-one	PCON_02578	G1X8W3	one-to-one	PCON_02578	F7VTL8	one-to-one	PCON_02578	ATG5	one-to-one	PCON_02578	FGSG_10053T0	one-to-one	PCON_02578	bgh01330	one-to-one	PCON_02578	SS1G_05459T0	one-to-one	PCON_02578	CIMG_07946T0	one-to-one	PCON_02578	A1DMA1	one-to-one	PCON_02578	ATG5	one-to-one	PCON_02578	Mycgr386699	one-to-one	PCON_02578	SNOT_03476	one-to-one	PCON_02578	Q12380	one-to-one	PCON_02578	YALI0E24519g	one-to-one	PCON_02578	O74971	one-to-one	PCON_02578	Lacbi2_599694
PCON_02579	yes	NA	NA	NA	one-to-one	PCON_02579	G1X8U7	NA	NA	NA	NA	NA	NA	one-to-one	PCON_02579	FGSG_10054T0	NA	NA	NA	one-to-one	PCON_02579	SS1G_05377T0	NA	NA	NA	one-to-one	PCON_02579	A1CWZ9	one-to-one	PCON_02579	Q5B2J5	one-to-one	PCON_02579	Mycgr374201	one-to-one	PCON_02579	SNOT_03683	one-to-one	PCON_02579	Q12021	one-to-one	PCON_02579	YALI0E21439g	one-to-one	PCON_02579	Q9USR0	NA	NA	NA
PCON_02580	yes	one-to-one	PCON_02580	D5GPQ4	one-to-one	PCON_02580	G1X8X4	NA	NA	NA	NA	NA	NA	NA	NA	NA	NA	NA	NA	NA	NA	NA	NA	NA	NA	NA	NA	NA	NA	NA	NA	NA	NA	NA	one-to-one	PCON_02580	SNOT_01716	NA	NA	NA	NA	NA	NA	one-to-one	PCON_02580	Q9USU7	NA	NA	NA
PCON_02581	no
PCON_02582	no
PCON_02583	yes	one-to-one	PCON_02583	D5GPQ2	one-to-one	PCON_02583	G1X901	one-to-one	PCON_02583	P0CI29	one-to-one	PCON_02583	Q7S4G7	one-to-one	PCON_02583	FGSG_05053T0	one-to-one	PCON_02583	bgh01856	one-to-one	PCON_02583	SS1G_04585T0	one-to-one	PCON_02583	CIMG_07457T0	one-to-one	PCON_02583	A1CY38	one-to-one	PCON_02583	Q5B590	one-to-one	PCON_02583	Mycgr373955	one-to-one	PCON_02583	SNOT_03661	one-to-one	PCON_02583	Q06489	one-to-one	PCON_02583	YALI0A16698g	one-to-one	PCON_02583	O60185	one-to-one	PCON_02583	Lacbi2_636729
PCON_02584	yes	one-to-one	PCON_02584	D5G5P1	NA	NA	NA	one-to-one	PCON_02584	F7VLQ6	one-to-one	PCON_02584	Q7SE17	one-to-one	PCON_02584	FGSG_01107T0	one-to-one	PCON_02584	bgh04309	NA	NA	NA	one-to-one	PCON_02584	CIMG_08337T0	one-to-one	PCON_02584	A1CX75	one-to-one	PCON_02584	MOCOS	one-to-one	PCON_02584	Mycgr374083	one-to-one	PCON_02584	SNOT_03754	NA	NA	NA	NA	NA	NA	NA	NA	NA	NA	NA	NA
PCON_02585	no
PCON_02586	yes	one-to-one	PCON_02586	D5GF05	NA	NA	NA	one-to-one	PCON_02586	F7W221	one-to-one	PCON_02586	Q7S894	one-to-one	PCON_02586	FGSG_10979T0	one-to-one	PCON_02586	bgh00342	NA	NA	NA	one-to-one	PCON_02586	CIMG_03389T0	one-to-one	PCON_02586	A1D232	one-to-one	PCON_02586	Q5BFE9	one-to-one	PCON_02586	Mycgr317273	one-to-one	PCON_02586	SNOT_14550	NA	NA	NA	NA	NA	NA	NA	NA	NA	NA	NA	NA
PCON_02587	yes	one-to-one	PCON_02587	D5GF31	one-to-one	PCON_02587	G1XLW9	one-to-one	PCON_02587	F7VRZ2	one-to-one	PCON_02587	AP2S	one-to-one	PCON_02587	FGSG_05093T0	one-to-one	PCON_02587	bgh04424	NA	NA	NA	one-to-one	PCON_02587	CIMG_03366T0	one-to-one	PCON_02587	A1D216	one-to-one	PCON_02587	AP2S	one-to-one	PCON_02587	Mycgr360448	one-to-one	PCON_02587	SNOT_03279	NA	NA	NA	NA	NA	NA	NA	NA	NA	NA	NA	NA
PCON_02588	yes	one-to-one	PCON_02588	D5GF23	one-to-one	PCON_02588	G1XTI1	one-to-one	PCON_02588	F7VMF3	one-to-one	PCON_02588	Q7RWB6	one-to-one	PCON_02588	FGSG_09683T0	one-to-one	PCON_02588	bgh01273	one-to-one	PCON_02588	SS1G_01376T0	one-to-one	PCON_02588	CIMG_03390T0	one-to-one	PCON_02588	A1D231	one-to-one	PCON_02588	Q5BFF0	one-to-one	PCON_02588	Mycgr3109813	one-to-one	PCON_02588	SNOT_03317	NA	NA	NA	NA	NA	NA	one-to-one	PCON_02588	Q9Y7L4	one-to-one	PCON_02588	Lacbi2_301212
PCON_02589	no
PCON_02590	no
PCON_02591	no
PCON_02592	no
PCON_02593	yes	one-to-one	PCON_02593	D5GF12	one-to-one	PCON_02593	G1XKD3	one-to-one	PCON_02593	F7VPE9	one-to-one	PCON_02593	Q7RWZ5	one-to-one	PCON_02593	FGSG_13934T0	one-to-one	PCON_02593	bgh03710	one-to-one	PCON_02593	SS1G_13536T0	one-to-one	PCON_02593	CIMG_03396T0	one-to-one	PCON_02593	A1D249	one-to-one	PCON_02593	Q5BFH7	one-to-one	PCON_02593	Mycgr3109003	one-to-one	PCON_02593	SNOT_06266	one-to-one	PCON_02593	P47104	one-to-one	PCON_02593	YALI0C16709g	one-to-one	PCON_02593	Q9Y817	one-to-one	PCON_02593	Lacbi2_301010
PCON_02594	yes	NA	NA	NA	one-to-one	PCON_02594	G1XKD6	one-to-one	PCON_02594	F7W7Y6	one-to-one	PCON_02594	Q873K3	NA	NA	NA	one-to-one	PCON_02594	bgh05883	one-to-one	PCON_02594	SS1G_13534T0	one-to-one	PCON_02594	CIMG_03395T0	one-to-one	PCON_02594	A1D248	one-to-one	PCON_02594	Q5BFH6	NA	NA	NA	one-to-one	PCON_02594	SNOT_11839	one-to-one	PCON_02594	Q12369	NA	NA	NA	one-to-many	PCON_02594	O13652, O13652	one-to-one	PCON_02594	Lacbi2_582821
PCON_02595	yes	one-to-one	PCON_02595	D5GF11	one-to-one	PCON_02595	G1XKD4	one-to-one	PCON_02595	F7W4H1	one-to-one	PCON_02595	Q7RWD3	one-to-one	PCON_02595	FGSG_05680T0	NA	NA	NA	one-to-one	PCON_02595	SS1G_01370T0	one-to-one	PCON_02595	CIMG_13707T0	one-to-one	PCON_02595	A1D230	one-to-one	PCON_02595	Q5BFF1	one-to-one	PCON_02595	Mycgr343457	one-to-one	PCON_02595	SNOT_15887	NA	NA	NA	one-to-one	PCON_02595	YALI0F25993g	NA	NA	NA	NA	NA	NA
PCON_02596	yes	one-to-one	PCON_02596	D5GF10	one-to-one	PCON_02596	G1XLV7	one-to-one	PCON_02596	F7VME9	one-to-one	PCON_02596	Q7RWB2	one-to-one	PCON_02596	FGSG_05243T0	one-to-one	PCON_02596	bgh00582	one-to-many	PCON_02596	SS1G_10012T0, SS1G_01372T0	one-to-one	PCON_02596	CIMG_13706T0	one-to-one	PCON_02596	A1D229	one-to-one	PCON_02596	Q5BFF1	one-to-one	PCON_02596	Mycgr343945	one-to-one	PCON_02596	SNOT_15888	one-to-one	PCON_02596	P53868	one-to-one	PCON_02596	YALI0E28941g	one-to-one	PCON_02596	Q9P7Q9	NA	NA	NA
PCON_02597	no
PCON_02598	yes	one-to-one	PCON_02598	D5GGF0	one-to-one	PCON_02598	G1X8A3	one-to-one	PCON_02598	F7VUW8	one-to-one	PCON_02598	Q7SE07	one-to-one	PCON_02598	FGSG_08717T0	one-to-one	PCON_02598	bgh04779	one-to-one	PCON_02598	SS1G_09309T0	one-to-one	PCON_02598	CIMG_03962T0	one-to-one	PCON_02598	A1D767	one-to-one	PCON_02598	Q5B394	one-to-one	PCON_02598	Mycgr383529	NA	NA	NA	NA	NA	NA	NA	NA	NA	NA	NA	NA	NA	NA	NA
PCON_02599	yes	one-to-one	PCON_02599	D5GGF1	NA	NA	NA	NA	NA	NA	NA	NA	NA	NA	NA	NA	NA	NA	NA	NA	NA	NA	NA	NA	NA	NA	NA	NA	NA	NA	NA	NA	NA	NA	NA	NA	NA	NA	NA	NA	NA	NA	NA	many-to-one	PCON_02599, PCON_06447, PCON_07064	Q9P7F7	NA	NA	NA
PCON_02600	yes	one-to-one	PCON_02600	D5GM16	one-to-one	PCON_02600	G1XAT0	one-to-one	PCON_02600	F7VMH8	one-to-one	PCON_02600	Q7RZ46	one-to-one	PCON_02600	FGSG_04944T0	one-to-one	PCON_02600	bgh05899	one-to-one	PCON_02600	SS1G_07595T0	one-to-one	PCON_02600	CIMG_03404T0	one-to-one	PCON_02600	A1D260	one-to-one	PCON_02600	Q5BFI4	one-to-one	PCON_02600	Mycgr3109742	one-to-one	PCON_02600	SNOT_02904	one-to-one	PCON_02600	P40957	one-to-one	PCON_02600	YALI0E29623g	one-to-one	PCON_02600	P87169	one-to-one	PCON_02600	Lacbi2_460967
PCON_02601	yes	one-to-one	PCON_02601	D5GM15	one-to-one	PCON_02601	G1XLW3	one-to-one	PCON_02601	F7VPD4	one-to-one	PCON_02601	XRN2	one-to-one	PCON_02601	FGSG_10716T0	one-to-one	PCON_02601	bgh02996	one-to-one	PCON_02601	SS1G_13542T0	one-to-one	PCON_02601	CIMG_03392T0	one-to-one	PCON_02601	A1D245	one-to-one	PCON_02601	XRN2	NA	NA	NA	one-to-one	PCON_02601	SNOT_06264	one-to-one	PCON_02601	Q02792	one-to-one	PCON_02601	YALI0D13750g	one-to-one	PCON_02601	P40848	many-to-many	PCON_02601, PCON_09340	Lacbi2_698847, Lacbi2_689342, Lacbi2_684958, Lacbi2_453493
PCON_02602	yes	one-to-one	PCON_02602	D5GBD7	one-to-one	PCON_02602	G1XBM1	one-to-one	PCON_02602	F7VL46	one-to-one	PCON_02602	Q7SCK7	one-to-one	PCON_02602	FGSG_00514T0	one-to-one	PCON_02602	bgh02125	one-to-one	PCON_02602	SS1G_01409T0	one-to-one	PCON_02602	CIMG_04321T0	one-to-one	PCON_02602	A1DBF0	one-to-one	PCON_02602	Q5BD45	one-to-one	PCON_02602	Mycgr333587	one-to-one	PCON_02602	SNOT_04487	many-to-one	PCON_02602, PCON_13715	P38213	many-to-one	PCON_02602, PCON_13715	YALI0B04994g	NA	NA	NA	many-to-one	PCON_02602, PCON_13715, PCON_08578, PCON_05856	Lacbi2_469718
PCON_02603	no
PCON_02604	no
PCON_02605	no
PCON_02606	yes	one-to-one	PCON_02606	D5GF18	one-to-one	PCON_02606	G1XLW4	one-to-one	PCON_02606	F7VPD3	one-to-one	PCON_02606	Q7RWZ8	one-to-one	PCON_02606	FGSG_11599T0	one-to-one	PCON_02606	bgh05090	one-to-one	PCON_02606	SS1G_13541T0	NA	NA	NA	NA	NA	NA	NA	NA	NA	NA	NA	NA	NA	NA	NA	one-to-many	PCON_02606	P18963, P19158	one-to-one	PCON_02606	YALI0B07535g	NA	NA	NA	one-to-one	PCON_02606	Lacbi2_481194
PCON_02607	yes	one-to-one	PCON_02607	D5GPF0	one-to-one	PCON_02607	G1WZT2	one-to-one	PCON_02607	F7W1A4	one-to-one	PCON_02607	Q7SCW2	one-to-one	PCON_02607	FGSG_01130T0	one-to-one	PCON_02607	bgh03839	one-to-one	PCON_02607	SS1G_06778T0	one-to-one	PCON_02607	CIMG_01640T0	one-to-one	PCON_02607	A1CWC4	NA	NA	NA	one-to-one	PCON_02607	Mycgr367442	one-to-one	PCON_02607	SNOT_07147	one-to-one	PCON_02607	Q03771	one-to-one	PCON_02607	YALI0D13486g	one-to-one	PCON_02607	Q1MTN8	one-to-one	PCON_02607	Lacbi2_587246
PCON_02608	no
PCON_02609	yes	one-to-one	PCON_02609	D5G9C3	one-to-one	PCON_02609	G1XAL3	one-to-one	PCON_02609	F7W020	one-to-one	PCON_02609	A7UWG3	one-to-one	PCON_02609	FGSG_13540T0	one-to-one	PCON_02609	bgh05302	one-to-one	PCON_02609	SS1G_04635T0	one-to-one	PCON_02609	CIMG_04212T0	one-to-one	PCON_02609	A1CY05	NA	NA	NA	one-to-one	PCON_02609	Mycgr367338	one-to-one	PCON_02609	SNOT_20076	one-to-one	PCON_02609	P12611	one-to-one	PCON_02609	YALI0A06369g	one-to-one	PCON_02609	Q9P7D3	one-to-one	PCON_02609	Lacbi2_623271
PCON_02610	yes	one-to-one	PCON_02610	D5G6Y3	one-to-one	PCON_02610	G1XAL9	NA	NA	NA	NA	NA	NA	NA	NA	NA	one-to-one	PCON_02610	bgh02387	one-to-one	PCON_02610	SS1G_12748T0	one-to-one	PCON_02610	CIMG_11282T0	one-to-one	PCON_02610	A1CY08	one-to-one	PCON_02610	Q5B562	NA	NA	NA	NA	NA	NA	NA	NA	NA	one-to-one	PCON_02610	YALI0E06831g	NA	NA	NA	NA	NA	NA
PCON_02611	yes	one-to-one	PCON_02611	D5GH07	one-to-one	PCON_02611	G1WYV1	one-to-one	PCON_02611	F7VWV1	one-to-one	PCON_02611	Q1K7Y6	one-to-one	PCON_02611	FGSG_05144T0	one-to-one	PCON_02611	bgh05473	one-to-one	PCON_02611	SS1G_00115T0	one-to-one	PCON_02611	CIMG_09274T0	one-to-one	PCON_02611	A1DDG7	one-to-one	PCON_02611	Q5AXR5	one-to-one	PCON_02611	Mycgr349256	one-to-one	PCON_02611	SNOT_16047	NA	NA	NA	NA	NA	NA	NA	NA	NA	one-to-one	PCON_02611	Lacbi2_630486
PCON_02612	yes	one-to-one	PCON_02612	D5GCW4	one-to-many	PCON_02612	G1XNG8, G1XSA1	one-to-one	PCON_02612	F7W6G1	one-to-one	PCON_02612	Q7RZD6	one-to-one	PCON_02612	FGSG_09500T0	one-to-one	PCON_02612	bgh06675	one-to-one	PCON_02612	SS1G_02439T0	one-to-one	PCON_02612	CIMG_01257T0	one-to-one	PCON_02612	A1DMI4	one-to-one	PCON_02612	Q5BBZ8	one-to-one	PCON_02612	Mycgr380331	one-to-one	PCON_02612	SNOT_12361	one-to-one	PCON_02612	P25566	one-to-one	PCON_02612	YALI0C05533g	one-to-one	PCON_02612	Q9Y7K1	one-to-one	PCON_02612	Lacbi2_292080
PCON_02613	no
PCON_02614	no
PCON_02615	no
PCON_02616	no
PCON_02617	yes	one-to-one	PCON_02617	D5G9Z4	one-to-one	PCON_02617	G1XAI3	one-to-one	PCON_02617	F7VT24	one-to-one	PCON_02617	Q7SDA7	one-to-many	PCON_02617	FGSG_06098T0, FGSG_01962T0	one-to-one	PCON_02617	bgh00906	one-to-one	PCON_02617	SS1G_04653T0	one-to-one	PCON_02617	CIMG_03406T0	one-to-one	PCON_02617	A1DFK8	one-to-one	PCON_02617	Q5BC47	one-to-one	PCON_02617	Mycgr368510	one-to-one	PCON_02617	SNOT_13164	one-to-one	PCON_02617	P22768	NA	NA	NA	one-to-one	PCON_02617	O94354	one-to-one	PCON_02617	Lacbi2_294826
PCON_02618	yes	one-to-one	PCON_02618	D5G9Z3	one-to-one	PCON_02618	G1XAI2	one-to-one	PCON_02618	F7VMN6	one-to-one	PCON_02618	TBB	one-to-one	PCON_02618	FGSG_09530T0	one-to-one	PCON_02618	bgh00079	one-to-one	PCON_02618	SS1G_04652T0	one-to-one	PCON_02618	CIMG_06928T0	one-to-one	PCON_02618	A1D2Y8	one-to-one	PCON_02618	TBB1	one-to-one	PCON_02618	Mycgr3102950	one-to-one	PCON_02618	SNOT_06791	one-to-one	PCON_02618	P02557	one-to-one	PCON_02618	YALI0E00726g	one-to-one	PCON_02618	P05219	one-to-one	PCON_02618	Lacbi2_294746
PCON_02619	no
PCON_02620	yes	NA	NA	NA	one-to-one	PCON_02620	G1XAM3	one-to-one	PCON_02620	F7W1A9	one-to-one	PCON_02620	Q7SCV6	one-to-one	PCON_02620	FGSG_01365T0	one-to-one	PCON_02620	bghG000964000001001	one-to-one	PCON_02620	SS1G_01182T0	one-to-one	PCON_02620	CIMG_07048T0	one-to-one	PCON_02620	A1CW97	one-to-one	PCON_02620	Q5B712	one-to-one	PCON_02620	Mycgr333646	one-to-one	PCON_02620	SNOT_07093	NA	NA	NA	one-to-one	PCON_02620	YALI0D22682g	NA	NA	NA	NA	NA	NA
PCON_02621	no
PCON_02622	yes	one-to-one	PCON_02622	D5GC98	one-to-one	PCON_02622	G1XTJ2	one-to-one	PCON_02622	F7W019	one-to-one	PCON_02622	Q6M927	one-to-one	PCON_02622	FGSG_13541T0	one-to-one	PCON_02622	bgh05487	one-to-one	PCON_02622	SS1G_02942T0	one-to-one	PCON_02622	CIMG_06939T0	one-to-one	PCON_02622	A1D2X2	one-to-one	PCON_02622	Q5BE58	one-to-one	PCON_02622	Mycgr331345	one-to-one	PCON_02622	SNOT_06947	NA	NA	NA	NA	NA	NA	one-to-one	PCON_02622	Q9HE07	one-to-one	PCON_02622	Lacbi2_634218
PCON_02623	no
PCON_02624	yes	one-to-one	PCON_02624	D5GG26	one-to-one	PCON_02624	G1XAM2	NA	NA	NA	NA	NA	NA	NA	NA	NA	NA	NA	NA	NA	NA	NA	NA	NA	NA	NA	NA	NA	NA	NA	NA	NA	NA	NA	NA	NA	NA	one-to-many	PCON_02624	P13186, P13185	one-to-one	PCON_02624	YALI0D22770g	one-to-one	PCON_02624	P22987	one-to-one	PCON_02624	Lacbi2_706058
PCON_02625	yes	one-to-one	PCON_02625	D5GC90	one-to-one	PCON_02625	G1XAM1	one-to-one	PCON_02625	F7W070	one-to-one	PCON_02625	Q7S6F2	one-to-one	PCON_02625	FGSG_09275T0	one-to-one	PCON_02625	bgh02445	one-to-one	PCON_02625	SS1G_12740T0	one-to-one	PCON_02625	CIMG_07053T0	one-to-one	PCON_02625	A1CW98	one-to-one	PCON_02625	Q5B711	one-to-one	PCON_02625	Mycgr367501	one-to-one	PCON_02625	SNOT_06943	one-to-one	PCON_02625	P53829	one-to-one	PCON_02625	YALI0F03344g	one-to-one	PCON_02625	Q92368	one-to-one	PCON_02625	Lacbi2_624586
PCON_02626	yes	one-to-one	PCON_02626	D5GC89	one-to-one	PCON_02626	G1XAM0	one-to-one	PCON_02626	F7VMN3	one-to-one	PCON_02626	CPC1	one-to-one	PCON_02626	FGSG_09286T0	NA	NA	NA	NA	NA	NA	one-to-one	PCON_02626	CIMG_11881T0	one-to-one	PCON_02626	A1CW91	one-to-one	PCON_02626	Q5B705	one-to-one	PCON_02626	Mycgr3102725	NA	NA	NA	NA	NA	NA	one-to-one	PCON_02626	YALI0E27742g	NA	NA	NA	NA	NA	NA
PCON_02627	no
PCON_02628	no
PCON_02629	no
PCON_02630	yes	NA	NA	NA	one-to-one	PCON_02630	G1WZV4	one-to-one	PCON_02630	F7VW06	one-to-one	PCON_02630	Q7S6G9	NA	NA	NA	one-to-one	PCON_02630	bgh04953	one-to-one	PCON_02630	SS1G_06667T0	one-to-one	PCON_02630	CIMG_01641T0	one-to-one	PCON_02630	A1CWC3	one-to-one	PCON_02630	Q5B733	one-to-one	PCON_02630	Mycgr398741	one-to-one	PCON_02630	SNOT_06735	one-to-many	PCON_02630	P06700, P53685	one-to-one	PCON_02630	YALI0F11583g	one-to-one	PCON_02630	O94640	one-to-many	PCON_02630	Lacbi2_302868, Lacbi2_709447
PCON_02631	no
PCON_02632	no
PCON_02633	no
PCON_02634	no
PCON_02635	yes	NA	NA	NA	NA	NA	NA	NA	NA	NA	NA	NA	NA	NA	NA	NA	NA	NA	NA	NA	NA	NA	NA	NA	NA	NA	NA	NA	NA	NA	NA	NA	NA	NA	NA	NA	NA	NA	NA	NA	NA	NA	NA	NA	NA	NA	one-to-many	PCON_02635	Lacbi2_485105, Lacbi2_570497, Lacbi2_609001, Lacbi2_314961
PCON_02636	no
PCON_02637	yes	one-to-one	PCON_02637	D5GC92	one-to-one	PCON_02637	G1XAK1	one-to-one	PCON_02637	F7W1B0	one-to-one	PCON_02637	Q7SCM1	one-to-one	PCON_02637	FGSG_01364T0	one-to-one	PCON_02637	bgh06332	one-to-one	PCON_02637	SS1G_01169T0	one-to-one	PCON_02637	CIMG_06961T0	one-to-one	PCON_02637	A1D2W8	one-to-one	PCON_02637	Q5BE62	one-to-one	PCON_02637	Mycgr332076	one-to-one	PCON_02637	SNOT_07092	one-to-one	PCON_02637	P50077	one-to-one	PCON_02637	YALI0E15334g	one-to-one	PCON_02637	O14234	one-to-one	PCON_02637	Lacbi2_637636
PCON_02638	no
PCON_02639	no
PCON_02640	no
PCON_02641	no
PCON_02642	yes	NA	NA	NA	one-to-many	PCON_02642	G1XRM5, G1X0Z1	NA	NA	NA	NA	NA	NA	NA	NA	NA	NA	NA	NA	NA	NA	NA	NA	NA	NA	one-to-one	PCON_02642	A1DJC6	NA	NA	NA	NA	NA	NA	one-to-one	PCON_02642	SNOT_11506	NA	NA	NA	NA	NA	NA	NA	NA	NA	NA	NA	NA
PCON_02643	yes	NA	NA	NA	one-to-one	PCON_02643	G1XAH6	one-to-one	PCON_02643	F7VL89	one-to-one	PCON_02643	Q9P3P6	one-to-one	PCON_02643	FGSG_01338T0	one-to-one	PCON_02643	bgh02767	one-to-one	PCON_02643	SS1G_06916T0	one-to-one	PCON_02643	CIMG_08979T0	one-to-one	PCON_02643	A1D309	one-to-one	PCON_02643	Q5BE21	one-to-one	PCON_02643	Mycgr354524	one-to-one	PCON_02643	SNOT_06697	one-to-one	PCON_02643	P50086	one-to-one	PCON_02643	YALI0C01221g	NA	NA	NA	one-to-one	PCON_02643	Lacbi2_643823
PCON_02644	yes	one-to-one	PCON_02644	D5GC96	one-to-one	PCON_02644	G1XAM5	one-to-one	PCON_02644	F7VT32	one-to-one	PCON_02644	PSF1	one-to-one	PCON_02644	FGSG_01007T0	one-to-one	PCON_02644	bgh02176	one-to-one	PCON_02644	SS1G_01160T0	one-to-one	PCON_02644	CIMG_07041T0	one-to-one	PCON_02644	A1CW94	one-to-one	PCON_02644	PSF1	one-to-one	PCON_02644	Mycgr3107715	one-to-one	PCON_02644	SNOT_06806	one-to-one	PCON_02644	Q12488	one-to-one	PCON_02644	YALI0A09746g	one-to-one	PCON_02644	Q9P7X6	one-to-many	PCON_02644	Lacbi2_630881, Lacbi2_240464
PCON_02645	no
PCON_02646	yes	NA	NA	NA	many-to-one	PCON_02646, PCON_08608	G1XU67	many-to-one	PCON_02646, PCON_08608	F7W8N0	many-to-one	PCON_02646, PCON_08608	NMT	many-to-one	PCON_02646, PCON_08608	FGSG_09397T0	many-to-one	PCON_02646, PCON_08608	bgh03795	many-to-one	PCON_02646, PCON_08608	SS1G_04040T0	many-to-one	PCON_02646, PCON_08608	CIMG_08789T0	many-to-one	PCON_02646, PCON_08608	A1CXG8	many-to-one	PCON_02646, PCON_08608	NMT	many-to-one	PCON_02646, PCON_08608	Mycgr3109408	many-to-one	PCON_02646, PCON_08608	SNOT_00896	many-to-one	PCON_02646, PCON_08608	P14743	many-to-one	PCON_02646, PCON_08608	YALI0E01078g	many-to-one	PCON_02646, PCON_08608	O43010	many-to-one	PCON_02646, PCON_08608	Lacbi2_229195
PCON_02647	yes	one-to-one	PCON_02647	D5GG22	one-to-one	PCON_02647	G1XAL2	one-to-one	PCON_02647	F7VMN4	one-to-one	PCON_02647	Q7RZG5	one-to-one	PCON_02647	FGSG_09528T0	one-to-one	PCON_02647	bgh01651	one-to-one	PCON_02647	SS1G_04651T0	one-to-one	PCON_02647	CIMG_04218T0	one-to-one	PCON_02647	A1CY12	one-to-one	PCON_02647	Q5B565	one-to-one	PCON_02647	Mycgr367008	one-to-one	PCON_02647	SNOT_07116	one-to-one	PCON_02647	P43535	one-to-one	PCON_02647	YALI0E03674g	one-to-one	PCON_02647	O59672	one-to-one	PCON_02647	Lacbi2_680878
PCON_02648	no
PCON_02649	yes	one-to-one	PCON_02649	D5GG25	one-to-one	PCON_02649	G1XAL5	NA	NA	NA	NA	NA	NA	NA	NA	NA	NA	NA	NA	NA	NA	NA	NA	NA	NA	NA	NA	NA	one-to-one	PCON_02649	Q5B566	NA	NA	NA	one-to-one	PCON_02649	SNOT_07114	NA	NA	NA	NA	NA	NA	NA	NA	NA	NA	NA	NA
PCON_02650	no
PCON_02651	yes	NA	NA	NA	one-to-one	PCON_02651	G1XAK9	NA	NA	NA	one-to-one	PCON_02651	Q7RZ68	one-to-one	PCON_02651	FGSG_11637T0	one-to-one	PCON_02651	bgh02910	one-to-one	PCON_02651	SS1G_01555T0	one-to-one	PCON_02651	CIMG_06933T0	one-to-one	PCON_02651	A1D2Y3	one-to-one	PCON_02651	Q5BE51	one-to-one	PCON_02651	Mycgr333390	one-to-one	PCON_02651	SNOT_15086	NA	NA	NA	NA	NA	NA	NA	NA	NA	many-to-one	PCON_02651, PCON_04929	Lacbi2_626566
PCON_02652	yes	one-to-one	PCON_02652	D5GA07	one-to-one	PCON_02652	G1XAI5	one-to-one	PCON_02652	F7VL88	one-to-one	PCON_02652	Q9P3P5	one-to-one	PCON_02652	FGSG_01339T0	one-to-one	PCON_02652	bgh00917	one-to-one	PCON_02652	SS1G_14409T0	one-to-one	PCON_02652	CIMG_08978T0	one-to-one	PCON_02652	A1D310	one-to-one	PCON_02652	Q5BE20	NA	NA	NA	one-to-one	PCON_02652	SNOT_06700	NA	NA	NA	one-to-one	PCON_02652	YALI0A09702g	one-to-one	PCON_02652	Q9Y7Y1	NA	NA	NA
PCON_02653	no
PCON_02654	yes	one-to-one	PCON_02654	D5G6H5	one-to-one	PCON_02654	G1XT06	one-to-one	PCON_02654	F7VNB6	one-to-one	PCON_02654	Q7S9M1	one-to-one	PCON_02654	FGSG_12031T0	NA	NA	NA	NA	NA	NA	one-to-one	PCON_02654	CIMG_08173T0	NA	NA	NA	NA	NA	NA	one-to-one	PCON_02654	Mycgr392812	NA	NA	NA	one-to-one	PCON_02654	Q06541	one-to-one	PCON_02654	YALI0F30283g	one-to-one	PCON_02654	Q9HDX5	NA	NA	NA
PCON_02655	yes	one-to-one	PCON_02655	D5G9Z9	one-to-one	PCON_02655	G1XAG8	NA	NA	NA	NA	NA	NA	NA	NA	NA	NA	NA	NA	one-to-one	PCON_02655	SS1G_01562T0	one-to-one	PCON_02655	CIMG_08966T0	one-to-one	PCON_02655	A1D320	one-to-one	PCON_02655	Q5BE11	one-to-one	PCON_02655	Mycgr367427	one-to-one	PCON_02655	SNOT_15026	NA	NA	NA	NA	NA	NA	NA	NA	NA	NA	NA	NA
PCON_02656	no
PCON_02657	yes	one-to-one	PCON_02657	D5GA05	one-to-one	PCON_02657	G1XAJ0	one-to-one	PCON_02657	F7W051	one-to-one	PCON_02657	Q7S5W9	one-to-one	PCON_02657	FGSG_08613T0	one-to-one	PCON_02657	bgh00215	NA	NA	NA	one-to-one	PCON_02657	CIMG_07168T0	one-to-one	PCON_02657	A1D3H0	one-to-one	PCON_02657	Q5BDK4	one-to-one	PCON_02657	Mycgr366684	one-to-one	PCON_02657	SNOT_06783	one-to-one	PCON_02657	P05375	one-to-one	PCON_02657	YALI0E12441g	one-to-one	PCON_02657	O74827	one-to-one	PCON_02657	Lacbi2_632733
PCON_02658	no
PCON_02659	yes	one-to-one	PCON_02659	D5GA06	one-to-one	PCON_02659	G1XAI6	one-to-one	PCON_02659	F7VL87	one-to-one	PCON_02659	Q96U10	NA	NA	NA	one-to-one	PCON_02659	bgh00384	one-to-many	PCON_02659	SS1G_14410T0, SS1G_11759T0	one-to-one	PCON_02659	CIMG_07073T0	one-to-one	PCON_02659	A1CWA5	one-to-one	PCON_02659	Q5B718	one-to-one	PCON_02659	Mycgr334998	NA	NA	NA	NA	NA	NA	NA	NA	NA	NA	NA	NA	many-to-one	PCON_02659, PCON_01636	Lacbi2_470276
PCON_02660	yes	one-to-one	PCON_02660	D5G514	one-to-one	PCON_02660	G1XAJ2	one-to-one	PCON_02660	F7VL93	one-to-one	PCON_02660	Q7SH06	one-to-one	PCON_02660	FGSG_01334T0	one-to-one	PCON_02660	bgh03445	one-to-one	PCON_02660	SS1G_06911T0	one-to-one	PCON_02660	CIMG_06908T0	one-to-one	PCON_02660	A1D305	one-to-one	PCON_02660	Q5BE25	one-to-one	PCON_02660	Mycgr384039	one-to-one	PCON_02660	SNOT_15018	one-to-one	PCON_02660	Q04493	one-to-one	PCON_02660	YALI0D25740g	one-to-one	PCON_02660	O94307	NA	NA	NA
PCON_02661	no
PCON_02662	no
PCON_02663	yes	one-to-one	PCON_02663	D5GA08	one-to-one	PCON_02663	G1XAH7	one-to-one	PCON_02663	F7VL86	one-to-one	PCON_02663	Q9P3P3	one-to-one	PCON_02663	FGSG_01377T0	one-to-one	PCON_02663	bgh00919	one-to-one	PCON_02663	SS1G_14411T0	one-to-one	PCON_02663	CIMG_11886T0	one-to-one	PCON_02663	A1CWA2	one-to-one	PCON_02663	Q5B707	one-to-one	PCON_02663	Mycgr398927	one-to-one	PCON_02663	SNOT_06793	one-to-one	PCON_02663	P46988	one-to-one	PCON_02663	YALI0C15829g	one-to-one	PCON_02663	O14334	one-to-one	PCON_02663	Lacbi2_700846
PCON_02664	yes	NA	NA	NA	one-to-one	PCON_02664	G1XAJ5	one-to-one	PCON_02664	F7VL91	one-to-one	PCON_02664	Q7SH04	one-to-one	PCON_02664	FGSG_01336T0	one-to-one	PCON_02664	bgh05291	one-to-one	PCON_02664	SS1G_06914T0	one-to-one	PCON_02664	CIMG_08981T0	one-to-one	PCON_02664	A1D307	one-to-one	PCON_02664	Q5BE23	one-to-one	PCON_02664	Mycgr331277	one-to-one	PCON_02664	SNOT_06931	NA	NA	NA	one-to-one	PCON_02664	YALI0D10104g	one-to-one	PCON_02664	P54789	one-to-one	PCON_02664	Lacbi2_580509
PCON_02665	yes	NA	NA	NA	NA	NA	NA	NA	NA	NA	NA	NA	NA	one-to-many	PCON_02665	FGSG_14035T0, FGSG_13431T0	NA	NA	NA	one-to-many	PCON_02665	SS1G_13717T0, SS1G_10139T0, SS1G_05450T0, SS1G_01209T0, SS1G_01014T0, SS1G_13676T0, SS1G_02688T0, SS1G_07079T0, SS1G_09914T0, SS1G_09487T0, SS1G_14222T0, SS1G_05952T0, SS1G_11188T0, SS1G_00364T0, SS1G_13117T0, SS1G_11602T0, SS1G_11677T0, SS1G_11908T0, SS1G_13821T0, SS1G_09412T0, SS1G_02919T0, SS1G_01777T0, SS1G_03487T0, SS1G_07383T0, SS1G_09277T0, SS1G_08687T0, SS1G_13718T0, SS1G_05251T0, SS1G_04…	NA	NA	NA	NA	NA	NA	one-to-many	PCON_02665	Q5BFZ8, Q5ASE2, Q5B3K3, Q5BFL1, Q5BF54, Q5B9P8, Q5ASY2, Q5B2J7, Q5B296, Q5BEQ5, Q5AYS1, Q5AW14, Q5B7K2	NA	NA	NA	one-to-one	PCON_02665	SNOT_01414	NA	NA	NA	one-to-one	PCON_02665	YALI0E02178g	NA	NA	NA	one-to-many	PCON_02665	Lacbi2_518658, Lacbi2_513718, Lacbi2_513350, Lacbi2_514437, Lacbi2_510550, Lacbi2_518026, Lacbi2_518572, Lacbi2_518392, Lacbi2_593973, Lacbi2_513916, Lacbi2_514016, Lacbi2_533391, Lacbi2_513617, Lacbi2_516356, Lacbi2_512896
PCON_02666	yes	NA	NA	NA	NA	NA	NA	NA	NA	NA	one-to-one	PCON_02666	Q9P3S8	NA	NA	NA	NA	NA	NA	one-to-many	PCON_02666	SS1G_13831T0, SS1G_01174T0, SS1G_02044T0, SS1G_03777T0, SS1G_12035T0	NA	NA	NA	NA	NA	NA	one-to-many	PCON_02666	Q5BAY9, Q5B8T3	NA	NA	NA	NA	NA	NA	NA	NA	NA	NA	NA	NA	NA	NA	NA	NA	NA	NA
PCON_02667	no
PCON_02668	yes	one-to-one	PCON_02668	D5GJ80	one-to-one	PCON_02668	G1XAJ1	one-to-one	PCON_02668	F7VL90	one-to-one	PCON_02668	Q1K953	one-to-one	PCON_02668	FGSG_01337T0	one-to-one	PCON_02668	bgh02765	one-to-one	PCON_02668	SS1G_06915T0	one-to-one	PCON_02668	CIMG_08980T0	one-to-one	PCON_02668	A1D308	one-to-one	PCON_02668	PRP46	one-to-one	PCON_02668	Mycgr366791	one-to-one	PCON_02668	SNOT_15008	one-to-one	PCON_02668	Q12417	one-to-one	PCON_02668	YALI0E04697g	one-to-many	PCON_02668	O13615, O13615	one-to-one	PCON_02668	Lacbi2_460029
PCON_02669	yes	one-to-one	PCON_02669	D5GAQ4	one-to-one	PCON_02669	G1XAI1	one-to-one	PCON_02669	F7W518	one-to-one	PCON_02669	Q7S217	one-to-one	PCON_02669	FGSG_08612T0	one-to-one	PCON_02669	bgh00064	one-to-one	PCON_02669	SS1G_14418T0	one-to-one	PCON_02669	CIMG_07167T0	one-to-one	PCON_02669	A1D3G9	one-to-one	PCON_02669	Q5BDK5	NA	NA	NA	one-to-one	PCON_02669	SNOT_07001	NA	NA	NA	one-to-one	PCON_02669	YALI0C11517g	NA	NA	NA	NA	NA	NA
PCON_02670	yes	one-to-one	PCON_02670	D5GAQ5	one-to-one	PCON_02670	G1XAH9	one-to-one	PCON_02670	F7VW08	one-to-one	PCON_02670	Q7S6A3	one-to-one	PCON_02670	FGSG_08748T0	NA	NA	NA	one-to-one	PCON_02670	SS1G_14419T0	one-to-one	PCON_02670	CIMG_07161T0	one-to-one	PCON_02670	A1D3G8	one-to-one	PCON_02670	Q5BDK6	one-to-one	PCON_02670	Mycgr367605	one-to-one	PCON_02670	SNOT_06999	NA	NA	NA	one-to-one	PCON_02670	YALI0B10428g	NA	NA	NA	NA	NA	NA
PCON_02671	yes	one-to-one	PCON_02671	D5GA14	one-to-one	PCON_02671	G1XAJ3	NA	NA	NA	NA	NA	NA	NA	NA	NA	NA	NA	NA	NA	NA	NA	one-to-one	PCON_02671	CIMG_06907T0	one-to-one	PCON_02671	A1D306	NA	NA	NA	NA	NA	NA	NA	NA	NA	NA	NA	NA	NA	NA	NA	NA	NA	NA	NA	NA	NA
PCON_02672	no
PCON_02673	no
PCON_02674	yes	one-to-one	PCON_02674	D5GAQ7	one-to-one	PCON_02674	G1XAJ8	one-to-many	PCON_02674	F7WBR3, F7VW05	one-to-many	PCON_02674	Q9UUY1, Q1K6I5	one-to-many	PCON_02674	FGSG_09515T0, FGSG_01196T0	one-to-one	PCON_02674	bgh05290	one-to-one	PCON_02674	SS1G_06668T0	one-to-one	PCON_02674	CIMG_06925T0	one-to-one	PCON_02674	A1D2Z1	one-to-many	PCON_02674	Q5BE41, Q5B2Z2	one-to-one	PCON_02674	Mycgr335226	one-to-one	PCON_02674	SNOT_08638	NA	NA	NA	many-to-one	PCON_02674, PCON_03604	YALI0D04873g	NA	NA	NA	NA	NA	NA
PCON_02675	yes	many-to-one	PCON_02675, PCON_02863	D5G770	many-to-one	PCON_02675, PCON_02863	G1XSR6	many-to-one	PCON_02675, PCON_02863	F7W8W5	many-to-one	PCON_02675, PCON_02863	Q7S6D5	many-to-one	PCON_02675, PCON_02863	FGSG_05371T0	many-to-one	PCON_02675, PCON_02863	bgh00198	many-to-one	PCON_02675, PCON_02863	SS1G_03696T0	many-to-one	PCON_02675, PCON_02863	CIMG_01432T0	NA	NA	NA	NA	NA	NA	many-to-one	PCON_02675, PCON_02863	Mycgr336273	many-to-one	PCON_02675, PCON_02863	SNOT_02137	NA	NA	NA	NA	NA	NA	many-to-one	PCON_02675, PCON_02863	Q9P7T0	NA	NA	NA
PCON_02676	no
PCON_02677	yes	NA	NA	NA	NA	NA	NA	NA	NA	NA	NA	NA	NA	NA	NA	NA	NA	NA	NA	NA	NA	NA	NA	NA	NA	NA	NA	NA	NA	NA	NA	NA	NA	NA	NA	NA	NA	NA	NA	NA	NA	NA	NA	NA	NA	NA	many-to-one	PCON_02677, PCON_11573	Lacbi2_701857
PCON_02678	yes	one-to-one	PCON_02678	D5GAK9	NA	NA	NA	NA	NA	NA	NA	NA	NA	NA	NA	NA	NA	NA	NA	NA	NA	NA	NA	NA	NA	NA	NA	NA	NA	NA	NA	NA	NA	NA	NA	NA	NA	one-to-one	PCON_02678	Q12093	one-to-one	PCON_02678	YALI0F25069g	one-to-one	PCON_02678	O13947	one-to-one	PCON_02678	Lacbi2_307468
PCON_02679	no
PCON_02680	yes	NA	NA	NA	NA	NA	NA	NA	NA	NA	NA	NA	NA	NA	NA	NA	NA	NA	NA	NA	NA	NA	NA	NA	NA	one-to-one	PCON_02680	A1CY66	one-to-one	PCON_02680	Q5B9E1	NA	NA	NA	NA	NA	NA	NA	NA	NA	one-to-one	PCON_02680	YALI0A02607g	NA	NA	NA	NA	NA	NA
PCON_02681	yes	NA	NA	NA	NA	NA	NA	NA	NA	NA	NA	NA	NA	one-to-one	PCON_02681	FGSG_07916T0	NA	NA	NA	NA	NA	NA	one-to-one	PCON_02681	CIMG_03203T0	one-to-one	PCON_02681	A1CY67	NA	NA	NA	one-to-one	PCON_02681	Mycgr343667	one-to-one	PCON_02681	SNOT_03314	NA	NA	NA	NA	NA	NA	NA	NA	NA	NA	NA	NA
PCON_02682	no
PCON_02683	no
PCON_02684	no
PCON_02685	no
PCON_02686	yes	one-to-one	PCON_02686	D5G7D9	one-to-one	PCON_02686	G1XNW1	one-to-one	PCON_02686	F7VZ32	one-to-one	PCON_02686	Q8NIX4	one-to-one	PCON_02686	FGSG_10160T0	one-to-one	PCON_02686	bgh00892	one-to-one	PCON_02686	SS1G_05386T0	one-to-one	PCON_02686	CIMG_11276T0	one-to-one	PCON_02686	A1CXZ4	one-to-one	PCON_02686	Q5B551	one-to-one	PCON_02686	Mycgr398659	one-to-one	PCON_02686	SNOT_08587	many-to-one	PCON_02686, PCON_08471	Q12091	one-to-one	PCON_02686	YALI0E24079g	many-to-many	PCON_02686, PCON_08471	O13995, O13995	one-to-one	PCON_02686	Lacbi2_314723
PCON_02687	no
PCON_02688	no
PCON_02689	yes	one-to-one	PCON_02689	D5G7E2	one-to-one	PCON_02689	G1XPL1	one-to-one	PCON_02689	F7W1X5	one-to-one	PCON_02689	Q7SEM5	one-to-one	PCON_02689	FGSG_00538T0	one-to-one	PCON_02689	bgh04945	one-to-one	PCON_02689	SS1G_06678T0	one-to-one	PCON_02689	CIMG_07006T0	one-to-one	PCON_02689	A1D2P5	one-to-one	PCON_02689	Q5BEB3	one-to-one	PCON_02689	Mycgr367588	one-to-one	PCON_02689	SNOT_06751	one-to-one	PCON_02689	P53337	one-to-one	PCON_02689	YALI0F02189g	one-to-one	PCON_02689	O74559	one-to-one	PCON_02689	Lacbi2_702349
PCON_02690	yes	one-to-one	PCON_02690	D5GD17	one-to-one	PCON_02690	G1XPK9	one-to-one	PCON_02690	F7VXJ8	one-to-one	PCON_02690	Q7SDS3	one-to-one	PCON_02690	FGSG_01222T0	one-to-one	PCON_02690	bgh03564	one-to-one	PCON_02690	SS1G_06683T0	one-to-one	PCON_02690	CIMG_06992T0	one-to-one	PCON_02690	A1D2R9	one-to-one	PCON_02690	Q5BE89	one-to-one	PCON_02690	Mycgr384253	one-to-one	PCON_02690	SNOT_14997	NA	NA	NA	NA	NA	NA	NA	NA	NA	one-to-one	PCON_02690	Lacbi2_636117
PCON_02691	yes	one-to-one	PCON_02691	D5G590	one-to-one	PCON_02691	G1XM84	one-to-one	PCON_02691	F7VR09	NA	NA	NA	one-to-one	PCON_02691	FGSG_03801T0	NA	NA	NA	NA	NA	NA	NA	NA	NA	NA	NA	NA	NA	NA	NA	NA	NA	NA	NA	NA	NA	NA	NA	NA	NA	NA	NA	NA	NA	NA	many-to-one	PCON_02691, PCON_12257, PCON_01522, PCON_13052, PCON_13563, PCON_04953, PCON_01593, PCON_05010, PCON_03357	Lacbi2_252993
PCON_02692	no
PCON_02693	no
PCON_02694	no
PCON_02695	yes	one-to-one	PCON_02695	D5GEB8	one-to-one	PCON_02695	G1XT95	one-to-one	PCON_02695	F7VW86	one-to-one	PCON_02695	Q7S6L0	one-to-one	PCON_02695	FGSG_13356T0	NA	NA	NA	one-to-one	PCON_02695	SS1G_09551T0	NA	NA	NA	NA	NA	NA	NA	NA	NA	one-to-one	PCON_02695	Mycgr359681	one-to-one	PCON_02695	SNOT_15918	NA	NA	NA	one-to-one	PCON_02695	YALI0E02860g	NA	NA	NA	one-to-one	PCON_02695	Lacbi2_301749
PCON_02696	no
PCON_02697	no
PCON_02698	no
PCON_02699	no
PCON_02700	no
PCON_02701	no
PCON_02702	no
PCON_02703	no
PCON_02704	no
PCON_02705	yes	one-to-one	PCON_02705	D5GJX1	one-to-one	PCON_02705	G1XNW4	one-to-one	PCON_02705	F7VUD3	one-to-one	PCON_02705	Q7SA08	one-to-one	PCON_02705	FGSG_03977T0	one-to-one	PCON_02705	bgh01535	one-to-one	PCON_02705	SS1G_01143T0	one-to-one	PCON_02705	CIMG_07163T0	one-to-one	PCON_02705	A1D3G7	NA	NA	NA	one-to-one	PCON_02705	Mycgr3107371	one-to-one	PCON_02705	SNOT_14066	NA	NA	NA	NA	NA	NA	NA	NA	NA	NA	NA	NA
PCON_02706	no
PCON_02707	yes	one-to-one	PCON_02707	D5GJX6	one-to-one	PCON_02707	G1XNV1	one-to-one	PCON_02707	F7VN77	one-to-one	PCON_02707	Q7S967	one-to-one	PCON_02707	FGSG_00581T0	one-to-one	PCON_02707	bgh02892	one-to-one	PCON_02707	SS1G_06605T0	one-to-one	PCON_02707	CIMG_07035T0	one-to-one	PCON_02707	A1CW89	one-to-one	PCON_02707	Q5B702	NA	NA	NA	one-to-one	PCON_02707	SNOT_08895	NA	NA	NA	NA	NA	NA	NA	NA	NA	NA	NA	NA
PCON_02708	no
PCON_02709	yes	one-to-one	PCON_02709	D5GJX4	one-to-one	PCON_02709	G1XNU7	one-to-one	PCON_02709	F7VKK8	one-to-one	PCON_02709	Q7SGE8	one-to-one	PCON_02709	FGSG_01170T0	NA	NA	NA	one-to-one	PCON_02709	SS1G_01144T0	one-to-one	PCON_02709	CIMG_07164T0	one-to-one	PCON_02709	A1D3G6	NA	NA	NA	one-to-one	PCON_02709	Mycgr335060	one-to-one	PCON_02709	SNOT_08547	one-to-many	PCON_02709	P38068, Q12438	one-to-one	PCON_02709	YALI0F28127g	one-to-one	PCON_02709	Q9Y7N3	NA	NA	NA
PCON_02710	no
PCON_02711	no
PCON_02712	no
PCON_02713	yes	many-to-one	PCON_02713, PCON_02727	D5GLA1	NA	NA	NA	NA	NA	NA	NA	NA	NA	NA	NA	NA	NA	NA	NA	NA	NA	NA	NA	NA	NA	NA	NA	NA	NA	NA	NA	NA	NA	NA	NA	NA	NA	NA	NA	NA	NA	NA	NA	NA	NA	NA	NA	NA	NA
PCON_02714	no
PCON_02715	yes	one-to-one	PCON_02715	D5GLK7	one-to-one	PCON_02715	G1X4E8	one-to-one	PCON_02715	F7W303	one-to-one	PCON_02715	Q7RXM4	one-to-one	PCON_02715	FGSG_13118T0	one-to-one	PCON_02715	bgh06213	one-to-one	PCON_02715	SS1G_13595T0	one-to-one	PCON_02715	CIMG_05499T0	one-to-one	PCON_02715	A1DHX9	one-to-one	PCON_02715	Q5AZD9	one-to-one	PCON_02715	Mycgr356686	one-to-one	PCON_02715	SNOT_12952	one-to-one	PCON_02715	Q06440	one-to-one	PCON_02715	YALI0A19470g	one-to-one	PCON_02715	O13923	one-to-many	PCON_02715	Lacbi2_608516, Lacbi2_399444
PCON_02716	no
PCON_02717	no
PCON_02718	yes	one-to-one	PCON_02718	D5GHP0	one-to-one	PCON_02718	G1X418	one-to-one	PCON_02718	F7W1R4	one-to-one	PCON_02718	Q872V6	one-to-many	PCON_02718	FGSG_07737T0, FGSG_06558T0	NA	NA	NA	one-to-one	PCON_02718	SS1G_08919T0	NA	NA	NA	one-to-one	PCON_02718	A1DG81	one-to-one	PCON_02718	Q5B0V5	one-to-one	PCON_02718	Mycgr3104550	NA	NA	NA	one-to-one	PCON_02718	P40038	NA	NA	NA	NA	NA	NA	NA	NA	NA
PCON_02719	no
PCON_02720	yes	one-to-one	PCON_02720	D5GLK6	one-to-one	PCON_02720	G1X495	one-to-one	PCON_02720	F7WAX5	one-to-one	PCON_02720	Q7SAV0	one-to-one	PCON_02720	FGSG_06566T0	one-to-one	PCON_02720	bgh00621	one-to-one	PCON_02720	SS1G_08795T0	one-to-one	PCON_02720	CIMG_09429T0	one-to-one	PCON_02720	A1DIQ8	one-to-one	PCON_02720	Q5AWP3	one-to-one	PCON_02720	Mycgr356657	one-to-one	PCON_02720	SNOT_13833	one-to-one	PCON_02720	P33303	one-to-one	PCON_02720	YALI0E34672g	NA	NA	NA	one-to-one	PCON_02720	Lacbi2_633395
PCON_02721	yes	one-to-one	PCON_02721	D5GM40	one-to-one	PCON_02721	G1XBH5	one-to-one	PCON_02721	F7VL94	NA	NA	NA	NA	NA	NA	one-to-one	PCON_02721	bgh04545	one-to-one	PCON_02721	SS1G_07881T0	one-to-one	PCON_02721	CIMG_02225T0	one-to-one	PCON_02721	A1DGT8	one-to-one	PCON_02721	Q5B0D2	NA	NA	NA	NA	NA	NA	NA	NA	NA	NA	NA	NA	one-to-one	PCON_02721	O94256	one-to-one	PCON_02721	Lacbi2_592502
PCON_02722	no
PCON_02723	yes	one-to-one	PCON_02723	D5GBL9	one-to-one	PCON_02723	G1X0F3	NA	NA	NA	NA	NA	NA	NA	NA	NA	one-to-one	PCON_02723	bgh00995	one-to-many	PCON_02723	SS1G_07313T0, SS1G_00099T0	NA	NA	NA	NA	NA	NA	NA	NA	NA	NA	NA	NA	NA	NA	NA	NA	NA	NA	one-to-one	PCON_02723	YALI0F08723g	NA	NA	NA	one-to-many	PCON_02723	Lacbi2_334124, Lacbi2_295056, Lacbi2_307138, Lacbi2_699825
PCON_02724	yes	one-to-one	PCON_02724	D5G8A1	one-to-one	PCON_02724	G1WZ36	one-to-one	PCON_02724	F7VRR2	one-to-one	PCON_02724	Q7S8U0	one-to-one	PCON_02724	FGSG_09756T0	one-to-one	PCON_02724	bgh02550	one-to-one	PCON_02724	SS1G_13746T0	one-to-one	PCON_02724	CIMG_09448T0	one-to-one	PCON_02724	A1DIN6	one-to-one	PCON_02724	Q5AWM4	one-to-one	PCON_02724	Mycgr348243	one-to-one	PCON_02724	SNOT_08951	one-to-one	PCON_02724	Q04370	one-to-one	PCON_02724	YALI0D26642g	one-to-one	PCON_02724	Q8TFH8	NA	NA	NA
PCON_02725	no
PCON_02726	no
PCON_02727	no
PCON_02728	yes	NA	NA	NA	one-to-one	PCON_02728	G1X461	NA	NA	NA	NA	NA	NA	one-to-one	PCON_02728	FGSG_02520T0	one-to-one	PCON_02728	bgh06372	one-to-one	PCON_02728	SS1G_13663T0	one-to-one	PCON_02728	CIMG_00768T0	one-to-one	PCON_02728	A1DFY0	one-to-one	PCON_02728	Q5AW55	NA	NA	NA	NA	NA	NA	NA	NA	NA	NA	NA	NA	NA	NA	NA	NA	NA	NA
PCON_02729	yes	one-to-one	PCON_02729	D5GHN2	one-to-one	PCON_02729	G1X462	one-to-one	PCON_02729	F7W3P3	one-to-one	PCON_02729	Q7SBC4	one-to-one	PCON_02729	FGSG_13028T0	one-to-one	PCON_02729	bgh01505	one-to-one	PCON_02729	SS1G_13666T0	one-to-one	PCON_02729	CIMG_00764T0	one-to-one	PCON_02729	A1DFX9	one-to-one	PCON_02729	Q5AW56	one-to-one	PCON_02729	Mycgr385217	one-to-one	PCON_02729	SNOT_13737	NA	NA	NA	NA	NA	NA	NA	NA	NA	one-to-one	PCON_02729	Lacbi2_643241
PCON_02730	no
PCON_02731	no
PCON_02732	no
PCON_02733	no
PCON_02734	no
PCON_02735	yes	NA	NA	NA	one-to-one	PCON_02735	G1WZ37	one-to-one	PCON_02735	F7VND9	NA	NA	NA	one-to-one	PCON_02735	FGSG_06225T0	one-to-one	PCON_02735	bgh03633	one-to-one	PCON_02735	SS1G_13879T0	one-to-one	PCON_02735	CIMG_00763T0	one-to-one	PCON_02735	A1DFX8	NA	NA	NA	NA	NA	NA	one-to-one	PCON_02735	SNOT_06702	NA	NA	NA	NA	NA	NA	one-to-one	PCON_02735	Q09800	NA	NA	NA
PCON_02736	no
PCON_02737	no
PCON_02738	no
PCON_02739	no
PCON_02740	no
PCON_02741	no
PCON_02742	yes	one-to-one	PCON_02742	D5GKF4	one-to-one	PCON_02742	G1XV40	NA	NA	NA	NA	NA	NA	NA	NA	NA	one-to-one	PCON_02742	bgh01911	NA	NA	NA	one-to-one	PCON_02742	CIMG_02432T0	NA	NA	NA	NA	NA	NA	NA	NA	NA	NA	NA	NA	NA	NA	NA	NA	NA	NA	NA	NA	NA	NA	NA	NA
PCON_02743	no
PCON_02744	yes	one-to-one	PCON_02744	D5GA89	one-to-one	PCON_02744	G1XT65	NA	NA	NA	NA	NA	NA	NA	NA	NA	NA	NA	NA	NA	NA	NA	NA	NA	NA	NA	NA	NA	NA	NA	NA	one-to-one	PCON_02744	Mycgr3110888	NA	NA	NA	NA	NA	NA	NA	NA	NA	NA	NA	NA	NA	NA	NA
PCON_02745	yes	one-to-one	PCON_02745	D5GGS5	one-to-one	PCON_02745	G1XT66	one-to-one	PCON_02745	F7W0I6	one-to-one	PCON_02745	A7UWD6	one-to-one	PCON_02745	FGSG_07200T0	one-to-one	PCON_02745	bgh02365	one-to-one	PCON_02745	SS1G_00433T0	one-to-one	PCON_02745	CIMG_02631T0	one-to-one	PCON_02745	A1DLZ4	one-to-one	PCON_02745	Q5AYW3	one-to-one	PCON_02745	Mycgr376271	one-to-one	PCON_02745	SNOT_01804	one-to-one	PCON_02745	P40339	one-to-one	PCON_02745	YALI0F07337g	one-to-one	PCON_02745	O94449	one-to-one	PCON_02745	Lacbi2_301075
PCON_02746	no
PCON_02747	no
PCON_02748	no
PCON_02749	no
PCON_02750	no
PCON_02751	no
PCON_02752	no
PCON_02753	yes	one-to-one	PCON_02753	D5G727	NA	NA	NA	many-to-one	PCON_02753, PCON_06199	F7VXA1	many-to-one	PCON_02753, PCON_06199	Q1K8C2	many-to-one	PCON_02753, PCON_06199	FGSG_10168T0	NA	NA	NA	many-to-one	PCON_02753, PCON_06199	SS1G_10148T0	NA	NA	NA	NA	NA	NA	NA	NA	NA	NA	NA	NA	many-to-one	PCON_02753, PCON_06199	SNOT_08167	NA	NA	NA	NA	NA	NA	NA	NA	NA	NA	NA	NA
PCON_02754	no
PCON_02755	yes	NA	NA	NA	one-to-one	PCON_02755	G1X216	one-to-one	PCON_02755	F7W943	one-to-one	PCON_02755	Q7S1P6	one-to-one	PCON_02755	FGSG_02703T0	NA	NA	NA	one-to-one	PCON_02755	SS1G_09603T0	one-to-one	PCON_02755	CIMG_04588T0	one-to-many	PCON_02755	A1D5Z8, A1CYZ2	one-to-many	PCON_02755	Q5BAB5, Q5B9H9	one-to-one	PCON_02755	Mycgr333635	one-to-one	PCON_02755	SNOT_00504	NA	NA	NA	NA	NA	NA	one-to-one	PCON_02755	Q9USV2	one-to-one	PCON_02755	Lacbi2_636794
PCON_02756	no
PCON_02757	yes	NA	NA	NA	NA	NA	NA	NA	NA	NA	NA	NA	NA	NA	NA	NA	NA	NA	NA	NA	NA	NA	NA	NA	NA	NA	NA	NA	many-to-one	PCON_02757, PCON_03511, PCON_02902, PCON_11716	Q5ATS6	NA	NA	NA	NA	NA	NA	NA	NA	NA	NA	NA	NA	NA	NA	NA	NA	NA	NA
PCON_02758	no
PCON_02759	no
PCON_02760	yes	NA	NA	NA	NA	NA	NA	many-to-one	PCON_02760, PCON_13410	F7VRR3	many-to-one	PCON_02760, PCON_13410	Q7S8U1	many-to-one	PCON_02760, PCON_13410	FGSG_09757T0	NA	NA	NA	NA	NA	NA	NA	NA	NA	NA	NA	NA	NA	NA	NA	NA	NA	NA	NA	NA	NA	NA	NA	NA	NA	NA	NA	NA	NA	NA	many-to-many	PCON_02760, PCON_13410	Lacbi2_627750, Lacbi2_594446
PCON_02761	yes	NA	NA	NA	one-to-one	PCON_02761	G1XCK0	one-to-one	PCON_02761	F7W8L8	one-to-one	PCON_02761	A7UWX3	one-to-one	PCON_02761	FGSG_05638T0	one-to-one	PCON_02761	bgh03223	one-to-one	PCON_02761	SS1G_08277T0	one-to-one	PCON_02761	CIMG_08645T0	one-to-one	PCON_02761	A1D9K0	one-to-one	PCON_02761	Q5AXF2	one-to-one	PCON_02761	Mycgr372208	one-to-one	PCON_02761	SNOT_13685	NA	NA	NA	one-to-one	PCON_02761	YALI0F08921g	one-to-one	PCON_02761	O94460	one-to-one	PCON_02761	Lacbi2_189073
PCON_02762	yes	one-to-one	PCON_02762	D5GJI3	one-to-one	PCON_02762	G1XN24	one-to-one	PCON_02762	F7VNM1	one-to-one	PCON_02762	Q7S9U1	one-to-one	PCON_02762	FGSG_12034T0	one-to-one	PCON_02762	bgh01335	NA	NA	NA	one-to-one	PCON_02762	CIMG_08697T0	one-to-one	PCON_02762	A1DH02	one-to-one	PCON_02762	Q5B0K5	one-to-one	PCON_02762	Mycgr340769	one-to-one	PCON_02762	SNOT_12579	one-to-one	PCON_02762	Q05549	one-to-one	PCON_02762	YALI0E15576g	one-to-many	PCON_02762	O13983, O13983	one-to-one	PCON_02762	Lacbi2_316084
PCON_02763	yes	one-to-one	PCON_02763	D5GHF8	NA	NA	NA	NA	NA	NA	NA	NA	NA	NA	NA	NA	NA	NA	NA	NA	NA	NA	NA	NA	NA	NA	NA	NA	NA	NA	NA	one-to-one	PCON_02763	Mycgr334232	NA	NA	NA	NA	NA	NA	NA	NA	NA	NA	NA	NA	NA	NA	NA
PCON_02764	yes	NA	NA	NA	NA	NA	NA	NA	NA	NA	NA	NA	NA	NA	NA	NA	many-to-one	PCON_02764, PCON_04979, PCON_06983	bgh01598	many-to-one	PCON_02764, PCON_04979, PCON_06983	SS1G_08364T0	NA	NA	NA	one-to-one	PCON_02764	A1CV00	NA	NA	NA	NA	NA	NA	NA	NA	NA	NA	NA	NA	NA	NA	NA	NA	NA	NA	NA	NA	NA
PCON_02765	no
PCON_02766	no
PCON_02767	no
PCON_02768	no
PCON_02769	yes	NA	NA	NA	one-to-one	PCON_02769	G1XE27	NA	NA	NA	NA	NA	NA	one-to-one	PCON_02769	FGSG_03429T0	NA	NA	NA	NA	NA	NA	NA	NA	NA	NA	NA	NA	NA	NA	NA	NA	NA	NA	NA	NA	NA	one-to-many	PCON_02769	Q99252, P54072, P53932	one-to-one	PCON_02769	YALI0D02585g	NA	NA	NA	one-to-one	PCON_02769	Lacbi2_300537
PCON_02770	yes	one-to-one	PCON_02770	D5GAX9	one-to-one	PCON_02770	G1XJC4	NA	NA	NA	NA	NA	NA	one-to-one	PCON_02770	FGSG_06884T0	NA	NA	NA	one-to-one	PCON_02770	SS1G_05508T0	NA	NA	NA	NA	NA	NA	NA	NA	NA	NA	NA	NA	NA	NA	NA	NA	NA	NA	NA	NA	NA	NA	NA	NA	NA	NA	NA
PCON_02771	yes	one-to-one	PCON_02771	D5G9P6	one-to-one	PCON_02771	G1XRB7	NA	NA	NA	NA	NA	NA	one-to-one	PCON_02771	FGSG_04201T0	NA	NA	NA	one-to-one	PCON_02771	SS1G_03625T0	NA	NA	NA	one-to-one	PCON_02771	A1CX28	NA	NA	NA	NA	NA	NA	NA	NA	NA	NA	NA	NA	NA	NA	NA	NA	NA	NA	one-to-many	PCON_02771	Lacbi2_310499, Lacbi2_310500
PCON_02772	no
PCON_02773	yes	one-to-one	PCON_02773	D5GBI4	one-to-one	PCON_02773	G1XAG4	one-to-one	PCON_02773	F7VMP2	one-to-one	PCON_02773	SEC13	one-to-one	PCON_02773	FGSG_09271T0	one-to-one	PCON_02773	bgh01016	one-to-one	PCON_02773	SS1G_12747T0	one-to-one	PCON_02773	CIMG_04213T0	one-to-one	PCON_02773	A1CY09	one-to-one	PCON_02773	SEC13	NA	NA	NA	one-to-one	PCON_02773	SNOT_06755	one-to-one	PCON_02773	Q04491	one-to-one	PCON_02773	YALI0F30151g	one-to-one	PCON_02773	O94319	one-to-one	PCON_02773	Lacbi2_186131
PCON_02774	yes	many-to-one	PCON_02774, PCON_03523	D5GBI5	many-to-one	PCON_02774, PCON_03523, PCON_01332	G1XFF7	many-to-one	PCON_02774, PCON_03523, PCON_01332	F7VN12	many-to-one	PCON_02774, PCON_03523, PCON_01332	Q7SAH9	many-to-one	PCON_02774, PCON_03523, PCON_01332	FGSG_09299T0	many-to-one	PCON_02774, PCON_03523, PCON_01332	bgh03289	many-to-one	PCON_02774, PCON_03523, PCON_01332	SS1G_10754T0	many-to-one	PCON_02774, PCON_03523, PCON_01332	CIMG_01481T0	many-to-one	PCON_02774, PCON_03523, PCON_01332	A1CWP0	many-to-one	PCON_02774, PCON_03523, PCON_01332	Q5BBW5	many-to-one	PCON_02774, PCON_03523, PCON_01332	Mycgr371123	many-to-one	PCON_02774, PCON_03523, PCON_01332	SNOT_07530	many-to-many	PCON_02774, PCON_03523, PCON_01332	P38689, P38620, P38063	many-to-many	PCON_02774, PCON_03523, PCON_01332	YALI0E32351g, YALI0F25047g	many-to-one	PCON_02774, PCON_03523, PCON_01332	O94413	NA	NA	NA
PCON_02775	no
PCON_02776	no
PCON_02777	no
PCON_02778	yes	NA	NA	NA	NA	NA	NA	NA	NA	NA	NA	NA	NA	NA	NA	NA	NA	NA	NA	NA	NA	NA	NA	NA	NA	NA	NA	NA	many-to-many	PCON_02778, PCON_06415, PCON_07164, PCON_04348, PCON_08024, PCON_09966	Q5ATP2, Q5B029	NA	NA	NA	many-to-one	PCON_02778, PCON_06415, PCON_07164, PCON_04348, PCON_08024, PCON_09966	SNOT_06389	NA	NA	NA	NA	NA	NA	NA	NA	NA	NA	NA	NA
PCON_02779	no
PCON_02780	yes	one-to-one	PCON_02780	D5G6T9	one-to-one	PCON_02780	G1X4D9	one-to-one	PCON_02780	F7VSF9	one-to-one	PCON_02780	Q7S1Y8	one-to-one	PCON_02780	FGSG_06762T0	one-to-one	PCON_02780	bgh05677	one-to-one	PCON_02780	SS1G_08716T0	one-to-one	PCON_02780	CIMG_02444T0	one-to-one	PCON_02780	A1DM97	one-to-one	PCON_02780	Q5B2R3	one-to-one	PCON_02780	Mycgr3108499	NA	NA	NA	NA	NA	NA	NA	NA	NA	NA	NA	NA	NA	NA	NA
PCON_02781	no
PCON_02782	yes	NA	NA	NA	one-to-one	PCON_02782	G1X4I5	one-to-one	PCON_02782	F7VX99	one-to-one	PCON_02782	Q1K8C3	one-to-one	PCON_02782	FGSG_10192T0	one-to-one	PCON_02782	bgh00888	one-to-one	PCON_02782	SS1G_05081T0	NA	NA	NA	one-to-one	PCON_02782	A1CWZ1	one-to-one	PCON_02782	Q5BC80	one-to-one	PCON_02782	Mycgr369961	one-to-one	PCON_02782	SNOT_13758	one-to-one	PCON_02782	P36163	one-to-one	PCON_02782	YALI0F09988g	one-to-one	PCON_02782	Q9P7G4	one-to-one	PCON_02782	Lacbi2_670444
PCON_02783	yes	many-to-one	PCON_02783, PCON_05446	D5GPW8	NA	NA	NA	NA	NA	NA	NA	NA	NA	NA	NA	NA	NA	NA	NA	NA	NA	NA	NA	NA	NA	many-to-many	PCON_02783, PCON_05446	A1CY97, A1DKE7, A1DN03	many-to-one	PCON_02783, PCON_05446	Q5B028	NA	NA	NA	NA	NA	NA	NA	NA	NA	NA	NA	NA	NA	NA	NA	NA	NA	NA
PCON_02784	no
PCON_02785	no
PCON_02786	yes	one-to-one	PCON_02786	D5G756	one-to-one	PCON_02786	G1XFS2	one-to-one	PCON_02786	F7VPY0	one-to-one	PCON_02786	RFC5	one-to-one	PCON_02786	FGSG_00329T0	one-to-one	PCON_02786	bgh04119	one-to-one	PCON_02786	SS1G_10275T0	one-to-one	PCON_02786	CIMG_05230T0	one-to-one	PCON_02786	A1DHC9	one-to-one	PCON_02786	Q5AZI0	one-to-one	PCON_02786	Mycgr385700	one-to-one	PCON_02786	SNOT_07660	one-to-one	PCON_02786	P38251	one-to-one	PCON_02786	YALI0C21692g	one-to-one	PCON_02786	O94697	one-to-one	PCON_02786	Lacbi2_482701
PCON_02787	yes	one-to-one	PCON_02787	D5G757	one-to-one	PCON_02787	G1XFV2	one-to-one	PCON_02787	F7VP34	one-to-one	PCON_02787	Q9P5S9	one-to-one	PCON_02787	FGSG_01450T0	one-to-one	PCON_02787	bgh03152	one-to-one	PCON_02787	SS1G_05345T0	one-to-one	PCON_02787	CIMG_05107T0	one-to-one	PCON_02787	A1DHL1	one-to-one	PCON_02787	Q5AZN1	one-to-one	PCON_02787	Mycgr335196	one-to-one	PCON_02787	SNOT_07534	NA	NA	NA	NA	NA	NA	NA	NA	NA	NA	NA	NA
PCON_02788	no
PCON_02789	yes	one-to-one	PCON_02789	D5GLT8	one-to-one	PCON_02789	G1XH65	one-to-one	PCON_02789	F7W9L0	one-to-one	PCON_02789	Q7SC18	one-to-one	PCON_02789	FGSG_06007T0	one-to-one	PCON_02789	bgh00513	one-to-one	PCON_02789	SS1G_10731T0	one-to-one	PCON_02789	CIMG_01684T0	one-to-one	PCON_02789	A1DP22	one-to-one	PCON_02789	Q5B1R1	one-to-one	PCON_02789	Mycgr335039	one-to-one	PCON_02789	SNOT_15576	one-to-one	PCON_02789	P47064	one-to-one	PCON_02789	YALI0E29733g	one-to-one	PCON_02789	Q09905	one-to-one	PCON_02789	Lacbi2_641730
PCON_02790	no
PCON_02791	yes	many-to-one	PCON_02791, PCON_02808, PCON_02801	D5GPK8	NA	NA	NA	NA	NA	NA	NA	NA	NA	NA	NA	NA	NA	NA	NA	NA	NA	NA	NA	NA	NA	NA	NA	NA	NA	NA	NA	NA	NA	NA	NA	NA	NA	NA	NA	NA	NA	NA	NA	many-to-one	PCON_02791, PCON_02808, PCON_02801, PCON_10956, PCON_10958	O14368	many-to-one	PCON_02791, PCON_02808, PCON_02801, PCON_10956, PCON_10958	Lacbi2_443613
PCON_02792	no
PCON_02793	yes	one-to-one	PCON_02793	D5G762	one-to-one	PCON_02793	G1XFR5	one-to-one	PCON_02793	F7VPQ5	one-to-one	PCON_02793	Q8X051	one-to-one	PCON_02793	FGSG_10878T0	one-to-one	PCON_02793	bgh06434	one-to-one	PCON_02793	SS1G_10496T0	one-to-one	PCON_02793	CIMG_05105T0	one-to-one	PCON_02793	A1DHL2	NA	NA	NA	one-to-one	PCON_02793	Mycgr341592	NA	NA	NA	one-to-one	PCON_02793	P16639	one-to-one	PCON_02793	YALI0E03894g	one-to-one	PCON_02793	O14133	NA	NA	NA
PCON_02794	yes	one-to-one	PCON_02794	D5G761	one-to-one	PCON_02794	G1XFS5	one-to-one	PCON_02794	F7VPQ6	one-to-one	PCON_02794	Q8X052	one-to-one	PCON_02794	FGSG_10876T0	one-to-one	PCON_02794	bgh01173	one-to-one	PCON_02794	SS1G_10498T0	one-to-one	PCON_02794	CIMG_05103T0	one-to-one	PCON_02794	A1DHL3	one-to-one	PCON_02794	Q5AZM9	one-to-one	PCON_02794	Mycgr393065	one-to-one	PCON_02794	SNOT_07390	one-to-one	PCON_02794	Q99321	one-to-one	PCON_02794	YALI0A04675g	one-to-many	PCON_02794	Q09790, Q09790	one-to-one	PCON_02794	Lacbi2_584844
PCON_02795	yes	NA	NA	NA	many-to-one	PCON_02795, PCON_03503, PCON_13983, PCON_02802, PCON_14324, PCON_02952, PCON_08449, PCON_08769, PCON_07469, PCON_01538, PCON_11121, PCON_03637, PCON_08703, PCON_02126, PCON_02108, PCON_04152, PCON_02935, PCON_07318, PCON_10136, PCON_14132, PCON_14130, PCON_02089	G1XGD0	NA	NA	NA	NA	NA	NA	NA	NA	NA	NA	NA	NA	many-to-one	PCON_02795, PCON_03503, PCON_13983, PCON_02802, PCON_14324, PCON_02952, PCON_08449, PCON_08769, PCON_07469, PCON_01538, PCON_11121, PCON_03637, PCON_08703, PCON_02126, PCON_02108, PCON_04152, PCON_02935, PCON_07318, PCON_10136, PCON_14132, PCON_14130, PCON_02089, PCON_08105	SS1G_06462T0	NA	NA	NA	NA	NA	NA	NA	NA	NA	many-to-one	PCON_02795, PCON_03503, PCON_13983, PCON_02802, PCON_14324, PCON_02952, PCON_08449, PCON_08769, PCON_07469, PCON_01538, PCON_11121, PCON_03637, PCON_08703, PCON_02126, PCON_02108	Mycgr369084	NA	NA	NA	NA	NA	NA	many-to-one	PCON_02795, PCON_03503, PCON_13983, PCON_02802, PCON_14324, PCON_02952, PCON_08449, PCON_08769, PCON_07469, PCON_01538, PCON_11121, PCON_03637, PCON_08703, PCON_02126, PCON_02108, PCON_04152, PCON_02935, PCON_07318, PCON_10136, PCON_14132, PCON_14130, PCON_02089, PCON_08105, PCON_06925, PCON_04356, PCON_13710, PCON_02642, PCON_04729, PCON_09731, PCON_12492, PCON_03594, PCON_09895, PCON_08944, PCO…	YALI0C01221g	NA	NA	NA	many-to-one	PCON_02795, PCON_03503, PCON_13983, PCON_02802, PCON_14324, PCON_02952, PCON_08449, PCON_08769, PCON_07469, PCON_01538, PCON_11121, PCON_03637, PCON_08703, PCON_02126, PCON_02108, PCON_04152, PCON_02935, PCON_07318, PCON_10136, PCON_14132, PCON_14130, PCON_02089, PCON_08105, PCON_06925, PCON_04356, PCON_13710, PCON_02642, PCON_04729, PCON_09731, PCON_12492, PCON_03594, PCON_09895, PCON_08944, PCO…	Lacbi2_643823
PCON_02796	no
PCON_02797	yes	NA	NA	NA	one-to-many	PCON_02797	G1X0I2, G1XIW2	NA	NA	NA	NA	NA	NA	NA	NA	NA	NA	NA	NA	NA	NA	NA	NA	NA	NA	NA	NA	NA	NA	NA	NA	NA	NA	NA	NA	NA	NA	NA	NA	NA	NA	NA	NA	NA	NA	NA	NA	NA	NA
PCON_02798	yes	one-to-one	PCON_02798	D5GBQ0	one-to-one	PCON_02798	G1XLQ5	NA	NA	NA	one-to-one	PCON_02798	Q7RXJ3	one-to-one	PCON_02798	FGSG_09865T0	one-to-one	PCON_02798	bgh00532	one-to-one	PCON_02798	SS1G_10586T0	one-to-one	PCON_02798	CIMG_04238T0	one-to-one	PCON_02798	A1DG57	one-to-one	PCON_02798	Q5B0X9	one-to-one	PCON_02798	Mycgr3100510	one-to-one	PCON_02798	SNOT_02891	one-to-one	PCON_02798	Q12251	one-to-one	PCON_02798	YALI0F01430g	one-to-one	PCON_02798	Q8TFH2	one-to-one	PCON_02798	Lacbi2_708959
PCON_02799	yes	one-to-one	PCON_02799	D5GBP9	one-to-one	PCON_02799	G1XLP5	one-to-one	PCON_02799	F7W4M2	one-to-one	PCON_02799	ATG7	one-to-one	PCON_02799	FGSG_10226T0	one-to-one	PCON_02799	bgh04684	one-to-one	PCON_02799	SS1G_05017T0	one-to-one	PCON_02799	CIMG_07224T0	one-to-one	PCON_02799	A1DG46	one-to-one	PCON_02799	ATG7	one-to-one	PCON_02799	Mycgr3100434	one-to-one	PCON_02799	SNOT_14934	one-to-one	PCON_02799	P38862	one-to-one	PCON_02799	YALI0C20119g	one-to-one	PCON_02799	O43069	one-to-one	PCON_02799	Lacbi2_699785
PCON_02800	yes	one-to-one	PCON_02800	D5GBQ1	one-to-one	PCON_02800	G1XLQ4	one-to-one	PCON_02800	F7W5N9	one-to-one	PCON_02800	Q7S5R5	one-to-one	PCON_02800	FGSG_02624T0	one-to-one	PCON_02800	bgh06822	one-to-one	PCON_02800	SS1G_10527T0	one-to-one	PCON_02800	CIMG_04245T0	one-to-one	PCON_02800	A1CXV0	one-to-one	PCON_02800	Q5B475	one-to-one	PCON_02800	Mycgr373582	one-to-one	PCON_02800	SNOT_02892	one-to-many	PCON_02800	Q12056, Q03020	one-to-one	PCON_02800	YALI0B04928g	one-to-one	PCON_02800	Q9UTC6	one-to-one	PCON_02800	Lacbi2_525780
[truncated: 11,568 more rows]
[truncated: 3 more columns]
