# Supplementary material for: The Genome and Development-Dependent Transcriptomes of Pyronema confluens: A Window into Fungal Evolution
Source: PLoS Genet. 2013 Sep 19;9(9):e1003820. doi: 10.1371/journal.pgen.1003820 (PMC3778014; doi:10.1371/journal.pgen.1003820)
Supplement: Table S11 — Analysis of gene families and gene family expansion and contraction in P. confluens compared to other fungi. The first sheet contains results from pfam domain searches, the second sheet results from phylogenomic analysis, and the third sheet contains gene families that are contracted in P. confluens in comparison with other filamentous ascomycetes. (XLSX) [file pgen.1003820.s027.xlsx]

## Sheet: pfam_domain_comparison
Table S11 (Analysis of gene families and gene family expansion and contraction in P. confluens compared to other fungi), sheet 1. Pfam domain comparison in eight fungi.
		number of predicted proteins with this domain
domain	domain description	P. confluens	T. melanosporum	S. macrospora	N. crassa	S. sclerotiorum	A. nidulans	P. nodorum	C. cinerea	mean no. of proteins with this domain among ascomycetes without Pyronema and Truffle	chisquare p.value Pyronema	chisquare p.value Tuber
14-3-3	14-3-3 protein	4	3	3	3	2	4	3	2	3	0.7785	0.451473
1-cysPrx_C	C-terminal domain of 1-Cys peroxiredoxin	2	3	1	1	2	2	4	2	2	0.856506	0.12631
2-Hacid_dh	D-isomer specific 2-hydroxyacid dehydrogenase, catalytic domain	6	5	8	7	6	11	9	6	8.2	0.25694	0.888894
2-Hacid_dh_C	D-isomer specific 2-hydroxyacid dehydrogenase, NAD binding domain	8	7	12	11	10	18	13	7	12.8	0.0756884	0.646901
2OG-FeII_Oxy	2OG-Fe(II) oxygenase superfamily	7	5	8	7	15	17	16	5	12.6	0.0443955	0.258102
2-oxoacid_dh	2-oxoacid dehydrogenases acyltransferase (catalytic domain)	3	3	3	3	3	3	3	3	3	0.79858	0.451473
3_5_exonuc	3'-5' exonuclease	2	3	3	3	3	2	4	1	3	0.428569	0.451473
3-alpha	3-alpha domain	0	0	0	0	0	0	1	0	0.2	0.605105	0.698609
3Beta_HSD	3-beta hydroxysteroid dehydrogenase/isomerase family	11	9	16	16	16	22	22	15	18.4	0.024568	0.386981
3-HAO	3-hydroxyanthranilic acid dioxygenase	1	1	1	1	1	1	1	1	1	0.853082	0.692
3HCDH	3-hydroxyacyl-CoA dehydrogenase, C-terminal domain	2	1	5	4	1	5	3	1	3.6	0.292154	0.385106
3HCDH_N	3-hydroxyacyl-CoA dehydrogenase, NAD binding domain	2	1	5	4	1	5	3	1	3.6	0.292154	0.385106
4F5	4F5 protein family	1	1	2	2	2	2	1	1	1.8	0.436106	0.855544
4HBT	Thioesterase superfamily	7	6	5	5	8	10	6	9	6.8	0.752018	0.453094
5_3_exonuc	5'-3' exonuclease, C-terminal SAM fold	1	0	0	0	0	1	1	1	0.4	0.344241	0.635341
5_nucleotid_C	5'-nucleotidase, C-terminal domain	2	1	2	2	0	3	2	4	1.8	0.924343	0.855544
5-FTHF_cyc-lig	5-formyltetrahydrofolate cyclo-ligase family	1	1	1	1	2	1	1	1	1.2	0.770808	0.77241
60KD_IMP	60Kd inner membrane protein	2	2	2	2	2	2	2	2	2	0.856506	0.520293
6PF2K	6-phosphofructo-2-kinase	3	3	3	4	3	3	3	2	3.2	0.700895	0.533884
6PGD	6-phosphogluconate dehydrogenase, C-terminal domain	2	1	2	2	2	2	2	1	2	0.856506	0.807981
7tm_1	7 transmembrane receptor (rhodopsin family)	1	2	1	2	0	0	1	1	0.8	0.947051	0.0416806
7tm_2	7 transmembrane receptor (Secretin family)	1	1	1	2	0	1	1	0	1	0.853082	0.692
A_deamin	Adenosine-deaminase (editase) domain	1	1	1	1	1	1	1	1	1	0.853082	0.692
A_deaminase	Adenosine/AMP deaminase	3	2	5	4	5	5	6	3	5	0.23462	0.47461
A2M_comp	A-macroglobulin complement component	0	0	0	0	0	1	0	0	0.2	0.605105	0.698609
AA_kinase	Amino acid kinase family	4	3	4	3	3	3	3	4	3.2	0.894321	0.533884
AA_permease	Amino acid permease	20	15	20	20	38	56	36	13	34	0.00183582	0.126445
Aa_trans	Transmembrane amino acid transporter protein	5	4	8	7	11	15	13	4	10.8	0.0327325	0.250916
AAA	ATPase family associated with various cellular activities (AAA)	50	51	52	53	50	50	55	50	52	0.17393	0.00337439
AAA_2	AAA domain (Cdc48 subfamily)	14	18	13	14	12	13	11	11	12.6	0.854103	0.000676731
AAA_3	ATPase family associated with various cellular activities (AAA)	1	2	1	1	2	2	2	2	1.6	0.524057	0.353426
AAA_5	AAA domain (dynein-related subfamily)	21	22	19	19	21	19	20	20	19.6	0.697133	0.0102642
AAA_PrkA	PrkA AAA domain	0	1	0	0	0	0	0	0	0	NaN	0
AAL_decarboxy	Alpha-acetolactate decarboxylase	0	0	1	1	0	0	2	0	0.8	0.333354	0.46882
AAR2	AAR2 protein	1	1	1	1	1	1	1	0	1	0.853082	0.692
AARP2CN	AARP2CN (NUC121) domain	2	2	2	2	2	2	2	2	2	0.856506	0.520293
AAT	Acyl-coenzyme A:6-aminopenicillanic acid acyl-transferase	0	0	0	0	1	2	1	0	0.8	0.333354	0.46882
AATase	Alcohol acetyltransferase	2	2	1	2	1	2	1	0	1.4	0.754623	0.245892
ABA_GPCR	Abscisic acid G-protein coupled receptor	1	1	1	1	1	0	1	1	0.8	0.947051	0.51173
ABC_ATPase	Predicted ATPase of the ABC class	5	4	6	4	5	6	6	2	5.4	0.608681	0.799399
ABC_membrane	ABC transporter transmembrane region	14	14	21	18	23	25	21	23	21.6	0.026242	0.980327
ABC_membrane_2	ABC transporter transmembrane region 2	2	2	2	2	2	2	2	2	2	0.856506	0.520293
ABC_tran	ABC transporter	34	33	38	35	43	52	41	45	41.8	0.0352602	0.273077
ABC1	ABC1 family	4	3	4	4	4	4	4	4	4	0.753622	0.816208
ABC2_membrane	ABC-2 type transporter	8	11	9	7	10	19	11	7	11.2	0.167579	0.166508
AbfB	Alpha-L-arabinofuranosidase B (ABFB)	0	0	1	1	1	1	1	0	1	0.272678	0.411418
Abhydro_lipase	ab-hydrolase associated lipase region	2	2	2	2	2	2	2	1	2	0.856506	0.520293
Abhydrolase_1	alpha/beta hydrolase fold	22	20	21	22	28	31	46	34	29.6	0.0332211	0.88048
Abhydrolase_2	Phospholipase/Carboxylesterase	6	3	5	5	8	5	8	6	6.2	0.650028	0.602398
Abhydrolase_3	alpha/beta hydrolase fold	20	9	17	17	30	43	43	31	30	0.0115962	0.0167761
Abhydrolase_4	TAP-like protein	1	1	1	1	4	3	5	4	2.8	0.217561	0.551306
Abi	CAAX amino terminal protease family	1	1	1	1	1	1	1	0	1	0.853082	0.692
ABM	Antibiotic biosynthesis monooxygenase	1	1	2	1	3	3	3	0	2.4	0.280692	0.647189
Abp2	ARS binding protein 2	1	1	1	1	1	1	1	0	1	0.853082	0.692
ACBP	Acyl CoA binding protein	2	2	2	2	2	2	2	3	2	0.856506	0.520293
ACC_central	Acetyl-CoA carboxylase, central region	1	0	1	1	1	1	1	1	1	0.853082	0.411418
Acetate_kinase	Acetokinase family	1	0	1	1	1	1	1	1	1	0.853082	0.411418
AcetylCoA_hydro	Acetyl-CoA hydrolase/transferase N-terminal domain	1	0	1	1	1	1	1	1	1	0.853082	0.411418
Acetyltransf_1	Acetyltransferase (GNAT) family	18	12	23	23	25	32	33	23	27.2	0.0149468	0.170843
Acetyltransf_2	N-acetyltransferase	0	0	1	1	1	1	2	2	1.2	0.247574	0.386578
Acid_phosphat_A	Histidine acid phosphatase	6	4	6	5	10	8	11	5	8	0.272212	0.585993
Aconitase	Aconitase family (aconitate hydratase)	4	4	4	4	4	6	4	4	4.4	0.631792	0.494982
Aconitase_C	Aconitase C-terminal domain	4	4	4	4	3	5	3	4	3.8	0.844668	0.331742
ACOX	Acyl-CoA oxidase	1	0	0	0	1	2	1	1	0.8	0.947051	0.46882
ACP_syn_III	3-Oxoacyl-[acyl-carrier-protein (ACP)] synthase III	0	1	1	1	1	2	2	0	1.4	0.205287	0.915624
ACP_syn_III_C	3-Oxoacyl-[acyl-carrier-protein (ACP)] synthase III C terminal	0	0	0	0	1	0	1	0	0.4	0.526545	0.635341
ACPS	4'-phosphopantetheinyl transferase superfamily	3	1	2	2	3	5	2	3	2.8	0.907396	0.551306
ACR_tran	AcrB/AcrD/AcrF family	1	0	2	0	0	0	0	1	0.4	0.344241	0.635341
ACT	ACT domain	4	3	3	3	3	3	3	3	3	0.7785	0.451473
Actin	Actin	10	11	10	11	10	10	10	12	10.2	0.582073	0.0936212
Acyl_CoA_thio	Acyl-CoA thioesterase	1	1	1	1	1	1	2	1	1.2	0.770808	0.77241
Acyl_transf_1	Acyl transferase domain	3	3	12	9	19	36	22	3	19.6	3.22147e-05	0.00605748
Acyl_transf_3	Acyltransferase family	0	0	4	4	5	2	4	1	3.8	0.0356682	0.115706
Acyl-CoA_dh_1	Acyl-CoA dehydrogenase, C-terminal domain	8	11	8	8	9	16	15	9	11.2	0.167579	0.166508
Acyl-CoA_dh_2	Acyl-CoA dehydrogenase, C-terminal domain	6	4	7	7	6	9	11	6	8	0.272212	0.585993
Acyl-CoA_dh_M	Acyl-CoA dehydrogenase, middle domain	9	10	8	7	9	17	14	10	11	0.284372	0.295691
Acyl-CoA_dh_N	Acyl-CoA dehydrogenase, N-terminal domain	6	8	8	8	9	13	13	8	10.2	0.0871661	0.606833
Acylphosphatase	Acylphosphatase	1	0	0	1	0	1	1	0	0.6	0.685032	0.540389
Acyltransferase	Acyltransferase	5	5	5	5	5	5	5	7	5	0.716076	0.348627
AD	Anticodon-binding domain	1	1	0	0	0	1	0	0	0.2	0.156504	0.0281271
Ad_cyc_g-alpha	Adenylate cyclase G-alpha binding domain	0	0	1	1	1	1	1	0	1	0.272678	0.411418
Ada_Zn_binding	Metal binding domain of Ada	0	0	0	0	1	1	1	0	0.6	0.413598	0.540389
Ada3	Histone acetyltransferases subunit 3	2	1	1	1	1	1	1	1	1	0.467507	0.692
Adap_comp_sub	Adaptor complexes medium subunit family	3	4	4	4	4	4	4	4	4	0.437597	0.395374
Adaptin_binding	Alpha and gamma adaptin binding protein p34	1	0	1	1	1	1	1	0	1	0.853082	0.411418
Adaptin_N	Adaptin N terminal region	8	8	8	8	8	9	8	9	8.2	0.628216	0.245578
ADC	Acetoacetate decarboxylase (ADC)	0	0	0	0	1	2	2	0	1	0.272678	0.411418
Adenylsucc_synt	Adenylosuccinate synthetase	1	1	1	1	1	1	1	1	1	0.853082	0.692
ADH_N	Alcohol dehydrogenase GroES-like domain	22	11	25	25	38	56	48	24	38.4	0.000685634	0.00495447
adh_short	short chain dehydrogenase	55	51	87	76	99	173	155	56	118	1.67225e-12	0.00291285
ADH_zinc_N	Zinc-binding dehydrogenase	25	15	34	31	54	72	63	30	50.8	8.8185e-06	0.00159338
ADIP	Afadin- and alpha -actinin-Binding	1	0	1	1	1	1	1	1	1	0.853082	0.411418
ADK	Adenylate kinase	4	4	5	5	5	3	4	3	4.4	0.631792	0.494982
ADK_lid	Adenylate kinase, active site lid	3	2	2	2	2	2	2	2	2	0.629393	0.520293
AdoHcyase	S-adenosyl-L-homocysteine hydrolase	1	1	2	1	1	1	1	1	1.2	0.770808	0.77241
AdoHcyase_NAD	S-adenosyl-L-homocysteine hydrolase, NAD binding domain	1	1	1	1	1	1	1	1	1	0.853082	0.692
AdoMet_MTase	Predicted AdoMet-dependent methyltransferase	1	1	1	1	1	1	0	1	0.8	0.947051	0.51173
ADP_ribosyl_GH	ADP-ribosylglycohydrolase	2	0	1	1	0	2	1	1	1	0.467507	0.411418
ADSL_C	Adenylosuccinate lyase C-terminus	1	2	1	1	1	2	2	1	1.4	0.633333	0.245892
Aegerolysin	Aegerolysin	0	0	1	1	0	1	0	0	0.6	0.413598	0.540389
Aerolysin	Aerolysin toxin	0	0	0	0	0	0	0	3	0	NaN	NaN
AFG1_ATPase	AFG1-like ATPase	1	1	2	2	2	1	2	2	1.8	0.436106	0.855544
AflR	Aflatoxin regulatory protein	0	0	0	0	0	3	3	0	1.2	0.247574	0.386578
Aft1_HRA	Aft1 HRA domain	1	1	1	1	1	1	1	1	1	0.853082	0.692
Aft1_HRR	Aft1 HRR domain	0	0	1	1	1	1	1	0	1	0.272678	0.411418
Aft1_OSA	Aft1 osmotic stress response (OSM) domain	1	1	1	1	0	1	1	0	0.8	0.947051	0.51173
AGTRAP	Angiotensin II, type I receptor-associated protein (AGTRAP)	0	0	0	0	0	0	0	1	0	NaN	NaN
Aha1_N	Activator of Hsp90 ATPase, N-terminal	1	1	1	1	1	1	1	1	1	0.853082	0.692
AhpC-TSA	AhpC/TSA family	9	8	6	7	8	8	12	10	8.2	0.873249	0.245578
AHS1	Allophanate hydrolase subunit 1	0	0	0	0	0	1	1	0	0.4	0.526545	0.635341
AHS2	Allophanate hydrolase subunit 2	0	0	0	0	0	1	1	0	0.4	0.526545	0.635341
AHSA1	Activator of Hsp90 ATPase homolog 1-like protein	1	1	1	1	1	1	1	1	1	0.853082	0.692
AICARFT_IMPCHas	AICARFT/IMPCHase bienzyme	1	1	1	1	1	1	1	1	1	0.853082	0.692
AIG1	AIG1 family	2	2	1	1	1	2	1	20	1.2	0.566222	0.148658
AIG2	AIG2-like family	2	2	1	1	1	4	4	3	2.2	0.734749	0.629457
AIP3	Actin interacting protein 3	1	1	1	1	1	1	1	1	1	0.853082	0.692
AIRC	AIR carboxylase	1	1	1	1	1	1	1	1	1	0.853082	0.692
AIRS	AIR synthase related protein, N-terminal domain	2	2	2	2	2	2	2	2	2	0.856506	0.520293
AIRS_C	AIR synthase related protein, C-terminal domain	2	2	2	2	2	2	2	2	2	0.856506	0.520293
AKAP7_NLS	Protein kinase A anchor protein nuclear localisation signal	1	0	0	0	0	0	1	0	0.2	0.156504	0.698609
Ala_racemase_N	Alanine racemase, N-terminal domain	2	2	2	2	2	2	3	2	2.2	0.734749	0.629457
ALAD	Delta-aminolevulinic acid dehydratase	1	1	1	1	1	1	1	1	1	0.853082	0.692
AlaDh_PNT_C	Alanine dehydrogenase/PNT, C-terminal domain	1	1	4	3	2	3	2	3	2.8	0.217561	0.551306
AlaDh_PNT_N	Alanine dehydrogenase/PNT, N-terminal domain	1	1	2	2	2	2	2	3	2	0.398542	0.807981
Alb1	Alb1	2	1	1	1	1	1	1	0	1	0.467507	0.692
Alba	Alba	1	0	2	2	2	1	1	0	1.6	0.524057	0.305602
AlcB	Siderophore biosynthesis protein domain	1	1	2	2	2	3	2	1	2.2	0.333874	0.722201
Ald_Xan_dh_C	Aldehyde oxidase and xanthine dehydrogenase, a/b hammerhead domain	1	0	1	1	2	2	2	0	1.6	0.524057	0.305602
Ald_Xan_dh_C2	Molybdopterin-binding domain of aldehyde dehydrogenase	1	0	1	1	2	2	2	0	1.6	0.524057	0.305602
Aldedh	Aldehyde dehydrogenase family	13	11	16	15	14	30	21	13	19.2	0.0482507	0.667563
Aldo_ket_red	Aldo/keto reductase family	22	9	20	18	27	40	24	22	25.8	0.140331	0.0551752
Aldolase_II	Class II Aldolase and Adducin N-terminal domain	4	3	2	2	3	5	6	2	3.6	0.943561	0.657276
Aldose_epim	Aldose 1-epimerase	2	2	4	4	3	3	4	3	3.6	0.292154	0.831776
Alg14	Oligosaccharide biosynthesis protein Alg14 like	1	1	1	1	1	1	1	1	1	0.853082	0.692
ALG3	ALG3 protein	1	1	1	1	1	1	1	1	1	0.853082	0.692
Alg6_Alg8	ALG6, ALG8 glycosyltransferase family	2	2	2	2	2	2	2	2	2	0.856506	0.520293
Alginate_lyase2	Alginate lyase	0	0	0	0	1	0	0	0	0.2	0.605105	0.698609
Alk_phosphatase	Alkaline phosphatase	2	2	2	2	1	2	2	1	1.8	0.924343	0.464694
Allantoicase	Allantoicase repeat	1	3	1	1	1	1	1	1	1	0.853082	0.00463698
Alliinase_C	Allinase	0	0	0	0	0	0	1	0	0.2	0.605105	0.698609
ALMT	Aluminium activated malate transporter	4	1	0	0	3	1	1	1	1	0.0107723	0.692
ALO	D-arabinono-1,4-lactone oxidase	1	2	1	1	1	2	1	1	1.2	0.770808	0.148658
Alpha_adaptin_C	Alpha adaptin AP2, C-terminal domain	1	1	1	1	1	1	1	1	1	0.853082	0.692
Alpha_adaptinC2	Adaptin C-terminal domain	3	3	3	3	3	3	2	2	2.8	0.907396	0.370529
Alpha_kinase	Alpha-kinase family	0	0	0	2	1	0	0	7	0.6	0.413598	0.540389
Alpha-amylase	Alpha amylase, catalytic domain	4	7	9	10	9	12	6	7	9.2	0.0405703	0.681934
Alpha-amylase_C	Alpha amylase, C-terminal all-beta domain	1	1	1	2	1	1	1	1	1.2	0.770808	0.77241
Alpha-L-AF_C	Alpha-L-arabinofuranosidase C-terminus	2	0	1	1	2	3	2	1	1.8	0.924343	0.273412
Alpha-mann_mid	Alpha mannosidase, middle domain	1	1	1	1	1	1	1	1	1	0.853082	0.692
ALS_ss_C	Small subunit of acetolactate synthase	1	1	2	1	1	1	1	1	1.2	0.770808	0.77241
Alum_res	Aluminium resistance protein	0	0	1	1	0	0	1	0	0.6	0.413598	0.540389
Amidase	Amidase	9	7	11	8	16	19	23	5	15.4	0.0350877	0.3364
Amidase_3	N-acetylmuramoyl-L-alanine amidase	0	0	1	0	0	0	0	0	0.2	0.605105	0.698609
Amidinotransf	Amidinotransferase	0	0	1	1	0	0	0	0	0.4	0.526545	0.635341
Amidohydro_1	Amidohydrolase family	7	4	10	9	6	14	12	8	10.2	0.155464	0.300795
Amidohydro_2	Amidohydrolase	4	5	6	5	7	10	9	4	7.4	0.119243	0.9263
Amidohydro_3	Amidohydrolase family	4	2	9	8	6	11	9	7	8.6	0.0569327	0.126476
Amidoligase_2	Putative amidoligase enzyme	1	0	2	2	8	0	0	0	2.4	0.280692	0.209556
Amino_oxidase	Flavin containing amine oxidoreductase	12	7	14	12	10	21	14	6	14.2	0.260716	0.451311
Aminotran_1_2	Aminotransferase class I and II	20	14	17	17	20	28	19	21	20.2	0.466669	0.824009
Aminotran_3	Aminotransferase class-III	5	3	6	7	6	8	9	5	7.2	0.238207	0.427853
Aminotran_4	Aminotransferase class IV	3	4	4	4	4	7	7	3	5.2	0.218773	0.732841
Aminotran_5	Aminotransferase class-V	8	8	15	15	16	14	14	10	14.8	0.0259045	0.591039
AMMECR1	AMMECR1	1	1	1	1	1	1	1	1	1	0.853082	0.692
Ammonium_transp	Ammonium Transporter Family	3	4	5	4	3	4	5	4	4.2	0.38145	0.461367
AMP_N	Aminopeptidase P, N-terminal domain	3	3	3	3	3	3	3	2	3	0.79858	0.451473
AMP-binding	AMP-binding enzyme	27	22	32	27	42	68	48	32	43.4	0.000911455	0.233132
AMPKBI	5'-AMP-activated protein kinase beta subunit, interation domain	1	1	1	1	1	1	1	1	1	0.853082	0.692
An_peroxidase	Animal haem peroxidase	4	2	4	3	2	3	3	2	3	0.7785	0.970833
Ank	Ankyrin repeat	207	14	60	48	45	57	67	91	55.4	6.62536e-71	0.000223646
Annexin	Annexin	2	2	2	2	2	3	2	3	2.2	0.734749	0.629457
Anoctamin	Calcium-activated chloride channel	1	1	1	1	1	2	1	1	1.2	0.770808	0.77241
Anp1	Anp1	3	3	3	3	3	3	2	0	2.8	0.907396	0.370529
ANTH	ANTH domain	2	2	2	2	2	2	2	2	2	0.856506	0.520293
Anth_synt_I_N	Anthranilate synthase component I, N terminal region	2	2	3	3	2	2	2	2	2.4	0.629902	0.734274
Anticodon_1	Anticodon-binding domain	7	5	5	5	5	5	5	4	5	0.644707	0.348627
AOX	Alternative oxidase	2	1	2	2	1	1	1	2	1.4	0.754623	0.915624
AP_endonuc_2	Xylose isomerase-like TIM barrel	4	1	3	3	3	4	4	2	3.4	0.995862	0.404915
ApbA	Ketopantoate reductase PanE/ApbA	4	2	5	5	5	5	4	3	4.8	0.495536	0.517431
ApbA_C	Ketopantoate reductase PanE/ApbA C terminal	3	2	5	5	6	5	6	2	5.4	0.190181	0.416988
APC10	Anaphase-promoting complex, subunit 10 (APC10)	0	1	1	1	1	1	1	1	1	0.272678	0.692
Apc13p	Apc13p protein	1	1	1	1	1	1	1	0	1	0.853082	0.692
APC2	Anaphase promoting complex (APC) subunit 2	1	1	1	1	1	1	1	1	1	0.853082	0.692
APC8	Anaphase promoting complex subunit 8 / Cdc23	1	1	1	1	1	1	1	1	1	0.853082	0.692
APG12	Ubiquitin-like autophagy protein Apg12	2	2	2	2	2	2	2	2	2	0.856506	0.520293
APG17	Autophagy protein Apg17	1	1	2	1	1	1	1	1	1.2	0.770808	0.77241
APG5	Autophagy protein Apg5	1	1	1	1	1	1	1	1	1	0.853082	0.692
APG6	Autophagy protein Apg6	1	1	1	2	1	2	1	1	1.4	0.633333	0.915624
APG9	Autophagy protein Apg9	1	1	1	1	1	1	1	1	1	0.853082	0.692
APH	Phosphotransferase enzyme family	13	10	10	10	25	15	25	17	17	0.126896	0.742368
aPHC	Alkaline phytoceramidase (aPHC)	3	1	1	1	3	2	2	1	1.8	0.555958	0.855544
API5	Apoptosis inhibitory protein 5 (API5)	0	0	0	0	0	0	0	1	0	NaN	NaN
Apolipoprotein	Apolipoprotein A1/A4/E domain	1	0	1	1	0	0	0	2	0.4	0.344241	0.635341
ApoLp-III	Apolipophorin-III precursor (apoLp-III)	0	0	0	0	0	0	0	1	0	NaN	NaN
ApoO	Apolipoprotein O	1	1	1	1	1	1	1	1	1	0.853082	0.692
APS_kinase	Adenylylsulphate kinase	2	2	2	2	3	2	2	2	2.2	0.734749	0.629457
Apt1	Golgi-body localisation protein domain	1	1	1	1	1	1	1	1	1	0.853082	0.692
ArabFuran-catal	Alpha-L-arabinofuranosidase B, catalytic	0	0	0	1	1	1	1	0	0.8	0.333354	0.46882
AraC_binding	AraC-like ligand binding domain	2	1	4	4	3	4	4	3	3.8	0.250841	0.348688
Arb1	Argonaute siRNA chaperone (ARC) complex subunit Arb1	1	1	1	1	1	1	1	0	1	0.853082	0.692
Arb2	Arb2 domain	1	1	2	2	2	2	1	1	1.8	0.436106	0.855544
Arc	Arc-like DNA binding domain	0	0	0	0	0	0	1	0	0.2	0.605105	0.698609
Arch_ATPase	Archaeal ATPase	4	4	3	4	3	6	1	7	3.4	0.995862	0.242822
ARD	ARD/ARD' family	1	1	1	1	1	2	1	2	1.2	0.770808	0.77241
AreA_N	Nitrogen regulatory protein AreA N terminus	0	0	0	0	0	1	0	0	0.2	0.605105	0.698609
Arf	ADP-ribosylation factor family	35	34	32	34	28	31	28	43	30.6	0.925213	0.00161598
ArfGap	Putative GTPase activating protein for Arf	5	5	5	5	5	5	4	4	4.8	0.795318	0.296575
Arginase	Arginase family	4	3	3	4	4	5	5	2	4.2	0.670471	0.891801
Arginosuc_synth	Arginosuccinate synthase	1	1	1	2	1	1	1	1	1.2	0.770808	0.77241
ArgJ	ArgJ family	1	1	1	1	2	1	1	1	1.2	0.770808	0.77241
ArgK	ArgK protein	2	1	1	0	2	3	2	0	1.6	0.92517	0.961506
ARID	ARID/BRIGHT DNA binding domain	3	2	3	4	4	2	3	3	3.2	0.700895	0.945579
Arm	Armadillo/beta-catenin-like repeat	5	7	6	7	5	7	5	8	6	0.459107	0.116039
ARPC4	ARP2/3 complex 20 kDa subunit (ARPC4)	1	1	1	1	1	1	1	1	1	0.853082	0.692
Arrestin_C	Arrestin (or S-antigen), C-terminal domain	4	4	4	3	3	6	5	2	4.2	0.670471	0.461367
Arrestin_N	Arrestin (or S-antigen), N-terminal domain	4	5	5	5	4	7	7	3	5.6	0.318907	0.488588
ARS2	Arsenite-resistance protein 2	1	1	1	1	1	1	1	1	1	0.853082	0.692
ArsA_ATPase	Anion-transporting ATPase	3	2	2	2	2	2	1	1	1.8	0.555958	0.464694
ArsB	Arsenical pump membrane protein	0	0	0	0	1	1	1	1	0.6	0.413598	0.540389
Arv1	Arv1-like family	1	1	1	1	1	1	1	1	1	0.853082	0.692
Arylesterase	Arylesterase	2	2	0	0	0	0	1	0	0.2	0.00080541	1.76858e-06
Arylsulfotrans	Arylsulfotransferase (ASST)	0	0	0	0	1	5	0	0	1.2	0.247574	0.386578
ASF1_hist_chap	ASF1 like histone chaperone	1	1	1	1	1	1	1	1	1	0.853082	0.692
Asn_synthase	Asparagine synthase	2	2	2	2	2	4	2	2	2.4	0.629902	0.734274
AsnC_trans_reg	AsnC family	0	0	2	0	0	0	0	0	0.4	0.526545	0.635341
Asp	Eukaryotic aspartyl protease	4	3	18	18	12	10	14	15	14.4	0.00186319	0.0373153
Asp_Glu_race	Asp/Glu/Hydantoin racemase	1	1	1	1	1	2	3	0	1.6	0.524057	0.961506
Asp_protease	Aspartyl protease	1	1	1	1	1	1	2	1	1.2	0.770808	0.77241
Asparaginase	Asparaginase	2	1	1	3	2	2	3	1	2.2	0.734749	0.722201
Asparaginase_2	Asparaginase	2	2	3	3	2	2	2	2	2.4	0.629902	0.734274
Asparaginase_II	L-asparaginase II	0	0	0	0	0	1	0	0	0.2	0.605105	0.698609
AstE_AspA	Succinylglutamate desuccinylase / Aspartoacylase family	0	0	0	0	0	0	1	0	0.2	0.605105	0.698609
AT_hook	AT hook motif	0	0	1	2	0	0	0	1	0.6	0.413598	0.540389
ATE_C	Arginine-tRNA-protein transferase, C terminus	1	1	1	1	1	1	1	1	1	0.853082	0.692
ATE_N	Arginine-tRNA-protein transferase, N terminus	1	1	1	1	1	1	0	0	0.8	0.947051	0.51173
ATG_C	ATG C terminal domain	2	2	2	2	2	1	1	2	1.6	0.92517	0.353426
ATG11	Autophagy-related protein 11	1	1	1	1	1	1	1	1	1	0.853082	0.692
ATG13	Autophagy-related protein 13	1	1	1	1	1	1	1	1	1	0.853082	0.692
ATG16	Autophagy protein 16 (ATG16)	2	1	1	2	2	1	1	1	1.4	0.754623	0.915624
ATG22	Vacuole effluxer Atg22 like	1	1	1	1	4	4	4	2	2.8	0.217561	0.551306
ATG27	Autophagy-related protein 27	1	1	2	2	1	1	1	1	1.4	0.633333	0.915624
ATP_bind_1	Conserved hypothetical ATP binding protein	3	4	3	3	3	3	3	3	3	0.79858	0.141735
ATP_bind_2	P-loop ATPase protein family	0	0	1	0	0	0	0	1	0.2	0.605105	0.698609
ATP_bind_3	PP-loop family	2	1	2	2	2	2	2	2	2	0.856506	0.807981
ATP_bind_4	ATP-binding region	1	1	1	1	1	1	1	1	1	0.853082	0.692
ATP_sub_h	ATP synthase complex subunit h	1	1	1	1	1	1	0	1	0.8	0.947051	0.51173
ATP_synt_H	ATP synthase subunit H	1	1	1	1	1	0	1	1	0.8	0.947051	0.51173
ATP_transf	ATP adenylyltransferase	1	0	1	1	1	2	2	1	1.4	0.633333	0.342881
ATP11	ATP11 protein	1	1	1	1	1	1	1	1	1	0.853082	0.692
ATP12	ATP12 chaperone protein	1	1	1	1	1	1	1	1	1	0.853082	0.692
ATP-cone	ATP cone domain	1	1	1	1	1	1	1	1	1	0.853082	0.692
ATP-grasp	ATP-grasp domain	5	4	7	6	7	8	5	5	6.6	0.34245	0.894998
ATP-grasp_2	ATP-grasp domain	2	2	2	2	2	2	2	2	2	0.856506	0.520293
ATP-grasp_3	ATP-grasp domain	4	4	4	4	0	6	1	2	3	0.7785	0.141735
ATP-sulfurylase	ATP-sulfurylase	1	1	1	1	1	1	1	1	1	0.853082	0.692
ATP-synt	ATP synthase	1	1	1	1	1	1	1	1	1	0.853082	0.692
ATP-synt_10	ATP10 protein	1	1	1	1	1	1	1	1	1	0.853082	0.692
ATP-synt_A	ATP synthase A chain	0	1	1	0	0	0	0	0	0.2	0.605105	0.0281271
ATP-synt_ab	ATP synthase alpha/beta family, nucleotide-binding domain	4	4	4	4	4	5	4	4	4.2	0.670471	0.461367
ATP-synt_ab_C	ATP synthase alpha/beta chain, C terminal domain	4	4	4	4	4	5	3	4	4	0.753622	0.395374
ATP-synt_ab_N	ATP synthase alpha/beta family, beta-barrel domain	4	3	4	4	3	5	3	3	3.8	0.844668	0.737856
ATP-synt_C	ATP synthase subunit C	3	4	5	4	4	6	4	3	4.6	0.309985	0.562897
ATP-synt_D	ATP synthase subunit D	1	2	1	1	1	1	1	1	1	0.853082	0.106596
ATP-synt_DE_N	ATP synthase, Delta/Epsilon chain, beta-sandwich domain	1	1	1	1	1	1	1	1	1	0.853082	0.692
ATP-synt_E	ATP synthase E chain	1	1	1	1	1	1	1	1	1	0.853082	0.692
ATP-synt_Eps	Mitochondrial ATP synthase epsilon chain	1	1	1	1	1	1	1	1	1	0.853082	0.692
ATP-synt_F	ATP synthase (F/14-kDa) subunit	1	1	1	1	1	1	1	1	1	0.853082	0.692
ATP-synt_G	Mitochondrial ATP synthase g subunit	1	1	1	1	1	1	1	1	1	0.853082	0.692
ATP-synt_J	ATP synthase j chain	1	1	1	1	1	0	1	0	0.8	0.947051	0.51173
ATP-synt_S1	Vacuolar ATP synthase subunit S1 (ATP6S1)	1	1	1	1	1	1	1	1	1	0.853082	0.692
Atx10homo_assoc	Spinocerebellar ataxia type 10 protein domain	1	1	1	1	1	2	1	1	1.2	0.770808	0.77241
Autophagy_act_C	Autophagocytosis associated protein, active-site domain	2	1	2	2	1	2	2	2	1.8	0.924343	0.855544
Autophagy_Cterm	Autophagocytosis associated protein C-terminal	1	1	1	1	1	1	1	1	1	0.853082	0.692
Autophagy_N	Autophagocytosis associated protein (Atg3), N-terminal domain	1	1	1	1	1	1	1	1	1	0.853082	0.692
Avl9	Transport protein Avl9	2	2	2	2	2	2	3	2	2.2	0.734749	0.629457
AXE1	Acetyl xylan esterase (AXE1)	0	1	1	0	1	2	0	2	0.8	0.333354	0.51173
B_lectin	D-mannose binding lectin	0	0	1	0	0	0	0	0	0.2	0.605105	0.698609
B3_4	B3/4 domain	1	1	1	1	1	1	2	1	1.2	0.770808	0.77241
B5	tRNA synthetase B5 domain	1	1	1	1	1	1	1	1	1	0.853082	0.692
B56	Protein phosphatase 2A regulatory B subunit (B56 family)	1	1	1	1	1	1	1	1	1	0.853082	0.692
BAAT_C	BAAT / Acyl-CoA thioester hydrolase C terminal	1	0	0	0	0	0	0	0	0	0	NaN
Bac_DnaA	Bacterial dnaA	0	0	0	0	0	1	0	0	0.2	0.605105	0.698609
Bac_GDH	Bacterial NAD-glutamate dehydrogenase	1	1	1	1	1	1	1	1	1	0.853082	0.692
Bac_luciferase	Luciferase-like monooxygenase	0	0	4	4	2	6	3	0	3.8	0.0356682	0.115706
Bac_rhamnosid	Bacterial alpha-L-rhamnosidase	0	2	0	1	4	9	4	0	3.6	0.0417483	0.831776
Bac_rhamnosid_N	Alpha-L-rhamnosidase N-terminal domain	0	1	0	0	0	5	2	0	1.4	0.205287	0.915624
Bac_rhodopsin	Bacteriorhodopsin-like protein	0	1	2	2	2	1	2	0	1.8	0.143575	0.855544
Bac_surface_Ag	Surface antigen	1	1	1	1	1	1	1	1	1	0.853082	0.692
Baculo_PEP_C	Baculovirus polyhedron envelope protein, PEP, C terminus	1	0	0	0	2	1	1	0	0.8	0.947051	0.46882
BAG	BAG domain	0	1	1	1	1	1	1	3	1	0.272678	0.692
BAH	BAH domain	7	3	3	3	5	2	4	6	3.4	0.135412	0.61636
Band_7	SPFH domain / Band 7 family	4	5	5	5	5	5	5	4	5	0.437675	0.348627
Bap31	B-cell receptor-associated protein 31-like	1	1	1	1	1	1	1	1	1	0.853082	0.692
BAR	BAR domain	6	7	7	8	7	6	7	4	7	0.450427	0.25615
BAR_2	Bin/amphiphysin/Rvs domain for vesicular trafficking	1	1	2	3	1	2	1	1	1.8	0.436106	0.855544
BAR_3_WASP_bdg	WASP-binding domain of Sorting nexin protein	0	0	0	0	0	0	0	1	0	NaN	NaN
Barren	Barren protein	1	1	1	1	1	1	1	1	1	0.853082	0.692
Barwin	Barwin family	0	0	1	1	0	0	0	0	0.4	0.526545	0.635341
BATS	Biotin and Thiamin Synthesis associated domain	1	1	0	1	1	1	1	1	0.8	0.947051	0.51173
BB1	BB1 family	0	0	0	0	0	1	1	0	0.4	0.526545	0.635341
BBE	Berberine and berberine like	6	5	14	10	9	17	18	18	13.6	0.0137992	0.195771
B-block_TFIIIC	B-block binding subunit of TFIIIC	1	0	1	1	0	1	0	1	0.6	0.685032	0.540389
BC10	Bladder cancer-related protein BC10	0	1	1	1	1	1	0	0	0.8	0.333354	0.51173
BCAS2	Breast carcinoma amplified sequence 2 (BCAS2)	1	1	1	1	1	1	1	1	1	0.853082	0.692
BCDHK_Adom3	Mitochondrial branched-chain alpha-ketoacid dehydrogenase kinase	3	3	3	3	1	3	3	3	2.6	0.966048	0.331127
BCNT	Bucentaur or craniofacial development	1	1	1	1	1	1	1	1	1	0.853082	0.692
BcrAD_BadFG	BadF/BadG/BcrA/BcrD ATPase family	0	0	0	0	0	1	0	1	0.2	0.605105	0.698609
BCS1_N	BCS1 N terminal	2	4	3	3	3	3	2	8	2.8	0.499878	0.100771
Beach	Beige/BEACH domain	1	1	1	1	1	1	1	1	1	0.853082	0.692
Bestrophin	Bestrophin	2	2	1	1	2	2	3	6	1.8	0.924343	0.464694
Beta_elim_lyase	Beta-eliminating lyase	2	0	4	4	6	7	7	4	5.6	0.0753472	0.0552398
Beta-Casp	Beta-Casp domain	2	2	2	2	2	2	2	2	2	0.856506	0.520293
BetaGal_dom2	Beta-galactosidase, domain 2	1	0	2	2	4	3	2	0	2.6	0.236691	0.189119
Beta-lactamase	Beta-lactamase	3	1	7	6	4	8	11	3	7.2	0.0616412	0.0866213
Beta-trefoil	Beta-trefoil	0	0	0	0	0	0	0	2	0	NaN	NaN
Bgal_small_N	Beta galactosidase small chain	0	0	2	2	0	2	1	0	1.4	0.205287	0.342881
BHD_1	Rad4 beta-hairpin domain 1	2	2	2	2	2	2	2	1	2	0.856506	0.520293
BHD_2	Rad4 beta-hairpin domain 2	2	2	2	2	2	2	2	1	2	0.856506	0.520293
BHD_3	Rad4 beta-hairpin domain 3	2	2	2	2	2	2	2	0	2	0.856506	0.520293
Bin3	Bicoid-interacting protein 3 (Bin3)	1	1	0	0	0	0	0	1	0	0	0
BING4CT	BING4CT (NUC141) domain	1	1	1	1	1	1	1	1	1	0.853082	0.692
Biotin_carb_C	Biotin carboxylase C-terminal domain	4	0	3	3	4	6	5	4	4.2	0.670471	0.0957745
Biotin_lipoyl	Biotin-requiring enzyme	8	3	7	7	8	9	6	9	7.4	0.849313	0.411701
BIR	Inhibitor of Apoptosis domain	1	1	1	1	1	1	1	1	1	0.853082	0.692
BLOC1_2	Biogenesis of lysosome-related organelles complex-1 subunit 2	1	1	0	0	0	0	0	0	0	0	0
Bmp	Basic membrane protein	0	0	0	0	0	0	0	1	0	NaN	NaN
BNR	BNR/Asp-box repeat	0	1	2	3	1	4	2	2	2.4	0.093803	0.647189
BolA	BolA-like protein	3	1	2	3	3	2	3	3	2.6	0.966048	0.581283
BOP1NT	BOP1NT (NUC169) domain	1	1	1	1	1	1	1	1	1	0.853082	0.692
Borrelia_P83	Borrelia P83/100 protein	0	0	0	0	1	0	0	0	0.2	0.605105	0.698609
Bot1p	Eukaryotic mitochondrial regulator protein	1	0	1	1	1	1	1	1	1	0.853082	0.411418
BP28CT	BP28CT (NUC211) domain	1	1	1	1	1	1	1	1	1	0.853082	0.692
BPL_C	Biotin protein ligase C terminal domain	1	1	0	0	0	0	0	0	0	0	0
BPL_LplA_LipB	Biotin/lipoate A/B protein ligase family	3	3	3	3	2	3	3	2	2.8	0.907396	0.370529
BPL_N	Biotin-protein ligase, N terminal	1	1	1	1	1	1	2	1	1.2	0.770808	0.77241
BRAP2	BRCA1-associated protein 2	1	1	1	1	1	1	1	1	1	0.853082	0.692
BRCA-2_OB1	BRCA2, oligonucleotide/oligosaccharide-binding, domain 1	0	0	0	0	0	0	0	1	0	NaN	NaN
BRCT	BRCA1 C Terminus (BRCT) domain	10	8	7	7	11	9	12	9	9.2	0.831774	0.41316
BRE1	BRE1 E3 ubiquitin ligase	1	1	1	1	1	1	1	1	1	0.853082	0.692
BRF1	Brf1-like TBP-binding domain	1	1	1	1	1	1	0	1	0.8	0.947051	0.51173
Brix	Brix domain	5	4	5	5	5	5	5	5	5	0.716076	0.699124
BRO1	BRO1-like domain	3	3	3	3	3	3	2	3	2.8	0.907396	0.370529
Bromo_TP	Bromodomain associated	3	3	3	3	3	3	3	3	3	0.79858	0.451473
Bromodomain	Bromodomain	7	7	8	8	8	6	7	9	7.4	0.594736	0.314461
Brr6_like_C_C	Di-sulfide bridge nucleocytoplasmic transport domain	1	1	1	1	1	1	1	2	1	0.853082	0.692
BSD	BSD domain	2	2	2	2	2	2	2	2	2	0.856506	0.520293
BSP	Plant Basic Secretory Protein	0	1	1	1	1	1	1	1	1	0.272678	0.692
BTAD	Bacterial transcriptional activator domain	0	0	0	1	0	1	1	0	0.6	0.413598	0.540389
BTB	BTB/POZ domain	17	8	11	9	18	9	20	25	13.4	0.730877	0.794666
BTG	BTG family	0	0	0	0	0	0	0	1	0	NaN	NaN
Btz	CASC3/Barentsz eIF4AIII binding	1	1	1	1	1	1	1	1	1	0.853082	0.692
Bud13	Pre-mRNA-splicing factor of RES complex	1	1	1	1	1	1	1	1	1	0.853082	0.692
BUD22	BUD22	1	1	1	1	1	2	1	2	1.2	0.770808	0.77241
Bul1_C	Bul1 C terminus	0	1	0	0	0	0	0	0	0	NaN	0
Bul1_N	Bul1 N terminus	1	1	0	0	1	2	0	0	0.6	0.685032	0.307139
But2	Ubiquitin 3 binding protein But2	2	5	1	1	2	1	6	0	2.2	0.734749	0.00273079
Bys1	Blastomyces yeast-phase-specific protein	0	0	1	1	0	1	1	0	0.8	0.333354	0.46882
Bystin	Bystin	1	1	1	1	0	1	1	1	0.8	0.947051	0.51173
bZIP_1	bZIP transcription factor	9	10	12	12	13	12	9	7	11.6	0.220295	0.377106
bZIP_2	Basic region leucine zipper	6	5	6	6	4	9	6	6	6.2	0.650028	0.635937
bZIP_Maf	bZIP Maf transcription factor	0	0	0	0	0	1	0	0	0.2	0.605105	0.698609
C1_1	Phorbol esters/diacylglycerol binding domain (C1 domain)	2	2	2	2	2	2	2	6	2	0.856506	0.520293
C1_4	TFIIH C1-like domain	0	1	1	1	1	1	1	0	1	0.272678	0.692
C2	C2 domain	10	9	9	9	8	8	8	13	8.4	0.938395	0.131378
C4dic_mal_tran	C4-dicarboxylate transporter/malic acid transport protein	2	0	4	4	2	5	7	3	4.4	0.171706	0.0913983
Cactin_mid	Conserved mid region of cactin	1	1	1	1	1	1	1	1	1	0.853082	0.692
CactinC_cactus	Cactus-binding C-terminus of cactin protein	1	1	1	1	1	1	1	1	1	0.853082	0.692
CAF1	CAF1 family ribonuclease	2	2	2	2	2	1	2	1	1.8	0.924343	0.464694
CAF1A	Chromatin assembly factor 1 subunit A	1	1	1	1	1	1	1	1	1	0.853082	0.692
CAF1C_H4-bd	Histone-binding protein RBBP4 or subunit C of CAF1 complex	2	2	2	2	2	2	2	2	2	0.856506	0.520293
Calcipressin	Calcipressin	1	1	1	1	1	1	1	1	1	0.853082	0.692
Caldesmon	Caldesmon	0	1	0	0	0	0	0	0	0	NaN	0
Caleosin	Caleosin related protein	1	0	1	1	1	1	3	1	1.4	0.633333	0.342881
Calpain_III	Calpain large subunit, domain III	1	1	1	1	1	1	1	1	1	0.853082	0.692
Calreticulin	Calreticulin family	1	1	1	1	1	1	1	1	1	0.853082	0.692
Calsequestrin	Calsequestrin	1	1	1	1	1	1	2	1	1.2	0.770808	0.77241
CAMSAP_CH	CAMSAP CH domain	2	2	1	1	1	1	1	2	1	0.467507	0.106596
Candida_ALS	Candida agglutinin-like (ALS)	0	0	0	0	0	0	2	0	0.4	0.526545	0.635341
CAP	Cysteine-rich secretory protein family	8	2	3	3	3	2	4	2	3	0.0152197	0.970833
CAP_C	Adenylate cyclase associated (CAP) C terminal	1	1	1	1	1	1	1	1	1	0.853082	0.692
CAP_GLY	CAP-Gly domain	4	4	3	4	4	4	2	5	3.4	0.995862	0.242822
CAP_N	Adenylate cyclase associated (CAP) N terminal	1	1	1	1	1	1	1	1	1	0.853082	0.692
CAP59_mtransfer	Cryptococcal mannosyltransferase 1	2	2	2	2	2	3	3	5	2.4	0.629902	0.734274
Caps_synth	Capsular polysaccharide synthesis protein	0	0	0	0	0	1	1	0	0.4	0.526545	0.635341
Carb_anhydrase	Eukaryotic-type carbonic anhydrase	2	3	1	1	1	0	2	0	1	0.467507	0.00463698
Carb_bind	Carbohydrate binding	2	2	1	1	0	0	0	0	0.4	0.0115723	0.000181601
Carb_kinase	Carbohydrate kinase	1	1	1	1	1	1	1	1	1	0.853082	0.692
Carboxyl_trans	Carboxyl transferase domain	3	1	2	2	2	4	3	3	2.6	0.966048	0.581283
Carbpep_Y_N	Carboxypeptidase Y pro-peptide	0	0	1	1	1	1	1	0	1	0.272678	0.411418
Carn_acyltransf	Choline/Carnitine o-acyltransferase	3	2	2	2	7	3	2	4	3.2	0.700895	0.945579
Cas_Cas4	Domain of unknown function DUF83	1	1	1	1	1	1	0	0	0.8	0.947051	0.51173
CAS_CSE1	CAS/CSE protein, C-terminus	1	1	1	1	1	1	1	1	1	0.853082	0.692
Cas1p	Cas1p-like protein	1	1	0	0	1	0	0	1	0.2	0.156504	0.0281271
CASP_C	CASP C terminal	1	1	1	1	1	1	1	1	1	0.853082	0.692
Catalase	Catalase	3	3	6	3	8	4	4	4	5	0.23462	0.869536
Catalase-rel	Catalase-related immune-responsive	3	2	5	3	7	4	3	4	4.4	0.35602	0.615084
Cation_ATPase_C	Cation transporting ATPase, C-terminus	8	9	7	7	6	11	9	6	8	0.657081	0.101239
Cation_ATPase_N	Cation transporter/ATPase, N-terminus	8	8	8	8	7	13	9	8	9	0.452099	0.373047
Cation_efflux	Cation efflux family	6	5	9	9	8	7	9	6	8.4	0.22873	0.840007
Cauli_VI	Caulimovirus viroplasmin	1	2	1	1	2	2	3	8	1.8	0.436106	0.464694
CBF	CBF/Mak21 family	3	3	3	3	3	3	3	3	3	0.79858	0.451473
CBFB_NFYA	CCAAT-binding transcription factor (CBF-B/NF-YA) subunit B	1	1	1	1	1	1	1	1	1	0.853082	0.692
CBFD_NFYB_HMF	Histone-like transcription factor (CBF/NF-Y) and archaeal histone	7	6	6	8	6	6	4	11	6	0.985282	0.286883
CbiA	CobQ/CobB/MinD/ParA nucleotide binding domain	4	4	4	4	3	5	3	5	3.8	0.844668	0.331742
CBM_1	Fungal cellulose binding domain	7	3	22	21	17	6	10	47	15.2	0.0112135	0.028284
CBM_14	Chitin binding Peritrophin-A domain	13	0	0	0	0	1	0	0	0.2	6.83041e-134	0.698609
CBM_20	Starch binding domain	0	0	4	3	3	4	3	3	3.4	0.0451886	0.133661
CBM_21	Putative phosphatase regulatory subunit	2	2	1	2	1	1	1	5	1.2	0.566222	0.148658
CBM_4_9	Carbohydrate binding domain	0	0	0	0	0	1	1	0	0.4	0.526545	0.635341
CBM_48	Carbohydrate-binding module 48 (Isoamylase N-terminal domain)	1	1	1	2	1	1	1	1	1.2	0.770808	0.77241
CBM_5_12	Carbohydrate binding domain	0	0	0	0	0	0	0	3	0	NaN	NaN
CBM_6	Carbohydrate binding module (family 6)	0	0	0	0	0	2	1	0	0.6	0.413598	0.540389
CBP	Fungal calcium binding protein	0	0	0	0	0	0	1	0	0.2	0.605105	0.698609
CBP4	CBP4	1	0	1	1	1	1	1	1	1	0.853082	0.411418
CBS	CBS domain	7	8	8	7	8	8	8	7	7.8	0.487988	0.198398
CDC14	Cell division control protein 14, SIN component	1	1	1	1	1	1	1	1	1	0.853082	0.692
CDC24	CDC24 Calponin	1	1	1	1	1	1	1	1	1	0.853082	0.692
CDC27	DNA polymerase subunit Cdc27	1	2	1	1	1	1	1	1	1	0.853082	0.106596
CDC37_C	Cdc37 C terminal domain	1	1	1	1	1	1	1	1	1	0.853082	0.692
CDC37_M	Cdc37 Hsp90 binding domain	1	1	1	1	1	1	1	1	1	0.853082	0.692
CDC37_N	Cdc37 N terminal kinase binding	1	1	1	1	1	1	1	1	1	0.853082	0.692
CDC45	CDC45-like protein	1	1	1	1	1	1	1	1	1	0.853082	0.692
CDC48_2	Cell division protein 48 (CDC48), domain 2	1	2	2	3	2	1	2	2	2	0.398542	0.520293
CDC48_N	Cell division protein 48 (CDC48), N-terminal domain	1	2	2	3	2	3	2	1	2.4	0.280692	0.734274
CDC50	LEM3 (ligand-effect modulator 3) family / CDC50 family	2	2	1	1	1	1	1	1	1	0.467507	0.106596
Cdc6_C	CDC6, C terminal	0	0	0	0	0	1	1	0	0.4	0.526545	0.635341
CDC73	RNA pol II accessory factor, Cdc73 family	1	1	1	1	1	1	1	1	1	0.853082	0.692
CDO_I	Cysteine dioxygenase type I	3	1	1	1	2	1	1	0	1.2	0.150273	0.77241
CDP-OH_P_transf	CDP-alcohol phosphatidyltransferase	5	5	5	6	5	5	5	4	5.2	0.678744	0.375646
CDT1	DNA replication factor CDT1 like	1	0	0	0	0	0	0	0	0	0	NaN
CDtoxinA	Cytolethal distending toxin A/C family	0	0	0	0	1	0	0	0	0.2	0.605105	0.698609
Cellulase	Cellulase (glycosyl hydrolase family 5)	9	6	10	7	15	16	18	23	13.2	0.103867	0.371856
Cellulose_synt	Cellulose synthase	1	0	1	1	1	0	1	0	0.8	0.947051	0.46882
CENP-B_N	CENP-B N-terminal DNA-binding domain	0	0	0	0	1	0	1	1	0.4	0.526545	0.635341
CENP-H	Centromere protein H (CENP-H)	1	0	1	1	1	1	0	0	0.8	0.947051	0.46882
CENP-K	Centromere-associated protein K	0	1	1	1	0	0	0	0	0.4	0.526545	0.102143
Cenp-O	Cenp-O kinetochore centromere component	1	1	1	1	1	1	1	0	1	0.853082	0.692
Ceramidase_alk	Neutral/alkaline non-lysosomal ceramidase	1	2	2	2	2	1	1	1	1.6	0.524057	0.353426
Cerato-platanin	Cerato-platanin	2	1	1	2	2	1	1	5	1.4	0.754623	0.915624
CFEM	CFEM domain	4	1	15	12	10	7	8	5	10.4	0.0191794	0.0257541
Cg6151-P	Uncharacterized conserved protein CG6151-P	1	1	1	1	1	1	1	0	1	0.853082	0.692
CGI-121	Kinase binding protein CGI-121	1	1	1	1	1	1	1	1	1	0.853082	0.692
Cgr1	Cgr1 family	1	1	1	1	1	1	1	1	1	0.853082	0.692
CH	Calponin homology (CH) domain	5	5	5	5	5	5	3	4	4.6	0.880624	0.247615
ChaC	ChaC-like protein	1	2	1	1	1	1	1	1	1	0.853082	0.106596
Chal_sti_synt_C	Chalcone and stilbene synthases, C-terminal domain	0	0	1	1	1	0	1	0	0.8	0.333354	0.46882
Chal_sti_synt_N	Chalcone and stilbene synthases, N-terminal domain	0	0	1	1	1	0	1	0	0.8	0.333354	0.46882
Chalcone	Chalcone-flavanone isomerase	1	1	1	1	1	1	1	1	1	0.853082	0.692
CHAP	CHAP domain	1	0	0	0	0	0	0	0	0	0	NaN
ChAPs	ChAPs (Chs5p-Arf1p-binding proteins)	1	1	1	1	1	1	1	2	1	0.853082	0.692
CHB_HEX_C	Chitobiase/beta-hexosaminidase C-terminal domain	0	0	0	0	0	0	0	1	0	NaN	NaN
CHCH	CHCH domain	3	0	2	3	2	2	3	3	2.4	0.908416	0.209556
CHD5	CHD5-like protein	1	1	1	1	1	1	1	1	1	0.853082	0.692
CheR	CheR methyltransferase, SAM binding domain	0	0	2	0	0	0	0	0	0.4	0.526545	0.635341
Chitin_bind_1	Chitin recognition protein	6	3	3	2	9	7	10	0	6.2	0.650028	0.602398
Chitin_bind_3	Chitin binding domain	0	0	3	1	2	4	2	0	2.4	0.093803	0.209556
Chitin_synth_1	Chitin synthase	5	4	3	3	3	5	3	5	3.4	0.621136	0.242822
Chitin_synth_1N	Chitin synthase N-terminal	5	3	3	3	3	5	3	5	3.4	0.621136	0.61636
Chitin_synth_2	Chitin synthase	9	8	7	7	10	8	8	9	8	0.906915	0.229297
Chitosanase	Fungal chitosanase	1	1	1	1	0	2	1	0	1	0.853082	0.692
CHL4	Kinetochore protein CHL4 like	1	0	1	1	1	1	1	0	1	0.853082	0.411418
Chlorophyllase	Chlorophyllase	0	0	1	1	1	0	1	0	0.8	0.333354	0.46882
Choline_kin_N	Choline kinase N terminus	1	1	1	1	1	1	1	0	1	0.853082	0.692
Choline_kinase	Choline/ethanolamine kinase	2	2	2	2	6	2	5	4	3.4	0.315359	0.868212
Choline_sulf_C	Choline sulfatase enzyme C terminal	0	0	1	1	1	1	1	0	1	0.272678	0.411418
Choline_transpo	Plasma-membrane choline transporter	2	1	2	2	2	2	2	2	2	0.856506	0.807981
CHORD	CHORD	1	1	1	1	1	1	1	1	1	0.853082	0.692
Chorismate_bind	chorismate binding enzyme	2	2	3	3	2	2	2	2	2.4	0.629902	0.734274
Chorismate_synt	Chorismate synthase	1	1	1	1	1	1	1	1	1	0.853082	0.692
CHRD	CHRD domain	0	0	0	0	0	0	1	0	0.2	0.605105	0.698609
Chromate_transp	Chromate transporter	1	2	1	1	0	2	1	3	1	0.853082	0.106596
Chromo	'chromo' (CHRromatin Organisation MOdifier) domain	6	3	11	10	11	4	6	7	8.4	0.22873	0.290433
Chromo_shadow	Chromo shadow domain	1	1	1	1	1	1	1	1	1	0.853082	0.692
Chs3p	Chitin synthase III catalytic subunit	2	2	1	2	2	2	2	2	1.8	0.924343	0.464694
CHZ	Histone chaperone domain CHZ	1	0	1	1	1	1	1	1	1	0.853082	0.411418
CIA30	Complex I intermediate-associated protein 30 (CIA30)	2	1	1	1	2	3	2	1	1.8	0.924343	0.855544
CIAPIN1	Cytokine-induced anti-apoptosis inhibitor 1, Fe-S biogenesis	1	1	1	1	1	1	1	1	1	0.853082	0.692
Cid2	Caffeine-induced death protein 2	1	1	1	1	1	1	1	1	1	0.853082	0.692
CIMR	Cation-independent mannose-6-phosphate receptor repeat	1	1	1	1	1	1	0	0	0.8	0.947051	0.51173
CinA	Competence-damaged protein	0	0	0	0	1	1	1	0	0.6	0.413598	0.540389
Cir_N	N-terminal domain of CBF1 interacting co-repressor CIR	1	1	1	1	1	1	1	1	1	0.853082	0.692
CitMHS	Citrate transporter	1	1	1	1	1	1	1	2	1	0.853082	0.692
Citrate_synt	Citrate synthase	4	4	4	5	4	4	3	6	4	0.753622	0.395374
CK_II_beta	Casein kinase II regulatory subunit	2	2	2	2	2	2	2	2	2	0.856506	0.520293
CKS	Cyclin-dependent kinase regulatory subunit	1	1	1	1	1	1	1	1	1	0.853082	0.692
CLASP_N	CLASP N terminal	5	4	5	5	3	6	7	5	5.2	0.678744	0.732841
Clat_adaptor_s	Clathrin adaptor complex small chain	8	7	6	6	4	6	8	7	6	0.690756	0.116039
Clathrin	Region in Clathrin and VPS	5	5	6	6	4	5	6	5	5.4	0.608681	0.431273
Clathrin_lg_ch	Clathrin light chain	1	1	1	1	1	1	1	1	1	0.853082	0.692
Clathrin_propel	Clathrin propeller repeat	1	1	1	1	1	1	1	1	1	0.853082	0.692
Clathrin-link	Clathrin, heavy-chain linker	1	1	0	0	1	0	0	1	0.2	0.156504	0.0281271
CLN3	CLN3 protein	3	1	1	1	1	0	1	1	0.8	0.0328432	0.51173
Clp_N	Clp amino terminal domain	1	1	1	1	1	1	1	1	1	0.853082	0.692
CLP_protease	Clp protease	1	1	2	1	1	1	1	1	1.2	0.770808	0.77241
Clp1	Pre-mRNA cleavage complex II protein Clp1	2	2	2	2	2	2	1	2	1.8	0.924343	0.464694
ClpB_D2-small	C-terminal, D2-small domain, of ClpB protein	3	3	3	3	2	3	2	3	2.6	0.966048	0.331127
ClpS	ATP-dependent Clp protease adaptor protein ClpS	0	0	0	0	1	0	0	0	0.2	0.605105	0.698609
CLPTM1	Cleft lip and palate transmembrane protein 1 (CLPTM1)	1	1	1	1	0	1	1	1	0.8	0.947051	0.51173
Clr2	Transcription-silencing protein Clr2	1	2	1	1	1	1	1	0	1	0.853082	0.106596
CM_2	Chorismate mutase type II	2	2	1	1	2	1	1	2	1.2	0.566222	0.148658
CMAS	Cyclopropane-fatty-acyl-phospholipid synthase	3	2	6	6	8	4	6	9	6	0.133852	0.336271
Cmc1	Cytochrome c oxidase biogenesis protein Cmc1 like	2	1	2	2	2	2	2	1	2	0.856506	0.807981
CMD	Carboxymuconolactone decarboxylase family	2	0	1	1	1	3	5	2	2.2	0.734749	0.232662
CN_hydrolase	Carbon-nitrogen hydrolase	6	6	7	9	10	10	10	3	9.2	0.150982	0.998959
CNH	CNH domain	3	3	3	3	3	3	3	4	3	0.79858	0.451473
Cnl2_NKP2	Cnl2/NKP2 family protein	1	1	1	1	1	1	1	0	1	0.853082	0.692
cNMP_binding	Cyclic nucleotide-binding domain	4	4	4	4	4	4	4	3	4	0.753622	0.395374
CO_deh_flav_C	CO dehydrogenase flavoprotein C-terminal domain	1	0	1	1	2	2	2	0	1.6	0.524057	0.305602
CoA_binding	CoA binding domain	3	2	3	3	2	3	3	2	2.8	0.907396	0.880891
CoA_trans	Coenzyme A transferase	1	1	2	2	2	3	3	1	2.4	0.280692	0.647189
CoA_transf_3	CoA-transferase family III	3	2	3	4	3	6	7	4	4.6	0.309985	0.564145
CoaE	Dephospho-CoA kinase	1	1	1	1	1	1	1	1	1	0.853082	0.692
Coatamer_beta_C	Coatamer beta C-terminal region	1	1	1	1	1	1	1	1	1	0.853082	0.692
Coatomer_E	Coatomer epsilon subunit	1	1	1	1	1	1	1	0	1	0.853082	0.692
Coatomer_WDAD	Coatomer WD associated region	3	2	3	2	2	3	2	4	2.4	0.908416	0.734274
cobW	CobW/HypB/UreG, nucleotide-binding domain	4	4	5	6	6	7	6	4	6	0.262841	0.958757
CobW_C	Cobalamin synthesis protein cobW C-terminal domain	0	0	0	0	0	2	2	0	0.8	0.333354	0.46882
COesterase	Carboxylesterase	15	4	13	12	20	28	35	20	21.6	0.0430784	0.00712393
Cofilin_ADF	Cofilin/tropomyosin-type actin-binding protein	4	4	4	6	5	4	4	5	4.6	0.560085	0.562897
COG2	COG (conserved oligomeric Golgi) complex component, COG2	2	1	1	1	1	2	1	2	1.2	0.566222	0.77241
COG4	COG4 transport protein	1	1	1	1	1	1	1	1	1	0.853082	0.692
COG5	Golgi transport complex subunit 5	2	1	1	1	1	1	1	2	1	0.467507	0.692
COG6	Conserved oligomeric complex COG6	1	2	1	1	1	1	1	1	1	0.853082	0.106596
COG7	Golgi complex component 7 (COG7)	0	0	0	0	0	0	0	1	0	NaN	NaN
Cohesin_load	Cohesin loading factor	1	1	1	1	1	1	1	0	1	0.853082	0.692
Coiled-coil_56	Coiled-coil domain-containing protein 56	0	0	0	0	0	0	1	1	0.2	0.605105	0.698609
Collagen	Collagen triple helix repeat (20 copies)	0	0	0	0	2	1	1	1	0.8	0.333354	0.46882
ComA	(2R)-phospho-3-sulfolactate synthase (ComA)	0	0	1	0	0	1	0	0	0.4	0.526545	0.635341
COMPASS-Shg1	COMPASS (Complex proteins associated with Set1p) component shg1	1	1	1	1	1	1	1	1	1	0.853082	0.692
Complex1_24kDa	Respiratory-chain NADH dehydrogenase 24 Kd subunit	1	1	1	1	1	1	1	1	1	0.853082	0.692
Complex1_30kDa	Respiratory-chain NADH dehydrogenase, 30 Kd subunit	1	1	1	1	1	1	1	1	1	0.853082	0.692
Complex1_49kDa	Respiratory-chain NADH dehydrogenase, 49 Kd subunit	1	1	1	1	1	1	1	1	1	0.853082	0.692
Complex1_51K	Respiratory-chain NADH dehydrogenase 51 Kd subunit	1	1	1	1	1	1	1	1	1	0.853082	0.692
Complex1_LYR	Complex 1 protein (LYR family)	8	5	7	7	5	6	5	6	6	0.690756	0.576606
Con-6	Conidiation protein 6	5	1	3	3	0	2	1	8	1.8	0.0504065	0.855544
Condensation	Condensation domain	2	2	5	3	7	18	11	1	8.8	0.00971147	0.116274
Cons_hypoth95	Conserved hypothetical protein 95	1	1	0	0	1	1	1	0	0.6	0.685032	0.307139
COPI_assoc	COPI associated protein	2	1	1	1	1	1	1	0	1	0.467507	0.692
COPI_C	Coatomer (COPI) alpha subunit C-terminus	1	1	1	1	1	1	1	1	1	0.853082	0.692
COPIIcoated_ERV	Endoplasmic reticulum vesicle transporter	2	2	2	2	2	2	2	2	2	0.856506	0.520293
Copper-fist	Copper fist DNA binding domain	1	2	2	2	2	2	1	2	1.8	0.436106	0.464694
Coprinus_mating	Coprinus cinereus mating-type protein	1	1	1	0	0	1	0	3	0.4	0.344241	0.102143
Coprogen_oxidas	Coproporphyrinogen III oxidase	1	1	1	1	1	1	1	1	1	0.853082	0.692
Coq4	Coenzyme Q (ubiquinone) biosynthesis protein Coq4	1	1	1	1	1	1	1	1	1	0.853082	0.692
COQ7	Ubiquinone biosynthesis protein COQ7	1	1	1	1	1	1	1	1	1	0.853082	0.692
COQ9	COQ9	1	1	1	1	1	1	1	1	1	0.853082	0.692
CorA	CorA-like Mg2+ transporter protein	13	8	10	11	6	20	17	7	12.8	0.63297	0.911455
Cornichon	Cornichon protein	1	1	1	1	1	1	1	2	1	0.853082	0.692
COX1	Cytochrome C and Quinol oxidase polypeptide I	0	1	1	0	0	0	0	0	0.2	0.605105	0.0281271
COX15-CtaA	Cytochrome oxidase assembly protein	1	1	1	1	1	1	1	1	1	0.853082	0.692
COX17	Cytochrome C oxidase copper chaperone (COX17)	0	0	1	1	1	1	1	1	1	0.272678	0.411418
COX2	Cytochrome C oxidase subunit II, periplasmic domain	0	1	1	0	0	0	0	0	0.2	0.605105	0.0281271
COX2_TM	Cytochrome C oxidase subunit II, transmembrane domain	0	1	1	0	0	0	0	0	0.2	0.605105	0.0281271
COX3	Cytochrome c oxidase subunit III	0	0	1	0	0	0	0	0	0.2	0.605105	0.698609
COX4	Cytochrome c oxidase subunit IV	1	1	1	1	1	1	1	1	1	0.853082	0.692
COX5A	Cytochrome c oxidase subunit Va	1	1	1	2	1	1	1	1	1.2	0.770808	0.77241
COX5B	Cytochrome c oxidase subunit Vb	1	1	1	1	1	1	1	1	1	0.853082	0.692
COX6A	Cytochrome c oxidase subunit VIa	1	1	1	2	1	1	1	1	1.2	0.770808	0.77241
COX6B	Cytochrome oxidase c subunit VIb	2	1	2	2	3	2	1	2	2	0.856506	0.807981
COX7a	Cytochrome c oxidase subunit VIIa	1	0	0	0	0	0	0	0	0	0	NaN
COX7C	Cytochrome c oxidase subunit VIIc	0	1	1	1	1	1	0	3	0.8	0.333354	0.51173
COX9	Cytochrome c oxidase subunit COX9	1	1	1	1	1	1	0	1	0.8	0.947051	0.51173
CP2	CP2 transcription factor	1	1	1	1	1	1	1	0	1	0.853082	0.692
CPDase	Cyclic phosphodiesterase-like protein	1	0	1	1	0	0	1	1	0.6	0.685032	0.540389
CPL	CPL (NUC119) domain	1	1	1	1	1	1	1	1	1	0.853082	0.692
Cpn10	Chaperonin 10 Kd subunit	1	1	0	1	1	1	1	1	0.8	0.947051	0.51173
Cpn60_TCP1	TCP-1/cpn60 chaperonin family	10	12	10	10	10	10	9	10	9.8	0.685868	0.0257003
CPSase_L_chain	Carbamoyl-phosphate synthase L chain, N-terminal domain	6	2	5	5	6	8	6	6	6	0.718148	0.336271
CPSase_L_D2	Carbamoyl-phosphate synthase L chain, ATP binding domain	8	3	7	7	7	9	6	6	7.2	0.884398	0.427853
CPSase_L_D3	Carbamoyl-phosphate synthetase large chain, oligomerisation domain	3	2	2	2	2	2	2	2	2	0.629393	0.520293
CPSase_sm_chain	Carbamoyl-phosphate synthase small chain, CPSase domain	4	2	2	3	2	2	2	2	2.2	0.359544	0.629457
CPSF_A	CPSF A subunit region	4	4	3	3	3	3	4	4	3.2	0.894321	0.189374
CPSF73-100_C	Pre-mRNA 3'-end-processing endonuclease polyadenylation factor C-term	1	1	1	1	1	1	1	1	1	0.853082	0.692
CRAL_TRIO	CRAL/TRIO domain	5	5	5	5	5	8	5	9	5.6	0.544589	0.488588
CRAL_TRIO_N	CRAL/TRIO, N-terminus	3	4	5	4	3	6	5	4	4.6	0.309985	0.562897
CRC_subunit	Chromatin remodelling complex subunit	2	2	2	2	2	2	2	1	2	0.856506	0.520293
CRCB	CrcB-like protein	1	1	1	1	1	1	1	1	1	0.853082	0.692
Creatinase_N	Creatinase/Prolidase N-terminal domain	1	1	1	1	2	2	1	2	1.4	0.633333	0.915624
Cript	Microtubule-associated protein CRIPT	0	0	1	1	1	1	0	1	0.8	0.333354	0.46882
CRM1_C	CRM1 C terminal	1	1	1	1	1	1	1	1	1	0.853082	0.692
CRT10	CRT10	1	1	1	1	1	1	1	0	1	0.853082	0.692
CrtC	Hydroxyneurosporene synthase (CrtC)	0	0	0	0	1	6	0	0	1.4	0.205287	0.342881
Crystall	Beta/Gamma crystallin	1	0	0	0	0	0	0	0	0	0	NaN
CS	CS domain	4	4	4	5	4	4	3	6	4	0.753622	0.395374
CsbD	CsbD-like	2	0	2	2	1	0	1	3	1.2	0.566222	0.386578
CSD	'Cold-shock' DNA-binding domain	0	0	1	0	0	1	0	0	0.4	0.526545	0.635341
Cse1	Cse1	2	2	2	2	2	2	2	1	2	0.856506	0.520293
Csm1	Chromosome segregation protein Csm1/Pcs1	1	0	1	1	1	1	1	0	1	0.853082	0.411418
CT20	CT20 family	1	1	1	1	1	1	1	1	1	0.853082	0.692
CtaG_Cox11	Cytochrome c oxidase assembly protein CtaG/Cox11	1	1	1	1	1	1	1	1	1	0.853082	0.692
Ctf8	Ctf8	1	1	1	1	1	2	1	1	1.2	0.770808	0.77241
CTK3	CTD kinase subunit gamma CTK3	1	1	1	1	0	1	1	1	0.8	0.947051	0.51173
CTK3_C	CTD kinase subunit gamma CTK3 C-terminus	1	1	1	1	0	1	1	1	0.8	0.947051	0.51173
CTP_synth_N	CTP synthase N-terminus	1	2	1	1	1	1	1	1	1	0.853082	0.106596
CTP_transf_1	Cytidylyltransferase family	2	3	2	3	3	3	3	2	2.8	0.499878	0.370529
CTP_transf_2	Cytidylyltransferase	3	4	3	3	3	3	3	4	3	0.79858	0.141735
Ctr	Ctr copper transporter family	5	2	3	3	2	3	5	4	3.2	0.515829	0.945579
Cu_amine_oxid	Copper amine oxidase, enzyme domain	4	2	3	2	3	6	7	5	4.2	0.670471	0.642255
Cu_amine_oxidN2	Copper amine oxidase, N2 domain	3	2	2	1	3	3	4	0	2.6	0.966048	0.833537
Cu_amine_oxidN3	Copper amine oxidase, N3 domain	2	0	1	1	1	2	3	1	1.6	0.92517	0.305602
CUE	CUE domain	5	5	6	6	5	6	4	4	5.4	0.608681	0.431273
Cul7	Mouse development and cellular proliferation protein Cullin-7	0	0	0	0	0	1	0	0	0.2	0.605105	0.698609
Cullin	Cullin family	4	4	4	4	4	4	4	6	4	0.753622	0.395374
Cullin_Nedd8	Cullin protein neddylation domain	3	3	3	3	3	3	3	4	3	0.79858	0.451473
Cu-oxidase	Multicopper oxidase	4	5	13	10	8	8	10	17	9.8	0.028876	0.586705
Cu-oxidase_2	Multicopper oxidase	5	6	13	11	8	8	11	17	10.2	0.0454372	0.794814
Cu-oxidase_3	Multicopper oxidase	5	7	14	11	8	8	10	17	10.2	0.0454372	0.898729
Cupin_1	Cupin	2	1	5	3	3	6	6	1	4.6	0.147676	0.248371
Cupin_2	Cupin domain	7	5	12	8	8	13	14	5	11	0.103289	0.412748
Cupin_3	Protein of unknown function (DUF861)	3	1	2	1	3	2	6	1	2.8	0.907396	0.551306
Cupin_4	Cupin superfamily protein	1	2	2	2	3	1	1	0	1.8	0.436106	0.464694
Cupin_5	Cupin superfamily (DUF985)	1	0	1	1	3	1	1	0	1.4	0.633333	0.342881
Cut12	Spindle-body formation-associated protein	1	1	1	1	1	1	1	0	1	0.853082	0.692
Cut8	Cut8	1	1	1	1	1	1	1	1	1	0.853082	0.692
CutC	CutC family	1	0	1	1	1	1	1	1	1	0.853082	0.411418
Cutinase	Cutinase	10	0	4	3	8	4	10	6	5.8	0.19952	0.0528109
CVNH	CVNH domain	4	2	4	7	2	2	2	0	3.4	0.995862	0.868212
CWC25	Pre-mRNA splicing factor	1	1	1	1	1	1	1	1	1	0.853082	0.692
Cwf_Cwc_15	Cwf15/Cwc15 cell cycle control protein	1	1	1	1	1	1	1	1	1	0.853082	0.692
cwf18	cwf18 pre-mRNA splicing factor	1	1	1	1	1	1	1	1	1	0.853082	0.692
cwf21	cwf21	1	1	1	1	1	1	1	1	1	0.853082	0.692
CwfJ_C_1	Protein similar to CwfJ C-terminus 1	3	2	2	2	2	3	3	4	2.4	0.908416	0.734274
CwfJ_C_2	Protein similar to CwfJ C-terminus 2	2	2	2	2	2	2	2	2	2	0.856506	0.520293
Cyanate_lyase	Cyanate lyase C-terminal domain	1	1	0	2	1	1	1	1	1	0.853082	0.692
CybS	CybS	1	1	1	1	1	1	1	1	1	0.853082	0.692
Cyclase	Putative cyclase	2	0	2	1	2	4	5	1	2.8	0.499878	0.179776
Cyclin	Cyclin	7	7	7	7	7	7	7	9	7	0.685913	0.25615
Cyclin_C	Cyclin, C-terminal domain	3	3	3	3	3	4	3	5	3.2	0.700895	0.533884
Cyclin_N	Cyclin, N-terminal domain	11	10	7	7	7	8	7	16	7.2	0.374172	0.0151274
Cys_Met_Meta_PP	Cys/Met metabolism PLP-dependent enzyme	6	4	7	7	5	8	10	6	7.4	0.382131	0.715707
Cyt-b5	Cytochrome b5-like Heme/Steroid binding domain	22	19	24	21	20	28	21	23	22.8	0.384594	0.280001
CYTH	CYTH domain	0	0	0	0	0	0	1	0	0.2	0.605105	0.698609
Cyto_heme_lyase	Cytochrome c/c1 heme lyase	2	2	2	2	2	2	2	2	2	0.856506	0.520293
Cytochrom_B_C	Cytochrome b(C-terminal)/b6/petD	0	0	1	0	0	0	0	0	0.2	0.605105	0.698609
Cytochrom_B_N	Cytochrome b(N-terminal)/b6/petB	0	0	1	0	0	0	0	0	0.2	0.605105	0.698609
Cytochrom_B561	Eukaryotic cytochrome b561	2	1	1	2	2	1	2	3	1.6	0.92517	0.961506
Cytochrom_C	Cytochrome c	1	1	2	1	1	1	2	1	1.4	0.633333	0.915624
Cytochrom_C1	Cytochrome C1 family	1	1	1	1	1	1	1	1	1	0.853082	0.692
Cytochrom_D1	Cytochrome D1 heme domain	0	2	0	0	2	3	0	0	1	0.272678	0.106596
Cytokin_check_N	Cdc14 phosphatase binding protein N-terminus	2	0	0	0	0	0	0	0	0	0	NaN
D123	D123	1	1	1	1	1	1	1	1	1	0.853082	0.692
Dabb	Stress responsive A/B Barrel Domain	4	0	2	3	2	6	1	0	2.8	0.658465	0.179776
DAD	DAD family	1	1	1	1	1	1	1	1	1	0.853082	0.692
DAGAT	Diacylglycerol acyltransferase	1	1	1	1	1	1	1	1	1	0.853082	0.692
DAGK_cat	Diacylglycerol kinase catalytic domain	2	1	2	2	3	2	2	2	2.2	0.734749	0.722201
DAHP_synth_1	DAHP synthetase I family	2	2	2	2	2	2	2	2	2	0.856506	0.520293
DAHP_synth_2	Class-II DAHP synthetase family	1	1	1	1	1	1	1	2	1	0.853082	0.692
Dak1	Dak1 domain	2	1	2	2	1	1	2	1	1.6	0.92517	0.961506
Dak2	DAK2 domain	2	1	2	2	1	1	2	1	1.6	0.92517	0.961506
Dala_Dala_lig_C	D-ala D-ala ligase C-terminus	5	3	6	7	6	8	5	5	6.4	0.363414	0.558708
Dala_Dala_lig_N	D-ala D-ala ligase N-terminus	0	0	1	1	0	0	0	0	0.4	0.526545	0.635341
DALR_1	DALR anticodon binding domain	1	1	1	1	1	1	2	1	1.2	0.770808	0.77241
DAO	FAD dependent oxidoreductase	35	20	47	41	52	88	63	32	58.2	6.57062e-05	0.00341168
DAP3	Mitochondrial ribosomal death-associated protein 3	1	1	1	1	1	1	1	1	1	0.853082	0.692
DASH_Ask1	DASH complex subunit Ask1	2	1	1	1	1	1	1	1	1	0.467507	0.692
DASH_Dad1	DASH complex subunit Dad1	1	1	1	1	1	1	1	1	1	0.853082	0.692
DASH_Dad2	DASH complex subunit Dad2	1	1	1	1	1	1	1	1	1	0.853082	0.692
DASH_Dad3	DASH complex subunit Dad3	1	1	1	1	1	1	1	1	1	0.853082	0.692
DASH_Dad4	DASH complex subunit Dad4	1	1	1	1	0	1	1	1	0.8	0.947051	0.51173
DASH_Dam1	DASH complex subunit Dam1	1	1	1	1	1	1	1	1	1	0.853082	0.692
DASH_Duo1	DASH complex subunit Duo1	1	1	1	1	1	1	1	1	1	0.853082	0.692
DASH_Hsk3	DASH complex subunit Hsk3 like	1	0	1	1	1	1	1	0	1	0.853082	0.411418
DASH_Spc19	Spc19	1	1	1	1	1	1	1	1	1	0.853082	0.692
DASH_Spc34	DASH complex subunit Spc34	1	1	1	1	1	1	1	1	1	0.853082	0.692
DBP10CT	DBP10CT (NUC160) domain	1	1	1	1	1	1	1	1	1	0.853082	0.692
DBR1	Lariat debranching enzyme, C-terminal domain	1	1	1	1	1	1	1	2	1	0.853082	0.692
dCMP_cyt_deam_1	Cytidine and deoxycytidylate deaminase zinc-binding region	5	5	7	8	6	6	5	5	6.4	0.363414	0.695299
dCMP_cyt_deam_2	Cytidine and deoxycytidylate deaminase zinc-binding region	1	1	0	0	1	1	0	1	0.4	0.344241	0.102143
DCP1	Dcp1-like decapping family	0	1	1	1	1	1	1	1	1	0.272678	0.692
DCP2	Dcp2, box A domain	1	1	1	1	1	1	1	1	1	0.853082	0.692
DcpS	Scavenger mRNA decapping enzyme (DcpS) N-terminal	1	1	1	1	1	1	1	1	1	0.853082	0.692
DcpS_C	Scavenger mRNA decapping enzyme C-term binding	3	4	4	4	5	4	4	6	4.2	0.38145	0.461367
DDE	DDE superfamily endonuclease	1	1	0	0	155	3	1	0	31.8	3.04687e-09	1.40355e-05
dDENN	dDENN domain	1	1	1	1	1	1	1	0	1	0.853082	0.692
DDHD	DDHD domain	1	0	2	2	2	2	2	0	2	0.398542	0.258916
DDOST_48kD	Oligosaccharyltransferase 48 kDa subunit beta	1	1	1	1	1	1	1	1	1	0.853082	0.692
DDT	DDT domain	1	1	1	1	1	1	1	1	1	0.853082	0.692
DEAD	DEAD/DEAH box helicase	52	49	49	51	53	52	48	66	50.6	0.372852	0.00518719
DEAD_2	DEAD_2	2	2	2	2	2	2	2	2	2	0.856506	0.520293
Ded_cyto	Dedicator of cytokinesis	1	1	1	1	1	1	1	1	1	0.853082	0.692
Defensin_2	Arthropod defensin	6	0	0	0	0	2	0	0	0.4	3.8071e-13	0.635341
DegT_DnrJ_EryC1	DegT/DnrJ/EryC1/StrS aminotransferase family	3	1	3	3	2	2	4	3	2.8	0.907396	0.551306
DEK_C	DEK C terminal domain	3	2	3	3	2	3	3	2	2.8	0.907396	0.880891
DENN	DENN (AEX-3) domain	2	2	2	2	2	2	2	1	2	0.856506	0.520293
DeoC	DeoC/LacD family aldolase	1	1	0	1	0	1	1	1	0.6	0.685032	0.307139
DEP	Domain found in Dishevelled, Egl-10, and Pleckstrin (DEP)	4	4	4	4	4	4	4	3	4	0.753622	0.395374
DER1	Der1-like family	2	2	2	3	2	2	2	4	2.2	0.734749	0.629457
DFDF	DFDF motif	1	1	2	2	1	2	2	1	1.8	0.436106	0.855544
DFP	DNA / pantothenate metabolism flavoprotein	1	1	1	1	1	1	1	1	1	0.853082	0.692
Dfp1_Him1_M	Dfp1/Him1, central region	1	1	1	1	1	1	1	1	1	0.853082	0.692
DHBP_synthase	3,4-dihydroxy-2-butanone 4-phosphate synthase	1	1	1	1	1	1	1	1	1	0.853082	0.692
DHC_N1	Dynein heavy chain, N-terminal region 1	1	1	1	1	1	1	1	1	1	0.853082	0.692
DHC_N2	Dynein heavy chain, N-terminal region 2	1	1	1	1	1	1	1	1	1	0.853082	0.692
DHDPS	Dihydrodipicolinate synthetase family	3	2	4	4	5	8	6	2	5.4	0.190181	0.416988
DHFR_1	Dihydrofolate reductase	1	1	1	1	1	1	1	1	1	0.853082	0.692
DHH	DHH family	2	0	2	2	2	1	2	1	1.8	0.924343	0.273412
DHHA1	DHHA1 domain	1	0	0	0	0	0	0	1	0	0	NaN
DHHA2	DHHA2 domain	1	1	1	1	1	1	1	0	1	0.853082	0.692
DHO_dh	Dihydroorotate dehydrogenase	3	2	2	2	2	1	2	2	1.8	0.555958	0.464694
DHQ_synthase	3-dehydroquinate synthase	3	1	1	1	2	4	5	1	2.6	0.966048	0.581283
DHquinase_I	Type I 3-dehydroquinase	3	1	4	4	3	4	4	1	3.8	0.501509	0.348688
DHquinase_II	Dehydroquinase class II	1	0	1	1	1	1	1	0	1	0.853082	0.411418
Dicty_CAR	Slime mold cyclic AMP receptor	2	1	3	3	3	1	0	0	2	0.856506	0.807981
DIE2_ALG10	DIE2/ALG10 family	1	1	1	1	1	1	1	1	1	0.853082	0.692
DIL	DIL domain	2	1	2	2	2	2	2	2	2	0.856506	0.807981
DIM1	Mitosis protein DIM1	1	1	1	2	1	1	2	1	1.4	0.633333	0.915624
Dioxygenase_C	Dioxygenase	6	2	3	4	5	11	3	3	5.2	0.994919	0.454552
Dioxygenase_N	Catechol dioxygenase N terminus	2	1	3	3	3	5	3	1	3.4	0.315359	0.404915
Diphthamide_syn	Putative diphthamide synthesis protein	2	2	2	2	2	2	2	2	2	0.856506	0.520293
Disintegrin	Disintegrin	1	1	1	1	0	0	1	1	0.6	0.685032	0.307139
DIT1_PvcA	Pyoverdine/dityrosine biosynthesis protein	0	0	0	0	0	2	3	0	1	0.272678	0.411418
DJ-1_PfpI	DJ-1/PfpI family	2	4	4	3	4	5	7	7	4.6	0.147676	0.562897
DKCLD	DKCLD (NUC011) domain	1	1	1	1	1	1	1	1	1	0.853082	0.692
DLH	Dienelactone hydrolase family	5	4	10	8	6	11	9	15	8.8	0.0988391	0.460628
DLIC	Dynein light intermediate chain (DLIC)	1	1	1	1	1	1	1	1	1	0.853082	0.692
DMAP_binding	DMAP1-binding Domain	2	1	1	1	0	1	1	0	0.8	0.271244	0.51173
DMRL_synthase	6,7-dimethyl-8-ribityllumazine synthase	1	1	1	1	1	1	1	1	1	0.853082	0.692
DNA_binding_1	6-O-methylguanine DNA methyltransferase, DNA binding domain	3	1	0	1	2	2	1	2	1.2	0.150273	0.77241
DNA_gyraseB	DNA gyrase B	1	1	1	1	1	1	1	1	1	0.853082	0.692
DNA_ligase_A_C	ATP dependent DNA ligase C terminal region	3	3	3	3	3	3	3	3	3	0.79858	0.451473
DNA_ligase_A_M	ATP dependent DNA ligase domain	6	5	5	5	4	5	5	6	4.8	0.87075	0.296575
DNA_ligase_A_N	DNA ligase N terminus	3	3	4	4	3	4	3	4	3.6	0.574047	0.657276
DNA_methylase	C-5 cytosine-specific DNA methylase	4	3	2	2	5	2	2	4	2.6	0.597638	0.331127
DNA_mis_repair	DNA mismatch repair protein, C-terminal domain	3	3	2	3	3	3	3	2	2.8	0.907396	0.370529
DNA_photolyase	DNA photolyase	2	0	2	2	2	1	4	1	2.2	0.734749	0.232662
DNA_pol_A	DNA polymerase family A	1	1	1	1	1	1	1	1	1	0.853082	0.692
DNA_pol_alpha_N	DNA polymerase alpha subunit p180 N terminal	1	1	1	1	1	1	1	1	1	0.853082	0.692
DNA_pol_B	DNA polymerase family B	4	4	4	4	4	4	4	4	4	0.753622	0.395374
DNA_pol_B_exo	DNA polymerase family B, exonuclease domain	4	4	4	4	4	4	4	7	4	0.753622	0.395374
DNA_pol_delta_4	DNA polymerase delta, subunit 4	1	0	1	1	0	1	1	1	0.8	0.947051	0.46882
DNA_pol_E_B	DNA polymerase alpha/epsilon subunit B	3	3	3	3	3	3	3	3	3	0.79858	0.451473
DNA_pol_lambd_f	Fingers domain of DNA polymerase lambda	2	2	2	2	2	2	2	3	2	0.856506	0.520293
DNA_pol_phi	DNA polymerase phi	1	1	1	1	1	1	1	1	1	0.853082	0.692
DNA_pol3_beta	DNA polymerase III beta subunit, N-terminal domain	0	0	1	0	0	0	0	0	0.2	0.605105	0.698609
DNA_pol3_beta_2	DNA polymerase III beta subunit, central domain	0	0	2	0	0	0	0	0	0.4	0.526545	0.635341
DNA_pol3_beta_3	DNA polymerase III beta subunit, C-terminal domain	0	0	1	0	0	0	0	0	0.2	0.605105	0.698609
DNA_pol3_delta	DNA polymerase III, delta subunit	0	0	1	0	0	0	1	2	0.4	0.526545	0.635341
DNA_primase_lrg	Eukaryotic and archaeal DNA primase, large subunit	1	1	1	1	1	1	1	1	1	0.853082	0.692
DNA_primase_S	Eukaryotic and archaeal DNA primase small subunit	1	1	1	1	1	1	1	1	1	0.853082	0.692
DNA_RNApol_7kD	DNA directed RNA polymerase, 7 kDa subunit	1	1	1	1	1	1	1	0	1	0.853082	0.692
DNA_topoisoIV	DNA gyrase/topoisomerase IV, subunit A	1	1	1	1	1	1	1	2	1	0.853082	0.692
Dna2	DNA replication factor Dna2	1	1	1	1	1	1	1	1	1	0.853082	0.692
DnaB_bind	DnaB-helicase binding domain of primase	0	0	0	0	0	0	0	1	0	NaN	NaN
DnaB_C	DnaB-like helicase C terminal domain	1	0	1	1	1	1	1	0	1	0.853082	0.411418
DnaJ	DnaJ domain	27	26	28	28	30	27	28	31	28.2	0.314284	0.0744693
DnaJ_C	DnaJ C terminal region	5	5	5	5	5	5	5	7	5	0.716076	0.348627
DnaJ_CXXCXGXG	DnaJ central domain (4 repeats)	4	4	4	4	4	4	4	4	4	0.753622	0.395374
DNMT1-RFD	Cytosine specific DNA methyltransferase replication foci domain	0	1	0	0	0	0	0	2	0	NaN	0
Dockerin_1	Dockerin type I repeat	0	0	0	0	0	0	1	0	0.2	0.605105	0.698609
DOMON	DOMON domain	0	0	1	1	0	1	0	1	0.6	0.413598	0.540389
DOPA_dioxygen	Dopa 4,5-dioxygenase family	2	1	1	1	0	1	0	0	0.6	0.103357	0.307139
Dopey_N	Dopey, N-terminal	1	1	1	1	1	1	1	1	1	0.853082	0.692
Dor1	Dor1-like family	1	1	2	1	1	1	1	1	1.2	0.770808	0.77241
DOT1	Histone methylation protein DOT1	1	1	1	1	1	1	1	2	1	0.853082	0.692
DPBB_1	Rare lipoprotein A (RlpA)-like double-psi beta-barrel	5	0	1	1	3	3	1	7	1.8	0.0504065	0.273412
DPM2	Dolichol phosphate-mannose biosynthesis regulatory protein (DPM2)	1	1	1	1	1	1	1	0	1	0.853082	0.692
DPM3	Dolichol-phosphate mannosyltransferase subunit 3 (DPM3)	1	1	1	1	1	1	1	0	1	0.853082	0.692
DPPIV_N	Dipeptidyl peptidase IV (DPP IV) N-terminal region	2	5	1	1	1	3	3	1	1.8	0.924343	0.000519091
Dpy-30	Dpy-30 motif	1	0	1	1	1	1	0	0	0.8	0.947051	0.46882
Drc1-Sld2	DNA replication and checkpoint protein	1	1	1	1	1	1	1	1	1	0.853082	0.692
Drf_FH1	Formin Homology Region 1	0	0	0	0	0	0	1	0	0.2	0.605105	0.698609
Drf_FH3	Diaphanous FH3 Domain	1	1	1	1	1	1	1	2	1	0.853082	0.692
Drf_GBD	Diaphanous GTPase-binding Domain	2	2	2	2	2	2	2	3	2	0.856506	0.520293
DRIM	Down-regulated in metastasis	1	1	1	1	1	1	1	1	1	0.853082	0.692
DRMBL	DNA repair metallo-beta-lactamase	1	2	2	2	2	2	1	1	1.8	0.436106	0.464694
Drmip_Hesp	Developmentally Regulated MAPK Interacting Protein	6	4	4	4	4	6	3	8	4.2	0.635537	0.461367
DS	Deoxyhypusine synthase	1	1	1	1	1	1	1	1	1	0.853082	0.692
DSBA	DSBA-like thioredoxin domain	2	1	3	3	4	5	5	1	4	0.215476	0.316079
dsDNA_bind	Double-stranded DNA-binding domain	1	1	1	1	1	1	1	1	1	0.853082	0.692
DSHCT	DSHCT (NUC185) domain	2	2	2	2	2	2	2	2	2	0.856506	0.520293
Dsl1_C	Retrograde transport protein Dsl1 C terminal	1	1	0	0	0	0	0	1	0	0	0
DSPc	Dual specificity phosphatase, catalytic domain	9	8	7	8	7	7	9	13	7.6	0.952439	0.169791
dsrm	Double-stranded RNA binding motif	3	4	0	1	0	1	2	7	0.8	0.0328432	1.60425e-06
dsRNA_bind	Double stranded RNA binding domain	2	2	1	2	2	1	0	3	1.2	0.566222	0.148658
DSS1_SEM1	DSS1/SEM1 family	1	1	1	1	1	1	1	1	1	0.853082	0.692
DUF1014	Protein of unknown function (DUF1014)	1	1	1	1	1	1	1	1	1	0.853082	0.692
DUF1034	Fn3-like domain (DUF1034)	0	0	2	1	1	0	1	2	1	0.272678	0.411418
DUF106	Integral membrane protein DUF106	1	1	1	1	1	1	1	1	1	0.853082	0.692
DUF1077	Protein of unknown function (DUF1077)	1	1	1	1	1	1	1	1	1	0.853082	0.692
DUF1100	Alpha/beta hydrolase of unknown function (DUF1100)	0	0	2	2	1	1	2	0	1.6	0.171271	0.305602
DUF1115	Protein of unknown function (DUF1115)	1	1	1	1	1	2	2	3	1.4	0.633333	0.915624
DUF1129	Protein of unknown function (DUF1129)	0	1	0	0	0	0	0	0	0	NaN	0
DUF1162	Protein of unknown function (DUF1162)	1	1	1	1	1	1	1	1	1	0.853082	0.692
DUF1168	Protein of unknown function (DUF1168)	1	1	1	1	1	1	1	1	1	0.853082	0.692
DUF1178	Protein of unknown function (DUF1178)	0	0	1	0	0	0	0	0	0.2	0.605105	0.698609
DUF1183	Protein of unknown function (DUF1183)	1	1	1	1	1	1	1	1	1	0.853082	0.692
DUF1212	Protein of unknown function (DUF1212)	1	1	1	1	1	3	2	3	1.6	0.524057	0.961506
DUF1214	Protein of unknown function (DUF1214)	0	0	0	0	0	0	1	0	0.2	0.605105	0.698609
DUF1227	Protein of unknown function (DUF1227)	1	1	1	1	1	1	1	1	1	0.853082	0.692
DUF1228	Protein of unknown function (DUF1228)	0	1	0	0	1	0	0	0	0.2	0.605105	0.0281271
DUF1234	Alpha/Beta hydrolase family of unknown function (DUF1234)	1	1	0	0	0	0	0	0	0	0	0
DUF1237	Protein of unknown function (DUF1237)	1	1	4	3	3	1	4	1	3	0.184144	0.496609
DUF124	Protein of unknown function DUF124	2	2	2	2	3	2	2	0	2.2	0.734749	0.629457
DUF1242	Protein of unknown function (DUF1242)	1	1	1	1	0	1	1	0	0.8	0.947051	0.51173
DUF1253	Protein of unknown function (DUF1253)	1	1	1	1	1	2	2	1	1.4	0.633333	0.915624
DUF1258	Protein of unknown function (DUF1258)	1	0	0	0	8	1	0	0	1.8	0.436106	0.273412
DUF126	Protein of unknown function DUF126	0	0	0	0	0	1	0	0	0.2	0.605105	0.698609
DUF1264	Protein of unknown function (DUF1264)	1	1	1	1	1	1	1	1	1	0.853082	0.692
DUF1269	Protein of unknown function (DUF1269)	0	0	1	0	0	0	0	0	0.2	0.605105	0.698609
DUF1275	Protein of unknown function (DUF1275)	0	0	2	2	2	4	1	2	2.2	0.110966	0.232662
DUF1279	Protein of unknown function (DUF1279)	1	1	1	1	1	1	1	1	1	0.853082	0.692
DUF1295	Protein of unknown function (DUF1295)	1	1	4	4	4	3	6	5	4.2	0.0759511	0.286821
DUF1304	Protein of unknown function (DUF1304)	0	0	0	0	0	0	1	0	0.2	0.605105	0.698609
DUF1308	Protein of unknown function (DUF1308)	1	1	1	1	1	1	1	1	1	0.853082	0.692
DUF1325	SGF29 tudor-like domain	1	1	1	1	1	1	1	1	1	0.853082	0.692
DUF1338	Protein of unknown function (DUF1338)	0	0	1	0	0	0	0	0	0.2	0.605105	0.698609
DUF1348	Protein of unknown function (DUF1348)	1	0	1	1	1	1	1	0	1	0.853082	0.411418
DUF1349	Protein of unknown function (DUF1349)	2	0	1	1	1	2	2	2	1.4	0.754623	0.342881
DUF1365	Protein of unknown function (DUF1365)	1	1	1	1	1	0	1	1	0.8	0.947051	0.51173
DUF1388	Repeat of unknown function (DUF1388)	0	0	1	0	1	0	0	0	0.4	0.526545	0.635341
DUF1399	Protein of unknown function (DUF1399)	1	2	1	1	1	2	1	2	1.2	0.770808	0.148658
DUF143	Domain of unknown function DUF143	1	1	0	1	0	0	1	1	0.4	0.344241	0.102143
DUF1445	Protein of unknown function (DUF1445)	1	1	0	0	1	0	0	0	0.2	0.156504	0.0281271
DUF1446	Protein of unknown function (DUF1446)	1	0	0	1	0	2	5	0	1.6	0.524057	0.305602
DUF1479	Protein of unknown function (DUF1479)	1	3	2	2	1	4	2	1	2.2	0.333874	0.186668
DUF1487	Protein of unknown function (DUF1487)	0	0	0	0	0	1	0	0	0.2	0.605105	0.698609
DUF1501	Protein of unknown function (DUF1501)	0	0	1	0	0	0	0	0	0.2	0.605105	0.698609
DUF1510	Protein of unknown function (DUF1510)	0	0	0	0	1	0	0	0	0.2	0.605105	0.698609
DUF1519	Protein of unknown function (DUF1519)	0	0	0	0	1	0	0	0	0.2	0.605105	0.698609
DUF1537	Protein of unknown function, DUF1537	0	0	0	0	0	2	0	0	0.4	0.526545	0.635341
DUF1546	Protein of unknown function (DUF1546)	1	1	1	1	1	1	1	1	1	0.853082	0.692
DUF155	Uncharacterised ACR, YagE family COG1723	3	2	3	3	3	3	3	3	3	0.79858	0.970833
DUF159	Uncharacterised ACR, COG2135	1	0	1	1	1	1	1	1	1	0.853082	0.411418
DUF1593	Protein of unknown function (DUF1593)	0	0	0	0	0	2	1	0	0.6	0.413598	0.540389
DUF1602	Protein of unknown function (DUF1602)	0	0	1	0	0	0	0	0	0.2	0.605105	0.698609
DUF1604	Protein of unknown function (DUF1604)	1	1	1	1	1	1	1	1	1	0.853082	0.692
DUF1605	Domain of unknown function (DUF1605)	8	10	9	9	10	8	8	9	8.8	0.47456	0.078311
DUF1620	Protein of unknown function (DUF1620)	1	1	1	1	1	1	1	1	1	0.853082	0.692
DUF1630	Protein of unknown function (DUF1630)	1	2	1	1	1	1	2	1	1.2	0.770808	0.148658
DUF1637	Protein of unknown function (DUF1637)	1	0	0	0	0	1	1	0	0.4	0.344241	0.635341
DUF164	Putative zinc ribbon domain	0	0	0	0	0	0	1	0	0.2	0.605105	0.698609
DUF1640	Protein of unknown function (DUF1640)	2	2	2	2	2	2	2	2	2	0.856506	0.520293
DUF1649	Protein of unknown function (DUF1649)	1	1	1	1	1	1	1	1	1	0.853082	0.692
DUF1652	Protein of unknown function (DUF1652)	0	0	0	0	2	0	0	0	0.4	0.526545	0.635341
DUF167	Uncharacterised ACR, YggU family COG1872	1	0	1	1	1	1	1	0	1	0.853082	0.411418
DUF1674	Protein of unknown function (DUF1674)	1	1	1	1	1	1	1	1	1	0.853082	0.692
DUF1680	Putative glycosyl hydrolase of unknown function (DUF1680)	1	0	0	0	0	1	1	0	0.4	0.344241	0.635341
DUF1681	Protein of unknown function (DUF1681)	1	1	1	1	1	0	1	2	0.8	0.947051	0.51173
DUF1682	Protein of unknown function (DUF1682)	1	1	1	1	1	1	1	1	1	0.853082	0.692
DUF1683	Protein of unknown function (DUF1683)	1	1	1	1	1	1	1	1	1	0.853082	0.692
DUF1687	Protein of unknown function (DUF1687)	1	1	1	1	1	1	1	1	1	0.853082	0.692
DUF1688	Protein of unknown function (DUF1688)	1	1	1	1	1	2	2	1	1.4	0.633333	0.915624
DUF1690	Protein of Unknown function (DUF1690)	1	1	1	1	1	1	1	1	1	0.853082	0.692
DUF1691	Protein of unknown function (DUF1691)	1	1	1	1	1	1	1	1	1	0.853082	0.692
DUF1708	Domain of unknown function (DUF1708)	1	1	1	1	1	1	1	3	1	0.853082	0.692
DUF1709	Fungal domain of unknown function (DUF1709)	1	1	1	1	1	1	1	1	1	0.853082	0.692
DUF171	Uncharacterized ACR, COG2106	1	0	1	1	1	0	1	0	0.8	0.947051	0.46882
DUF1712	Fungal domain of unknown function (DUF1712)	1	1	1	1	1	1	1	1	1	0.853082	0.692
DUF1713	Mitochondrial domain of unknown function (DUF1713)	1	0	1	1	1	1	1	0	1	0.853082	0.411418
DUF1716	Eukaryotic domain of unknown function (DUF1716)	1	1	1	1	1	1	1	1	1	0.853082	0.692
DUF1720	Domain of unknown function (DUF1720)	1	0	1	1	1	0	0	0	0.6	0.685032	0.540389
DUF1726	Domain of unknown function (DUF1726)	1	1	1	1	1	1	1	1	1	0.853082	0.692
DUF1729	Domain of unknown function (DUF1729)	1	0	1	1	1	5	2	1	2	0.398542	0.258916
DUF1740	Protein of unknown function (DUF1740)	2	1	1	1	1	1	2	1	1.2	0.566222	0.77241
DUF1741	Domain of unknown function (DUF1741)	1	1	1	1	1	1	1	0	1	0.853082	0.692
DUF1742	Fungal protein of unknown function (DUF1742)	1	1	1	1	1	1	1	1	1	0.853082	0.692
DUF1744	Domain of unknown function (DUF1744)	1	1	1	1	1	1	1	1	1	0.853082	0.692
DUF1746	Fungal domain of unknown function (DUF1746)	1	1	1	1	1	1	1	1	1	0.853082	0.692
DUF1748	Fungal protein of unknown function (DUF1748)	1	1	1	3	1	1	1	2	1.4	0.633333	0.915624
DUF1749	Protein of unknown function (DUF1749)	1	1	1	1	2	3	2	0	1.8	0.436106	0.855544
DUF1751	Eukaryotic integral membrane protein (DUF1751)	1	1	1	2	1	1	1	1	1.2	0.770808	0.77241
DUF1752	Fungal protein of unknown function (DUF1752)	3	4	3	3	5	3	3	3	3.4	0.613831	0.242822
DUF1754	Eukaryotic family of unknown function (DUF1754)	1	1	1	1	1	1	1	1	1	0.853082	0.692
DUF1757	Protein of unknown function (DUF1757)	0	1	0	0	0	0	1	0	0.2	0.605105	0.0281271
DUF1761	Protein of unknown function (DUF1761)	1	1	1	3	1	1	1	0	1.4	0.633333	0.915624
DUF1762	Protein of unknown function (DUF1762)	0	1	1	1	0	1	1	1	0.8	0.333354	0.51173
DUF1763	Domain of unknown function (DUF1763)	1	0	0	1	1	0	0	0	0.4	0.344241	0.635341
DUF1764	Eukaryotic protein of unknown function (DUF1764)	0	0	0	0	0	0	0	1	0	NaN	NaN
DUF1765	Protein of unknown function (DUF1765)	1	1	1	1	1	1	1	0	1	0.853082	0.692
DUF1767	Domain of unknown function (DUF1767)	1	0	0	0	0	1	1	0	0.4	0.344241	0.635341
DUF1768	Domain of unknown function (DUF1768)	1	2	0	0	3	1	2	4	1.2	0.770808	0.148658
DUF1769	Protein of unknown function (DUF1769)	1	1	1	1	1	1	2	1	1.2	0.770808	0.77241
DUF1770	Fungal protein of unknown function (DUF1770)	1	1	1	1	1	1	1	0	1	0.853082	0.692
DUF1771	Domain of unknown function (DUF1771)	2	5	2	2	3	3	1	2	2.2	0.734749	0.00273079
DUF1772	Domain of unknown function (DUF1772)	0	0	3	3	1	4	3	0	2.8	0.0732297	0.179776
DUF1774	Fungal protein of unknown function (DUF1774)	1	1	1	1	0	1	1	0	0.8	0.947051	0.51173
DUF1776	Fungal family of unknown function (DUF1776)	1	2	2	1	1	5	2	3	2.2	0.333874	0.629457
DUF1777	Protein of unknown function (DUF1777)	1	2	1	1	1	1	1	1	1	0.853082	0.106596
DUF1783	Fungal protein of unknown function (DUF1783)	1	0	1	1	1	1	1	1	1	0.853082	0.411418
DUF1785	Domain of unknown function (DUF1785)	3	3	2	2	2	1	1	8	1.6	0.4094	0.0568849
DUF1793	Domain of unknown function (DUF1793)	1	0	2	2	2	3	2	1	2.2	0.333874	0.232662
DUF1814	Domain of unknown function (DUF1814)	2	1	0	0	0	0	0	0	0	0	0
DUF185	Uncharacterized ACR, COG1565	2	2	2	2	2	2	2	2	2	0.856506	0.520293
DUF1857	Domain of unknown function (DUF1857)	0	0	0	0	0	0	1	1	0.2	0.605105	0.698609
DUF187	Uncharacterised BCR, COG1649	0	0	0	0	0	1	0	0	0.2	0.605105	0.698609
DUF1872	Domain of unknown function (DUF1872)	0	1	0	0	0	0	1	0	0.2	0.605105	0.0281271
DUF1881	Protein of unkown function (DUF1881)	0	0	1	1	0	0	0	0	0.4	0.526545	0.635341
DUF1899	Domain of unknown function (DUF1899)	1	1	1	1	1	1	1	1	1	0.853082	0.692
DUF1900	Domain of unknown function (DUF1900)	1	1	1	1	1	1	1	1	1	0.853082	0.692
DUF1903	Domain of unknown function (DUF1903)	0	0	0	1	0	0	1	0	0.4	0.526545	0.635341
DUF1907	Domain of Unknown Function (DUF1907)	0	0	0	0	0	1	0	0	0.2	0.605105	0.698609
DUF1917	Domain of unknown function (DUF1917)	0	1	2	2	1	1	1	1	1.4	0.205287	0.915624
DUF1925	Domain of unknown function (DUF1925)	0	1	0	0	0	0	0	0	0	NaN	0
DUF1929	Domain of unknown function (DUF1929)	1	1	2	2	2	0	3	6	1.8	0.436106	0.855544
DUF1932	Domain of unknown function (DUF1932)	0	1	1	1	1	1	1	0	1	0.272678	0.692
DUF1939	Domain of unknown function (DUF1939)	0	0	1	0	0	0	0	0	0.2	0.605105	0.698609
DUF1965	Domain of unknown function (DUF1965)	1	1	1	1	0	1	3	4	1.2	0.770808	0.77241
DUF1966	Domain of unknown function (DUF1966)	1	2	2	2	5	5	0	1	2.8	0.217561	0.880891
DUF1969	Domain of unknown function (DUF1969)	1	2	1	1	1	3	2	0	1.6	0.524057	0.353426
DUF1977	Domain of unknown function (DUF1977)	1	1	1	1	1	1	1	1	1	0.853082	0.692
DUF1981	Domain of unknown function (DUF1981)	2	1	1	2	2	1	1	1	1.4	0.754623	0.915624
DUF1982	Domain of unknown function (DUF1982)	1	1	1	1	1	2	1	1	1.2	0.770808	0.77241
DUF1989	Domain of unknown function (DUF1989)	0	0	1	1	0	1	3	0	1.2	0.247574	0.386578
DUF1992	Domain of unknown function (DUF1992)	1	1	1	1	1	1	1	1	1	0.853082	0.692
DUF1993	Domain of unknown function (DUF1993)	0	0	2	2	1	1	2	0	1.6	0.171271	0.305602
DUF1994	Domain of unknown function (DUF1994)	2	1	1	1	1	1	1	1	1	0.467507	0.692
DUF1996	Domain of unknown function (DUF1996)	2	2	12	10	4	5	10	35	8.2	0.0149959	0.149708
DUF1998	Domain of unknown function (DUF1998)	1	1	1	1	1	1	0	1	0.8	0.947051	0.51173
DUF2008	Protein of unknown function (DUF2008)	1	1	1	1	1	1	1	0	1	0.853082	0.692
DUF2009	Protein of unknown function (DUF2009)	0	0	0	0	0	0	0	1	0	NaN	NaN
DUF2010	Protein of unknown function	1	1	1	1	1	1	1	1	1	0.853082	0.692
DUF2012	Protein of unknown function (DUF2012)	1	1	1	1	1	1	1	1	1	0.853082	0.692
DUF2013	Protein of unknown function (DUF2013)	1	1	1	1	1	1	0	1	0.8	0.947051	0.51173
DUF2014	Domain of unknown function (DUF2014)	1	1	1	1	1	1	1	0	1	0.853082	0.692
DUF2015	Fungal protein of unknown function (DUF2015)	1	1	1	1	1	1	1	1	1	0.853082	0.692
DUF202	Domain of unknown function DUF	6	6	5	5	6	6	4	8	5.2	0.994919	0.152561
DUF2029	Protein of unknown function (DUF2029)	1	1	0	0	1	1	0	0	0.4	0.344241	0.102143
DUF2034	Protein of unknown function (DUF2034)	1	1	1	1	1	1	1	1	1	0.853082	0.692
DUF2036	Uncharacterized conserved protein (DUF2036)	1	1	0	1	0	1	0	1	0.4	0.344241	0.102143
DUF2040	Coiled-coil domain-containing protein 55 (DUF2040)	1	0	1	1	1	1	1	1	1	0.853082	0.411418
DUF2044	Conserved membrane protein (DUF2044)	0	0	0	0	0	0	0	1	0	NaN	NaN
DUF2046	Uncharacterized conserved protein H4 (DUF2046)	0	0	0	0	0	0	0	1	0	NaN	NaN
DUF2052	Coiled-coil domain containing protein (DUF2052)	1	1	1	1	1	2	1	1	1.2	0.770808	0.77241
DUF2075	Uncharacterized conserved protein (DUF2075)	1	1	2	2	1	1	3	2	1.8	0.436106	0.855544
DUF2076	Uncharacterized protein conserved in bacteria (DUF2076)	1	1	1	1	1	2	1	0	1.2	0.770808	0.77241
DUF21	Domain of unknown function DUF21	1	1	1	1	1	2	1	3	1.2	0.770808	0.77241
DUF2142	Predicted membrane protein (DUF2142)	0	0	1	0	0	0	0	0	0.2	0.605105	0.698609
DUF2156	Uncharacterized conserved protein (DUF2156)	0	0	1	1	1	1	0	1	0.8	0.333354	0.46882
DUF218	DUF218 domain	0	1	1	2	0	2	1	1	1.2	0.247574	0.77241
DUF2183	Uncharacterized conserved protein (DUF2183)	3	2	2	2	3	2	3	2	2.4	0.908416	0.734274
DUF2196	Uncharacterized conserved protein (DUF2196)	0	0	1	1	0	0	1	0	0.6	0.413598	0.540389
DUF2205	Predicted coiled-coil protein (DUF2205)	1	1	1	1	1	1	1	1	1	0.853082	0.692
DUF221	Domain of unknown function DUF221	4	2	5	5	4	5	6	6	5	0.437675	0.47461
DUF2225	Uncharacterized protein conserved in bacteria (DUF2225)	1	0	0	0	0	2	0	0	0.4	0.344241	0.635341
DUF2231	Predicted membrane protein (DUF2231)	0	0	0	0	0	0	1	0	0.2	0.605105	0.698609
DUF2235	Uncharacterized conserved protein (DUF2235)	4	3	2	2	2	3	6	5	3	0.7785	0.451473
DUF2236	Uncharacterized protein conserved in bacteria (DUF2236)	0	0	0	0	0	4	0	1	0.8	0.333354	0.46882
DUF2237	Uncharacterized protein conserved in bacteria (DUF2237)	1	0	0	0	1	0	2	0	0.6	0.685032	0.540389
DUF2252	Uncharacterized protein conserved in bacteria (DUF2252)	0	0	0	0	0	1	0	0	0.2	0.605105	0.698609
DUF2257	Uncharacterized protein conserved in bacteria (DUF2257)	0	0	1	1	0	0	1	0	0.6	0.413598	0.540389
DUF2260	Uncharacterized conserved protein (DUF2260)	1	0	2	2	1	2	1	3	1.6	0.524057	0.305602
DUF2263	Uncharacterized protein conserved in bacteria (DUF2263)	3	1	1	1	1	0	4	4	1.4	0.270401	0.915624
DUF2264	Uncharacterized protein conserved in bacteria (DUF2264)	1	0	1	1	1	4	2	1	1.8	0.436106	0.273412
DUF227	Domain of unknown function (DUF227)	0	1	1	2	0	1	2	0	1.2	0.247574	0.77241
DUF2278	Uncharacterized conserved protein (DUF2278)	0	0	0	0	0	2	0	0	0.4	0.526545	0.635341
DUF2293	Uncharacterized conserved protein (DUF2293)	1	0	2	2	1	2	1	0	1.6	0.524057	0.305602
DUF2296	Predicted integral membrane metal-binding protein (DUF2296)	1	0	1	1	1	1	1	1	1	0.853082	0.411418
DUF23	Domain of unknown function	0	0	0	0	1	0	0	0	0.2	0.605105	0.698609
DUF2305	Uncharacterised conserved protein (DUF2305)	1	1	1	1	1	1	2	1	1.2	0.770808	0.77241
DUF2306	Predicted membrane protein (DUF2306)	0	1	0	0	1	0	1	0	0.4	0.526545	0.102143
DUF2315	Uncharacterised conserved protein (DUF2315)	0	0	0	0	0	0	0	1	0	NaN	NaN
DUF2329	Uncharacterized protein conserved in bacteria (DUF2329)	0	0	1	0	0	0	0	0	0.2	0.605105	0.698609
DUF2334	Uncharacterized protein conserved in bacteria (DUF2334)	0	0	0	0	0	0	1	0	0.2	0.605105	0.698609
DUF2340	Uncharacterized conserved protein (DUF2340)	1	1	0	0	0	0	0	1	0	0	0
DUF2343	Uncharacterised conserved protein (DUF2343)	1	1	1	1	1	1	1	1	1	0.853082	0.692
DUF2346	Uncharacterized conserved protein (DUF2346)	0	0	0	0	0	0	0	1	0	NaN	NaN
DUF2347	Uncharacterized conserved protein (DUF2347)	1	1	1	1	1	1	1	1	1	0.853082	0.692
DUF2348	Uncharacterized conserved protein (DUF2348)	1	1	1	1	0	1	0	0	0.6	0.685032	0.307139
DUF2349	Uncharacterized conserved protein (DUF2349)	1	1	0	1	1	1	1	1	0.8	0.947051	0.51173
DUF2351	Uncharacterized conserved protein (DUF2351)	1	1	1	1	1	1	0	1	0.8	0.947051	0.51173
DUF2355	Predicted coiled-coil protein (DUF2355)	0	0	0	0	0	1	0	0	0.2	0.605105	0.698609
DUF2361	Uncharacterised conserved protein (DUF2361)	1	1	1	1	1	1	1	1	1	0.853082	0.692
DUF2363	Uncharacterized conserved protein (DUF2363)	1	1	0	0	0	0	0	1	0	0	0
DUF2367	Uncharacterized conserved protein (DUF2367)	0	0	0	0	0	0	0	1	0	NaN	NaN
DUF2370	Protein of unknown function (DUF2370)	1	1	1	1	1	1	1	2	1	0.853082	0.692
DUF2373	Uncharacterised conserved protein (DUF2373)	1	1	1	1	1	1	0	1	0.8	0.947051	0.51173
DUF2392	Protein of unknown function (DUF2392)	1	1	1	1	1	1	1	0	1	0.853082	0.692
DUF2401	Putative secretory protein (DUF2401)	1	1	3	3	1	0	1	0	1.6	0.524057	0.961506
DUF2403	Glycine-rich protein domain (DUF2403)	1	1	3	3	1	0	0	0	1.4	0.633333	0.915624
DUF2404	Putative integral membrane protein conserved region (DUF2404)	3	2	2	2	2	1	1	2	1.6	0.4094	0.353426
DUF2405	Domain of unknown function (DUF2405)	1	1	1	1	1	1	1	1	1	0.853082	0.692
DUF2406	Uncharacterised protein (DUF2406)	2	1	1	1	1	1	1	0	1	0.467507	0.692
DUF2407	Putative membrane protein (DUF2407)	1	1	1	1	1	1	1	1	1	0.853082	0.692
DUF2408	Protein of unknown function (DUF2408)	1	1	1	1	1	1	1	1	1	0.853082	0.692
DUF2410	Hypothetical protein (DUF2410)	1	1	1	1	1	1	1	0	1	0.853082	0.692
DUF2411	Domain of unknown function (DUF2411)	1	0	1	1	1	1	1	0	1	0.853082	0.411418
DUF2413	Protein of unknown function (DUF2413)	1	1	1	1	1	1	1	1	1	0.853082	0.692
DUF2414	Protein of unknown function (DUF2414)	1	1	1	1	1	1	1	2	1	0.853082	0.692
DUF2415	Uncharacterised protein domain (DUF2415)	0	0	1	1	1	1	1	2	1	0.272678	0.411418
DUF2416	Protein of unknown function (DUF2416)	0	1	0	0	1	1	0	0	0.4	0.526545	0.102143
DUF2417	Region of unknown function (DUF2417)	1	1	1	1	1	1	1	0	1	0.853082	0.692
DUF2418	Protein of unknown function (DUF2418)	1	1	1	1	0	1	1	1	0.8	0.947051	0.51173
DUF2419	Protein of unknown function (DUF2419)	1	1	1	1	1	1	1	1	1	0.853082	0.692
DUF2420	Protein of unknown function (DUF2420)	1	0	0	0	0	0	1	1	0.2	0.156504	0.698609
DUF2421	Protein of unknown function (DUF2421)	2	3	0	1	1	2	1	2	1	0.467507	0.00463698
DUF2422	Protein of unknown function (DUF2422)	2	3	1	1	3	3	1	1	1.8	0.924343	0.100108
DUF2423	Protein of unknown function (DUF2423)	1	1	1	1	1	1	1	1	1	0.853082	0.692
DUF2424	Protein of unknown function (DUF2424)	5	3	4	4	7	8	5	10	5.6	0.544589	0.725393
DUF2427	Domain of unknown function (DUF2427)	2	2	3	4	3	3	3	2	3.2	0.367555	0.945579
DUF2428	Putative death-receptor fusion protein (DUF2428)	1	1	1	1	1	1	1	0	1	0.853082	0.692
DUF2431	Domain of unknown function (DUF2431)	1	1	1	1	1	1	1	1	1	0.853082	0.692
DUF2433	Protein of unknown function (DUF2433)	1	1	1	1	1	1	1	1	1	0.853082	0.692
DUF2434	Protein of unknown function (DUF2434)	1	1	1	1	1	0	0	0	0.6	0.685032	0.307139
DUF2439	Protein of unknown function (DUF2439)	1	1	1	1	1	1	1	0	1	0.853082	0.692
DUF2450	Protein of unknown function N-terminal domain (DUF2450)	3	1	3	3	1	2	2	3	2.2	0.772804	0.722201
DUF2454	Protein of unknown function (DUF2454)	1	1	1	1	1	1	1	1	1	0.853082	0.692
DUF2457	Protein of unknown function (DUF2457)	1	0	1	1	1	1	2	0	1.2	0.770808	0.386578
DUF2458	Protein of unknown function (DUF2458)	1	1	0	0	1	1	1	1	0.6	0.685032	0.307139
DUF2461	Conserved hypothetical protein (DUF2461)	1	0	1	1	0	1	1	1	0.8	0.947051	0.46882
DUF2462	Protein of unknown function (DUF2462)	1	0	1	1	1	1	1	1	1	0.853082	0.411418
DUF2470	Protein of unknown function (DUF2470)	1	1	1	1	1	1	1	1	1	0.853082	0.692
DUF255	Protein of unknown function, DUF255	1	1	1	1	1	1	1	0	1	0.853082	0.692
DUF258	Protein of unknown function, DUF258	11	12	17	11	12	17	19	21	15.2	0.113394	0.503042
DUF2580	Protein of unknown function (DUF2580)	0	0	0	0	0	1	0	0	0.2	0.605105	0.698609
DUF2611	Protein of unknown function (DUF2611)	1	1	1	1	1	1	1	1	1	0.853082	0.692
DUF262	Protein of unknown function DUF262	2	1	0	0	0	0	1	3	0.2	0.00080541	0.0281271
DUF2638	Protein of unknown function (DUF2638)	3	1	1	1	1	1	1	1	1	0.101365	0.692
DUF265	Protein of unknown function, DUF265	0	0	2	1	1	0	1	0	1	0.272678	0.411418
DUF2664	Protein of unknown function (DUF2664)	0	0	0	0	0	1	0	0	0.2	0.605105	0.698609
DUF2665	Protein of unknown function (DUF2665)	1	0	1	1	1	0	1	0	0.8	0.947051	0.46882
DUF2697	Protein of unknown function (DUF2697)	0	0	0	0	0	0	1	0	0.2	0.605105	0.698609
DUF2722	Protein of unknown function (DUF2722)	0	0	0	0	1	0	0	0	0.2	0.605105	0.698609
DUF2731	Protein of unknown function (DUF2731)	0	0	0	0	0	1	0	0	0.2	0.605105	0.698609
DUF2781	Protein of unknown function (DUF2781)	1	0	1	1	0	1	1	1	0.8	0.947051	0.46882
DUF28	Domain of unknown function DUF28	1	1	1	1	1	1	1	1	1	0.853082	0.692
DUF2823	Protein of unknown function (DUF2823)	0	0	1	1	2	2	0	0	1.2	0.247574	0.386578
DUF2828	Domain of unknown function (DUF2828)	1	0	0	0	0	0	0	1	0	0	NaN
DUF2838	Protein of unknown function (DUF2838)	1	1	1	1	1	1	1	1	1	0.853082	0.692
DUF2841	Protein of unknown function (DUF2841)	1	1	1	1	1	3	1	0	1.4	0.633333	0.915624
DUF2855	Protein of unknown function (DUF2855)	1	0	1	0	0	1	1	1	0.6	0.685032	0.540389
DUF2870	Protein of unknown function (DUF2870)	0	2	1	1	1	1	1	2	1	0.272678	0.106596
DUF291	Domain of unknown function	1	0	1	0	1	1	1	0	0.8	0.947051	0.46882
DUF2945	Protein of unknown function (DUF2945)	1	0	1	1	0	1	1	2	0.8	0.947051	0.46882
DUF2961	Protein of unknown function (DUF2961)	0	0	0	0	0	1	0	0	0.2	0.605105	0.698609
DUF2962	Protein of unknown function (DUF2962)	1	0	1	1	1	1	1	1	1	0.853082	0.411418
DUF297	TM1410 hypothetical-related protein	0	0	1	1	1	2	1	0	1.2	0.247574	0.386578
DUF298	Domain of unknown function (DUF298)	2	2	1	1	1	1	1	2	1	0.467507	0.106596
DUF2985	Protein of unknown function (DUF2985)	1	1	2	2	3	1	4	1	2.4	0.280692	0.647189
DUF2990	Protein of unknown function (DUF2990)	0	0	0	0	0	1	0	0	0.2	0.605105	0.698609
DUF300	Domain of unknown function	2	2	2	2	2	2	3	3	2.2	0.734749	0.629457
DUF3020	Protein of unknown function (DUF3020)	1	0	0	0	0	0	0	0	0	0	NaN
DUF307	Domain of unknown function (DUF307)	1	1	1	1	1	1	1	1	1	0.853082	0.692
DUF3074	Protein of unknown function (DUF3074)	2	2	2	2	2	1	2	0	1.8	0.924343	0.464694
DUF3112	Protein of unknown function (DUF3112)	1	1	3	2	1	1	3	0	2	0.398542	0.807981
DUF3115	Protein of unknown function (DUF3115)	1	1	1	1	1	1	1	0	1	0.853082	0.692
DUF3128	Protein of unknown function (DUF3128)	1	0	1	1	1	1	1	0	1	0.853082	0.411418
DUF3129	Protein of unknown function (DUF3129)	0	1	2	2	5	0	4	0	2.6	0.0794882	0.581283
DUF3140	Protein of unknown function (DUF3140)	1	0	1	0	0	1	0	0	0.4	0.344241	0.635341
DUF3176	Protein of unknown function (DUF3176)	3	1	11	8	0	3	8	0	6	0.133852	0.142051
DUF3202	Protein of unknown function (DUF3202)	0	0	1	0	0	0	0	0	0.2	0.605105	0.698609
DUF3210	Protein of unknown function (DUF3210)	1	1	1	1	1	1	1	0	1	0.853082	0.692
DUF3237	Protein of unknown function (DUF3237)	3	1	4	2	2	3	3	0	2.8	0.907396	0.551306
DUF3245	Protein of unknown function (DUF3245)	1	1	0	0	0	1	1	0	0.4	0.344241	0.102143
DUF3292	Protein of unknown function (DUF3292)	1	0	1	1	1	2	2	1	1.4	0.633333	0.342881
DUF3295	Protein of unknown function (DUF3295)	1	1	1	1	1	1	1	0	1	0.853082	0.692
DUF3312	Protein of unknown function (DUF3312)	0	0	0	0	2	0	0	1	0.4	0.526545	0.635341
DUF3317	Protein of unknown function (DUF3317)	1	1	1	1	1	2	1	2	1.2	0.770808	0.77241
DUF3321	Protein of unknown function (DUF3321)	1	1	1	1	1	1	1	1	1	0.853082	0.692
DUF3328	Domain of unknown function (DUF3328)	4	0	10	7	20	4	14	4	11	0.0136269	0.00727795
DUF3336	Domain of unknown function (DUF3336)	1	3	3	3	3	3	3	1	3	0.184144	0.451473
DUF3337	Domain of unknown function (DUF3337)	1	1	1	1	1	1	1	1	1	0.853082	0.692
DUF3351	Domain of unknown function (DUF3351)	1	1	1	1	1	1	1	1	1	0.853082	0.692
DUF336	Domain of unknown function (DUF336)	1	0	0	0	1	1	5	0	1.4	0.633333	0.342881
DUF3361	Domain of unknown function (DUF3361)	1	1	0	0	0	1	0	1	0.2	0.156504	0.0281271
DUF3381	Domain of unknown function (DUF3381)	1	1	1	1	1	1	1	1	1	0.853082	0.692
DUF3384	Domain of unknown function (DUF3384)	1	1	1	1	1	1	1	0	1	0.853082	0.692
DUF3385	Domain of unknown function (DUF3385)	1	1	1	1	1	1	1	1	1	0.853082	0.692
DUF3395	Domain of unknown function (DUF3395)	1	0	0	0	0	1	0	1	0.2	0.156504	0.698609
DUF3402	Domain of unknown function (DUF3402)	1	1	1	1	1	1	1	1	1	0.853082	0.692
DUF3405	Protein of unknown function (DUF3405)	1	1	4	4	2	2	3	0	3	0.184144	0.496609
DUF3414	Protein of unknown function (DUF3414)	1	1	1	1	1	1	1	1	1	0.853082	0.692
DUF3415	Domain of unknown function (DUF3415)	0	0	0	0	0	0	0	1	0	NaN	NaN
DUF3419	Protein of unknown function (DUF3419)	1	1	1	1	1	1	1	0	1	0.853082	0.692
DUF342	Protein of unknown function (DUF342)	0	0	0	1	0	0	0	0	0.2	0.605105	0.698609
DUF3421	Protein of unknown function (DUF3421)	0	0	0	0	0	0	0	2	0	NaN	NaN
DUF3425	Domain of unknown function (DUF3425)	1	0	0	1	7	11	8	1	5.4	0.0350198	0.060458
DUF3429	Protein of unknown function (DUF3429)	1	1	1	1	1	1	1	1	1	0.853082	0.692
DUF3431	Protein of unknown function (DUF3431)	2	3	1	1	5	6	6	0	3.8	0.250841	0.737856
DUF3433	Protein of unknown function (DUF3433)	8	1	3	4	2	3	7	1	3.8	0.0874808	0.348688
DUF3434	Domain of unknown function (DUF3434)	1	1	1	1	1	1	1	1	1	0.853082	0.692
DUF3435	Protein of unknown function (DUF3435)	2	0	0	0	14	1	0	0	3	0.428569	0.162644
DUF3437	Domain of unknown function (DUF3437)	1	1	1	1	1	1	1	2	1	0.853082	0.692
DUF3441	Domain of unknown function (DUF3441)	1	0	1	1	1	1	1	0	1	0.853082	0.411418
DUF3445	Protein of unknown function (DUF3445)	3	2	3	3	4	5	4	2	3.8	0.501509	0.763245
DUF3448	Domain of unknown function (DUF3448)	3	2	2	3	2	3	2	1	2.4	0.908416	0.734274
DUF3449	Domain of unknown function (DUF3449)	1	1	1	1	1	1	1	1	1	0.853082	0.692
DUF3453	Domain of unknown function (DUF3453)	1	1	1	1	1	1	1	1	1	0.853082	0.692
DUF3455	Protein of unknown function (DUF3455)	2	0	2	2	2	2	3	2	2.2	0.734749	0.232662
DUF3468	Protein of unknown function (DUF3468)	6	5	3	3	3	18	10	1	7.4	0.382131	0.9263
DUF3471	Domain of unknown function (DUF3471)	1	0	0	0	0	0	1	0	0.2	0.156504	0.698609
DUF3474	Domain of unknown function (DUF3474)	2	1	2	2	2	1	2	1	1.8	0.924343	0.855544
DUF3492	Domain of unknown function (DUF3492)	0	0	1	1	0	1	0	0	0.6	0.413598	0.540389
DUF3500	Protein of unknown function (DUF3500)	0	0	1	1	1	1	1	0	1	0.272678	0.411418
DUF3505	Protein of unknown function (DUF3505)	1	0	0	0	0	4	0	2	0.8	0.947051	0.46882
DUF3506	Domain of unknown function (DUF3506)	1	1	1	1	1	1	1	0	1	0.853082	0.692
DUF3507	Domain of unknown function (DUF3507)	1	1	0	0	0	1	0	0	0.2	0.156504	0.0281271
DUF3510	Domain of unknown function (DUF3510)	0	0	0	0	0	0	0	1	0	NaN	NaN
DUF3517	Domain of unknown function (DUF3517)	1	1	1	1	1	1	1	0	1	0.853082	0.692
DUF3533	Protein of unknown function (DUF3533)	1	1	0	0	2	5	1	2	1.6	0.524057	0.961506
DUF3535	Domain of unknown function (DUF3535)	1	1	1	1	1	1	1	1	1	0.853082	0.692
DUF3543	Domain of unknown function (DUF3543)	1	1	1	1	1	1	1	1	1	0.853082	0.692
DUF3546	Domain of unknown function (DUF3546)	1	1	1	1	1	1	1	1	1	0.853082	0.692
DUF3548	Domain of unknown function (DUF3548)	1	0	1	1	1	1	1	1	1	0.853082	0.411418
DUF3554	Domain of unknown function (DUF3554)	1	1	1	1	1	1	1	1	1	0.853082	0.692
DUF3584	Protein of unknown function (DUF3584)	0	0	0	0	0	0	0	1	0	NaN	NaN
DUF3591	Protein of unknown function (DUF3591)	1	1	1	1	1	1	1	1	1	0.853082	0.692
DUF3597	Domain of unknown function (DUF3597)	0	0	0	0	0	1	0	0	0.2	0.605105	0.698609
DUF3602	Protein of unknown function (DUF3602)	3	5	4	4	4	3	4	1	3.8	0.501509	0.108158
DUF3605	Protein of unknown function (DUF3605)	1	1	2	2	1	2	2	1	1.8	0.436106	0.855544
DUF3608	Protein of unknown function (DUF3608)	1	2	1	1	1	1	1	1	1	0.853082	0.106596
DUF3632	Protein of unknown function (DUF3632)	3	0	2	2	3	2	4	0	2.6	0.966048	0.189119
DUF3635	Domain of unknown function (DUF3635)	1	0	1	1	1	1	1	1	1	0.853082	0.411418
DUF3636	Protein of unknown function (DUF3636)	1	0	1	1	1	1	1	0	1	0.853082	0.411418
DUF3638	Protein of unknown function (DUF3638)	0	0	1	1	2	2	3	0	1.8	0.143575	0.273412
DUF3639	Protein of unknown function (DUF3639)	1	1	1	1	1	1	1	0	1	0.853082	0.692
DUF3645	Protein of unknown function (DUF3645)	0	0	1	1	2	2	3	0	1.8	0.143575	0.273412
DUF3659	Protein of unknown function (DUF3659)	0	0	2	2	1	2	1	0	1.6	0.171271	0.305602
DUF3661	Vaculolar membrane protein	1	1	1	1	1	1	1	1	1	0.853082	0.692
DUF3669	Zinc finger protein	0	0	2	2	0	0	1	0	1	0.272678	0.411418
DUF367	Domain of unknown function (DUF367)	1	1	1	1	1	1	1	1	1	0.853082	0.692
DUF3684	Protein of unknown function (DUF3684)	1	1	1	1	1	1	1	1	1	0.853082	0.692
DUF3694	Kinesin protein	1	1	1	1	1	1	1	1	1	0.853082	0.692
DUF3712	Protein of unknown function (DUF3712)	3	1	2	1	1	4	1	0	1.8	0.555958	0.855544
DUF3716	Protein of unknown function (DUF3716)	0	1	7	8	3	3	0	0	4.2	0.0261213	0.286821
DUF3722	Protein of unknown function (DUF3722)	1	1	1	1	1	1	1	1	1	0.853082	0.692
DUF3723	Protein of unknown function (DUF3723)	0	0	0	0	1	1	0	0	0.4	0.526545	0.635341
DUF3734	Patatin phospholipase	1	0	0	0	0	0	0	0	0	0	NaN
DUF3735	Protein of unknown function (DUF3735)	1	1	1	1	1	0	1	0	0.8	0.947051	0.51173
DUF3743	Protein of unknown function (DUF3743)	0	1	0	1	1	1	1	1	0.8	0.333354	0.51173
DUF3752	Protein of unknown function (DUF3752)	1	1	1	1	1	1	1	1	1	0.853082	0.692
DUF3758	Protein of unknown function (DUF3758)	1	1	1	1	1	1	0	1	0.8	0.947051	0.51173
DUF3759	Protein of unknown function (DUF3759)	0	0	1	1	1	1	1	0	1	0.272678	0.411418
DUF3767	Protein of unknown function (DUF3767)	1	1	1	1	1	1	1	1	1	0.853082	0.692
DUF3779	Phosphate metabolism protein	2	0	3	3	4	3	3	2	3.2	0.367555	0.147351
DUF382	Domain of unknown function (DUF382)	1	1	1	1	1	1	1	1	1	0.853082	0.692
DUF383	Domain of unknown function (DUF383)	1	1	1	1	1	1	1	1	1	0.853082	0.692
DUF384	Domain of unknown function (DUF384)	1	1	1	1	1	1	1	1	1	0.853082	0.692
DUF395	YeeE/YedE family (DUF395)	1	1	1	1	1	1	1	1	1	0.853082	0.692
DUF410	Protein of unknown function (DUF410)	1	1	1	1	1	1	1	1	1	0.853082	0.692
DUF423	Protein of unknown function (DUF423)	1	0	1	1	0	0	1	0	0.6	0.685032	0.540389
DUF427	Domain of unknown function (DUF427)	1	0	1	1	2	1	2	2	1.4	0.633333	0.342881
DUF45	Protein of unknown function DUF45	1	1	1	1	1	0	1	1	0.8	0.947051	0.51173
DUF455	Protein of unknown function (DUF455)	0	0	0	0	0	1	0	1	0.2	0.605105	0.698609
DUF498	Protein of unknown function (DUF498/DUF598)	1	1	1	1	1	1	1	1	1	0.853082	0.692
DUF500	Family of unknown function (DUF500)	1	1	4	3	3	4	2	2	3.2	0.156187	0.448088
DUF504	Protein of unknown function (DUF504)	0	1	1	1	0	1	1	0	0.8	0.333354	0.51173
DUF521	Protein of unknown function (DUF521)	0	0	0	0	0	1	0	0	0.2	0.605105	0.698609
DUF540	Protein of unknown function (DUF540)	3	3	2	3	3	3	3	2	2.8	0.907396	0.370529
DUF543	Domain of unknown function (DUF543)	1	1	1	1	1	1	1	1	1	0.853082	0.692
DUF544	Protein of unknown function (DUF544)	1	1	1	1	1	1	1	1	1	0.853082	0.692
DUF55	Protein of unknown function DUF55	1	1	1	1	1	1	1	1	1	0.853082	0.692
DUF567	Protein of unknown function (DUF567)	0	0	1	0	0	0	1	0	0.4	0.526545	0.635341
DUF572	Family of unknown function (DUF572)	2	2	2	2	2	2	2	2	2	0.856506	0.520293
DUF579	Protein of unknown function (DUF579)	1	1	2	1	1	1	1	1	1.2	0.770808	0.77241
DUF583	Protein of unknown function, DUF583	0	0	1	0	1	0	0	0	0.4	0.526545	0.635341
DUF588	Domain of unknown function (DUF588)	0	0	0	0	1	0	0	0	0.2	0.605105	0.698609
DUF59	Domain of unknown function DUF59	1	1	1	1	1	1	1	1	1	0.853082	0.692
DUF592	Protein of unknown function (DUF592)	0	0	0	0	1	0	0	0	0.2	0.605105	0.698609
DUF604	Protein of unknown function, DUF604	0	0	1	1	1	3	0	0	1.2	0.247574	0.386578
DUF605	Vta1 like	1	1	1	1	1	1	1	1	1	0.853082	0.692
DUF607	Protein of unknown function, DUF607	1	1	1	1	1	1	1	1	1	0.853082	0.692
DUF608	Protein of unknown function, DUF608	0	0	0	0	1	0	1	0	0.4	0.526545	0.635341
DUF618	Protein of unknown function, DUF618	2	2	2	2	2	1	2	0	1.8	0.924343	0.464694
DUF619	Protein of unknown function (DUF619)	2	2	2	3	2	2	2	2	2.2	0.734749	0.629457
DUF634	Protein of unknown function (DUF634)	2	2	2	2	2	2	2	3	2	0.856506	0.520293
DUF647	Protein of unknown function, DUF647	1	1	1	1	1	1	1	1	1	0.853082	0.692
DUF654	Protein of unknown function, DUF654	1	1	1	1	1	1	1	1	1	0.853082	0.692
DUF663	Protein of unknown function (DUF663)	2	2	2	2	2	2	2	2	2	0.856506	0.520293
DUF672	Protein of unknown function (DUF672)	0	0	0	0	1	0	1	1	0.4	0.526545	0.635341
DUF676	Putative serine esterase (DUF676)	4	4	4	4	3	2	2	3	3	0.7785	0.141735
DUF699	Putative ATPase (DUF699)	1	1	1	1	1	1	1	1	1	0.853082	0.692
DUF706	Family of unknown function (DUF706)	0	1	1	1	1	1	1	1	1	0.272678	0.692
DUF718	Domain of unknown function (DUF718)	0	0	1	1	1	1	1	0	1	0.272678	0.411418
DUF726	Protein of unknown function (DUF726)	3	1	3	3	2	2	3	2	2.6	0.966048	0.581283
DUF74	Domain of unknown function (DUF74)	0	0	0	0	0	0	1	0	0.2	0.605105	0.698609
DUF747	Eukaryotic membrane protein family	0	1	1	1	1	1	1	1	1	0.272678	0.692
DUF77	Domain of unknown function DUF77	1	1	1	1	1	1	0	1	0.8	0.947051	0.51173
DUF775	Protein of unknown function (DUF775)	1	1	1	1	1	1	1	1	1	0.853082	0.692
DUF788	Protein of unknown function (DUF788)	1	1	1	1	1	1	1	1	1	0.853082	0.692
DUF791	Protein of unknown function (DUF791)	0	0	0	0	1	0	1	1	0.4	0.526545	0.635341
DUF803	Protein of unknown function (DUF803)	3	4	4	4	3	4	4	5	3.8	0.501509	0.331742
DUF810	Protein of unknown function (DUF810)	0	0	0	1	1	1	0	0	0.6	0.413598	0.540389
DUF814	Domain of unknown function (DUF814)	2	1	2	2	1	2	2	1	1.8	0.924343	0.855544
DUF815	Protein of unknown function (DUF815)	3	3	3	4	3	3	3	1	3.2	0.700895	0.533884
DUF821	Arabidopsis thaliana protein of unknown function (DUF821)	2	1	5	5	5	4	4	7	4.6	0.147676	0.248371
DUF829	Eukaryotic protein of unknown function (DUF829)	1	0	3	3	2	4	3	1	3	0.184144	0.162644
DUF833	Protein of unknown function (DUF833)	1	1	1	1	1	1	1	1	1	0.853082	0.692
DUF836	Glutaredoxin-like domain (DUF836)	1	1	1	1	0	1	1	1	0.8	0.947051	0.51173
DUF837	Protein of unknown function (DUF837)	0	0	0	0	0	0	0	1	0	NaN	NaN
DUF846	Eukaryotic protein of unknown function (DUF846)	1	1	1	2	0	1	1	1	1	0.853082	0.692
DUF862	PPPDE putative peptidase domain	2	2	2	3	2	1	2	1	2	0.856506	0.520293
DUF866	Eukaryotic protein of unknown function (DUF866)	1	1	1	1	1	1	1	1	1	0.853082	0.692
DUF87	Domain of unknown function DUF87	0	0	1	0	0	0	0	1	0.2	0.605105	0.698609
DUF88	Protein of unknown function DUF88	0	0	0	0	0	1	0	8	0.2	0.605105	0.698609
DUF883	Bacterial protein of unknown function (DUF883)	0	0	0	1	0	0	0	0	0.2	0.605105	0.698609
DUF885	Bacterial protein of unknown function (DUF885)	0	0	1	0	0	0	0	0	0.2	0.605105	0.698609
DUF889	PIF1 helicase	2	0	3	2	2	2	3	23	2.4	0.629902	0.209556
DUF89	Protein of unknown function DUF89	1	1	1	1	1	1	1	3	1	0.853082	0.692
DUF894	Bacterial protein of unknown function (DUF894)	0	0	1	0	1	3	0	0	1	0.272678	0.411418
DUF904	Protein of unknown function (DUF904)	0	0	0	0	0	0	1	0	0.2	0.605105	0.698609
DUF908	Domain of Unknown Function (DUF908)	1	1	1	1	1	1	1	1	1	0.853082	0.692
DUF913	Domain of Unknown Function (DUF913)	1	1	1	1	1	1	1	1	1	0.853082	0.692
DUF914	Eukaryotic protein of unknown function (DUF914)	1	2	2	2	2	1	2	2	1.8	0.436106	0.464694
DUF915	Alpha/beta hydrolase of unknown function (DUF915)	0	0	0	1	0	0	1	0	0.4	0.526545	0.635341
DUF917	Protein of unknown function (DUF917)	0	0	1	1	1	1	2	0	1.2	0.247574	0.386578
DUF92	Integral membrane protein DUF92	1	1	1	1	1	1	1	1	1	0.853082	0.692
DUF924	Bacterial protein of unknown function (DUF924)	0	1	0	0	0	1	1	0	0.4	0.526545	0.102143
DUF946	Plant protein of unknown function (DUF946)	1	1	1	1	2	2	1	0	1.4	0.633333	0.915624
DUF947	Domain of unknown function (DUF947)	1	1	1	1	1	1	1	1	1	0.853082	0.692
DUF952	Protein of unknown function (DUF952)	1	1	1	1	1	1	1	1	1	0.853082	0.692
DUF953	Eukaryotic protein of unknown function (DUF953)	0	0	0	0	1	1	1	1	0.6	0.413598	0.540389
DUF962	Protein of unknown function (DUF962)	1	1	1	1	1	1	2	1	1.2	0.770808	0.77241
DUF971	Protein of unknown function (DUF971)	1	1	0	0	0	0	0	1	0	0	0
DUF974	Protein of unknown function (DUF974)	1	1	1	1	1	1	1	1	1	0.853082	0.692
Dus	Dihydrouridine synthase (Dus)	4	5	4	4	4	3	3	4	3.6	0.943561	0.079109
DUSP	DUSP domain	1	1	1	1	1	1	1	1	1	0.853082	0.692
dUTPase	dUTPase	1	0	1	1	1	2	1	1	1.2	0.770808	0.386578
DWNN	DWNN domain	1	1	1	1	1	1	1	1	1	0.853082	0.692
Dymeclin	Dyggve-Melchior-Clausen syndrome protein	1	1	1	1	0	0	0	1	0.4	0.344241	0.102143
Dynactin	Dynein associated protein	1	1	1	1	1	1	1	1	1	0.853082	0.692
Dynactin_p62	Dynactin p62 family	1	1	1	1	1	1	1	1	1	0.853082	0.692
Dynamin_M	Dynamin central region	4	5	9	8	6	9	6	5	7.6	0.104328	0.981115
Dynamin_N	Dynamin family	9	11	17	17	17	14	13	21	15.6	0.0311969	0.800702
Dynamitin	Dynamitin	1	1	1	1	1	1	1	1	1	0.853082	0.692
Dynein_heavy	Dynein heavy chain	1	1	1	1	1	1	1	1	1	0.853082	0.692
Dynein_light	Dynein light chain type 1	1	1	1	1	1	1	0	1	0.8	0.947051	0.51173
Dyp_perox	Dyp-type peroxidase family	0	0	1	1	1	0	0	3	0.6	0.413598	0.540389
E1_DerP2_DerF2	ML domain	1	2	1	1	1	1	1	1	1	0.853082	0.106596
E1_dh	Dehydrogenase E1 component	3	3	3	3	3	5	3	4	3.4	0.613831	0.61636
E1-E2_ATPase	E1-E2 ATPase	18	16	18	18	15	22	20	16	18.6	0.431696	0.268046
E2_bind	E2 binding domain	1	1	1	1	1	1	1	1	1	0.853082	0.692
E3_binding	e3 binding domain	3	3	3	3	2	2	1	3	2.2	0.772804	0.186668
EAF	RNA polymerase II transcription elongation factor	1	1	1	1	1	1	1	1	1	0.853082	0.692
EAL	EAL domain	0	0	2	0	0	0	0	0	0.4	0.526545	0.635341
EamA	EamA-like transporter family	7	9	6	8	5	8	8	12	7	0.685913	0.0383473
EAP30	EAP30/Vps36 family	2	2	2	2	2	2	2	2	2	0.856506	0.520293
EB1	EB1-like C-terminal motif	1	1	1	1	1	1	1	1	1	0.853082	0.692
EBP	Emopamil binding protein	2	2	2	3	3	3	3	3	2.8	0.499878	0.880891
Ebp2	Eukaryotic rRNA processing protein EBP2	1	1	1	1	1	1	1	1	1	0.853082	0.692
ECH	Enoyl-CoA hydratase/isomerase family	7	6	7	7	12	15	11	8	10.4	0.138475	0.753054
Ecm33	GPI-anchored cell wall organization protein	0	0	1	2	1	1	1	0	1.2	0.247574	0.386578
Eeig1	Oestrogen-responsive protein Fam102A-B	1	1	1	1	1	1	0	1	0.8	0.947051	0.51173
EF_assoc_1	EF hand associated	1	1	1	1	1	1	1	1	1	0.853082	0.692
EF_assoc_2	EF hand associated	1	1	1	1	1	1	1	1	1	0.853082	0.692
EF_TS	Elongation factor TS	0	0	0	0	0	0	0	1	0	NaN	NaN
EF-1_beta_acid	Eukaryotic elongation factor 1 beta central acidic region	1	1	1	1	1	1	1	1	1	0.853082	0.692
EF1_GNE	EF-1 guanine nucleotide exchange domain	1	1	1	1	1	1	1	1	1	0.853082	0.692
EF1G	Elongation factor 1 gamma, conserved domain	1	1	1	1	1	1	1	1	1	0.853082	0.692
EFG_C	Elongation factor G C-terminus	6	6	7	6	6	6	6	7	6.2	0.650028	0.331769
EFG_IV	Elongation factor G, domain IV	4	3	5	4	3	4	3	3	3.8	0.844668	0.737856
efhand	EF hand	15	13	15	17	17	14	13	15	15.2	0.528519	0.323237
efhand_Ca_insen	Ca2+ insensitive EF hand	2	2	2	2	2	2	2	2	2	0.856506	0.520293
efhand_like	Phosphoinositide-specific phospholipase C, efhand-like	0	0	1	0	0	1	0	2	0.4	0.526545	0.635341
efThoc1	THO complex subunit 1 transcription elongation factor	1	1	1	1	1	1	1	1	1	0.853082	0.692
EGF_2	EGF-like domain	0	0	0	0	0	0	1	1	0.2	0.605105	0.698609
EHN	Epoxide hydrolase N terminus	2	2	2	2	1	2	7	4	2.8	0.499878	0.880891
EI24	Etoposide-induced protein 2.4 (EI24)	0	0	0	0	0	0	0	1	0	NaN	NaN
EIF_2_alpha	Eukaryotic translation initiation factor 2 alpha subunit	1	1	1	1	1	1	1	1	1	0.853082	0.692
eIF_4G1	Eukaryotic translation initiation factor 4G1	1	1	1	1	1	1	0	1	0.8	0.947051	0.51173
eIF-1a	Translation initiation factor 1A / IF-1	2	2	2	2	2	2	2	1	2	0.856506	0.520293
eIF2_C	Initiation factor eIF2 gamma, C terminal	1	1	1	1	1	2	1	1	1.2	0.770808	0.77241
eIF2A	Eukaryotic translation initiation factor eIF2A	13	10	9	12	10	9	11	6	10.2	0.749138	0.197306
eIF3_N	eIF3 subunit 6 N terminal domain	1	1	1	1	1	1	1	1	1	0.853082	0.692
eIF3_subunit	Translation initiation factor eIF3 subunit	1	1	1	1	1	1	1	1	1	0.853082	0.692
eIF-3_zeta	Eukaryotic translation initiation factor 3 subunit 7 (eIF-3)	1	2	1	1	1	1	1	1	1	0.853082	0.106596
eIF-3c_N	Eukaryotic translation initiation factor 3 subunit 8 N-terminus	1	1	1	1	1	1	1	1	1	0.853082	0.692
eIF3g	Eukaryotic translation initiation factor 3 subunit G	1	1	1	1	1	1	1	1	1	0.853082	0.692
eIF-5_eIF-2B	Domain found in IF2B/IF5	2	2	2	2	2	2	2	2	2	0.856506	0.520293
eIF-5a	Eukaryotic elongation factor 5A hypusine, DNA-binding OB fold	2	2	2	2	1	1	1	1	1.4	0.754623	0.245892
eIF-6	eIF-6 family	1	1	1	1	1	1	1	1	1	0.853082	0.692
Elf1	Transcription elongation factor Elf1 like	1	2	1	1	1	1	1	1	1	0.853082	0.106596
ELFV_dehydrog	Glutamate/Leucine/Phenylalanine/Valine dehydrogenase	2	2	2	2	2	2	2	2	2	0.856506	0.520293
ELFV_dehydrog_N	Glu/Leu/Phe/Val dehydrogenase, dimerisation domain	1	1	1	1	1	1	1	1	1	0.853082	0.692
ELL	RNA polymerase II elongation factor ELL	0	0	0	0	1	0	0	1	0.2	0.605105	0.698609
ELMO_CED12	ELMO/CED-12 family	1	1	1	1	1	1	1	1	1	0.853082	0.692
ELO	GNS1/SUR4 family	2	2	2	2	3	3	2	1	2.4	0.629902	0.734274
Elongin_A	RNA polymerase II transcription factor SIII (Elongin) subunit A	1	1	1	1	1	1	1	1	1	0.853082	0.692
EMG1	EMG1/NEP1 methyltransferase	1	1	1	1	1	1	1	2	1	0.853082	0.692
EMP24_GP25L	emp24/gp25L/p24 family/GOLD	5	4	4	4	4	4	4	4	4	0.881929	0.395374
EMP70	Endomembrane protein 70	2	1	2	2	2	2	1	1	1.8	0.924343	0.855544
End_N_terminal	N terminal extension of bacteriophage endosialidase	1	2	4	3	4	1	1	1	2.6	0.236691	0.833537
Endonuclease_NS	DNA/RNA non-specific endonuclease	1	1	1	1	1	1	1	1	1	0.853082	0.692
Endosulfine	cAMP-regulated phosphoprotein/endosulfine conserved region	1	1	2	2	1	2	1	1	1.6	0.524057	0.961506
Enolase_C	Enolase, C-terminal TIM barrel domain	1	1	2	3	1	1	1	1	1.6	0.524057	0.961506
Enolase_N	Enolase, N-terminal domain	1	1	2	3	1	1	1	1	1.6	0.524057	0.961506
Eno-Rase_NADH_b	NAD(P)H binding domain of trans-2-enoyl-CoA reductase	0	0	0	0	0	1	0	0	0.2	0.605105	0.698609
ENTH	ENTH domain	4	3	3	3	2	3	2	3	2.6	0.597638	0.331127
EnY2	Transcription factor e(y)2	1	1	0	0	0	0	0	1	0	0	0
EOS1	N-glycosylation protein	0	0	1	1	0	1	0	1	0.6	0.413598	0.540389
Epimerase	NAD dependent epimerase/dehydratase family	21	17	33	29	34	58	42	31	39.2	0.000264757	0.0898348
EPL1	Enhancer of polycomb-like	2	2	2	2	2	2	2	3	2	0.856506	0.520293
EPSP_synthase	EPSP synthase (3-phosphoshikimate 1-carboxyvinyltransferase)	1	1	1	1	1	2	1	1	1.2	0.770808	0.77241
ER_lumen_recept	ER lumen protein retaining receptor	3	2	2	2	2	2	2	1	2	0.629393	0.520293
ERCC4	ERCC4 domain	2	3	3	3	3	3	1	0	2.6	0.539922	0.331127
eRF1_1	eRF1 domain 1	2	3	2	2	2	2	2	2	2	0.856506	0.12631
eRF1_2	eRF1 domain 2	2	3	2	2	2	2	2	2	2	0.856506	0.12631
eRF1_3	eRF1 domain 3	2	3	2	2	2	2	2	2	2	0.856506	0.12631
Erf4	Golgin subfamily A member 7/ERF4 family	1	1	1	1	0	1	1	0	0.8	0.947051	0.51173
ERG2_Sigma1R	ERG2 and Sigma1 receptor like protein	1	1	1	1	1	1	0	1	0.8	0.947051	0.51173
Erg28	Erg28 like protein	1	1	1	1	1	1	1	1	1	0.853082	0.692
ERG4_ERG24	Ergosterol biosynthesis ERG4/ERG24 family	3	3	2	3	3	4	3	5	3	0.79858	0.451473
ERM	Ezrin/radixin/moesin family	1	0	1	0	0	0	0	0	0.2	0.156504	0.698609
ERO1	Endoplasmic Reticulum Oxidoreductin 1 (ERO1)	1	1	1	1	1	1	1	1	1	0.853082	0.692
ERp29	Endoplasmic reticulum protein ERp29, C-terminal domain	1	1	1	1	1	1	1	1	1	0.853082	0.692
ERp29_N	ERp29, N-terminal domain	1	1	0	0	1	0	0	0	0.2	0.156504	0.0281271
Erv26	Transmembrane adaptor Erv26	1	1	1	1	1	1	1	1	1	0.853082	0.692
Erythro_esteras	Erythromycin esterase	0	0	1	1	0	1	0	0	0.6	0.413598	0.540389
Es2	Nuclear protein Es2	1	1	1	1	1	1	1	1	1	0.853082	0.692
ESCRT-II	ESCRT-II complex subunit	1	1	1	1	1	1	1	1	1	0.853082	0.692
EST1	Telomerase activating protein Est1	1	1	1	1	1	1	1	1	1	0.853082	0.692
Esterase	Putative esterase	2	1	3	1	1	3	2	1	2	0.856506	0.807981
Esterase_phd	Esterase PHB depolymerase	2	0	5	4	1	3	6	3	3.8	0.250841	0.115706
ETC_C1_NDUFA4	ETC complex I subunit conserved region	1	2	1	1	1	1	1	1	1	0.853082	0.106596
ETC_C1_NDUFA5	ETC complex I subunit conserved region	1	1	0	1	1	1	1	1	0.8	0.947051	0.51173
ETF	Electron transfer flavoprotein domain	2	2	3	2	2	2	2	2	2.2	0.734749	0.629457
ETF_alpha	Electron transfer flavoprotein FAD-binding domain	1	1	2	1	0	1	1	1	1	0.853082	0.692
ETF_QO	Electron transfer flavoprotein-ubiquinone oxidoreductase	1	1	1	1	1	1	1	1	1	0.853082	0.692
EthD	EthD protein	0	0	0	1	3	1	3	0	1.6	0.171271	0.305602
ETX_MTX2	Clostridium epsilon toxin ETX/Bacillus mosquitocidal toxin MTX2	0	0	0	0	1	0	0	3	0.2	0.605105	0.698609
EutQ	Ethanolamine utilisation protein EutQ	1	0	0	0	1	1	1	0	0.6	0.685032	0.540389
Evr1_Alr	Erv1 / Alr family	3	2	2	2	2	2	2	2	2	0.629393	0.520293
Exo_endo_phos	Endonuclease/Exonuclease/phosphatase family	11	10	13	14	25	9	11	12	14.4	0.162194	0.836846
Exo70	Exo70 exocyst complex subunit	1	1	1	1	1	1	1	1	1	0.853082	0.692
Exon_PolB	Predicted 3'-5' exonuclease related to the exonuclease domain of PolB	1	1	1	1	1	1	2	1	1.2	0.770808	0.77241
Exonuc_X-T	Exonuclease	7	6	7	7	5	7	6	8	6.4	0.85896	0.378918
EXOSC1	Exosome component EXOSC1/CSL4	1	2	1	1	1	1	1	1	1	0.853082	0.106596
EXS	EXS family	3	2	2	2	2	2	2	2	2	0.629393	0.520293
F_actin_cap_B	F-actin capping protein, beta subunit	1	1	1	1	1	1	1	1	1	0.853082	0.692
F_bP_aldolase	Fructose-bisphosphate aldolase class-II	2	3	2	3	2	4	3	2	2.8	0.499878	0.370529
F1F0-ATPsyn_F	Mitochondrial F1-F0 ATP synthase subunit F of fungi	1	0	1	1	1	1	1	1	1	0.853082	0.411418
F420_oxidored	NADP oxidoreductase coenzyme F420-dependent	3	1	4	4	5	7	6	3	5.2	0.218773	0.196203
F5_F8_type_C	F5/8 type C domain	0	1	1	1	1	0	1	1	0.8	0.333354	0.51173
FA_desaturase	Fatty acid desaturase	6	4	6	6	7	8	8	8	7	0.450427	0.788824
FA_hydroxylase	Fatty acid hydroxylase superfamily	6	5	6	6	6	11	4	4	6.6	0.557227	0.724888
FAA_hydrolase	Fumarylacetoacetate (FAA) hydrolase family	5	5	7	6	4	14	5	3	7.2	0.238207	0.898345
F-actin_cap_A	F-actin capping protein alpha subunit	1	0	1	1	1	1	1	1	1	0.853082	0.411418
FAD_binding_1	FAD binding domain	5	4	6	5	5	6	5	3	5.4	0.608681	0.799399
FAD_binding_2	FAD binding domain	19	9	22	16	17	31	28	19	22.8	0.14618	0.129029
FAD_binding_3	FAD binding domain	22	13	30	26	37	73	50	24	43.2	6.49382e-05	0.00416153
FAD_binding_4	FAD binding domain	16	13	31	22	30	47	49	25	35.8	6.69373e-05	0.0314547
FAD_binding_5	FAD binding domain in molybdopterin dehydrogenase	1	0	1	1	2	2	2	0	1.6	0.524057	0.305602
FAD_binding_6	Oxidoreductase FAD-binding domain	4	6	10	8	7	11	7	5	8.6	0.0569327	0.873287
FAD_binding_7	FAD binding domain of DNA photolyase	2	1	2	2	2	1	4	1	2.2	0.734749	0.722201
FAD_binding_8	FAD-binding domain	10	8	10	10	11	10	12	5	10.6	0.511989	0.674148
FAD_binding_9	Siderophore-interacting FAD-binding domain	0	0	0	0	0	0	1	0	0.2	0.605105	0.698609
FAD-oxidase_C	FAD linked oxidases, C-terminal domain	3	2	5	4	5	6	5	3	5	0.23462	0.47461
FAE1_CUT1_RppA	FAE1/Type III polyketide synthase-like protein	0	0	1	0	1	0	1	0	0.6	0.413598	0.540389
FANCL_C	FANCL C-terminal domain	0	0	1	1	0	1	0	0	0.6	0.413598	0.540389
Fapy_DNA_glyco	Formamidopyrimidine-DNA glycosylase N-terminal domain	1	1	1	1	1	1	1	1	1	0.853082	0.692
FAR1	FAR1 DNA-binding domain	0	0	4	3	0	2	0	1	1.8	0.143575	0.273412
Far-17a_AIG1	FAR-17a/AIG1-like protein	0	1	1	1	1	1	1	1	1	0.272678	0.692
Fasciclin	Fasciclin domain	3	4	3	3	2	2	6	8	3.2	0.700895	0.189374
Fascin	Fascin domain	1	1	0	0	0	0	1	0	0.2	0.156504	0.0281271
FAT	FAT domain	3	3	4	4	3	3	3	3	3.4	0.613831	0.61636
FATC	FATC domain	4	3	4	4	3	4	3	3	3.6	0.943561	0.657276
FB_lectin	Fungal fruit body lectin	0	0	1	1	0	0	0	0	0.4	0.526545	0.635341
F-box	F-box domain	15	16	16	14	6	9	13	37	11.6	0.683294	0.00217712
FbpA	Fibronectin-binding protein A N-terminus (FbpA)	1	0	1	1	1	1	1	0	1	0.853082	0.411418
FBPase	Fructose-1-6-bisphosphatase	1	1	2	2	1	1	1	1	1.4	0.633333	0.915624
Fcf1	Fcf1	2	2	2	2	2	2	2	2	2	0.856506	0.520293
Fcf2	Fcf2 pre-rRNA processing	1	1	1	1	1	1	1	1	1	0.853082	0.692
FCH	Fes/CIP4 homology domain	5	5	5	5	5	5	5	6	5	0.716076	0.348627
FdtA	WxcM-like, C-terminal	0	0	0	0	1	0	0	0	0.2	0.605105	0.698609
FDX-ACB	Ferredoxin-fold anticodon binding domain	1	1	1	1	1	1	1	1	1	0.853082	0.692
Fe_hyd_lg_C	Iron only hydrogenase large subunit, C-terminal domain	1	1	1	1	1	1	1	1	1	0.853082	0.692
Fe-ADH	Iron-containing alcohol dehydrogenase	1	1	1	1	2	3	4	2	2.2	0.333874	0.722201
FeoB_N	Ferrous iron transport protein B	7	5	8	9	5	6	7	7	7	0.685913	0.841516
Fer2	2Fe-2S iron-sulfur cluster binding domain	3	2	3	4	2	4	5	1	3.6	0.574047	0.831776
Fer2_2	[2Fe-2S] binding domain	1	0	1	1	2	2	1	0	1.4	0.633333	0.342881
Fer2_BFD	BFD-like [2Fe-2S] binding domain	1	1	1	1	1	1	1	1	1	0.853082	0.692
Fer4	4Fe-4S binding domain	1	1	2	2	1	1	1	2	1.4	0.633333	0.915624
Fer4_NifH	4Fe-4S iron sulfur cluster binding proteins, NifH/frxC family	0	1	1	1	1	1	1	0	1	0.272678	0.692
Ferric_reduct	Ferric reductase like transmembrane component	10	7	10	10	11	10	13	9	10.8	0.468951	0.986095
Ferrochelatase	Ferrochelatase	1	1	1	1	1	1	1	1	1	0.853082	0.692
Fe-S_biosyn	Iron-sulphur cluster biosynthesis	2	2	2	2	2	2	2	2	2	0.856506	0.520293
Fes1	Nucleotide exchange factor Fes1	1	1	1	1	1	1	1	1	1	0.853082	0.692
FF	FF domain	2	2	2	2	2	2	2	2	2	0.856506	0.520293
FFD_TFG	FFD and TFG box motifs	1	1	1	1	1	1	1	1	1	0.853082	0.692
FGE-sulfatase	Formylglycine-generating sulfatase enzyme	1	0	1	1	1	1	1	2	1	0.853082	0.411418
FG-GAP	FG-GAP repeat	0	0	0	0	1	4	1	1	1.2	0.247574	0.386578
FGGY_C	FGGY family of carbohydrate kinases, C-terminal domain	3	3	4	4	4	5	3	3	4	0.437597	0.816208
FGGY_N	FGGY family of carbohydrate kinases, N-terminal domain	3	3	3	3	4	5	3	3	3.6	0.574047	0.657276
FH2	Formin Homology 2 Domain	1	1	1	1	1	1	1	2	1	0.853082	0.692
FHA	FHA domain	12	8	8	9	6	8	7	8	7.6	0.284635	0.169791
FhuF	Ferric iron reductase FhuF-like transporter	1	0	0	0	0	0	0	2	0	0	NaN
Fibrillarin	Fibrillarin	1	2	1	1	1	1	1	1	1	0.853082	0.106596
Fic	Fic/DOC family	0	0	0	0	0	0	0	1	0	NaN	NaN
Fig1	Ca2+ regulator and membrane fusion protein Fig1	2	2	3	3	3	2	3	0	2.8	0.499878	0.880891
Fil_haemagg	Haemagluttinin repeat	0	0	0	0	0	0	0	1	0	NaN	NaN
Filament	Intermediate filament protein	0	0	0	0	0	2	1	0	0.6	0.413598	0.540389
FimP	Fms-interacting protein	1	1	1	1	1	1	1	1	1	0.853082	0.692
Fip1	Fip1 motif	1	1	1	1	1	1	0	1	0.8	0.947051	0.51173
FKBP_C	FKBP-type peptidyl-prolyl cis-trans isomerase	3	4	4	4	3	5	5	3	4.2	0.38145	0.461367
Flavin_Reduct	Flavin reductase like domain	3	2	2	2	3	4	3	2	2.8	0.907396	0.880891
Flavodoxin_1	Flavodoxin	6	4	6	6	6	7	6	5	6.2	0.650028	0.981025
Flavodoxin_2	Flavodoxin-like fold	1	1	1	0	1	1	1	1	0.8	0.947051	0.51173
Flavokinase	Riboflavin kinase	1	1	2	2	1	1	1	1	1.4	0.633333	0.915624
Flavoprotein	Flavoprotein	1	1	2	2	2	3	2	1	2.2	0.333874	0.722201
FLILHELTA	Hypothetical protein FLILHELTA	1	0	1	1	0	1	1	1	0.8	0.947051	0.46882
FmdA_AmdA	Acetamidase/Formamidase family	1	1	1	1	2	1	1	0	1.2	0.770808	0.77241
FMN_bind_2	Putative FMN-binding domain	0	0	0	0	1	1	0	0	0.4	0.526545	0.635341
FMN_dh	FMN-dependent dehydrogenase	6	6	6	7	8	14	11	4	9.2	0.150982	0.998959
FMN_red	NADPH-dependent FMN reductase	2	2	1	1	2	2	2	3	1.6	0.92517	0.353426
FMO-like	Flavin-binding monooxygenase-like	13	6	16	15	20	32	28	10	22.2	0.0116531	0.0258613
Fmp27	Mitochondrial protein from FMP27	1	1	1	1	1	1	1	0	1	0.853082	0.692
Fmp27_GFWDK	RNA pol II promoter Fmp27 protein domain	1	1	1	1	1	1	1	1	1	0.853082	0.692
Fmp27_SW	RNA pol II promoter Fmp27 protein domain	1	1	1	1	1	1	1	1	1	0.853082	0.692
Fmp27_WPPW	RNA pol II promoter Fmp27 protein domain	1	1	1	1	1	1	1	1	1	0.853082	0.692
fn3	Fibronectin type III domain	1	1	1	1	1	1	1	0	1	0.853082	0.692
Foie-gras_1	Foie gras liver health family 1	2	2	1	1	1	1	2	1	1.2	0.566222	0.148658
FolB	Dihydroneopterin aldolase	1	1	1	1	1	1	1	2	1	0.853082	0.692
Folliculin	Vesicle coat protein involved in Golgi to plasma membrane transport	1	1	1	1	1	1	1	0	1	0.853082	0.692
Fork_head	Fork head domain	4	4	4	3	4	6	4	5	4.2	0.670471	0.461367
Form_Nir_trans	Formate/nitrite transporter	0	0	1	1	1	1	0	0	0.8	0.333354	0.46882
Formyl_trans_C	Formyl transferase, C-terminal domain	0	0	0	0	0	0	0	1	0	NaN	NaN
Formyl_trans_N	Formyl transferase	2	2	3	3	3	3	3	2	3	0.428569	0.970833
FPN1	Ferroportin1 (FPN1)	0	1	1	1	1	1	1	1	1	0.272678	0.692
FR47	FR47-like protein	7	5	6	8	1	9	7	5	6.2	0.935102	0.635937
Fra10Ac1	Folate-sensitive fragile site protein Fra10Ac1	1	1	0	0	0	0	0	1	0	0	0
Frag1	Frag1/DRAM/Sfk1 family	2	2	2	2	2	2	2	2	2	0.856506	0.520293
Frataxin_Cyay	Frataxin-like domain	1	1	1	1	1	1	1	1	1	0.853082	0.692
FRG1	FRG1-like family	1	1	1	1	1	1	1	1	1	0.853082	0.692
Fringe	Fringe-like	0	0	3	3	2	5	4	0	3.4	0.0451886	0.133661
FRQ	Frequency clock protein	1	0	1	1	1	0	1	0	0.8	0.947051	0.46882
Fructosamin_kin	Fructosamine kinase	2	1	3	2	1	1	1	1	1.6	0.92517	0.961506
FSH1	Serine hydrolase (FSH1)	1	1	7	6	7	13	3	1	7.2	0.0105199	0.0866213
FTHFS	Formate--tetrahydrofolate ligase	1	1	1	2	1	1	1	1	1.2	0.770808	0.77241
FTP	Fungalysin/Thermolysin Propeptide Motif	1	0	0	0	0	0	2	2	0.4	0.344241	0.635341
FTR1	Iron permease FTR1 family	1	1	1	1	1	0	1	0	0.8	0.947051	0.51173
FtsA	Cell division protein FtsA	4	2	3	3	2	4	1	2	2.6	0.597638	0.833537
FtsH_ext	FtsH Extracellular	1	1	1	1	1	1	1	1	1	0.853082	0.692
FtsJ	FtsJ-like methyltransferase	5	3	3	3	4	5	3	2	3.6	0.674111	0.657276
FtsK_SpoIIIE	FtsK/SpoIIIE family	1	0	0	0	1	0	1	1	0.4	0.344241	0.635341
FTSW_RODA_SPOVE	Cell cycle protein	0	0	1	0	0	0	0	0	0.2	0.605105	0.698609
FumaraseC_C	Fumarase C C-terminus	1	1	1	1	1	1	1	1	1	0.853082	0.692
Fumble	Fumble	1	1	1	1	1	1	1	1	1	0.853082	0.692
Fun_ATP-synt_8	Fungal ATP synthase protein 8 (A6L)	0	0	1	0	0	0	1	0	0.4	0.526545	0.635341
FUN14	FUN14 family	0	1	1	1	0	1	1	1	0.8	0.333354	0.51173
Fungal_lectin	Fungal fucose-specific lectin	4	1	0	0	0	0	0	0	0	0	0
Fungal_trans	Fungal specific transcription factor domain	53	49	66	73	71	207	87	44	100.8	2.53859e-09	0.0381018
FUSC	Fusaric acid resistance protein family	1	1	0	0	1	0	0	1	0.2	0.156504	0.0281271
FYRC	F/Y rich C-terminus	0	0	0	0	0	0	0	1	0	NaN	NaN
FYRN	F/Y-rich N-terminus	0	0	0	0	0	0	0	1	0	NaN	NaN
FYVE	FYVE zinc finger	5	5	3	5	3	5	4	5	4	0.881929	0.142268
G_glu_transpept	Gamma-glutamyltranspeptidase	2	2	2	2	3	2	2	2	2.2	0.734749	0.629457
G10	G10 protein	1	1	1	1	1	1	1	1	1	0.853082	0.692
G6PD_C	Glucose-6-phosphate dehydrogenase, C-terminal domain	1	1	1	1	1	1	1	1	1	0.853082	0.692
G6PD_N	Glucose-6-phosphate dehydrogenase, NAD binding domain	1	1	1	1	1	1	1	1	1	0.853082	0.692
Gaa1	Gaa1-like, GPI transamidase component	1	1	1	1	1	1	1	1	1	0.853082	0.692
GAF	GAF domain	4	2	2	2	4	3	2	0	2.6	0.597638	0.833537
Galactosyl_T	Galactosyltransferase	0	0	0	0	0	0	0	1	0	NaN	NaN
Gal-bind_lectin	Galactoside-binding lectin	0	0	0	0	0	0	0	3	0	NaN	NaN
GalKase_gal_bdg	Galactokinase galactose-binding signature	1	1	1	1	1	1	1	0	1	0.853082	0.692
GalP_UDP_tr_C	Galactose-1-phosphate uridyl transferase, C-terminal domain	1	1	1	1	1	1	1	0	1	0.853082	0.692
GalP_UDP_transf	Galactose-1-phosphate uridyl transferase, N-terminal domain	1	1	1	1	1	1	1	0	1	0.853082	0.692
G-alpha	G-protein alpha subunit	9	9	9	10	8	9	9	22	9	0.658406	0.192063
Gamma-COP	Coatomer gamma subunit appendage domain	1	1	1	1	1	1	1	1	1	0.853082	0.692
Gar1	Gar1/Naf1 RNA binding region	2	2	2	2	2	2	2	2	2	0.856506	0.520293
GARS_A	Phosphoribosylglycinamide synthetase, ATP-grasp (A) domain	1	2	3	2	1	1	1	1	1.6	0.524057	0.353426
GARS_C	Phosphoribosylglycinamide synthetase, C domain	1	1	2	1	1	1	1	1	1.2	0.770808	0.77241
GARS_N	Phosphoribosylglycinamide synthetase, N domain	1	1	1	1	1	1	1	1	1	0.853082	0.692
GAS2	Growth-Arrest-Specific Protein 2 Domain	0	0	0	0	0	0	0	1	0	NaN	NaN
GAT	GAT domain	4	3	3	4	2	3	3	4	3	0.7785	0.451473
GATA	GATA zinc finger	8	7	6	6	8	6	5	11	6.2	0.771153	0.142178
GATase	Glutamine amidotransferase class-I	10	7	9	11	9	9	9	8	9.4	0.771357	0.730611
GATase_2	Glutamine amidotransferases class-II	4	3	4	4	3	4	4	4	3.8	0.844668	0.737856
GATase_3	CobB/CobQ-like glutamine amidotransferase domain	2	2	2	2	2	2	2	2	2	0.856506	0.520293
GatB_N	GatB/GatE catalytic domain	1	1	1	1	1	1	1	1	1	0.853082	0.692
GatB_Yqey	GatB domain	1	1	1	1	0	1	1	1	0.8	0.947051	0.51173
GBP	Guanylate-binding protein, N-terminal domain	1	1	1	1	1	1	1	1	1	0.853082	0.692
GCC2_GCC3	GCC2 and GCC3	0	0	0	0	0	0	0	2	0	NaN	NaN
Gcd10p	Gcd10p family	1	1	1	1	1	1	1	1	1	0.853082	0.692
GCD14	tRNA methyltransferase complex GCD14 subunit	3	2	2	2	3	4	1	1	2.4	0.908416	0.734274
GCFC	GC-rich sequence DNA-binding factor-like protein	1	1	1	1	1	1	1	1	1	0.853082	0.692
GCN5L1	GCN5-like protein 1 (GCN5L1)	1	1	1	1	1	1	1	0	1	0.853082	0.692
GCR1_C	Transcriptional activator of glycolytic enzymes	1	1	0	0	0	0	0	0	0	0	0
GCS	Glutamate-cysteine ligase	1	1	1	1	1	1	1	1	1	0.853082	0.692
GCV_H	Glycine cleavage H-protein	1	1	1	1	1	1	1	1	1	0.853082	0.692
GCV_T	Aminomethyltransferase folate-binding domain	2	2	2	2	2	3	3	2	2.4	0.629902	0.734274
GCV_T_C	Glycine cleavage T-protein C-terminal barrel domain	2	1	1	1	2	2	2	1	1.6	0.92517	0.961506
Gcw_chp	Bacterial protein of unknown function (Gcw_chp)	0	0	2	0	0	0	0	0	0.4	0.526545	0.635341
GDA1_CD39	GDA1/CD39 (nucleoside phosphatase) family	2	2	2	2	2	2	2	2	2	0.856506	0.520293
GDC-P	Glycine cleavage system P-protein	1	1	1	1	1	1	1	1	1	0.853082	0.692
GDE_C	Amylo-alpha-1,6-glucosidase	1	1	1	1	1	1	1	1	1	0.853082	0.692
GDI	GDP dissociation inhibitor	2	2	2	2	2	2	2	2	2	0.856506	0.520293
GDPD	Glycerophosphoryl diester phosphodiesterase family	4	2	4	4	4	3	6	4	4.2	0.670471	0.642255
GED	Dynamin GTPase effector domain	2	3	3	2	2	3	3	4	2.6	0.539922	0.331127
Gelsolin	Gelsolin repeat	3	2	3	3	4	5	2	4	3.4	0.613831	0.868212
GerE	Bacterial regulatory proteins, luxR family	0	0	0	0	0	1	0	0	0.2	0.605105	0.698609
GET2	GET complex subunit GET2	1	0	1	1	0	1	0	0	0.6	0.685032	0.540389
GFA	Glutathione-dependent formaldehyde-activating enzyme	5	3	10	7	8	15	11	9	10.2	0.0454372	0.155008
GFO_IDH_MocA	Oxidoreductase family, NAD-binding Rossmann fold	8	5	8	6	6	17	13	8	10	0.286906	0.551132
GFO_IDH_MocA_C	Oxidoreductase family, C-terminal alpha/beta domain	4	1	2	1	1	7	2	3	2.6	0.597638	0.581283
G-gamma	GGL domain	1	1	1	1	1	1	1	2	1	0.853082	0.692
GGDEF	GGDEF domain	0	0	1	0	0	0	0	0	0.2	0.605105	0.698609
GHMP_kinases_C	GHMP kinases C terminal	3	3	4	4	3	3	3	2	3.4	0.613831	0.61636
GHMP_kinases_N	GHMP kinases N terminal domain	5	5	5	5	5	5	5	4	5	0.716076	0.348627
GIDA	Glucose inhibited division protein A	3	2	4	3	3	3	4	4	3.4	0.613831	0.868212
GILT	Gamma interferon inducible lysosomal thiol reductase (GILT)	1	1	1	1	1	1	1	1	1	0.853082	0.692
GIT_SHD	Spa2 homology domain (SHD) of GIT	1	2	1	1	1	1	1	1	1	0.853082	0.106596
Git3	G protein-coupled glucose receptor regulating Gpa2	3	2	3	3	4	3	4	4	3.4	0.613831	0.868212
Git3_C	G protein-coupled glucose receptor regulating Gpa2 C-term	2	1	1	1	1	3	3	0	1.8	0.924343	0.855544
GIY-YIG	GIY-YIG catalytic domain	1	3	5	1	1	1	1	0	1.8	0.436106	0.100108
GLE1	GLE1-like protein	1	1	1	1	1	1	0	1	0.8	0.947051	0.51173
Gln-synt_C	Glutamine synthetase, catalytic domain	3	3	5	5	3	3	3	4	3.8	0.501509	0.737856
Gln-synt_N	Glutamine synthetase, beta-Grasp domain	1	1	3	3	1	1	1	1	1.8	0.436106	0.855544
Globin	Globin	0	0	2	2	1	2	1	0	1.6	0.171271	0.305602
GLTP	Glycolipid transfer protein (GLTP)	1	1	1	1	1	1	1	2	1	0.853082	0.692
GLTT	GLTT repeat (6 copies)	0	0	0	0	0	0	2	0	0.4	0.526545	0.635341
Glu_syn_central	Glutamate synthase central domain	1	1	1	1	1	1	0	1	0.8	0.947051	0.51173
Glu_synthase	Conserved region in glutamate synthase	2	3	2	3	4	5	6	2	4	0.215476	0.816208
Glucan_synthase	1,3-beta-glucan synthase component	1	1	1	1	1	1	1	2	1	0.853082	0.692
Glucosamine_iso	Glucosamine-6-phosphate isomerases/6-phosphogluconolactonase	1	0	1	1	1	1	1	2	1	0.853082	0.411418
Glutaredoxin	Glutaredoxin	5	4	4	4	4	3	5	4	4	0.881929	0.395374
Glu-tRNAGln	Glu-tRNAGln amidotransferase C subunit	0	0	0	0	0	1	1	0	0.4	0.526545	0.635341
Gly_kinase	Glycerate kinase family	0	0	0	0	0	1	0	0	0.2	0.605105	0.698609
Gly_transf_sug	Glycosyltransferase sugar-binding region containing DXD motif	3	3	6	4	4	7	6	2	5.4	0.190181	0.780424
Glyco_hydro_1	Glycosyl hydrolase family 1	1	2	1	1	3	3	2	2	2	0.398542	0.520293
Glyco_hydro_10	Glycosyl hydrolase family 10	3	1	5	4	2	3	7	6	4.2	0.38145	0.286821
Glyco_hydro_11	Glycosyl hydrolases family 11	0	0	3	2	3	2	7	6	3.4	0.0451886	0.133661
Glyco_hydro_12	Glycosyl hydrolase family 12	1	1	1	2	4	1	3	1	2.2	0.333874	0.722201
Glyco_hydro_15	Glycosyl hydrolases family 15	2	1	3	2	4	2	3	4	2.8	0.499878	0.551306
Glyco_hydro_16	Glycosyl hydrolases family 16	10	4	14	14	17	10	12	14	13.4	0.153558	0.107021
Glyco_hydro_17	Glycosyl hydrolases family 17	4	3	3	3	5	2	3	3	3.2	0.894321	0.533884
Glyco_hydro_18	Glycosyl hydrolases family 18	5	4	18	12	14	20	13	8	15.4	0.00226512	0.0563252
Glyco_hydro_2	domain	2	2	5	5	1	10	10	1	6.2	0.0520279	0.308618
Glyco_hydro_2_C	Glycosyl hydrolases family 2, TIM barrel domain	2	0	7	3	4	9	10	2	6.6	0.0417057	0.038673
Glyco_hydro_2_N	Glycosyl hydrolases family 2, sugar binding domain	2	0	5	4	2	9	10	0	6	0.0603174	0.0482873
Glyco_hydro_20	Glycosyl hydrolase family 20, catalytic domain	1	2	1	1	1	2	3	2	1.6	0.524057	0.353426
Glyco_hydro_20b	Glycosyl hydrolase family 20, domain 2	1	1	1	1	1	1	2	1	1.2	0.770808	0.77241
Glyco_hydro_25	Glycosyl hydrolases family 25	0	0	1	1	0	3	0	0	1	0.272678	0.411418
Glyco_hydro_26	Glycosyl hydrolase family 26	1	0	2	1	1	3	0	0	1.4	0.633333	0.342881
Glyco_hydro_28	Glycosyl hydrolases family 28	2	2	2	2	17	11	4	3	7.2	0.0268589	0.210139
Glyco_hydro_3	Glycosyl hydrolase family 3 N terminal domain	8	5	10	10	14	21	15	7	14	0.0395208	0.170209
Glyco_hydro_3_C	Glycosyl hydrolase family 3 C terminal domain	8	4	9	8	12	19	15	7	12.6	0.0802193	0.139052
Glyco_hydro_30	O-Glycosyl hydrolase family 30	0	0	3	1	0	0	2	3	1.2	0.247574	0.386578
Glyco_hydro_31	Glycosyl hydrolases family 31	5	5	5	5	6	10	10	3	7.2	0.238207	0.898345
Glyco_hydro_32C	Glycosyl hydrolases family 32 C terminal	1	1	0	1	0	2	2	0	1	0.853082	0.692
Glyco_hydro_32N	Glycosyl hydrolases family 32 N-terminal domain	1	1	0	3	1	2	5	0	2.2	0.333874	0.722201
Glyco_hydro_35	Glycosyl hydrolases family 35	1	0	2	2	4	4	4	0	3.2	0.156187	0.147351
Glyco_hydro_38	Glycosyl hydrolases family 38 N-terminal domain	1	1	1	1	1	1	1	1	1	0.853082	0.692
Glyco_hydro_38C	Glycosyl hydrolases family 38 C-terminal domain	1	1	1	1	1	1	1	1	1	0.853082	0.692
Glyco_hydro_42	Beta-galactosidase	0	0	0	0	1	1	2	0	0.8	0.333354	0.46882
Glyco_hydro_43	Glycosyl hydrolases family 43	5	1	7	5	5	17	13	4	9.4	0.071639	0.0378237
Glyco_hydro_45	Glycosyl hydrolase family 45	0	1	1	1	2	1	2	0	1.4	0.205287	0.915624
Glyco_hydro_47	Glycosyl hydrolase family 47	5	5	8	8	8	7	9	8	8	0.154157	0.914039
Glyco_hydro_53	Glycosyl hydrolase family 53	0	0	1	1	2	1	1	1	1.2	0.247574	0.386578
Glyco_hydro_57	Glycosyl hydrolase family 57	0	0	0	0	0	0	1	0	0.2	0.605105	0.698609
Glyco_hydro_6	Glycosyl hydrolases family 6	1	0	3	3	1	2	4	5	2.6	0.236691	0.189119
Glyco_hydro_61	Glycosyl hydrolase family 61	10	2	20	14	9	10	28	34	16.2	0.0413869	0.00834628
Glyco_hydro_62	Glycosyl hydrolase family 62	0	0	0	0	0	2	3	3	1	0.272678	0.411418
Glyco_hydro_63	Mannosyl oligosaccharide glucosidase	2	2	2	3	2	2	2	1	2.2	0.734749	0.629457
Glyco_hydro_65C	Glycosyl hydrolase family 65, C-terminal domain	0	0	0	0	0	1	0	0	0.2	0.605105	0.698609
Glyco_hydro_65m	Glycosyl hydrolase family 65 central catalytic domain	1	1	0	0	2	1	1	0	0.8	0.947051	0.51173
Glyco_hydro_65N	Glycosyl hydrolase family 65, N-terminal domain	1	1	0	0	2	1	1	0	0.8	0.947051	0.51173
Glyco_hydro_67C	Glycosyl hydrolase family 67 C-terminus	0	0	1	1	0	1	1	0	0.8	0.333354	0.46882
Glyco_hydro_67M	Glycosyl hydrolase family 67 middle domain	0	0	1	1	0	1	1	0	0.8	0.333354	0.46882
Glyco_hydro_67N	Glycosyl hydrolase family 67 N-terminus	0	0	1	1	0	1	1	0	0.8	0.333354	0.46882
Glyco_hydro_7	Glycosyl hydrolase family 7	2	0	6	5	3	3	5	6	4.4	0.171706	0.0913983
Glyco_hydro_70	Glycosyl hydrolase family 70	0	1	0	0	1	1	0	1	0.4	0.526545	0.102143
Glyco_hydro_71	Glycosyl hydrolase family 71	1	0	8	6	10	5	1	4	6	0.0239551	0.0482873
Glyco_hydro_72	Glycolipid anchored surface protein (GAS1)	3	4	5	5	6	5	7	2	5.6	0.165281	0.864501
Glyco_hydro_76	Glycosyl hydrolase family 76	7	1	10	10	12	7	7	0	9.2	0.258408	0.0412213
Glyco_hydro_81	Glycosyl hydrolase family 81	1	2	1	1	1	1	1	0	1	0.853082	0.106596
Glyco_hydro_85	Glycosyl hydrolase family 85	1	1	0	0	0	0	1	2	0.2	0.156504	0.0281271
Glyco_hydro_88	Glycosyl Hydrolase Family 88	2	0	2	2	1	6	3	6	2.8	0.499878	0.179776
Glyco_hydro_9	Glycosyl hydrolase family 9	0	0	0	0	0	0	0	1	0	NaN	NaN
Glyco_hydro_92	Glycosyl hydrolase family 92	1	1	2	2	5	5	7	3	4.2	0.0759511	0.286821
Glyco_hydro_cc	Glycosyl hydrolase catalytic core	3	1	4	4	3	2	4	4	3.4	0.613831	0.404915
Glyco_tran_28_C	Glycosyltransferase family 28 C-terminal domain	1	1	1	3	1	1	2	1	1.6	0.524057	0.961506
Glyco_transf_15	Glycolipid 2-alpha-mannosyltransferase	5	5	5	5	4	3	3	6	4	0.881929	0.142268
Glyco_transf_17	Glycosyltransferase family 17	0	0	1	1	2	0	0	0	0.8	0.333354	0.46882
Glyco_transf_20	Glycosyltransferase family 20	3	3	3	3	3	4	3	3	3.2	0.700895	0.533884
Glyco_transf_22	Alg9-like mannosyltransferase family	4	4	4	4	3	4	4	4	3.8	0.844668	0.331742
Glyco_transf_25	Glycosyltransferase family 25 (LPS biosynthesis protein)	1	0	2	2	1	0	1	1	1.2	0.770808	0.386578
Glyco_transf_28	Glycosyltransferase family 28 N-terminal domain	3	3	3	3	6	3	4	3	3.8	0.501509	0.737856
Glyco_transf_34	galactosyl transferase GMA12/MNN10 family	6	2	3	3	2	3	6	0	3.4	0.320384	0.868212
Glyco_transf_36	Glycosyltransferase family 36	0	0	1	1	0	0	1	0	0.6	0.413598	0.540389
Glyco_transf_5	Starch synthase catalytic domain	0	1	3	3	2	2	0	2	2	0.131649	0.807981
Glyco_transf_54	N-Acetylglucosaminyltransferase-IV (GnT-IV) conserved region	0	0	0	0	0	3	1	0	0.8	0.333354	0.46882
Glyco_transf_8	Glycosyl transferase family 8	6	2	3	3	4	3	6	6	3.8	0.449376	0.763245
Glycogen_syn	Glycogen synthase	1	1	1	1	1	1	1	1	1	0.853082	0.692
Glycophorin_A	Glycophorin A	0	0	0	0	1	0	0	0	0.2	0.605105	0.698609
Glycos_trans_3N	Glycosyl transferase family, helical bundle domain	1	1	1	1	1	1	1	1	1	0.853082	0.692
Glycos_transf_1	Glycosyl transferases group 1	6	6	9	9	7	10	7	6	8.4	0.22873	0.821389
Glycos_transf_2	Glycosyl transferase family 2	4	3	4	6	5	4	6	5	5	0.437675	0.869536
Glycos_transf_3	Glycosyl transferase family, a/b domain	1	1	1	1	1	1	1	1	1	0.853082	0.692
Glycos_transf_4	Glycosyl transferase family 4	1	1	1	1	1	1	1	1	1	0.853082	0.692
Glyoxal_oxid_N	Glyoxal oxidase N-terminus	1	1	2	2	4	0	3	6	2.2	0.333874	0.722201
Glyoxalase	Glyoxalase/Bleomycin resistance protein/Dioxygenase superfamily	4	3	5	3	3	8	5	2	4.8	0.495536	0.933371
Gmad1	Lipoprotein LpqB beta-propeller domain	0	0	0	0	2	0	0	4	0.4	0.526545	0.635341
GMC_oxred_C	GMC oxidoreductase	17	7	19	10	25	26	31	38	22.2	0.0828787	0.0493999
GMC_oxred_N	GMC oxidoreductase	17	7	17	9	26	26	34	36	22.4	0.0754484	0.046121
GMP_synt_C	GMP synthase C terminal domain	1	1	1	1	1	1	1	1	1	0.853082	0.692
GN3L_Grn1	GNL3L/Grn1 putative GTPase	1	1	1	1	1	1	1	1	1	0.853082	0.692
Gon7	Gon7 family	3	0	1	1	0	1	1	0	0.8	0.0328432	0.46882
Got1	Got1/Sft2-like family	2	2	2	2	2	2	1	3	1.8	0.924343	0.464694
Gp_dh_C	Glyceraldehyde 3-phosphate dehydrogenase, C-terminal domain	2	2	1	1	1	2	0	2	1	0.467507	0.106596
Gp_dh_N	Glyceraldehyde 3-phosphate dehydrogenase, NAD binding domain	2	2	1	1	1	2	0	2	1	0.467507	0.106596
G-patch	G-patch domain	5	6	7	7	7	8	4	9	6.6	0.34245	0.403239
gpD	Bacteriophage scaffolding protein D	1	0	0	0	0	0	0	0	0	0	NaN
Gpi1	N-acetylglucosaminyl transferase component (Gpi1)	1	1	1	1	1	1	1	1	1	0.853082	0.692
Gpi16	Gpi16 subunit, GPI transamidase component	1	1	1	1	2	1	1	1	1.2	0.770808	0.77241
GPI2	Phosphatidylinositol N-acetylglucosaminyltransferase	1	1	1	1	1	1	1	1	1	0.853082	0.692
GPP34	Golgi phosphoprotein 3 (GPP34)	1	1	1	1	1	1	1	1	1	0.853082	0.692
GRAB	GRIP-related Arf-binding domain	1	1	0	1	1	1	1	1	0.8	0.947051	0.51173
GRAM	GRAM domain	3	3	2	2	1	2	2	2	1.8	0.555958	0.100108
Granulin	Granulin	0	1	0	0	0	0	0	0	0	NaN	0
GRASP55_65	GRASP55/65 family	1	1	2	2	1	1	1	1	1.4	0.633333	0.915624
GRIM-19	GRIM-19 protein	1	1	1	1	1	1	1	1	1	0.853082	0.692
GRIP	GRIP domain	1	1	1	1	1	1	1	1	1	0.853082	0.692
Grp1_Fun34_YaaH	GPR1/FUN34/yaaH family	5	0	2	1	2	7	6	3	3.6	0.674111	0.127352
GrpE	GrpE	1	1	1	1	1	1	1	1	1	0.853082	0.692
GSH_synth_ATP	Eukaryotic glutathione synthase, ATP binding domain	1	1	1	1	1	2	1	1	1.2	0.770808	0.77241
GSH_synthase	Eukaryotic glutathione synthase	1	1	1	1	1	2	1	1	1.2	0.770808	0.77241
GSHPx	Glutathione peroxidase	1	1	1	1	1	1	1	1	1	0.853082	0.692
GSPII_E	Type II/IV secretion system protein	3	2	4	4	3	3	1	5	3	0.79858	0.970833
GST_C	Glutathione S-transferase, C-terminal domain	9	8	6	6	11	13	11	12	9.4	0.553341	0.454565
GST_N	Glutathione S-transferase, N-terminal domain	6	4	4	4	10	10	11	11	7.8	0.305221	0.626842
GT36_AF	Glycosyltransferase 36 associated family	0	0	1	1	0	0	0	0	0.4	0.526545	0.635341
Gti1_Pac2	Gti1/Pac2 family	2	2	1	1	2	2	2	8	1.6	0.92517	0.353426
GTP_CH_N	GTP cyclohydrolase N terminal	1	1	1	2	1	1	1	1	1.2	0.770808	0.77241
GTP_cyclohydro2	GTP cyclohydrolase II	2	1	2	3	2	2	2	2	2.2	0.734749	0.722201
GTP_cyclohydroI	GTP cyclohydrolase I	2	2	1	1	1	1	1	1	1	0.467507	0.106596
GTP_EFTU	Elongation factor Tu GTP binding domain	33	33	34	34	28	32	28	29	31.2	0.57677	0.00516321
GTP_EFTU_D2	Elongation factor Tu domain 2	15	12	15	11	14	12	12	14	12.8	0.966548	0.201861
GTP_EFTU_D3	Elongation factor Tu C-terminal domain	5	5	5	6	5	5	5	5	5.2	0.678744	0.375646
GTP1_OBG	GTP1/OBG	1	1	1	1	1	1	1	1	1	0.853082	0.692
Gtr1_RagA	Gtr1/RagA G protein conserved region	16	16	16	18	14	14	12	19	14.8	0.764234	0.041652
Guanylate_cyc	Adenylate and Guanylate cyclase catalytic domain	1	1	1	1	1	1	1	1	1	0.853082	0.692
Guanylate_kin	Guanylate kinase	1	2	2	2	1	1	1	1	1.4	0.633333	0.245892
GWT1	GWT1	1	1	1	1	1	1	1	1	1	0.853082	0.692
GXGXG	GXGXG motif	1	1	1	1	1	1	1	1	1	0.853082	0.692
GYF	GYF domain	2	2	2	2	2	2	2	3	2	0.856506	0.520293
H_lectin	H-type lectin domain	0	0	0	0	0	0	0	3	0	NaN	NaN
H2TH	Formamidopyrimidine-DNA glycosylase H2TH domain	1	1	1	1	1	1	1	1	1	0.853082	0.692
HA2	Helicase associated domain (HA2)	10	10	9	9	9	9	9	10	9	0.894739	0.0857563
HABP4_PAI-RBP1	Hyaluronan / mRNA binding family	1	1	1	1	1	0	0	1	0.6	0.685032	0.307139
Ham1p_like	Ham1 family	1	1	1	1	1	2	1	1	1.2	0.770808	0.77241
Hamartin	Hamartin protein	1	1	1	1	1	0	1	0	0.8	0.947051	0.51173
HAMP	HAMP domain	1	1	1	1	1	1	1	2	1	0.853082	0.692
HAND	HAND	1	1	1	1	1	1	1	1	1	0.853082	0.692
Hanta_G2	Hantavirus glycoprotein G2	0	0	0	0	0	0	0	1	0	NaN	NaN
Hap2_elong	Histone acetylation protein 2	1	1	1	1	1	1	1	1	1	0.853082	0.692
Hap4_Hap_bind	Minimal binding domain of Hap4 for binding to Hap2/3/5	1	1	1	1	1	1	1	1	1	0.853082	0.692
HAT	HAT (Half-A-TPR) repeat	1	1	1	1	1	1	1	2	1	0.853082	0.692
Hat1_N	Histone acetyl transferase HAT1 N-terminus	1	1	1	1	1	1	1	1	1	0.853082	0.692
hATC	hAT family dimerisation domain	0	0	1	0	0	0	0	2	0.2	0.605105	0.698609
HATPase_c	Histidine kinase-, DNA gyrase B-, and HSP90-like ATPase	21	15	18	19	27	23	28	15	23	0.266805	0.998356
HbrB	HbrB-like	1	0	1	1	1	1	1	1	1	0.853082	0.411418
HC2	Histone H1-like nucleoprotein HC2	0	0	1	1	1	0	0	0	0.6	0.413598	0.540389
HCNGP	HCNGP-like protein	1	1	1	1	1	1	1	1	1	0.853082	0.692
HCO3_cotransp	HCO3- transporter family	2	2	2	2	1	2	2	1	1.8	0.924343	0.464694
HD	HD domain	1	1	1	1	2	3	1	2	1.6	0.524057	0.961506
HDA2-3	Class II histone deacetylase complex subunits 2 and 3	5	5	3	3	4	2	4	4	3.2	0.515829	0.0452008
HDAC_interact	Histone deacetylase (HDAC) interacting	1	1	1	1	1	1	1	2	1	0.853082	0.692
He_PIG	Putative Ig domain	0	0	1	1	0	1	1	1	0.8	0.333354	0.46882
HEAT	HEAT repeat	28	26	30	30	29	25	24	28	27.6	0.470443	0.0586722
HEAT_PBS	PBS lyase HEAT-like repeat	1	1	2	1	1	1	1	1	1.2	0.770808	0.77241
HECT	HECT-domain (ubiquitin-transferase)	6	6	6	6	6	6	5	5	5.8	0.791282	0.24462
Helicase_C	Helicase conserved C-terminal domain	79	64	71	74	74	70	69	88	71.6	0.637802	0.0111029
HEM4	Uroporphyrinogen-III synthase HemD	1	1	1	1	1	1	1	1	1	0.853082	0.692
Heme_oxygenase	Heme oxygenase	1	1	1	0	1	0	1	1	0.6	0.685032	0.307139
Hemerythrin	Hemerythrin HHE cation binding domain	0	0	2	2	0	1	1	1	1.2	0.247574	0.386578
Hemocyanin_C	Hemocyanin, ig-like domain	0	0	0	0	0	1	0	0	0.2	0.605105	0.698609
Hemocyanin_M	Hemocyanin, copper containing domain	0	0	0	0	0	1	0	0	0.2	0.605105	0.698609
Hep_59	Hepatocellular carcinoma-associated antigen 59	0	0	1	1	0	1	0	1	0.6	0.413598	0.540389
Hepar_II_III	Heparinase II/III-like protein	0	0	0	0	0	0	0	1	0	NaN	NaN
Herpes_gE	Alphaherpesvirus glycoprotein E	2	0	0	0	0	0	0	0	0	0	NaN
Herpes_Helicase	Helicase	0	0	2	1	0	1	0	1	0.8	0.333354	0.46882
HET	Heterokaryon incompatibility protein (HET)	15	1	61	62	43	11	101	1	55.6	5.86957e-10	4.31749e-09
Het-C	Heterokaryon incompatibility protein Het-C	2	3	3	2	2	2	2	2	2.2	0.734749	0.186668
Hexapep	Bacterial transferase hexapeptide (three repeats)	5	6	5	5	3	8	7	1	5.6	0.544589	0.22457
Hexokinase_1	Hexokinase	4	2	4	5	4	5	5	2	4.6	0.560085	0.564145
Hexokinase_2	Hexokinase	4	2	4	5	4	5	4	2	4.4	0.631792	0.615084
HgmA	homogentisate 1,2-dioxygenase	2	1	1	1	1	4	3	1	2	0.856506	0.807981
HGTP_anticodon	Anticodon binding domain	6	6	5	6	5	5	6	5	5.4	0.910099	0.186866
HHH	Helix-hairpin-helix motif	1	1	2	3	1	2	2	1	2	0.398542	0.807981
HhH-GPD	HhH-GPD superfamily base excision DNA repair protein	5	4	6	6	4	3	5	4	4.8	0.795318	0.631156
HI0933_like	HI0933-like protein	4	2	4	3	6	7	11	7	6.2	0.230795	0.308618
HIG_1_N	Hypoxia induced protein conserved region	2	2	2	2	2	2	2	1	2	0.856506	0.520293
HIM1	HIM1	1	1	1	1	1	1	0	0	0.8	0.947051	0.51173
Hira	TUP1-like enhancer of split	1	1	1	1	1	1	1	1	1	0.853082	0.692
HIRA_B	HIRA B motif	1	1	1	1	1	2	1	0	1.2	0.770808	0.77241
HIRAN	HIRAN domain	3	1	3	3	2	3	2	2	2.6	0.966048	0.581283
His_biosynth	Histidine biosynthesis protein	2	2	2	3	2	2	2	2	2.2	0.734749	0.629457
HisG	ATP phosphoribosyltransferase	1	1	1	1	1	1	1	1	1	0.853082	0.692
HisG_C	HisG, C-terminal domain	1	1	1	1	1	1	1	1	1	0.853082	0.692
HisKA	His Kinase A (phosphoacceptor) domain	11	9	9	11	15	15	17	4	13.4	0.240367	0.938137
Hist_deacetyl	Histone deacetylase domain	4	4	4	4	4	4	4	6	4	0.753622	0.395374
Histidinol_dh	Histidinol dehydrogenase	1	1	1	1	1	2	2	1	1.4	0.633333	0.915624
Histone	Core histone H2A/H2B/H3/H4	11	12	10	12	10	10	8	18	10	0.853336	0.0318554
HIT	HIT domain	4	3	5	4	4	4	4	4	4.2	0.670471	0.891801
HK	Hydroxyethylthiazole kinase family	1	1	1	1	1	1	1	1	1	0.853082	0.692
HLH	Helix-loop-helix DNA-binding domain	8	8	12	14	9	12	12	10	11.8	0.119824	0.919938
HlyD	HlyD family secretion protein	0	0	1	1	0	0	0	1	0.4	0.526545	0.635341
HlyIII	Haemolysin-III related	2	1	2	2	3	2	5	2	2.8	0.499878	0.551306
HMA	Heavy-metal-associated domain	4	5	4	5	5	4	3	2	4.2	0.670471	0.181167
HMG_box	HMG (high mobility group) box	8	9	9	13	6	7	5	26	8	0.657081	0.101239
HMG_CoA_synt_C	Hydroxymethylglutaryl-coenzyme A synthase C terminal	1	2	1	1	2	1	1	1	1.2	0.770808	0.148658
HMG_CoA_synt_N	Hydroxymethylglutaryl-coenzyme A synthase N terminal	1	2	1	1	2	1	1	1	1.2	0.770808	0.148658
HMG14_17	HMG14 and HMG17	0	0	0	0	0	0	0	1	0	NaN	NaN
HMG-CoA_red	Hydroxymethylglutaryl-coenzyme A reductase	1	1	1	1	1	2	1	1	1.2	0.770808	0.77241
HMGL-like	HMGL-like	4	3	4	5	4	6	4	4	4.6	0.560085	0.999263
Hom_end_hint	Hom_end-associated Hint	0	0	0	0	0	1	0	0	0.2	0.605105	0.698609
Homeobox	Homeobox domain	3	4	6	5	6	6	9	10	6.4	0.100993	0.923089
Homoserine_dh	Homoserine dehydrogenase	1	1	1	1	1	1	1	1	1	0.853082	0.692
HOOK	HOOK protein	1	1	2	1	0	1	1	1	1	0.853082	0.692
HORMA	HORMA domain	3	3	2	2	2	3	2	4	2.2	0.772804	0.186668
HPC2	Histone promoter control 2 (HPC2)	1	1	1	1	1	1	1	1	1	0.853082	0.692
HpcH_HpaI	HpcH/HpaI aldolase/citrate lyase family	1	2	2	2	3	6	3	2	3.2	0.156187	0.945579
HPP	HPP family	1	1	1	1	1	1	2	2	1.2	0.770808	0.77241
HPPK	7,8-dihydro-6-hydroxymethylpterin-pyrophosphokinase (HPPK)	1	1	1	1	1	1	0	1	0.8	0.947051	0.51173
Hpt	Hpt domain	1	1	1	3	1	1	1	1	1.4	0.633333	0.915624
HR1	Hr1 repeat	2	2	2	2	2	2	2	1	2	0.856506	0.520293
HRDC	HRDC domain	1	1	1	1	1	1	3	0	1.4	0.633333	0.915624
HSA	HSA	2	2	1	1	2	3	3	2	2	0.856506	0.520293
hSac2	Inositol phosphatase	1	1	1	1	1	1	1	1	1	0.853082	0.692
HsbA	Hydrophobic surface binding protein A	1	0	1	0	4	5	2	1	2.4	0.280692	0.209556
HSBP1	Heat shock factor binding protein 1	0	0	2	3	1	0	1	1	1.4	0.205287	0.342881
HSCB_C	HSCB C-terminal oligomerisation domain	1	1	1	1	1	1	1	1	1	0.853082	0.692
HSF_DNA-bind	HSF-type DNA-binding	3	3	3	3	2	3	2	3	2.6	0.966048	0.331127
HSP20	Hsp20/alpha crystallin family	5	3	3	3	2	5	3	8	3.2	0.515829	0.533884
HSP70	Hsp70 protein	12	18	12	11	9	13	11	8	11.2	0.78818	6.8706e-05
HSP9_HSP12	Heat shock protein 9/12	8	2	0	0	1	1	2	1	0.8	2.81519e-13	0.0416806
HSP90	Hsp90 protein	1	1	1	1	1	1	1	2	1	0.853082	0.692
HTH_15	Helix-turn-helix domain of alkylmercury lyase	1	0	0	0	0	0	0	0	0	0	NaN
HTH_3	Helix-turn-helix	1	1	2	1	1	1	1	2	1.2	0.770808	0.77241
HTH_7	Helix-turn-helix domain of resolvase	0	0	1	0	0	0	0	0	0.2	0.605105	0.698609
HTH_9	RNA polymerase III subunit RPC82 helix-turn-helix domain	1	1	1	1	1	0	1	0	0.8	0.947051	0.51173
HTH_AraC	Bacterial regulatory helix-turn-helix proteins, AraC family	0	0	0	0	1	0	1	0	0.4	0.526545	0.635341
HTH_psq	helix-turn-helix, Psq domain	0	0	2	0	93	0	0	0	19	2.59655e-06	0.000431896
Hus1	Hus1-like protein	1	1	1	1	1	1	1	1	1	0.853082	0.692
HVSL	Uncharacterised conserved protein	1	1	1	1	1	1	0	1	0.8	0.947051	0.51173
HxlR	HxlR-like helix-turn-helix	1	0	0	0	0	0	0	0	0	0	NaN
HyaE	Hydrogenase-1 expression protein HyaE	0	1	0	0	0	0	0	0	0	NaN	0
Hydant_A_N	Hydantoinase/oxoprolinase N-terminal region	1	1	2	2	2	6	4	1	3.2	0.156187	0.448088
Hydantoinase_A	Hydantoinase/oxoprolinase	1	1	2	2	2	6	4	1	3.2	0.156187	0.448088
Hydantoinase_B	Hydantoinase B/oxoprolinase	1	1	1	1	1	5	2	1	2	0.398542	0.807981
Hydrolase	haloacid dehalogenase-like hydrolase	28	22	27	28	25	35	29	23	28.8	0.33708	0.462205
Hydrolase_3	haloacid dehalogenase-like hydrolase	5	7	7	6	5	7	5	2	6	0.459107	0.116039
Hydrolase_4	Putative lysophospholipase	4	1	3	3	4	1	5	2	3.2	0.894321	0.448088
Hydrophobin	Fungal hydrophobin	1	2	1	0	1	5	0	34	1.4	0.633333	0.245892
Hydrophobin_2	Fungal hydrophobin	0	0	1	1	2	0	1	0	1	0.272678	0.411418
Hydroxy-O-Methy	Putative hydroxyindole-O-methyltransferase	1	1	1	1	1	2	1	1	1.2	0.770808	0.77241
I_LWEQ	I/LWEQ domain	1	1	1	1	1	1	1	1	1	0.853082	0.692
IATP	Mitochondrial ATPase inhibitor, IATP	1	1	1	2	0	1	1	2	1	0.853082	0.692
IBB	Importin beta binding domain	1	1	1	1	1	1	0	1	0.8	0.947051	0.51173
IBN_N	Importin-beta N-terminal domain	8	8	9	9	6	7	10	9	8.2	0.628216	0.245578
IBR	IBR domain	11	2	8	11	13	5	7	7	8.8	0.825599	0.116274
ICE2	ICE2	1	0	1	1	1	1	1	1	1	0.853082	0.411418
ICL	Isocitrate lyase family	2	2	3	3	3	5	3	3	3.4	0.315359	0.868212
ICln_channel	Nucleotide-sensitive chloride conductance regulator (ICln)	0	0	0	0	0	0	0	1	0	NaN	NaN
ICMT	Isoprenylcysteine carboxyl methyltransferase (ICMT) family	1	1	1	2	1	3	1	8	1.6	0.524057	0.961506
IDO	Indoleamine 2,3-dioxygenase	2	2	4	3	5	3	4	3	3.8	0.250841	0.763245
IF-2	Translation-initiation factor 2	2	2	3	2	1	2	2	2	2	0.856506	0.520293
IF2_N	Translation initiation factor IF-2, N-terminal region	1	1	0	0	1	1	1	0	0.6	0.685032	0.307139
IF-2B	Initiation factor 2 subunit family	4	3	5	5	4	5	5	4	4.8	0.495536	0.933371
IF3_C	Translation initiation factor IF-3, C-terminal domain	1	0	1	1	1	1	1	0	1	0.853082	0.411418
IF4E	Eukaryotic initiation factor 4E	3	3	3	3	3	3	3	3	3	0.79858	0.451473
Ifi-6-16	Interferon-induced 6-16 family	1	1	0	2	0	0	0	0	0.4	0.344241	0.102143
IFRD	Interferon-related developmental regulator (IFRD)	1	1	1	1	1	1	1	0	1	0.853082	0.692
IGPD	Imidazoleglycerol-phosphate dehydratase	1	1	1	1	1	1	1	1	1	0.853082	0.692
IGPS	Indole-3-glycerol phosphate synthase	1	1	1	1	1	1	1	2	1	0.853082	0.692
IGR	IGR protein motif	1	1	1	1	1	1	1	1	1	0.853082	0.692
IIGP	Interferon-inducible GTPase (IIGP)	0	0	0	0	0	0	0	1	0	NaN	NaN
IKI3	IKI3 family	1	1	1	1	1	2	1	1	1.2	0.770808	0.77241
Ilm1	Increased loss of mitochondrial DNA protein 1	1	0	1	1	1	1	1	0	1	0.853082	0.411418
IlvC	Acetohydroxy acid isomeroreductase, catalytic domain	1	1	1	1	1	1	1	1	1	0.853082	0.692
ILVD_EDD	Dehydratase family	2	2	5	2	2	4	2	2	3	0.428569	0.970833
IlvN	Acetohydroxy acid isomeroreductase, catalytic domain	1	2	1	1	1	1	1	1	1	0.853082	0.106596
IMD	IRSp53/MIM homology domain	0	0	0	0	0	0	0	1	0	NaN	NaN
Img2	Mitochondrial large subunit ribosomal protein (Img2)	1	1	1	1	1	1	1	1	1	0.853082	0.692
IML2	Putative mitochondrial outer membrane protein	1	1	1	1	1	1	1	2	1	0.853082	0.692
IMPDH	IMP dehydrogenase / GMP reductase domain	5	5	6	4	5	11	6	4	6.4	0.363414	0.695299
IMS	impB/mucB/samB family	3	3	4	4	5	4	3	3	4	0.437597	0.816208
IMS_C	impB/mucB/samB family C-terminal	3	3	4	3	4	4	4	3	3.8	0.501509	0.737856
IMS_HHH	IMS family HHH motif	1	0	1	2	0	2	0	2	1	0.853082	0.411418
IncA	IncA protein	1	0	1	1	1	1	1	3	1	0.853082	0.411418
INCENP_ARK-bind	Inner centromere protein, ARK binding region	1	1	1	1	1	1	1	1	1	0.853082	0.692
Indigoidine_A	Indigoidine synthase A like protein	1	1	1	1	1	1	1	1	1	0.853082	0.692
Inhibitor_I78	Peptidase inhibitor I78 family	1	1	1	1	1	1	1	0	1	0.853082	0.692
Inhibitor_I9	Peptidase inhibitor I9	6	3	5	6	2	2	5	7	4	0.541256	0.816208
Inhibitor_PI31	Proteasome Inhibitor PI31	1	1	0	1	1	1	0	1	0.6	0.685032	0.307139
Init_tRNA_PT	Initiator tRNA phosphoribosyl transferase	1	1	1	1	1	1	1	1	1	0.853082	0.692
INO80_Ies4	INO80 complex subunit Ies4	1	1	1	1	1	1	1	0	1	0.853082	0.692
Inos-1-P_synth	Myo-inositol-1-phosphate synthase	1	1	1	1	1	1	1	1	1	0.853082	0.692
Inositol_P	Inositol monophosphatase family	4	2	5	5	3	3	5	2	4.2	0.670471	0.642255
Ins_P5_2-kin	Inositol-pentakisphosphate 2-kinase	2	2	1	1	1	1	1	1	1	0.467507	0.106596
INSIG	Insulin-induced protein (INSIG)	1	1	1	1	1	1	1	0	1	0.853082	0.692
Ion_trans	Ion transport protein	1	1	2	2	1	1	1	2	1.4	0.633333	0.915624
Ion_trans_2	Ion channel	1	1	2	2	2	0	2	3	1.6	0.524057	0.961506
iPGM_N	BPG-independent PGAM N-terminus (iPGM_N)	1	1	1	1	1	1	1	1	1	0.853082	0.692
Ipi1_N	Rix1 complex component involved in 60S ribosome maturation	1	2	2	2	1	3	1	2	1.8	0.436106	0.464694
IPK	Inositol polyphosphate kinase	2	2	2	3	2	2	2	2	2.2	0.734749	0.629457
IPP-2	Protein phosphatase inhibitor 2 (IPP-2)	1	1	1	1	1	1	1	1	1	0.853082	0.692
IPPT	IPP transferase	1	1	1	1	1	1	1	1	1	0.853082	0.692
IQ	IQ calmodulin-binding motif	2	2	2	2	2	2	2	2	2	0.856506	0.520293
Ish1	Putative stress-responsive nuclear envelope protein	1	0	1	1	2	1	1	1	1.2	0.770808	0.386578
ISN1	IMP-specific 5'-nucleotidase	1	1	1	1	1	1	1	0	1	0.853082	0.692
Iso_dh	Isocitrate/isopropylmalate dehydrogenase	5	5	5	5	5	8	7	5	6	0.459107	0.576606
Isochorismatase	Isochorismatase family	4	7	4	3	9	8	11	6	7	0.145588	0.25615
Ist1	Regulator of Vps4 activity in the MVB pathway	1	1	1	1	1	1	1	2	1	0.853082	0.692
IstB	IstB-like ATP binding protein	6	12	7	8	8	7	4	7	6.8	0.501483	0.000313161
Isy1	Isy1-like splicing family	1	1	1	1	1	1	1	1	1	0.853082	0.692
IU_nuc_hydro	Inosine-uridine preferring nucleoside hydrolase	2	2	4	3	3	2	2	2	2.8	0.499878	0.880891
IucA_IucC	IucA / IucC family	1	0	0	0	0	0	0	2	0	0	NaN
Jacalin	Jacalin-like lectin domain	0	2	1	1	0	0	1	0	0.6	0.413598	0.00793765
JmjC	JmjC domain	7	6	5	5	4	5	5	5	4.8	0.558666	0.107942
JmjN	jmjN domain	2	2	2	2	2	2	2	2	2	0.856506	0.520293
Josephin	Josephin	0	0	0	0	0	0	0	1	0	NaN	NaN
K_tetra	K+ channel tetramerisation domain	0	1	1	1	1	1	0	0	0.8	0.333354	0.51173
K_trans	K+ potassium transporter	1	0	1	1	1	0	1	0	0.8	0.947051	0.46882
KA1	Kinase associated domain 1	1	1	1	1	1	1	1	1	1	0.853082	0.692
KaiC	KaiC	5	2	5	5	5	5	6	3	5.2	0.678744	0.454552
KAP	Kinesin-associated protein (KAP)	1	1	1	1	2	1	1	1	1.2	0.770808	0.77241
KAP_NTPase	KAP family P-loop domain	1	0	0	0	0	0	0	0	0	0	NaN
KAR9	Yeast cortical protein KAR9	1	1	1	1	1	1	1	1	1	0.853082	0.692
KAT11	Histone acetylation protein	1	1	1	1	1	1	1	1	1	0.853082	0.692
Kdo	Lipopolysaccharide kinase (Kdo/WaaP) family	3	1	4	3	5	5	2	4	3.8	0.501509	0.348688
Kei1	Inositolphosphorylceramide synthase subunit Kei1	1	1	1	1	1	1	1	1	1	0.853082	0.692
Kelch_1	Kelch motif	7	5	8	9	10	5	9	7	8.2	0.418546	0.888894
Kelch_2	Kelch motif	8	5	8	9	9	5	9	7	8	0.657081	0.914039
ketoacyl-synt	Beta-ketoacyl synthase, N-terminal domain	5	5	11	9	23	40	21	2	20.8	9.38317e-05	0.0199053
Ketoacyl-synt_C	Beta-ketoacyl synthase, C-terminal domain	3	4	11	9	19	37	21	3	19.4	3.70071e-05	0.0147904
KGG	Stress-induced bacterial acidophilic repeat motif	1	0	1	1	0	1	1	0	0.8	0.947051	0.46882
KH_1	KH domain	8	8	7	7	7	6	7	6	6.8	0.967934	0.0888369
KH_2	KH domain	4	4	5	5	5	3	5	4	4.6	0.560085	0.562897
KIF1B	Kinesin protein 1B	1	1	1	1	0	1	0	1	0.6	0.685032	0.307139
KilA-N	KilA-N domain	1	1	2	2	1	2	2	2	1.8	0.436106	0.855544
Kin17_mid	Domain of Kin17 curved DNA-binding protein	1	1	1	1	1	1	1	1	1	0.853082	0.692
Kinesin	Kinesin motor domain	10	10	10	10	10	11	13	8	10.8	0.468951	0.265592
Kinetochor_Ybp2	Central kinetochore-associated	1	1	1	1	1	1	1	1	1	0.853082	0.692
KOW	KOW motif	5	4	3	2	5	3	2	3	3	0.41351	0.141735
Kp4	Kp4	0	0	0	0	0	0	1	0	0.2	0.605105	0.698609
KR	KR domain	42	42	64	61	73	131	111	38	88	2.0764e-09	0.0410809
KRE9	Yeast cell wall synthesis protein KRE9/KNH1	1	0	0	0	1	1	1	0	0.6	0.685032	0.540389
Kri1	KRI1-like family	1	1	1	1	1	1	1	1	1	0.853082	0.692
KTI12	Chromatin associated protein KTI12	1	1	1	1	1	1	1	1	1	0.853082	0.692
Ku	Ku70/Ku80 beta-barrel domain	2	2	2	2	2	2	2	2	2	0.856506	0.520293
Ku_C	Ku70/Ku80 C-terminal arm	1	1	1	1	1	1	1	0	1	0.853082	0.692
Ku_N	Ku70/Ku80 N-terminal alpha/beta domain	2	2	2	2	2	2	1	2	1.8	0.924343	0.464694
Ku_PK_bind	Ku C terminal domain like	0	1	1	1	1	1	1	1	1	0.272678	0.692
KxDL	Uncharacterized conserved protein	1	1	1	1	1	1	1	0	1	0.853082	0.692
L31	Mitochondrial ribosomal protein L31	0	1	1	1	1	1	1	1	1	0.272678	0.692
L51_S25_CI-B8	Mitochondrial ribosomal protein L51 / S25 / CI-B8 domain	2	3	3	3	3	3	3	3	3	0.428569	0.451473
La	La domain	2	2	2	2	2	2	3	2	2.2	0.734749	0.629457
LacAB_rpiB	Ribose/Galactose Isomerase	0	0	1	1	0	1	1	0	0.8	0.333354	0.46882
LACT	Lecithin:cholesterol acyltransferase	2	1	1	1	1	1	1	1	1	0.467507	0.692
Lactamase_B	Metallo-beta-lactamase superfamily	6	6	7	12	6	17	14	10	11.2	0.0529045	0.637186
LAG1-DNAbind	LAG1, DNA binding	0	0	0	0	0	0	0	2	0	NaN	NaN
LAGLIDADG_1	LAGLIDADG endonuclease	0	5	16	0	0	0	0	0	3.2	0.0529948	0.0452008
LAGLIDADG_2	LAGLIDADG DNA endonuclease family	0	0	1	0	0	0	0	0	0.2	0.605105	0.698609
LAM_C	Lysine-2,3-aminomutase	0	0	0	0	0	0	1	0	0.2	0.605105	0.698609
LamB_YcsF	LamB/YcsF family	0	0	0	0	0	1	1	0	0.4	0.526545	0.635341
Laminin_II	Laminin Domain II	0	0	0	0	0	1	0	0	0.2	0.605105	0.698609
LANC_like	Lanthionine synthetase C-like protein	0	0	1	1	0	1	1	1	0.8	0.333354	0.46882
Las1	Las1-like	1	1	1	1	1	1	1	1	1	0.853082	0.692
LCCL	LCCL domain	1	1	2	2	1	2	3	1	2	0.398542	0.807981
LCM	Leucine carboxyl methyltransferase	2	2	2	2	1	2	2	1	1.8	0.924343	0.464694
Ldh_1_C	lactate/malate dehydrogenase, alpha/beta C-terminal domain	2	2	3	4	2	4	4	2	3.4	0.315359	0.868212
Ldh_1_N	lactate/malate dehydrogenase, NAD binding domain	2	2	4	4	2	4	4	2	3.6	0.292154	0.831776
Ldh_2	Malate/L-lactate dehydrogenase	0	0	1	1	0	2	1	0	1	0.272678	0.411418
Ldl_recept_b	Low-density lipoprotein receptor repeat class B	0	0	1	1	0	1	0	0	0.6	0.413598	0.540389
LEA_2	Late embryogenesis abundant protein	1	1	1	0	0	0	1	0	0.4	0.344241	0.102143
Lectin_leg-like	Legume-like lectin family	2	2	2	2	2	2	2	1	2	0.856506	0.520293
Leo1	Leo1-like protein	1	1	1	1	1	1	1	1	1	0.853082	0.692
LepA_C	GTP-binding protein LepA C-terminus	1	1	1	1	1	1	1	1	1	0.853082	0.692
LETM1	LETM1-like protein	2	2	2	2	2	2	2	2	2	0.856506	0.520293
LeuA_dimer	LeuA allosteric (dimerisation) domain	1	1	1	1	1	1	1	1	1	0.853082	0.692
Leuk-A4-hydro_C	Leukotriene A4 hydrolase, C-terminal	1	1	1	1	1	1	1	1	1	0.853082	0.692
Lge1	Transcriptional regulatory protein LGE1	0	0	0	0	0	0	1	0	0.2	0.605105	0.698609
LGFP	LGFP repeat	0	0	0	0	1	0	0	0	0.2	0.605105	0.698609
Lgl_C	Lethal giant larvae(Lgl) like, C-terminal	1	1	1	1	1	1	1	1	1	0.853082	0.692
LicD	LICD Protein Family	1	1	2	2	2	2	2	0	2	0.398542	0.807981
Ligase_CoA	CoA-ligase	4	3	4	4	4	4	4	3	4	0.753622	0.816208
LigB	Catalytic LigB subunit of aromatic ring-opening dioxygenase	1	1	1	1	1	2	2	1	1.4	0.633333	0.915624
LIM	LIM domain	4	4	4	4	2	4	4	5	3.6	0.943561	0.271429
LIM_bind	LIM-domain binding protein	0	1	1	0	1	0	1	0	0.6	0.413598	0.307139
Limkain-b1	Limkain b1	0	0	1	3	1	0	1	0	1.2	0.247574	0.386578
Linker_histone	linker histone H1 and H5 family	1	1	1	2	1	1	1	3	1.2	0.770808	0.77241
LIP	Secretory lipase	0	0	0	0	2	2	3	0	1.4	0.205287	0.342881
Lip_prot_lig_C	Bacterial lipoate protein ligase C-terminus	0	0	0	0	0	0	0	1	0	NaN	NaN
Lipase_2	Lipase (class 2)	1	1	0	0	0	1	0	0	0.2	0.156504	0.0281271
Lipase_3	Lipase (class 3)	7	3	5	5	4	5	5	14	4.8	0.558666	0.933371
Lipase_GDSL	GDSL-like Lipase/Acylhydrolase	8	1	10	10	12	12	10	10	10.8	0.197519	0.0226775
Lipase3_N	Lipase 3 N-terminal region	0	0	0	0	0	2	1	0	0.6	0.413598	0.540389
Lipid_DES	Sphingolipid Delta4-desaturase (DES)	1	1	1	1	1	1	1	1	1	0.853082	0.692
Lipin_N	lipin, N-terminal conserved region	1	1	1	1	1	1	1	1	1	0.853082	0.692
Lipocalin_2	Lipocalin-like domain	0	0	0	0	0	0	1	0	0.2	0.605105	0.698609
Lipoxygenase	Lipoxygenase	1	0	1	1	2	0	0	0	0.8	0.947051	0.46882
LisH	LisH	2	1	2	3	1	2	1	1	1.8	0.924343	0.855544
LMBR1	LMBR1-like membrane protein	1	1	2	2	2	2	2	0	2	0.398542	0.807981
LMWPc	Low molecular weight phosphotyrosine protein phosphatase	1	1	1	1	1	1	1	1	1	0.853082	0.692
LNS2	LNS2 (Lipin/Ned1/Smp2)	1	1	1	1	1	1	1	1	1	0.853082	0.692
LOH1CR12	Tumour suppressor protein	0	1	0	0	0	0	0	0	0	NaN	0
LON	ATP-dependent protease La (LON) domain	3	3	2	2	3	3	3	3	2.6	0.966048	0.331127
Lon_C	Lon protease (S16) C-terminal proteolytic domain	2	2	2	2	2	2	2	2	2	0.856506	0.520293
LrgB	LrgB-like family	1	0	1	1	1	0	0	0	0.6	0.685032	0.540389
LRR_1	Leucine Rich Repeat	8	10	8	9	9	8	7	7	8.2	0.628216	0.0425198
LSM	LSM domain	15	12	14	17	15	15	13	15	14.8	0.588583	0.45336
LsmAD	LsmAD domain	1	1	1	1	1	1	1	1	1	0.853082	0.692
LtrA	Bacterial low temperature requirement A protein (LtrA)	0	1	0	0	2	0	1	0	0.6	0.413598	0.307139
LTV	Low temperature viability protein	1	1	1	1	1	1	1	1	1	0.853082	0.692
LUC7	LUC7 N_terminus	1	1	1	1	1	1	1	1	1	0.853082	0.692
Lum_binding	Lumazine binding domain	1	1	1	1	1	1	1	1	1	0.853082	0.692
Lung_7-TM_R	Lung seven transmembrane receptor	1	1	1	1	1	1	1	1	1	0.853082	0.692
LuxC	Acyl-CoA reductase (LuxC)	1	1	3	3	1	0	2	1	1.8	0.436106	0.855544
LVIVD	LVIVD repeat	1	1	1	1	0	1	0	0	0.6	0.685032	0.307139
Lyase_1	Lyase	3	4	3	3	3	4	4	3	3.4	0.613831	0.242822
Lyase_8	Polysaccharide lyase family 8, super-sandwich domain	0	0	0	0	0	0	0	1	0	NaN	NaN
Lyase_8_C	Polysaccharide lyase family 8, C-terminal beta-sandwich domain	0	0	0	0	0	0	0	1	0	NaN	NaN
Lyase_8_N	Polysaccharide lyase family 8, N terminal alpha-helical domain	0	0	0	0	0	0	0	1	0	NaN	NaN
Lycopene_cycl	Lycopene cyclase protein	4	2	1	1	3	8	2	8	3	0.7785	0.970833
Lysine_decarbox	Possible lysine decarboxylase	2	1	1	1	1	2	1	1	1.2	0.566222	0.77241
LysM	LysM domain	0	0	16	6	5	17	4	4	9.6	0.000801174	0.0120608
M16C_assoc	Peptidase M16C associated	1	1	1	1	1	1	1	0	1	0.853082	0.692
M20_dimer	Peptidase dimerisation domain	3	4	4	4	7	10	11	6	7.2	0.0616412	0.739467
MA3	MA3 domain	2	2	2	2	2	2	2	3	2	0.856506	0.520293
Mac	Maltose acetyltransferase	3	2	2	2	1	4	3	0	2.4	0.908416	0.734274
MACPF	MAC/Perforin domain	1	0	0	0	0	1	0	0	0.2	0.156504	0.698609
Macro	Macro domain	2	1	1	2	2	3	3	1	2.2	0.734749	0.722201
MAD	Mitotic checkpoint protein	1	1	1	1	1	1	1	1	1	0.853082	0.692
Mad3_BUB1_I	Mad3/BUB1 homology region 1	1	1	1	1	1	1	1	2	1	0.853082	0.692
Mad3_BUB1_II	Mad3/BUB1 homology region 2	0	1	0	0	0	0	0	0	0	NaN	0
Maf	Maf-like protein	1	2	1	1	1	1	1	1	1	0.853082	0.106596
Maf1	Maf1 regulator	1	1	1	1	1	1	1	1	1	0.853082	0.692
MAGE	MAGE family	1	1	1	1	1	1	1	1	1	0.853082	0.692
Mago_nashi	Mago nashi protein	1	1	1	1	1	1	1	1	1	0.853082	0.692
Mago-bind	Mago binding	1	1	1	1	1	1	1	1	1	0.853082	0.692
Mak10	Mak10 subunit, NatC N(alpha)-terminal acetyltransferase	1	1	1	1	1	1	1	1	1	0.853082	0.692
Mak16	Mak16 protein C-terminal region	1	1	1	1	1	1	0	1	0.8	0.947051	0.51173
Malate_synthase	Malate synthase	1	1	1	2	1	1	2	1	1.4	0.633333	0.915624
malic	Malic enzyme, N-terminal domain	2	2	2	2	2	2	2	2	2	0.856506	0.520293
Malic_M	Malic enzyme, NAD binding domain	2	2	2	2	2	2	2	2	2	0.856506	0.520293
MAM33	Mitochondrial glycoprotein	1	1	1	1	1	1	1	1	1	0.853082	0.692
Man-6-P_recep	Cation-dependent mannose-6-phosphate receptor	1	1	1	1	1	1	1	0	1	0.853082	0.692
Mannitol_dh	Mannitol dehydrogenase Rossmann domain	1	1	1	1	1	2	2	0	1.4	0.633333	0.915624
Mannitol_dh_C	Mannitol dehydrogenase C-terminal domain	1	1	1	1	1	2	2	0	1.4	0.633333	0.915624
MannoseP_isomer	Mannose-6-phosphate isomerase	0	1	1	0	2	1	1	1	1	0.272678	0.692
Mannosyl_trans	Mannosyltransferase (PIG-M)	1	1	1	1	2	1	1	1	1.2	0.770808	0.77241
Mannosyl_trans2	Mannosyltransferase (PIG-V))	1	1	1	1	1	1	1	1	1	0.853082	0.692
Mannosyl_trans3	Mannosyltransferase putative	1	0	0	1	2	2	1	0	1.2	0.770808	0.386578
MaoC_dehydratas	MaoC like domain	4	1	3	3	3	8	5	3	4.4	0.631792	0.27332
MAP1_LC3	Microtubule associated protein 1A/1B, light chain 3	1	1	1	1	1	1	1	1	1	0.853082	0.692
MAP65_ASE1	Microtubule associated protein (MAP65/ASE1 family)	1	1	1	1	1	1	1	1	1	0.853082	0.692
MAPEG	MAPEG family	2	1	2	4	4	5	5	4	4	0.215476	0.316079
MarR	MarR family	0	0	1	0	0	0	0	0	0.2	0.605105	0.698609
MARVEL	Membrane-associating domain	11	6	10	11	10	9	7	5	9.4	0.990776	0.952794
MAS20	MAS20 protein import receptor	1	1	1	1	1	1	1	1	1	0.853082	0.692
MAT_Alpha1	Mating-type protein MAT alpha 1	0	0	1	2	1	1	0	1	1	0.272678	0.411418
MAT1	CDK-activating kinase assembly factor MAT1	1	1	1	1	1	1	1	1	1	0.853082	0.692
MatE	MatE	3	2	3	3	2	2	3	1	2.6	0.966048	0.833537
MATH	MATH domain	1	1	1	1	1	2	2	0	1.4	0.633333	0.915624
MBA1	MBA1-like protein	1	0	1	1	1	0	0	1	0.6	0.685032	0.540389
MBF1	Multiprotein bridging factor 1	1	1	1	1	1	1	1	1	1	0.853082	0.692
MBOAT	MBOAT family	5	4	5	5	3	4	5	3	4.4	0.971731	0.494982
MCM	MCM2/3/5 family	6	6	6	6	6	6	6	6	6	0.718148	0.286883
MCM2_N	Minichromosone maintenance protein 2	1	1	1	1	1	1	1	1	1	0.853082	0.692
MCPsignal	Methyl-accepting chemotaxis protein (MCP) signaling domain	0	0	1	0	0	0	0	0	0.2	0.605105	0.698609
MDM31_MDM32	Yeast mitochondrial distribution and morphology (MDM) proteins	1	1	1	1	1	1	1	1	1	0.853082	0.692
Me-amine-dh_H	Methylamine dehydrogenase heavy chain (MADH)	0	0	0	0	1	0	0	0	0.2	0.605105	0.698609
Med1	Mediator of RNA polymerase II transcription subunit 1	1	1	1	1	1	1	1	0	1	0.853082	0.692
Med10	Transcription factor subunit Med10 of Mediator complex	0	1	1	1	1	1	1	1	1	0.272678	0.692
Med11	Mediator complex protein	1	1	1	1	1	1	1	0	1	0.853082	0.692
Med12	Transcription mediator complex subunit Med12	1	1	1	1	1	1	1	1	1	0.853082	0.692
Med12-LCEWAV	Eukaryotic Mediator 12 subunit domain	0	1	0	0	0	0	0	0	0	NaN	0
Med13_C	Mediator complex subunit 13 C-terminal	1	1	1	1	1	1	1	1	1	0.853082	0.692
Med13_N	Mediator complex subunit 13 N-terminal	0	0	1	1	1	1	1	0	1	0.272678	0.411418
Med14	Mediator complex subunit MED14	1	1	1	1	1	1	1	1	1	0.853082	0.692
Med15	ARC105 or Med15 subunit of Mediator complex non-fungal	0	0	0	1	0	0	0	0	0.2	0.605105	0.698609
Med15_fungi	Mediator complex subunit 15	0	1	0	0	0	1	0	0	0.2	0.605105	0.0281271
Med16	Mediator complex subunit 16	1	0	1	1	1	1	1	0	1	0.853082	0.411418
Med17	Subunit 17 of Mediator complex	1	1	1	1	1	1	1	1	1	0.853082	0.692
Med18	Med18 protein	1	1	1	1	1	1	1	1	1	0.853082	0.692
Med20	TATA-binding related factor (TRF) of subunit 20 of Mediator complex	1	0	0	0	0	1	1	1	0.4	0.344241	0.635341
Med21	Subunit 21 of Mediator complex	1	1	1	1	1	1	1	1	1	0.853082	0.692
Med22	Surfeit locus protein 5 subunit 22 of Mediator complex	1	0	1	1	1	1	0	1	0.8	0.947051	0.46882
Med25_VWA	Mediator complex subunit 25 von Willebrand factor type A	0	0	0	0	0	0	0	1	0	NaN	NaN
Med26	TFIIS helical bundle-like domain	2	1	2	2	2	2	3	3	2.2	0.734749	0.722201
Med27	Mediator complex subunit 27	1	1	0	0	0	1	1	1	0.4	0.344241	0.102143
Med31	SOH1	1	0	1	1	1	1	1	1	1	0.853082	0.411418
Med4	Vitamin-D-receptor interacting Mediator subunit 17t	1	1	1	1	1	1	1	1	1	0.853082	0.692
Med5	Mediator complex subunit Med5	1	1	1	1	1	1	1	0	1	0.853082	0.692
Med6	MED6 mediator sub complex component	1	1	1	1	1	1	1	1	1	0.853082	0.692
Med7	MED7 protein	1	2	1	1	1	1	1	1	1	0.853082	0.106596
Med8	Mediator of RNA polymerase II transcription complex subunit 8	1	1	1	1	1	1	0	0	0.8	0.947051	0.51173
Med9	RNA polymerase II transcription mediator complex subunit 9	0	1	0	0	1	1	0	0	0.4	0.526545	0.102143
Mei5	Double-strand recombination repair protein	0	1	0	0	0	0	0	0	0	NaN	0
Melibiase	Melibiase	4	2	0	0	3	7	4	0	2.8	0.658465	0.880891
Mem_trans	Membrane transport protein	3	2	2	2	2	2	2	2	2	0.629393	0.520293
Membr_traf_MHD	Munc13 (mammalian uncoordinated) homology domain	1	1	1	1	1	1	1	1	1	0.853082	0.692
Memo	Memo-like protein	1	1	1	1	1	1	1	1	1	0.853082	0.692
MerB	Alkylmercury lyase	1	0	0	0	0	0	0	0	0	0	NaN
MerR	MerR family regulatory protein	0	0	1	0	0	0	0	0	0.2	0.605105	0.698609
MerR-DNA-bind	MerR, DNA binding	0	0	1	0	0	0	0	0	0.2	0.605105	0.698609
MerT	MerT mercuric transport protein	0	0	1	0	0	0	0	0	0.2	0.605105	0.698609
Met_10	Met-10+ like-protein	3	4	1	1	2	2	3	1	1.8	0.555958	0.0105422
Metalloenzyme	Metalloenzyme superfamily	3	1	1	1	2	1	2	1	1.4	0.270401	0.915624
Metallopep	Putative peptidase family	2	1	1	1	1	1	1	0	1	0.467507	0.692
Metallophos	Calcineurin-like phosphoesterase	21	17	22	23	20	26	20	26	22.2	0.344166	0.505085
Meth_synt_1	Cobalamin-independent synthase, N-terminal domain	2	1	2	2	1	2	2	2	1.8	0.924343	0.855544
Meth_synt_2	Cobalamin-independent synthase, Catalytic domain	3	2	3	3	3	2	2	2	2.6	0.966048	0.833537
Methyltrans_RNA	RNA methyltransferase	0	1	0	0	1	1	0	2	0.4	0.526545	0.102143
Methyltransf_10	Protein of unknown function (DUF890)	1	1	1	1	2	1	1	1	1.2	0.770808	0.77241
Methyltransf_11	Methyltransferase domain	65	32	70	55	50	52	43	34	54	0.783734	0.585297
Methyltransf_12	Methyltransferase domain	50	26	53	43	42	44	37	25	43.8	0.895876	0.631289
[truncated: 1,701 more rows]

## Sheet: phylogenomics_expansion
Table S11 (Analysis of gene families and gene family expansion and contraction in P. confluens compared to other fungi), sheet 2.
Expanded gene families that were determined by phylogenomics analysis.
Expansions were obtained from the phylome in cases when a node contained exclusively 5 or more sequences of P. confluens.
Overlapped expansions were fused together when more than 20 % of their members overlapped.
Expansions were annotated by Blastp search against uniprot.
Number of paralogs	Members	Putative function
66	PCON_01016, PCON_01547, PCON_01652, PCON_01813, PCON_01914, PCON_02021, PCON_02164, PCON_02436, PCON_02437, PCON_02885, PCON_02965, PCON_02966, PCON_02967, PCON_03408, PCON_03787, PCON_03888, PCON_04231, PCON_04557, PCON_05110, PCON_05111, PCON_05112, PCON_05113, PCON_05185, PCON_05275, PCON_06121, PCON_06480, PCON_07621, PCON_07622, PCON_07623, PCON_07831, PCON_07835, PCON_07847, PCON_07941, PCO…	Demethylmenaquinone methyltransferase
41	PCON_01370, PCON_01384, PCON_01512, PCON_01513, PCON_01514, PCON_01515, PCON_02239, PCON_03074, PCON_03246, PCON_03437, PCON_03438, PCON_03560, PCON_03632, PCON_03678, PCON_05366, PCON_05497, PCON_06363, PCON_07473, PCON_08292, PCON_08497, PCON_08951, PCON_09084, PCON_09287, PCON_09472, PCON_09549, PCON_10252, PCON_10260, PCON_10261, PCON_11026, PCON_11152, PCON_12573, PCON_12574, PCON_13407, PCO…	Unknown
12	PCON_02725, PCON_04805, PCON_05983, PCON_05987, PCON_06720, PCON_09794, PCON_09939, PCON_09940, PCON_09946, PCON_09947, PCON_13134, PCON_13915	Peritrophin-1
13	PCON_03938, PCON_04737, PCON_05849, PCON_06073, PCON_06326, PCON_07025, PCON_08808, PCON_11136, PCON_11137, PCON_11138, PCON_11139, PCON_11140, PCON_11142	Protein roadkill
40	PCON_01187, PCON_01429, PCON_01795, PCON_02556, PCON_03167, PCON_03516, PCON_03975, PCON_04787, PCON_04788, PCON_05252, PCON_05428, PCON_05530, PCON_06155, PCON_06403, PCON_06575, PCON_07098, PCON_07146, PCON_07873, PCON_07880, PCON_07883, PCON_07900, PCON_07910, PCON_08005, PCON_08255, PCON_08931, PCON_09181, PCON_09328, PCON_09596, PCON_09597, PCON_09802, PCON_09852, PCON_10891, PCON_11588, PCO…	Structural maintenance of chromosomes protein 2
22	PCON_04286, PCON_04711, PCON_05133, PCON_05486, PCON_06100, PCON_06416, PCON_06466, PCON_07438, PCON_08001, PCON_09246, PCON_09402, PCON_09475, PCON_09491, PCON_10707, PCON_10819, PCON_10863, PCON_12456, PCON_14017, PCON_14232, PCON_14233, PCON_14235, PCON_14236	Unknown
13	PCON_01072, PCON_04556, PCON_05161, PCON_05234, PCON_08304, PCON_08853, PCON_08854, PCON_08855, PCON_09504, PCON_10627, PCON_10635, PCON_13159, PCON_14051	Unknown
7	PCON_03072, PCON_04006, PCON_08068, PCON_09825, PCON_10837, PCON_11510, PCON_11515	Unknown
7	PCON_02015, PCON_02175, PCON_04135, PCON_04432, PCON_09696, PCON_10549, PCON_12118	SUN domain protein
9	PCON_02778, PCON_04255, PCON_04348, PCON_04460, PCON_04461, PCON_06415, PCON_07164, PCON_08024, PCON_09966	Cytochrome P450
7	PCON_04521, PCON_04523, PCON_04524, PCON_04544, PCON_04545, PCON_05260, PCON_05261	Pathogenesis-related protein | Cell wall protein PRY3
11	PCON_02726, PCON_03463, PCON_03993, PCON_06482, PCON_08884, PCON_09225, PCON_09389, PCON_09397, PCON_09398, PCON_09399, PCON_09400	Unknown
7	PCON_01973, PCON_08624, PCON_09502, PCON_09530, PCON_09529, PCON_11541, PCON_13161	Heat shock protein hsp9
6	PCON_03513, PCON_05510, PCON_09066, PCON_09088, PCON_09828, PCON_11046	Ankyrin repeat domain-containing protein
6	PCON_01606, PCON_01607, PCON_01608, PCON_01609, PCON_01610, PCON_01611	Plectasin
6	PCON_01111, PCON_01774, PCON_02149, PCON_02150, PCON_02151, PCON_02152	Unknown
6	PCON_03950, PCON_04042, PCON_07503, PCON_11410, PCON_12023, PCON_13628	Cutinase
7	PCON_01909, PCON_02035, PCON_06616, PCON_11662, PCON_13711, PCON_13713, PCON_13735	Unknown
9	PCON_03550, PCON_03552, PCON_06700, PCON_07427, PCON_10841, PCON_11146, PCON_11147, PCON_11252, PCON_11253	Unknown
6	PCON_02286, PCON_03405, PCON_04129, PCON_04858, PCON_08195, PCON_10001	Unknown
6	PCON_01209, PCON_01654, PCON_04490, PCON_05026, PCON_11176, PCON_11177	Unknown
13	PCON_01089, PCON_01292, PCON_01293, PCON_02441, PCON_03797, PCON_03955, PCON_03956, PCON_04629, PCON_06523, PCON_11424, PCON_12779, PCON_13078, PCON_13494	Unknown
231	PCON_01115, PCON_04139, PCON_01199, PCON_01359, PCON_01498, PCON_01538, PCON_01645, PCON_01684, PCON_01691, PCON_01712, PCON_01713, PCON_01786, PCON_01790, PCON_01901, PCON_10954, PCON_11023, PCON_11025, PCON_11032, PCON_11046, PCON_11069, PCON_11121, PCON_11185, PCON_11319, PCON_11357, PCON_11365, PCON_11500, PCON_11578, PCON_11600, PCON_11651, PCON_11671, PCON_11672, PCON_11682, PCON_11694, PCO…	Ankyrin related protein

## Sheet: protein_family_contraction
Table S11 (Analysis of gene families and gene family expansion and contraction in P. confluens compared to other fungi), sheet 3.
Protein families that are underrepresented in P. confluens, with a p-value in the chisquare test of <0.05 and fewer members in P. confluens than in all other ascomycetes
The table is sorted by putative biological function and domain.
			number of predicted proteins with this domain
domain	domain description	putative biological function	P. confluens	T. melanosporum	S. macrospora	N. crassa	S. sclerotiorum	A. nidulans	P. nodorum	C. cinerea	mean no. of proteins with this domain among ascomycetes without Pyronema and Truffle	chisquare p.value Pyronema	chisquare p.value Tuber
CBM_20	Starch binding domain	carbohydrate metabolism	0	0	4	3	3	4	3	3	3.4	0.0451886	0.133661
Glyco_hydro_11	Glycosyl hydrolases family 11	carbohydrate metabolism	0	0	3	2	3	2	7	6	3.4	0.0451886	0.133661
Glyco_hydro_18	Glycosyl hydrolases family 18	carbohydrate metabolism	5	4	18	12	14	20	13	8	15.4	0.00226512	0.0563252
Glyco_hydro_2_C	Glycosyl hydrolases family 2, TIM barrel domain	carbohydrate metabolism	2	0	7	3	4	9	10	2	6.6	0.0417057	0.038673
Glyco_hydro_3	Glycosyl hydrolase family 3 N terminal domain	carbohydrate metabolism	8	5	10	10	14	21	15	7	14	0.0395208	0.170209
Acyl_transf_1	Acyl transferase domain	secondary metabolism	3	3	12	9	19	36	22	3	19.6	3.22147e-05	0.00605748
Acyl_transf_3	Acyltransferase family	secondary metabolism	0	0	4	4	5	2	4	1	3.8	0.0356682	0.115706
adh_short	short chain dehydrogenase	secondary metabolism	55	51	87	76	99	173	155	56	118	1.67225e-12	0.00291285
Condensation	Condensation domain	secondary metabolism	2	2	5	3	7	18	11	1	8.8	0.00971147	0.116274
ketoacyl-synt	Beta-ketoacyl synthase, N-terminal domain	secondary metabolism	5	5	11	9	23	40	21	2	20.8	9.38317e-05	0.0199053
Ketoacyl-synt_C	Beta-ketoacyl synthase, C-terminal domain	secondary metabolism	3	4	11	9	19	37	21	3	19.4	3.70071e-05	0.0147904
KR	KR domain	secondary metabolism	42	42	64	61	73	131	111	38	88	2.0764e-09	0.0410809
Methyltransf_2	O-methyltransferase	secondary metabolism	2	2	7	7	7	17	16	2	10.8	0.00286328	0.0571809
PP-binding	Phosphopantetheine attachment site	secondary metabolism	9	6	12	11	25	46	29	6	24.6	0.000242693	0.0120797
TRI12	Fungal trichothecene efflux pump (TRI12)	secondary metabolism	12	8	22	19	26	40	34	5	28.2	0.000282838	0.0154493
DAO	FAD dependent oxidoreductase	secondary metabolism ?	35	20	47	41	52	88	63	32	58.2	6.57062e-05	0.00341168
Epimerase	NAD dependent epimerase/dehydratase family	secondary metabolism ?	21	17	33	29	34	58	42	31	39.2	0.000264757	0.0898348
FAD_binding_3	FAD binding domain	secondary metabolism ?	22	13	30	26	37	73	50	24	43.2	6.49382e-05	0.00416153
FAD_binding_4	FAD binding domain	secondary metabolism ?	16	13	31	22	30	47	49	25	35.8	6.69373e-05	0.0314547
FMO-like	Flavin-binding monooxygenase-like	secondary metabolism ?	13	6	16	15	20	32	28	10	22.2	0.0116531	0.0258613
Aa_trans	Transmembrane amino acid transporter protein	transporter	5	4	8	7	11	15	13	4	10.8	0.0327325	0.250916
ABC_membrane	ABC transporter transmembrane region	transporter	14	14	21	18	23	25	21	23	21.6	0.026242	0.980327
ABC_tran	ABC transporter	transporter	34	33	38	35	43	52	41	45	41.8	0.0352602	0.273077
MFS_1	Major Facilitator Superfamily	transporter	128	82	166	159	211	388	329	127	250.6	3.49461e-22	1.16533e-10
OPT	OPT oligopeptide transporter protein	transporter	3	3	9	11	12	6	4	10	8.4	0.0304389	0.290433
Sugar_tr	Sugar (and other) transporter	transporter	70	43	80	76	108	191	157	45	122.4	1.07533e-09	3.40604e-05
3Beta_HSD	3-beta hydroxysteroid dehydrogenase/isomerase family		11	9	16	16	16	22	22	15	18.4	0.024568	0.386981
Acetyltransf_1	Acetyltransferase (GNAT) family		18	12	23	23	25	32	33	23	27.2	0.0149468	0.170843
ADH_N	Alcohol dehydrogenase GroES-like domain		22	11	25	25	38	56	48	24	38.4	0.000685634	0.00495447
ADH_zinc_N	Zinc-binding dehydrogenase		25	15	34	31	54	72	63	30	50.8	8.8185e-06	0.00159338
Aldedh	Aldehyde dehydrogenase family		13	11	16	15	14	30	21	13	19.2	0.0482507	0.667563
Aminotran_5	Aminotransferase class-V		8	8	15	15	16	14	14	10	14.8	0.0259045	0.591039
Asp	Eukaryotic aspartyl protease		4	3	18	18	12	10	14	15	14.4	0.00186319	0.0373153
Bac_luciferase	Luciferase-like monooxygenase		0	0	4	4	2	6	3	0	3.8	0.0356682	0.115706
BBE	Berberine and berberine like		6	5	14	10	9	17	18	18	13.6	0.0137992	0.195771
CFEM	CFEM domain		4	1	15	12	10	7	8	5	10.4	0.0191794	0.0257541
Cu-oxidase	Multicopper oxidase		4	5	13	10	8	8	10	17	9.8	0.028876	0.586705
Cu-oxidase_2	Multicopper oxidase		5	6	13	11	8	8	11	17	10.2	0.0454372	0.794814
Cu-oxidase_3	Multicopper oxidase		5	7	14	11	8	8	10	17	10.2	0.0454372	0.898729
DUF1996	Domain of unknown function (DUF1996)		2	2	12	10	4	5	10	35	8.2	0.0149959	0.149708
Dynamin_N	Dynamin family		9	11	17	17	17	14	13	21	15.6	0.0311969	0.800702
Fringe	Fringe-like		0	0	3	3	2	5	4	0	3.4	0.0451886	0.133661
FSH1	Serine hydrolase (FSH1)		1	1	7	6	7	13	3	1	7.2	0.0105199	0.0866213
Fungal_trans	Fungal specific transcription factor domain		53	49	66	73	71	207	87	44	100.8	2.53859e-09	0.0381018
GFA	Glutathione-dependent formaldehyde-activating enzyme		5	3	10	7	8	15	11	9	10.2	0.0454372	0.155008
HET	Heterokaryon incompatibility protein (HET)		15	1	61	62	43	11	101	1	55.6	5.86957e-10	4.31749e-09
LysM	LysM domain		0	0	16	6	5	17	4	4	9.6	0.000801174	0.0120608
NmrA	NmrA-like family		5	4	17	14	22	36	26	12	23	2.5774e-05	0.00448698
p450	Cytochrome P450		48	28	65	41	92	118	123	134	87.8	7.57511e-08	0.000103355
Pyr_redox_2	Pyridine nucleotide-disulphide oxidoreductase		35	18	42	42	46	76	57	43	52.6	0.000781319	0.00521093
RTA1	RTA1 like protein		4	2	5	6	7	18	10	3	9.2	0.0405703	0.102516
TauD	Taurine catabolism dioxygenase TauD, TfdA family		7	6	13	13	11	22	12	14	14.2	0.0185955	0.279504
Transferase	Transferase family		0	0	5	3	3	12	4	1	5.4	0.0121701	0.060458
