# Supplementary material for: The Genome and Development-Dependent Transcriptomes of Pyronema confluens: A Window into Fungal Evolution
Source: PLoS Genet. 2013 Sep 19;9(9):e1003820. doi: 10.1371/journal.pgen.1003820 (PMC3778014; doi:10.1371/journal.pgen.1003820)
Supplement: Table S13 — Expression data for predicted P. confluens transcription factor genes. (XLSX) [file pgen.1003820.s029.xlsx]

## Sheet: Pyronema_TRFs_expression_data
Table S13. Expression data for predicted P. confluens transcription factor genes.
locus_tag	scaffold	position gene	position mRNA	length of gene	length of mRNA	length of 5'UTR	length of 3'UTR	length of cds	length of peptide	Best blast hit vs. swissprot or nr (no hit: Protein of unknown function)	Pfam domain model name for all domains found in the protein (sorted by e-value)	WolfPsort predictions	diff. expr. sex/DD (>2, <0.5)	diff. expr. sex/vegmix (>2, <0.5)	diff. expr. DD/vegmix (>2, <0.5)	stringent diff. expr. sex/DD (>4, <0.25)	stringent diff. expr. sex/vegmix (>4, <0.25)	stringent diff. expr. DD/vegmix (>4, <0.25)	DD1 normalized read counts	DD2 normalized read counts	sex1 normalized read counts	sex2 normalized read counts	vegmix1 normalized read counts	vegmix2 normalized read counts	sex/DD ratio classic	sex/DD group classic	sex/DD ratio lox	sex/DD Bayesian prob lox	sex/vegmix ratio classic	sex/vegmix group classic	sex/vegmix ratio lox	sex/vegmix Bayesian prob lox	DD/vegmix ratio classic	DD/vegmix group classic	DD/vegmix ratio lox	DD/vegmix Bayesian prob lox
PCON_01009	1003	complement(32672..34420)	complement(join(32672..32773,32835..33887,34017..34073,34240..34420))	1749	1393	169	69	1155	385	Similar to Sterol regulatory element-binding protein ECM22; acc. no. Q05958	Zn_clus	nucl 12, cyto 5, mito 4, plas 3, pero 2	0	0	0	0	0	0	2437	2194	2507	2605	2983	2677	1.11	0	1.11	1	0.91	0	0.9	1	0.82	0	0.81	1
PCON_01081	1011	complement(29041..31479)	complement(join(29041..29428,29477..29968,30049..30980,31032..31479))	2439	2260	82	123	2055	685	Similar to Nitrogen assimilation transcription factor nit-4; acc. no. P28349	Zn_clus	nucl 23, mito 2	-1	0	0	0	0	0	10698	12528	4946	5185	5749	6969	0.44	2	0.44	1	0.8	0	0.81	1	1.84	0	1.85	1
PCON_01120	1028	17551..19875	join(17551..18156,18219..18257,18308..18394,18448..19061,19199..19875)	2325	2023	113	539	1371	457	Similar to E3 ubiquitin-protein ligase MARCH5; acc. no. Q6GM44	zf-C3HC4	plas 10, mito 9, extr 3, E.R. 2, nucl 1, cyto 1, cyto_nucl 1, pero 1, cyto_pero 1	0	0	0	0	0	0	7816	8369	9054	7816	6927	7917	1.04	0	1.03	0.999667	1.14	0	1.14	1	1.1	0	1.1	1
PCON_01166	1052	complement(1324..2297)	complement(join(1324..1700,1737..1827,1888..1973,2024..2297))	974	828	201	0	627	209	Similar to DNA polymerase epsilon subunit C; acc. no. Q6BX14	CBFD_NFYB_HMF	cyto_nucl 14.333, cyto 12, nucl 11.5, cyto_pero 7.665	0	0	0	0	0	0	1148	1188	1258	1320	1321	1423	1.1	0	1.11	0.999	0.94	0	0.95	0.966333	0.85	0	0.86	1
PCON_01180	1052	47252..48837	join(47252..48103,48159..48837)	1586	1531	16	447	1068	356	Similar to Zinc finger protein 567; acc. no. Q8N184	zf-C2H2	nucl 25.5, cyto_nucl 14	0	0	-1	0	0	0	8678	8285	20154	10567	19616	19140	1.81	0	1.76	1	0.79	0	0.77	1	0.44	2	0.44	1
PCON_01224	1063	53807..56379	join(53807..54565,54877..54955,54988..55200,55284..56379)	2573	2147	1092	508	858	286	Similar to GATA type zinc finger protein asd-4; acc. no. Q9HEV5	GATA	nucl 25, cyto_nucl 14.5	0	0	0	0	0	0	6274	9667	7971	6864	10821	13004	0.97	0	0.92	1	0.63	0	0.63	1	0.67	0	0.68	1
PCON_01315	1083	79203..80985	join(79203..79286,79358..79639,79690..80985)	1783	1662	0	0	1662	554	Similar to Acetamidase regulatory protein; acc. no. Q06157	Fungal_trans,Zn_clus	nucl 12, plas 4, cyto 3, golg 3, mito 2, pero 2	0	0	0	0	0	0	1797	1812	1823	1734	1591	1699	0.99	0	0.98	0.736	1.08	0	1.08	1	1.1	0	1.1	1
PCON_01317	1083	complement(89000..91400)	complement(join(89000..90015,90073..90300,90351..90632,90707..91400))	2401	2220	395	229	1596	532	Similar to Sterol uptake control protein 2; acc. no. Q12151	Zn_clus	nucl 17, mito 7, cyto 2	0	0	0	0	0	0	3644	3468	2319	2235	2532	2362	0.64	0	0.64	1	0.93	0	0.93	0.999333	1.45	0	1.44	1
PCON_01320	1084	complement(1389..5457)	complement(join(1389..2185,2340..2629,2841..5000,5063..5159,5226..5457))	4069	3576	95	781	2700	900	Similar to Transcriptional activator ARO80; acc. no. Q04052	Zn_clus	nucl 21.5, cyto_nucl 13, cyto 3.5	0	0	0	0	0	0	31315	33262	36842	31590	19382	17364	1.06	0	1.05	1	1.87	0	1.84	1	1.76	0	1.75	1
PCON_01321	1084	complement(12986..16068)	complement(join(12986..13369,13604..13851,13899..13979,14038..15863,15943..16068))	3083	2665	0	253	2412	804	Similar to DNA-binding protein REB1; acc. no. Q05950	Myb_DNA-binding	nucl 21, cyto 4	0	0	0	0	0	0	3711	3835	5263	5406	5478	4509	1.41	0	1.41	1	1.08	0	1.06	1	0.76	0	0.75	1
PCON_01340	1087	80940..84178	join(80940..81275,81349..81470,81525..81603,81675..82798,82853..83260,83315..83757,83826..84178)	3239	2865	174	162	2529	843	Similar to Uncharacterized transcriptional regulatory protein C3C7.04; acc. no. O14130	Fungal_trans,Zn_clus	nucl 14, plas 4, cyto 3, mito 2, pero 2, golg 2	0	0	0	0	0	0	3792	4125	2897	2761	3054	2971	0.72	0	0.71	1	0.94	0	0.94	0.999667	1.31	0	1.31	1
PCON_01556	1116	118163..120209	join(118163..118394,118461..119527,119579..120209)	2047	1930	96	313	1521	507	Similar to hypothetical protein [Tuber melanosporum Mel28]; acc. no. XP_002840884	Zn_clus	nucl 14, cyto 4, cysk 4, mito 3	0	0	0	0	0	0	6542	7647	7534	5647	8373	9506	0.93	0	0.92	1	0.74	0	0.73	1	0.8	0	0.8	1
PCON_01591	1117	complement(56355..58499)	complement(join(56355..56866,56923..58371,58439..58499))	2145	2022	51	192	1779	593	Similar to Transcription factor TFIIIB component B&apos; acc. no. O94481	Myb_DNA-binding	nucl 20, mito 4, cyto 3	0	0	0	0	0	0	6554	6535	5079	6201	5815	6602	0.86	0	0.87	1	0.91	0	0.92	1	1.06	0	1.06	1
PCON_01699	1123	complement(18194..21210)	complement(join(18194..19332,19380..19721,19765..19910,19960..20243,20295..20793,20852..21210))	3017	2769	113	184	2472	824	Similar to Positive regulator of purine utilization; acc. no. P49413	Fungal_trans,Zn_clus	nucl 17, mito 5, cyto 3	0	0	0	0	0	0	4729	4823	7740	5451	7003	5994	1.38	0	1.36	1	1.02	0	0.99	0.813667	0.74	0	0.73	1
PCON_01701	1123	24990..27225	join(24990..25416,25466..25566,25656..25809,25885..27225)	2236	2023	352	0	1671	557	Similar to Protein STB5; acc. no. P38699	Fungal_trans,Zn_clus	mito 17, nucl 5, cyto 3	0	0	0	0	0	0	1614	1502	2340	2173	3479	2202	1.45	0	1.44	1	0.84	0	0.77	1	0.58	0	0.53	1
PCON_01753	1126	52880..55661	join(52880..53959,54059..55661)	2782	2683	122	557	2004	668	Similar to Uncharacterized transcriptional regulatory protein TBS1; acc. no. P38114	Zn_clus	nucl 22.5, cyto_nucl 13, cyto 2.5	-1	-1	0	-1	0	0	4343	3966	827	1184	2424	1999	0.24	3	0.25	1	0.46	1	0.46	1	1.9	0	1.85	1
PCON_01759	1126	66141..69700	join(66141..66715,66847..67207,67263..68703,68770..69700)	3560	3308	138	707	2463	821	Similar to Nitrogen regulatory protein areA; acc. no. P17429	GATA,DUF1752	nucl 23.5, cyto_nucl 13.5	0	-1	0	0	0	0	30874	29983	18609	17280	41821	33592	0.59	0	0.59	1	0.48	1	0.47	1	0.82	0	0.79	1
PCON_01939	1158	complement(48454..50792)	complement(join(48454..50116,50316..50792))	2339	2140	114	100	1926	642	Similar to Nucleolar complex-associated protein 3; acc. no. Q07896	NOC3p,CBF	nucl 16, cyto_nucl 13, cyto 8	0	0	0	0	0	0	3036	3078	3358	2440	2965	2659	0.95	0	0.93	0.999667	1.03	0	1.01	0.653333	1.09	0	1.08	1
PCON_01955	116	25627..27974	join(25627..26124,26177..27158,27227..27974)	2348	2228	0	278	1950	650	Similar to Phosphorus acquisition-controlling protein; acc. no. P20824	HLH	nucl 23.5, cyto_nucl 15	0	0	0	0	0	0	8538	10975	7044	7510	8878	7059	0.76	0	0.75	1	0.93	0	0.9	1	1.24	0	1.21	1
PCON_02144	1205	complement(338978..341659)	complement(join(338978..339463,339515..341222,341272..341659))	2682	2582	89	183	2310	770	Similar to Pre-mRNA-splicing factor cef1; acc. no. Q4WHG0	DUF3351,Myb_DNA-binding	nucl 17.5, cyto_nucl 12.5, cyto 6.5	0	0	0	0	0	0	10628	10336	9913	9308	9910	9992	0.92	0	0.91	1	0.97	0	0.96	0.999333	1.05	0	1.05	1
PCON_02296	122	93835..96433	join(93835..94218,94289..94939,95000..96433)	2599	2469	0	0	2469	823	Similar to Activator of stress genes 1; acc. no. P40467	Fungal_trans,Zn_clus	nucl 20, mito 4, cyto 2	0	0	0	0	0	0	1336	1283	976	982	1418	1148	0.75	0	0.75	1	0.77	0	0.75	1	1.03	0	1	0.5535
PCON_02515	1253	130772..134530	join(130772..131958,132668..133635,133730..134530)	3759	2956	448	720	1788	596	Similar to Maltose O-acetyltransferase; acc. no. P77791	Zn_clus,Mac	nucl 18, cyto 5, plas 3	0	-1	0	0	0	0	32330	22233	13827	12999	31456	26506	0.51	0	0.49	1	0.47	1	0.46	1	0.95	0	0.93	1
PCON_02580	1253	complement(403982..406623)	complement(join(403982..405045,405098..405456,405576..405630,405688..405915,406060..406093,406156..406623))	2642	2208	352	1227	681	227	Similar to Non-histone chromosomal protein 6A; acc. no. P11632	HMG_box,SAM_1	nucl 18, cyto_nucl 13, cyto 6	0	-1	-1	0	0	0	980	1283	925	1077	4360	2491	0.9	0	0.89	1	0.32	2	0.28	1	0.36	1	0.32	1
PCON_02619	1262	complement(32049..34616)	complement(join(32049..33717,33771..33818,33899..33979,34030..34249,34392..34495,34571..34616))	2568	2168	386	331	1668	556	Similar to Transcription factor ste11; acc. no. P36631	HMG_box	nucl 20, mito 3, cyto 2	1	1	0	1	1	0	45	48	1338	1585	29	31	31.46	4	31.58	1	48.77	4	48.7	1	1.55	0	1.54	0.991
PCON_02626	1262	69277..70048	join(69277..69286,69340..70048)	772	719	0	56	663	221	Similar to Cross-pathway control protein A; acc. no. Q00096	bZIP_1,bZIP_2	nucl 20, cyto 3, mito 2, pero 2	-1	0	0	0	0	0	275136	346724	110756	172089	195196	220920	0.46	1	0.46	1	0.68	0	0.7	1	1.5	0	1.51	1
PCON_02698	1275	complement(55017..58983)	complement(join(55017..57475,57526..58983))	3967	3917	91	148	3678	1226	Similar to hypothetical protein AOL_s00076g409 [Arthrobotrys oligospora ATCC 24927]; acc. no. EGX50058	Zn_clus	nucl 23, cyto 2	1	0	-1	1	0	-1	655	739	2037	6019	38334	8140	5.8	2	6.02	1	0.3	0	0.17	1	0.05	4	0.03	1
PCON_02764	129	65425..67985	join(65425..65546,65645..65673,65747..66028,66092..66504,66639..66921,66988..67673,67761..67985)	2561	2040	42	0	1998	666	Similar to Transcriptional regulatory protein moc3; acc. no. Q9UT46	Zn_clus	nucl 20, mito 4, cyto 2	0	0	0	0	0	0	1330	1376	1145	1763	1217	1404	1.07	0	1.09	0.9995	1.12	0	1.14	1	1.04	0	1.04	0.919
PCON_02877	1330	complement(301853..307550)	complement(join(301853..303113,303163..303823,303884..304312,304612..305412,305506..307550))	5698	5197	1849	144	3204	1068	Similar to Uncharacterized transcriptional regulatory protein C15D4.02; acc. no. O74308	Zn_clus	nucl 26	-1	0	1	0	0	0	84960	75699	25258	23220	29779	33019	0.3	2	0.3	1	0.77	0	0.77	1	2.57	2	2.58	1
PCON_02900	1330	390162..393672	390162..393672	3511	3511	55	153	3303	1101	Similar to Regulatory protein ADR1; acc. no. P07248	Fungal_trans,Zn_clus	nucl 17, mito 3, plas 2, pero 2, cyto_mito 2	-1	-1	0	0	0	0	4268	5032	1245	1544	5236	4225	0.3	2	0.3	1	0.3	2	0.29	1	0.99	0	0.97	0.973667
PCON_02920	1335	complement(27800..30025)	complement(join(27800..28913,29021..30025))	2226	2119	859	0	1260	420	Similar to E3 ubiquitin-protein ligase RNF167; acc. no. Q91XF4	zf-C3HC4	nucl 11.5, cyto_nucl 11, cyto 9.5, mito 3	0	0	0	0	0	0	4268	3863	4296	4296	4328	3457	1.06	0	1.06	0.999333	1.12	0	1.09	1	1.06	0	1.03	0.935333
PCON_02940	1335	complement(93330..95309)	complement(join(93330..94243,94305..95309))	1980	1919	77	813	1029	343	Similar to Zinc finger protein C25B8.19c; acc. no. Q9UTA1	zf-C2H2	nucl 26.5, cyto_nucl 14	-1	0	1	0	0	0	24695	27327	6433	6947	14504	10808	0.26	2	0.26	1	0.54	0	0.52	1	2.1	1	2.01	1
PCON_03011	1348	complement(82295..86003)	complement(join(82295..82560,82680..83633,83701..83907,83997..84434,84481..84553,84603..85091,85139..85377,85454..85572,85649..85666,85747..85771,85879..86003))	3709	2953	0	220	2733	911	Similar to Cutinase transcription factor 1 alpha; acc. no. P52958	Fungal_trans,Zn_clus	nucl 16.5, cyto_nucl 10, plas 6, cyto 2.5	0	0	0	0	0	0	10195	11160	16358	10411	9488	8998	1.26	0	1.23	1	1.45	0	1.41	1	1.16	0	1.15	1
PCON_03082	1373	complement(11057..12511)	complement(join(11057..11261,11341..12005,12101..12511))	1455	1281	200	124	957	319	Similar to Putative acetyltransferase SH0499; acc. no. Q4L967	Mac,Zn_clus	plas 11, nucl 8, cyto 6	0	0	0	0	0	0	3099	2584	3835	2149	3275	3745	1.06	0	1.03	0.906333	0.86	0	0.84	1	0.81	0	0.82	1
PCON_03119	1375	111352..115170	join(111352..112434,112507..112616,112678..113119,113184..114490,114551..115170)	3819	3562	446	197	2919	973	Similar to White collar 1 protein; acc. no. Q01371	PAS_3,PAS,GATA,PAS_4	nucl 24.5, cyto_nucl 13.833	0	0	0	0	0	0	1888	1913	2367	2919	2207	1528	1.39	0	1.4	1	1.46	0	1.39	1	1.05	0	0.99	0.61
PCON_03178	1375	314458..316274	join(314458..314714,314769..314999,315058..315155,315314..316274)	1817	1547	431	162	1008	336	Similar to Fluconazole resistance protein 1; acc. no. O93870	Zn_clus	nucl 25	-1	-1	0	0	0	0	27667	27560	8303	8358	23748	20978	0.3	2	0.3	1	0.37	2	0.37	1	1.24	0	1.22	1
PCON_03290	143	complement(41468..44464)	complement(join(41468..42660,42753..43441,43493..43606,43683..44464))	2997	2778	674	1105	999	333	Similar to hypothetical protein [Tuber melanosporum Mel28]; acc. no. XP_002840979	Zn_clus	nucl 25.5, cyto_nucl 14	1	1	0	1	1	0	251	150	16980	14690	240	470	84.33	4	78.61	1	49.84	4	46.34	1	0.63	0	0.59	1
PCON_03413	1455	35529..38296	join(35529..35796,35851..38296)	2768	2714	234	191	2289	763	Similar to Uncharacterized transcriptional regulatory protein C417.09c; acc. no. O94490	Fungal_trans,Zn_clus	nucl 22.5, cyto_nucl 13.5, cyto 3.5	0	0	0	0	0	0	3274	3106	2572	2710	2927	3492	0.83	0	0.83	1	0.83	0	0.84	1	1	0	1.01	0.604
PCON_03449	1459	26956..28044	join(26956..27316,27382..27697,27747..28044)	1089	975	317	190	468	156	Similar to Uncharacterized RING finger protein C4G3.12c; acc. no. P87237	zf-C3HC4	cyto_nucl 11.833, nucl 11.5, cyto 11, cyto_pero 7.833	1	1	0	1	1	0	3	6	3867	9007	6	4	1609.25	4	1452.5	1	1341.04	4	1231.25	1	0.94	0	0.85	0.63
PCON_03574	1483	complement(112362..115957)	complement(join(112362..113157,113243..113681,113747..114489,114601..114899,114955..115173,115227..115552,115605..115705,115766..115957))	3596	3115	0	496	2619	873	Similar to Uncharacterized transcriptional regulatory protein C530.05; acc. no. O59741	Fungal_trans,Zn_clus	nucl 11, plas 7, cyto_nucl 7, mito_nucl 7	0	0	0	0	0	0	15933	16959	20094	15848	17124	18376	1.09	0	1.08	1	1.01	0	1.01	0.769	0.93	0	0.93	1
PCON_03606	1483	230414..233533	join(230414..230881,230979..233533)	3120	3023	4	271	2748	916	Similar to Positive regulator of purine utilization; acc. no. P49413	Fungal_trans,Zn_clus	nucl 21, mito 2, cyto 2, cyto_mito 2	-1	-1	0	0	0	0	6610	6585	1827	2344	6227	6050	0.32	2	0.32	1	0.34	2	0.34	1	1.07	0	1.07	1
PCON_03686	1492	24444..29221	join(24444..25128,25197..25751,25811..29221)	4778	4651	49	0	4602	1534	Similar to Helicase-like transcription factor; acc. no. Q14527	SNF2_N,HIRAN,Helicase_C,zf-C3HC4	mito 10, nucl 9, cyto 4, plas 3	0	0	0	0	0	0	2457	2152	4543	3959	2423	2334	1.85	0	1.83	1	1.79	0	1.77	1	0.97	0	0.97	0.931667
PCON_03705	1495	64369..66578	join(64369..64485,64558..65160,65211..65505,65580..65659,65721..66578)	2210	1953	253	206	1566	522	Similar to Meiotically up-regulated gene 152 protein; acc. no. Q10274	Myb_DNA-binding	nucl 22.5, cyto_nucl 13, cyto 2.5	0	0	0	0	0	0	3430	3133	3703	3822	4391	3019	1.15	0	1.15	1	1.05	0	0.99	0.677	0.92	0	0.86	1
PCON_03784	151	39680..43400	join(39680..39858,40044..41339,41388..42374,42456..43400)	3721	3407	711	769	2112	704	Similar to Transcriptional regulator CRZ1; acc. no. P53968	zf-C2H2,zf-C2H2_jaz	nucl 27	0	0	0	0	0	0	18087	20037	18952	18125	17145	15380	0.98	0	0.97	0.999333	1.14	0	1.13	1	1.18	0	1.16	1
PCON_03831	151	242578..243937	join(242578..242899,243141..243937)	1360	1119	3	222	894	298	Similar to Regulatory protein cys-3; acc. no. P22697	bZIP_2	nucl 25, cyto_nucl 14.5	0	0	0	0	0	0	362	455	310	564	643	335	1.08	0	1.09	0.954	0.99	0	0.88	0.9935	0.93	0	0.8	1
PCON_03867	151	349620..350647	join(349620..349803,349852..350647)	1028	980	152	168	660	220	Similar to Carbohydrate-responsive element-binding protein; acc. no. Q9NP71	HLH	nucl 18.5, cyto_nucl 13, cyto 4.5, mito 4	1	1	1	1	1	1	38	85	27539	38023	13	6	624.16	4	549.02	1	3992.56	4	3434.68	1	7.49	2	6.26	1
PCON_03924	1524	complement(70045..76100)	complement(join(70045..72205,72256..72429,72479..75639,75691..76100))	6056	5906	234	317	5355	1785	Similar to ERAD-associated E3 ubiquitin-protein ligase doa10; acc. no. O60103	zf-C3HC4	plas 26	0	0	0	0	0	0	9657	8502	14740	11898	8665	6140	1.47	0	1.45	1	1.85	0	1.74	1	1.26	0	1.2	1
PCON_04026	153	643..1333	join(643..862,915..964,1016..1333)	691	588	83	52	453	151	Similar to Myb-related protein A; acc. no. P10243	Myb_DNA-binding	nucl 14, cyto_nucl 9.5, mito 9, cyto 3	0	0	0	0	0	0	39	54	10	34	51	75	0.49	0	0.5	0.999	0.36	0	0.38	1	0.77	0	0.77	0.966
PCON_04185	1557	complement(111932..113504)	complement(111932..113504)	1573	1573	16	279	1278	426	Similar to DNA-binding protein creA; acc. no. Q9HFS2	zf-C2H2	nucl 25, cyto_nucl 14.5	0	-1	-1	0	-1	0	17222	17543	7475	11296	42633	35206	0.54	0	0.55	1	0.24	3	0.24	1	0.45	2	0.44	1
PCON_04209	157	16506..19762	join(16506..16578,16633..17431,17484..19151,19272..19762)	3257	3031	229	714	2262	754	Protein of unknown function	Zn_clus	nucl 22.5, cyto_nucl 14, cyto 4.5	1	0	0	0	0	0	507	410	1113	1387	1277	525	2.76	2	2.76	1	1.68	0	1.32	1	0.62	0	0.48	1
PCON_04247	1576	complement(12704..16858)	complement(join(12704..13618,13671..15614,15665..16858))	4155	4053	0	201	3852	1284	Similar to Lymphocyte-specific helicase; acc. no. Q60848	SNF2_N,Helicase_C,HDA2-3,Zn_clus	nucl 17.5, cyto_nucl 12.5, cyto 6.5	0	0	0	0	0	0	7733	7745	10475	8748	6692	7247	1.24	0	1.23	1	1.38	0	1.38	1	1.11	0	1.12	1
PCON_04296	1589	53411..53962	join(53411..53446,53516..53962)	552	483	105	66	381	127	Protein of unknown function	bZIP_1	nucl 21.5, cyto_nucl 13, cyto 3.5	0	0	0	0	0	0	2211	2532	2497	3041	2383	3240	1.17	0	1.18	1	1.01	0	1.02	0.759667	0.86	0	0.86	1
PCON_04404	1604	complement(40525..44100)	complement(join(40525..42183,42317..43249,43365..43505,43566..44100))	3576	3268	628	600	2100	700	Similar to Fork head protein homolog 2; acc. no. O60129	Fork_head,FHA	nucl 25.5, cyto_nucl 13.5	0	0	0	0	0	0	6726	6910	7105	8120	5880	6078	1.12	0	1.12	1	1.27	0	1.28	1	1.14	0	1.14	1
PCON_04416	1604	87792..92262	join(87792..88945,89023..89752,89803..90423,90476..90854,90906..92262)	4471	4241	829	523	2889	963	Similar to Activator of stress genes 1; acc. no. P40467	Fungal_trans,Zn_clus	nucl 21, mito 2, cyto 2, cyto_mito 2	-1	0	0	0	0	0	19317	26497	11580	10451	14328	12266	0.49	1	0.48	1	0.83	0	0.82	1	1.73	0	1.71	1
PCON_04437	1604	159950..164689	join(159950..160366,160415..160860,160966..161021,161074..161577,161637..162318,162417..164689)	4740	4378	176	743	3459	1153	Similar to Uncharacterized transcriptional regulatory protein C1327.01c; acc. no. Q1MTM9	Fungal_trans,Zn_clus	nucl 18, mito 8	-1	0	0	0	0	0	15251	14930	6263	7287	10456	9585	0.45	2	0.45	1	0.68	0	0.68	1	1.51	0	1.5	1
PCON_04561	1621	39783..42828	join(39783..40556,40687..41802,41872..42828)	3046	2847	315	354	2178	726	Similar to Quinic acid utilization activator; acc. no. P10563	Fungal_trans,Zn_clus	nucl 26	1	1	0	0	0	0	897	1010	1936	2927	907	773	2.56	1	2.6	1	2.91	2	2.91	1	1.14	0	1.12	0.999
PCON_04748	168	complement(78824..81247)	complement(join(78824..79602,79654..79999,80054..80526,80584..81247))	2424	2262	541	296	1425	475	Similar to E3 ubiquitin-protein ligase RNF115; acc. no. Q9Y4L5	zf-C3HC4	nucl 12, cyto_nucl 9.5, cyto 5, mito 4, pero 4	0	0	0	0	0	0	3729	5485	2137	3736	3840	3921	0.66	0	0.65	1	0.76	0	0.78	1	1.19	0	1.19	1
PCON_04851	178	61809..63900	join(61809..61936,62072..63900)	2092	1957	59	458	1440	480	Similar to Sterol uptake control protein 2; acc. no. Q12151	Zn_clus	nucl 18, cyto 3, plas 3, pero 2, cyto_mito 2	0	0	0	0	0	0	2435	2512	1840	1608	2460	3053	0.7	0	0.69	1	0.63	0	0.63	1	0.91	0	0.91	1
PCON_04882	179	24304..27004	join(24304..24514,24585..24670,24823..25302,25349..27004)	2701	2433	171	213	2049	683	Similar to SWI/SNF and RSC complexes subunit ssr2; acc. no. O14470	SWIRM,Myb_DNA-binding	cyto 12, cyto_nucl 12, nucl 10, pero 3	0	0	0	0	0	0	13133	14429	12144	12214	12809	13145	0.89	0	0.88	1	0.94	0	0.94	1	1.06	0	1.07	1
PCON_04934	185	23498..26328	join(23498..24636,24701..26328)	2831	2767	808	324	1635	545	Similar to Transcriptional regulatory protein moc3; acc. no. Q9UT46	DUF3468,Zn_clus	nucl 13.5, cyto_nucl 11, cyto 7.5, mito 2, plas 2	0	0	0	0	0	0	10551	10763	5326	5377	5426	5566	0.5	0	0.5	1	0.97	0	0.98	0.953333	1.94	0	1.94	1
PCON_04984	188	complement(134670..137696)	complement(join(134670..135623,135677..136025,136075..136231,136289..137138,137199..137267,137338..137696))	3027	2738	0	281	2457	819	Similar to Cutinase transcription factor 1 alpha; acc. no. P52958	Fungal_trans,Zn_clus	cyto 7.5, cyto_nucl 7.5, nucl 6.5, mito 5, plas 3, pero 2, golg 2	0	-1	0	0	0	0	3557	3331	1894	1577	3639	3523	0.5	0	0.5	1	0.48	1	0.48	1	0.96	0	0.96	0.984333
PCON_05006	189	51687..53024	join(51687..51854,51928..52231,52281..53024)	1338	1216	128	116	972	324	Similar to Fungal Zn binuclear cluster domain containing protein [Coccidioides posadasii C735 delta SOWgp]; acc. no. XP_003070291	Zn_clus	nucl 16.5, cyto_nucl 11.5, cyto 5.5, plas 3	0	0	0	0	0	0	951	967	2083	1170	1224	1711	1.7	0	1.66	1	1.14	0	1.11	1	0.67	0	0.67	1
PCON_05067	191	complement(57323..60485)	complement(join(57323..57391,58353..58659,58750..59596,59651..60250,60320..60348,60472..60485))	3163	1866	0	0	1866	622	Similar to Zinc finger protein rsv2; acc. no. Q9Y815	zf-C2H2	nucl 24, cyto 2	0	0	0	0	0	0	2568	7431	1725	2262	2189	3603	0.52	0	0.4	1	0.73	0	0.72	1	1.84	0	1.8	1
PCON_05086	192	9619..11710	join(9619..10656,10838..11710)	2092	1911	496	14	1401	467	Similar to White collar 2 protein; acc. no. P78714	GATA,PAS,PAS_3	nucl 17, cyto_nucl 13.5, cyto 8	0	0	0	0	0	0	9448	10314	11048	10605	11192	11096	1.1	0	1.09	1	0.97	0	0.97	0.998333	0.89	0	0.89	1
PCON_05414	213	complement(93879..96405)	complement(join(93879..94539,94598..95005,95062..95997,96051..96405))	2527	2360	259	589	1512	504	Similar to Transcriptional adapter 2; acc. no. Q02336	SWIRM,ZZ,Myb_DNA-binding	nucl 18, mito 6, cyto 3	0	0	0	0	0	0	14927	15836	16241	13120	13792	13990	0.96	0	0.95	1	1.06	0	1.05	1	1.11	0	1.11	1
PCON_05566	217	complement(51577..54362)	complement(join(51577..51872,51941..53188,53291..54362))	2786	2616	1068	258	1290	430	Similar to Uncharacterized RING finger membrane protein C15C4.06c; acc. no. Q1MTR5	zf-C3HC4	mito 9, plas 6, cyto_mito 6, mito_nucl 6	0	0	0	0	0	0	7324	6685	4443	3725	5822	5962	0.58	0	0.58	1	0.69	0	0.69	1	1.19	0	1.19	1
PCON_05702	219	36643..38905	join(36643..36759,36814..37002,37059..38905)	2263	2153	24	854	1275	425	Similar to Zinc finger protein 143; acc. no. A6QQW0	zf-C2H2	nucl 26, cyto_nucl 14.5	-1	-1	0	0	0	0	7975	9638	2953	3802	10148	8621	0.39	2	0.39	1	0.36	2	0.36	1	0.94	0	0.93	1
PCON_05745	219	188181..190634	join(188181..188657,188758..189477,189532..190634)	2454	2300	224	378	1698	566	Similar to Zinc finger CCCH domain-containing protein 69; acc. no. E0X9N4	zf-C3HC4	nucl 24, cyto 2	0	0	0	0	0	0	4776	4759	5454	5687	5035	4856	1.17	0	1.17	1	1.13	0	1.13	1	0.96	0	0.96	0.985333
PCON_05821	222	71009..71913	join(71009..71201,71261..71439,71492..71688,71741..71913)	905	742	149	86	507	169	Similar to RING-H2 finger protein ATL57; acc. no. Q9SJJ7	zf-C3HC4	mito 11, cyto 9, cyto_nucl 7.833, cyto_pero 5.833, nucl 5.5	0	1	-1	0	1	-1	0	0	331	481	8	1	406	4	#DIV/0!	1	228.38	4	100.91	1	0	4	0	1
PCON_05888	225	complement(93533..100679)	complement(join(93533..95221,95378..95446,95498..98467,98592..100219,100275..100441,100571..100679))	7147	6632	555	579	5682	1894	Similar to Pre-rRNA-processing protein FHL1; acc. no. P39521	Fork_head,FHA	nucl 22, cyto_nucl 14.5, cyto 5	0	0	0	0	0	0	8045	7951	10272	8058	13522	6033	1.15	0	1.13	1	1.1	0	0.88	1	0.96	0	0.78	1
PCON_05941	226	complement(35292..36551)	complement(join(35292..35759,35907..36160,36228..36481,36533..36551))	1260	995	0	119	876	292	Similar to hypothetical protein [Tuber melanosporum Mel28]; acc. no. XP_002836075	HMG_box	nucl 18.5, cyto_nucl 14.333, mito_nucl 11.332, cyto 6	0	0	0	0	0	0	6583	6948	6675	7049	6014	7665	1.02	0	1.02	0.884333	1.02	0	1.02	0.97	1	0	1.01	0.682667
PCON_06047	230	98732..99418	join(98732..99036,99187..99418)	687	537	0	0	537	179	Similar to Myb-related protein 3R-1; acc. no. Q9S7G7	Myb_DNA-binding	nucl 17.5, cyto_nucl 11, mito 4, cyto 3.5	1	1	-1	1	0	0	86	136	861	661	312	264	7.22	4	6.76	1	2.66	2	2.59	1	0.39	1	0.38	1
PCON_06214	243	complement(10605..13433)	complement(join(10605..12230,12295..13433))	2829	2765	808	322	1635	545	Similar to Transcriptional regulatory protein moc3; acc. no. Q9UT46	DUF3468,Zn_clus	nucl 13.5, cyto_nucl 11, cyto 7.5, mito 2, plas 2	-1	0	0	0	0	0	10751	11328	5458	5496	5619	5740	0.5	1	0.5	1	0.96	0	0.97	0.992333	1.94	0	1.95	1
PCON_06277	248	33366..36634	join(33366..33564,33917..33979,34110..36341,36395..36634)	3269	2734	69	226	2439	813	Similar to Arginine metabolism regulation protein II; acc. no. P05085	DUF3468,Zn_clus	nucl 21, mito 3, cyto 2	0	0	0	0	0	0	4855	5002	5887	8592	9684	7775	1.47	0	1.49	1	0.84	0	0.83	1	0.57	0	0.56	1
PCON_06298	249	62875..65738	join(62875..63076,63406..63551,63769..63886,63952..65738)	2864	2253	1121	612	1131	377	Similar to Transcriptional activator HAP2; acc. no. P06774	CBFB_NFYA	nucl 24, cyto_nucl 14	0	0	0	0	0	0	21705	30793	33728	35651	26972	31306	1.36	0	1.32	1	1.2	0	1.21	1	0.91	0	0.91	1
PCON_06321	249	complement(141229..145571)	complement(join(141229..142987,143035..145571))	4343	4296	37	596	3663	1221	Similar to hypothetical protein [Tuber melanosporum Mel28]; acc. no. XP_002837404	zf-C2H2	nucl 20.5, cyto_nucl 13, cyto 4.5	0	0	0	0	0	0	16305	16078	19912	17167	15479	12450	1.15	0	1.14	1	1.34	0	1.3	1	1.17	0	1.14	1
PCON_06484	261	complement(41060..42922)	complement(join(41060..41442,41494..42217,42289..42922))	1863	1741	30	175	1536	512	Similar to E3 ubiquitin-protein ligase RNF167; acc. no. Q91XF4	PA,zf-C3HC4	plas 14, extr 9, E.R. 2	0	0	0	0	0	0	2058	2518	2082	1596	1899	1803	0.81	0	0.79	1	0.99	0	0.98	0.8175	1.24	0	1.23	1
PCON_06521	264	91339..95000	join(91339..91756,91967..93474,93542..94557,94609..95000)	3662	3334	359	305	2670	890	Similar to Transcriptional regulatory protein UME6; acc. no. P39001	DUF3468,Zn_clus	nucl 21, mito 5	0	0	0	0	0	0	6953	7717	6960	5979	6409	5502	0.88	0	0.88	1	1.09	0	1.07	1	1.24	0	1.22	1
PCON_06597	271	complement(27213..28155)	complement(join(27213..27672,27764..28155))	943	852	0	0	852	284	Similar to Transcriptional activator of proteases prtT; acc. no. Q5B8L0	Zn_clus	nucl 26.5, cyto_nucl 14	-1	-1	0	-1	-1	0	1524	1153	204	264	1442	1483	0.18	4	0.18	1	0.16	4	0.16	1	0.92	0	0.92	0.999
PCON_06600	271	46226..48365	join(46226..46319,46417..46544,46641..47086,47154..48365)	2140	1880	19	223	1638	546	Similar to Uncharacterized transcriptional regulatory protein C3C7.04; acc. no. O14130	Fungal_trans,Zn_clus	nucl 14, mito 11	0	0	0	0	0	0	3601	3271	3693	3256	3178	3472	1.01	0	1.01	0.637	1.05	0	1.05	0.991	1.04	0	1.04	0.978333
PCON_06721	278	complement(336..2983)	complement(join(336..898,956..1061,1115..1696,1729..2497,2658..2983))	2648	2346	297	477	1572	524	Similar to GATA zinc finger domain-containing protein 10; acc. no. Q54TE3	GATA	nucl 26, cyto_nucl 14.5	1	1	0	0	0	0	1801	1768	7874	5984	2688	2729	3.88	2	3.84	1	2.56	2	2.53	1	0.66	0	0.66	1
PCON_06802	288	5100..8053	join(5100..7107,7167..7270,7320..7461,7633..8053)	2954	2675	309	356	2010	670	Similar to Zinc-responsive transcriptional regulator ZAP1; acc. no. P47043	zf-C2H2	nucl 26.5, cyto_nucl 14	0	0	0	0	0	0	5752	4824	5976	6418	12903	6165	1.18	0	1.18	1	0.74	0	0.62	1	0.63	0	0.53	1
PCON_06873	294	complement(23624..26439)	complement(join(23624..24631,24781..26439))	2816	2667	1026	705	936	312	Similar to DNA polymerase epsilon subunit C; acc. no. Q6C6M5	CBFD_NFYB_HMF,Histone	nucl 22.5, cyto_nucl 14, cyto 4.5	0	0	0	0	0	0	6984	6927	7408	8569	7307	5866	1.15	0	1.16	1	1.23	0	1.2	1	1.07	0	1.04	0.998333
PCON_06983	295	23440..26024	23440..26024	2585	2585	425	0	2160	720	Similar to Transcriptional regulatory protein moc3; acc. no. Q9UT46	Zn_clus	nucl 20, mito 7	1	1	0	1	0	0	925	1133	6630	4103	1482	1800	5.27	3	5.09	1	3.3	2	3.25	1	0.63	0	0.64	1
PCON_07097	300	163654..166949	join(163654..163709,164326..164894,165394..166949)	3296	2181	0	525	1656	552	Similar to GATA factor SREP; acc. no. Q92259	GATA	nucl 24, cyto 1, plas 1, extr 1	0	-1	-1	0	0	0	5031	5683	5728	5870	11917	11372	1.09	0	1.08	1	0.5	1	0.5	1	0.46	2	0.46	1
PCON_07191	303	complement(139975..142575)	complement(join(139975..140752,140813..141319,141378..141991,142076..142279,142340..142575))	2601	2339	149	156	2034	678	Similar to Oleate activated transcription factor 3; acc. no. C5DUX2	Fungal_trans,Zn_clus	nucl 17, cyto 3, mito 2, plas 2, cyto_pero 2	0	0	0	0	0	0	8770	7615	15176	11057	5571	8631	1.61	0	1.58	1	1.94	0	1.88	1	1.21	0	1.19	1
PCON_07240	306	15724..19051	join(15724..16157,16208..16975,17025..19051)	3328	3229	221	158	2850	950	Similar to Putative SWI/SNF-related matrix-associated actin-dependent regulator of chromatin subfamily A member 3-like 1; acc. no. Q9FF61	SNF2_N,HIRAN,Helicase_C,zf-C3HC4	nucl 10.5, cyto_nucl 10.5, cyto 9.5, mito 5	0	0	0	0	0	0	3351	3616	4952	4396	2803	2424	1.34	0	1.33	1	1.8	0	1.76	1	1.34	0	1.32	1
PCON_07269	308	2544..4428	join(2544..3033,3086..3185,3309..3352,3402..3570,3624..4428)	1885	1608	420	102	1086	362	Similar to Myb-like protein A; acc. no. P34127	Myb_DNA-binding	nucl 23, cyto 3	0	0	0	0	0	0	216	219	258	440	250	303	1.6	0	1.64	1	1.27	0	1.31	1	0.79	0	0.8	0.999
PCON_07381	322	complement(124498..126961)	complement(join(124498..125954,126018..126216,126274..126961))	2464	2344	779	701	921	307	Similar to Uncharacterized transcriptional regulatory protein TBS1; acc. no. P38114	Zn_clus	nucl 24, cyto_nucl 15	0	0	0	0	0	0	18153	24970	28197	26497	17184	16331	1.3	0	1.26	1	1.63	0	1.62	1	1.29	0	1.29	1
PCON_07390	322	complement(147158..148004)	complement(join(147158..147485,147548..148004))	847	785	217	226	342	114	Similar to hypothetical protein BRAFLDRAFT_222627 [Branchiostoma floridae]; acc. no. XP_002603412	zf-C3HC4	mito 14, nucl 11, cyto_nucl 7.5	1	0	-1	1	0	-1	6	10	60	108	105	47	11.2	4	10.29	1	1.29	0	1.08	0.739	0.12	4	0.1	1
PCON_07392	322	complement(150297..153347)	complement(join(150297..151163,151221..152666,152796..153347))	3051	2865	1155	663	1176	392	Similar to Transcriptional regulator prz1; acc. no. Q09838	zf-C2H2	nucl 25.5, cyto_nucl 15	1	1	-1	1	1	-1	967	2495	140138	83241	5377	9749	80.13	4	62.63	1	16.11	4	15.04	1	0.25	2	0.24	1
PCON_07460	326	complement(184814..187733)	complement(join(184814..185468,185865..187283,187366..187448,187522..187546,187635..187733))	2920	2281	10	141	2130	710	Similar to Uncharacterized transcriptional regulatory protein C1683.13c; acc. no. Q9P6I9	Fungal_trans,Zn_clus	mito 11, nucl 10, cyto 5	0	0	0	0	0	0	3809	3849	4404	4205	3607	3135	1.12	0	1.12	1	1.28	0	1.26	1	1.14	0	1.12	1
PCON_07629	340	8971..12513	join(8971..9220,9289..10308,10906..11899,11978..12513)	3543	2800	659	1	2208	736	Similar to Acetamidase regulatory protein; acc. no. Q06157	Fungal_trans,Zn_clus	nucl 11, mito 8, cyto 4, pero 3	0	-1	-1	0	-1	-1	2486	1516	2991	2870	17876	15380	1.56	0	1.47	1	0.18	4	0.17	1	0.12	4	0.12	1
PCON_07810	347	8275..11369	join(8275..10347,10405..10650,10700..11369)	3095	2989	0	502	2487	829	Similar to Uncharacterized RING finger protein P4H10.07; acc. no. Q9P7E1	zf-C3HC4	nucl 23, cyto 4	0	0	0	0	0	0	23226	26827	26069	29669	22958	21933	1.12	0	1.12	1	1.24	0	1.24	1	1.12	0	1.11	1
PCON_07816	347	complement(39630..43245)	complement(join(39630..40329,40525..41489,41598..42289,42431..42458,42651..43245))	3616	2980	55	207	2718	906	Similar to Transcriptional regulatory protein moc3; acc. no. Q9UT46	Zn_clus	nucl 20, mito 3, cyto 3, cyto_mito 3	0	0	0	0	0	0	6529	7093	4279	4207	5562	4393	0.62	0	0.62	1	0.86	0	0.84	1	1.39	0	1.35	1
PCON_07844	353	complement(414..3040)	complement(join(414..1515,1564..2045,2094..2513,2582..2749,2801..3040))	2627	2412	81	0	2331	777	Similar to Nitrogen assimilation transcription factor nit-4; acc. no. P28349	Fungal_trans,Zn_clus	nucl 16, plas 4, cyto 3, mito 2, cyto_pero 2	0	0	0	0	0	0	3708	4139	6634	6431	3803	3763	1.67	0	1.66	1	1.73	0	1.72	1	1.04	0	1.04	0.974667
PCON_07922	358	complement(181500..184194)	complement(join(181500..182748,182797..182946,183005..183423,183477..183538,183600..183883,184110..184194))	2695	2249	578	547	1350	450	Similar to Putative transcription factor kapC; acc. no. P0C5H8	bZIP_1	nucl 21.5, cyto_nucl 12, mito 4	0	0	0	0	0	0	9448	11467	13803	11315	10324	10616	1.21	0	1.19	1	1.2	0	1.19	1	1	0	1	0.596
PCON_07968	360	73921..76674	join(73921..74167,74222..76674)	2754	2700	0	264	2436	812	Similar to C2H2 type zinc finger domain protein [Aspergillus kawachii IFO 4308]; acc. no. GAA86030	Zn_clus	nucl 19, mito 7	0	0	0	0	0	0	4354	3886	2840	2551	4232	3652	0.66	0	0.65	1	0.69	0	0.67	1	1.05	0	1.03	0.964333
PCON_08064	366	16804..19273	join(16804..16980,17025..17256,17337..18155,18208..19273)	2470	2294	26	0	2268	756	Similar to Regulatory protein CAT8; acc. no. P39113	Zn_clus	nucl 18.5, cyto_nucl 12, cyto 4.5, mito 3	0	0	0	0	0	0	3770	3752	2588	3085	4227	3839	0.75	0	0.76	1	0.7	0	0.7	1	0.93	0	0.93	0.999667
PCON_08112	368	67549..69927	join(67549..67574,67635..68134,68267..69927)	2379	2187	573	27	1647	549	Similar to hypothetical protein [Tuber melanosporum Mel28]; acc. no. XP_002836960	HLH	nucl 25.5, cyto_nucl 14	0	0	0	0	0	0	1578	3052	1875	2476	2491	2003	1.05	0	0.95	0.984333	0.98	0	0.97	0.937333	1.04	0	1.02	0.777667
PCON_08114	368	complement(78067..81850)	complement(join(78067..80198,80250..80876,80924..81850))	3784	3686	0	182	3504	1168	Similar to Uncharacterized protein C4F10.09c; acc. no. O36021	CBF	nucl 16, cyto_nucl 13.333, cyto 9.5, mito_nucl 8.833	0	0	0	0	0	0	8502	9055	8749	7602	7454	7754	0.93	0	0.93	1	1.08	0	1.07	1	1.15	0	1.16	1
PCON_08134	368	complement(139542..140959)	complement(join(139542..140109,140165..140268,140334..140676,140732..140959))	1418	1243	314	177	807	269	Similar to Zinc finger protein 501; acc. no. Q5RF70	zf-C2H2_jaz,zf-C2H2	nucl 20.5, cyto_nucl 12, mito 3	0	0	0	0	0	0	5431	5324	5101	5469	3656	4023	0.98	0	0.99	0.810667	1.38	0	1.39	1	1.4	0	1.41	1
PCON_08139	368	complement(152086..153181)	complement(join(152086..152546,152680..153181))	1096	963	72	27	864	288	Similar to Zinc finger protein C144.02; acc. no. Q9UTM0	zf-C2H2	nucl 24, cyto_nucl 14	0	0	0	0	0	0	3011	2796	3922	3267	2661	2833	1.24	0	1.23	1	1.31	0	1.31	1	1.06	0	1.06	0.996
PCON_08170	371	18309..23132	join(18309..18704,18808..20191,20288..20313,20369..20470,20525..21482,21542..21682,21731..23132)	4824	4409	1382	400	2730	910	Similar to Zinc finger protein C1039.05c; acc. no. Q9US36	Fungal_trans,zf-C2H2	plas 13, nucl 8, mito 5	-1	-1	0	-1	-1	0	19874	21234	2398	3372	14991	13342	0.14	4	0.14	1	0.2	3	0.21	1	1.46	0	1.44	1
PCON_08241	377	complement(44551..48903)	complement(join(44551..45496,45544..46106,46159..46440,46493..46843,46898..47467,47568..47612,47671..48206,48283..48903))	4353	3914	1133	37	2820	940	Similar to Uncharacterized transcriptional regulatory protein C3C7.04; acc. no. O14130	Fungal_trans,Zn_clus	nucl 21, cyto 2, plas 2	0	0	0	0	0	0	22891	23198	21667	16516	17066	16487	0.83	0	0.82	1	1.14	0	1.12	1	1.37	0	1.37	1
PCON_08254	377	90130..92724	join(90130..90495,90766..91397,91720..91830,92024..92151,92347..92724)	2595	1615	1093	0	792	264	Similar to Transcriptional activator HAP3; acc. no. P13434	CBFD_NFYB_HMF,Histone	nucl 23.5, cyto_nucl 15	0	0	0	0	0	0	4890	5029	4061	4955	4420	4525	0.91	0	0.92	1	1.01	0	1.02	0.844667	1.11	0	1.11	1
PCON_08349	379	complement(62643..67114)	complement(join(62643..63831,63885..64592,64730..66070,66141..66253,66310..67114))	4472	4156	118	993	3045	1015	Similar to hypothetical protein [Tuber melanosporum Mel28]; acc. no. XP_002837761	Zn_clus	nucl 16.5, cyto_nucl 10.5, cyto 3.5, mito 2, plas 2	0	0	0	0	0	0	19126	19987	21842	25025	26078	20259	1.2	0	1.21	1	1.03	0	1	0.522333	0.86	0	0.83	1
PCON_08372	381	complement(45300..50793)	complement(join(45300..48312,48380..48846,48907..49459,49636..50008,50178..50793))	5494	5022	1064	614	3513	1171	Similar to Respiration factor 2; acc. no. P46974	Fungal_trans,zf-C2H2	nucl 15, mito 7, cyto 3	0	0	0	0	0	0	87549	86533	54114	40482	60945	58495	0.54	0	0.54	1	0.79	0	0.78	1	1.46	0	1.45	1
PCON_08389	381	101261..102611	join(101261..101838,101889..101962,102020..102078,102129..102611)	1351	1194	93	276	825	275	Similar to Mating-type protein a-1; acc. no. P36981	HMG_box	nucl 7, extr 6, cyto_nucl 6, cyto 5, mito_nucl 5	0	0	0	0	0	0	11048	11207	19285	12459	12233	13239	1.43	0	1.4	1	1.25	0	1.23	1	0.88	0	0.88	1
PCON_08484	384	53515..55213	join(53515..54009,54101..54170,54227..54724,54814..55213)	1699	1463	350	291	822	274	Similar to Transcription factor steA; acc. no. O74252	zf-C2H2	nucl 21, cyto_nucl 13, cyto 3	0	0	0	0	0	0	2826	2477	1645	1665	2359	1942	0.63	0	0.62	1	0.78	0	0.76	1	1.24	0	1.22	1
PCON_08725	392	complement(22304..24970)	complement(join(22304..23297,23374..23432,23492..23626,23722..24158,24354..24464,24561..24663,24846..24970))	2667	1964	973	711	753	251	Similar to Pheromone receptor transcription factor; acc. no. P11746	SRF-TF	cyto 13, nucl 12	0	0	0	0	0	0	44027	48609	36891	26467	31119	35407	0.69	0	0.67	1	0.96	0	0.95	1	1.4	0	1.41	1
PCON_08771	392	176156..177334	join(176156..176353,176392..177334)	1179	1141	168	100	873	291	Protein of unknown function	bZIP_1,bZIP_2	nucl 24, cyto_nucl 15.5	0	0	0	0	0	0	65076	67189	35828	50386	79876	73335	0.65	0	0.66	1	0.56	0	0.57	1	0.86	0	0.86	1
PCON_08848	397	57056..59789	join(57056..58372,58425..59789)	2734	2682	482	502	1698	566	Similar to hypothetical protein [Tuber melanosporum Mel28]; acc. no. XP_002840131	bZIP_1	nucl 24.5, cyto_nucl 14	0	0	0	0	0	0	38726	50761	24131	21969	31876	33867	0.52	0	0.51	1	0.7	0	0.7	1	1.36	0	1.37	1
PCON_08877	398	68776..72256	join(68776..68905,69124..69223,69344..70714,70776..72184,72237..72256)	3481	3030	0	1156	1926	642	Similar to Transcription factor steA; acc. no. O74252	STE,zf-C2H2	nucl 25.5, cyto_nucl 14	0	0	0	0	0	0	48051	52068	38498	32027	40524	34754	0.71	0	0.7	1	0.94	0	0.92	1	1.34	0	1.32	1
PCON_08895	399	complement(1941..4398)	complement(join(1941..4010,4095..4398))	2458	2374	0	451	1923	641	Similar to Zinc finger protein 891; acc. no. A8MT65	zf-C2H2	nucl 13.5, cyto_nucl 12, cyto 9.5, mito 4	0	0	0	0	0	0	2973	2761	2065	2544	2823	2903	0.8	0	0.81	1	0.81	0	0.81	1	1	0	1	0.5655
PCON_08924	407	complement(18989..21669)	complement(join(18989..19463,19512..19592,19639..21450,21515..21669))	2681	2523	0	0	2523	841	Similar to DNA-binding protein REB1; acc. no. Q05950	Myb_DNA-binding	nucl 21, cyto 3, pero 2	0	0	0	0	0	0	10949	10028	11743	8879	8207	9732	0.98	0	0.97	0.995333	1.16	0	1.15	1	1.18	0	1.18	1
PCON_08981	409	122616..126979	join(122616..123392,123598..123702,123972..124217,124337..124477,124585..124858,125106..126979)	4364	3417	753	0	2664	888	Similar to E3 ubiquitin-protein ligase synoviolin; acc. no. Q86TM6	zf-C3HC4	plas 15, E.R. 6, mito 3, extr 3	0	1	0	0	0	0	14278	13143	29064	24271	7077	7406	1.95	0	1.93	1	3.68	2	3.66	1	1.89	0	1.9	1
PCON_09079	416	complement(70779..74256)	complement(join(70779..72269,72324..73062,73120..73713,73774..73878,73939..74256))	3478	3247	180	193	2874	958	Similar to Transcriptional activator protein acu-15; acc. no. P87000	Fungal_trans,Zn_clus	nucl 23, cyto 4	0	0	0	0	0	0	3856	4152	2083	2014	2168	2032	0.51	0	0.51	1	0.98	0	0.97	0.905	1.91	0	1.9	1
PCON_09170	425	complement(91125..93813)	complement(join(91125..92849,92923..93079,93136..93176,93288..93813))	2689	2449	511	237	1701	567	Similar to Transcription factor SMP1; acc. no. P38128	SRF-TF	nucl 24, mito 2	0	0	0	0	0	0	15518	17167	16757	13785	13222	12708	0.94	0	0.93	1	1.18	0	1.16	1	1.26	0	1.26	1
PCON_09234	427	complement(109513..111270)	complement(join(109513..109856,109915..110559,110686..110763,110877..111270))	1758	1461	298	236	927	309	Similar to Transcriptional activator HAP5; acc. no. Q02516	CBFD_NFYB_HMF,Histone	nucl 16.5, cyto_nucl 12.5, cyto 5.5, pero 5	0	0	0	0	0	0	17046	18956	14149	12837	15761	15258	0.75	0	0.75	1	0.87	0	0.86	1	1.16	0	1.16	1
PCON_09490	448	complement(227684..230614)	complement(join(227684..227928,228006..229331,229394..229631,229773..230614))	2931	2651	0	92	2559	853	Similar to Uncharacterized protein C1604.06c; acc. no. O94372	CBF,Aldo_ket_red	cyto 11.5, cyto_mito 9.666, cyto_nucl 9.333, mito 6.5, nucl 5	0	0	0	0	0	0	3032	3051	2885	2850	3091	3172	0.94	0	0.94	1	0.92	0	0.92	1	0.97	0	0.97	0.908
PCON_09578	452	68116..69949	join(68116..68399,68458..68666,68724..69949)	1834	1719	18	0	1701	567	Similar to Homeobox protein HOY1; acc. no. Q99160	Homeobox	nucl 26.5, cyto_nucl 14	0	0	0	0	0	0	12818	11477	14667	11494	15402	15354	1.08	0	1.07	1	0.85	0	0.84	1	0.79	0	0.79	1
PCON_09600	453	60966..62440	join(60966..61357,61420..62440)	1475	1413	42	456	915	305	Similar to Fluconazole resistance protein 3; acc. no. Q8X229	bZIP_1	nucl 23.5, cyto_nucl 14	0	0	0	0	0	0	15640	20126	13738	12053	9483	10469	0.73	0	0.72	1	1.3	0	1.29	1	1.8	0	1.81	1
PCON_09655	456	50961..54380	join(50961..51813,52055..52516,52643..54380)	3420	3053	405	659	1989	663	Similar to AP-1-like transcription factor; acc. no. P56095	PAP1,bZIP_1	nucl 26, cyto_nucl 14.5	0	0	0	0	0	0	26052	27515	21908	18186	24096	25397	0.75	0	0.74	1	0.81	0	0.81	1	1.08	0	1.09	1
PCON_09736	465	7063..10687	join(7063..8556,8611..10191,10240..10687)	3625	3523	652	198	2673	891	Similar to Quinic acid utilization activator; acc. no. P10563	Fungal_trans,Zn_clus	nucl 23, mito 3	0	0	0	0	0	0	8492	8730	6161	4673	6195	5755	0.63	0	0.62	1	0.91	0	0.89	1	1.44	0	1.43	1
PCON_09750	465	45931..49943	join(45931..45947,46027..46647,46715..47112,47163..49058,49109..49943)	4013	3767	433	398	3015	1005	Similar to Uncharacterized transcriptional regulatory protein C1683.13c; acc. no. Q9P6I9	Fungal_trans,Zn_clus	nucl 18, mito 2, cyto 2, plas 2, cyto_mito 2	0	-1	-1	0	-1	-1	757	880	857	741	4231	3791	0.98	0	0.97	0.8135	0.2	4	0.2	1	0.2	4	0.2	1
PCON_09757	465	76879..80304	join(76879..77265,77701..77915,78020..80304)	3426	2887	1169	391	1866	622	Similar to Transcriptional regulator CRZ1; acc. no. P53968	zf-C2H2	nucl 26, cyto_nucl 14.5	0	0	0	0	0	0	14319	20574	16549	16484	14803	12992	0.98	0	0.94	1	1.19	0	1.18	1	1.26	0	1.25	1
PCON_10016	493	5286..7039	join(5286..5359,5546..6204,6252..6560,6629..7039)	1754	1453	265	327	1047	349	Similar to conserved hypothetical protein [Pyrenophora tritici-repentis Pt-1C-BFP]; acc. no. XP_001931178	HMG_box	mito 20.5, cyto_mito 11, nucl 6	0	0	0	0	0	0	2082	1940	2697	3905	2116	2098	1.64	0	1.67	1	1.57	0	1.59	1	0.95	0	0.95	0.971333
PCON_10025	493	36697..39783	join(36697..36781,36859..37197,37306..37376,37494..37779,37910..38787,38870..39783)	3087	2573	307	0	2343	781	Similar to Uncharacterized transcriptional regulatory protein C530.05; acc. no. O59741	Fungal_trans,Zn_clus	nucl 22, cyto 3	0	0	0	0	0	0	5805	6294	5838	6528	5895	6465	1.02	0	1.03	0.974	1	0	1.01	0.807667	0.98	0	0.99	0.837
PCON_10073	497	complement(37009..39577)	complement(join(37009..38755,38810..38845,38911..39053,39212..39577))	2569	2292	341	331	1620	540	Similar to hypothetical protein [Tuber melanosporum Mel28]; acc. no. XP_002837009	Hap4_Hap_bind,bZIP_1	nucl 18.5, mito_nucl 12.5, mito 5.5	0	0	0	0	0	0	9301	7995	8936	9095	8096	7619	1.05	0	1.05	1	1.15	0	1.14	1	1.1	0	1.09	1
PCON_10100	497	complement(119522..122840)	complement(join(119522..120673,120740..121994,122099..122840))	3319	3149	0	263	2886	962	Similar to Uncharacterized transcriptional regulatory protein C3C7.04; acc. no. O14130	Fungal_trans,Zn_clus	nucl 18, plas 7	0	0	0	0	0	0	4849	4869	2970	2832	4310	4646	0.6	0	0.6	1	0.65	0	0.65	1	1.09	0	1.09	1
PCON_10157	506	61600..62229	join(61600..61815,61866..62229)	630	580	44	269	267	89	Similar to Protein max; acc. no. P91664	HLH	nucl 16.5, cyto_nucl 15.5, cyto 7.5	-1	-1	0	0	0	0	5836	7872	2827	3278	7897	5681	0.46	1	0.45	1	0.46	1	0.44	1	1.04	0	0.99	0.805333
PCON_10226	507	96250..99722	join(96250..96949,97012..97097,97185..97885,97973..98625,98699..99001,99665..99722)	3473	2501	482	0	2019	673	Similar to Uncharacterized transcriptional regulatory protein C11D3.11c; acc. no. G2TRN9	Fungal_trans,Zn_clus	nucl 11, cyto 7, mito 5, plas 3	0	0	0	0	0	0	4808	3957	3000	2867	2815	2805	0.68	0	0.67	1	1.04	0	1.04	0.983333	1.56	0	1.56	1
PCON_10269	507	207000..208605	join(207000..207325,207426..208605)	1606	1506	426	469	711	237	Similar to Myb-like DNA-binding protein myb-1; acc. no. O13493	Myb_DNA-binding	nucl 21.5, cyto_nucl 12.5, mito 3	0	0	0	0	0	0	10740	16825	10093	8769	8704	11331	0.72	0	0.68	1	0.96	0	0.95	1	1.4	0	1.41	1
PCON_10305	510	complement(33917..36933)	complement(join(33917..34564,34626..35552,35601..35697,35753..36128,36210..36279,36370..36933))	3017	2682	95	550	2037	679	Similar to hypothetical protein [Tuber melanosporum Mel28]; acc. no. XP_002840602	Zn_clus	nucl 18.5, cyto_nucl 11.5, cyto 3.5, mito 2, pero 2	-1	-1	-1	0	-1	0	10552	11731	3902	5136	26525	28262	0.41	2	0.41	1	0.17	4	0.17	1	0.41	2	0.41	1
PCON_10388	513	113061..116153	join(113061..113650,113771..114515,114776..115037,115224..116153)	3093	2527	0	400	2127	709	Similar to Positive regulator of purine utilization; acc. no. P49413	Fungal_trans,Zn_clus	nucl 22, cyto 3	-1	0	0	0	0	0	11640	12883	6274	5614	6541	7244	0.49	1	0.48	1	0.86	0	0.86	1	1.78	0	1.79	1
PCON_10507	529	complement(31116..35328)	complement(join(31116..33351,33402..34016,34080..34235,34371..34900,35003..35328))	4213	3863	1117	541	2442	814	Similar to hypothetical protein PTT_11733 [Pyrenophora teres f. teres 0-1]; acc. no. XP_003300486	zf-C2H2	nucl 25.5, cyto_nucl 13.5	0	0	0	0	0	0	10131	9805	10161	8819	11039	8128	0.95	0	0.95	1	1.01	0	0.96	1	1.06	0	1.02	0.933333
PCON_10592	539	97354..98169	join(97354..97396,97501..97754,97894..98169)	816	573	0	147	426	142	Similar to Negative cofactor 2 complex subunit beta; acc. no. O14348	CBFD_NFYB_HMF	cyto 13, cyto_nucl 12.166, cyto_mito 9.832, nucl 8, mito_nucl 7.332, cyto_pero 7.332	0	0	0	0	0	0	6783	6414	8939	8804	5617	6350	1.35	0	1.34	1	1.49	0	1.49	1	1.11	0	1.11	1
PCON_10632	540	complement(44051..47532)	complement(44051..47532)	3482	3482	149	300	3033	1011	Similar to Sterol regulatory element-binding protein 1; acc. no. Q9UUD1	DUF2014,HLH	nucl 17.5, cyto_nucl 10.5, plas 4, mito 3	0	-1	-1	0	0	0	26608	38331	22069	16594	73437	74186	0.62	0	0.59	1	0.26	2	0.26	1	0.44	1	0.44	1
PCON_10704	548	43641..46142	join(43641..44143,44518..44716,44772..45581,45636..46142)	2502	2019	959	411	1023	341	Similar to Homeobox protein PKNOX2; acc. no. Q96KN3	Coprinus_mating,Homeobox	nucl 25.5, cyto_nucl 14	0	0	0	0	0	0	7972	10304	13402	13300	9531	9368	1.49	0	1.46	1	1.41	0	1.41	1	0.97	0	0.97	0.996667
PCON_10789	550	complement(197661..199630)	complement(join(197661..198677,198730..199630))	1970	1918	85	300	1533	511	Similar to Forkhead box protein O1; acc. no. Q66JJ0	Fork_head	nucl 23.5, cyto_nucl 13.5	1	1	0	1	1	0	89	73	4708	3049	135	89	48.35	4	46.88	1	36.15	4	32.95	1	0.76	0	0.7	0.9995
PCON_10820	554	complement(39624..41378)	complement(join(39624..40247,40335..40637,40697..41378))	1755	1609	325	555	729	243	Similar to E3 ubiquitin-protein ligase PIB1; acc. no. Q06651	FYVE,zf-C3HC4	cyto_mito 9.666, mito 9.5, cyto 8.5, cyto_nucl 8.333, nucl 6	0	0	0	0	0	0	4597	4153	4946	5923	4989	5060	1.25	0	1.25	1	1.08	0	1.09	1	0.87	0	0.87	1
PCON_10922	566	complement(23920..27150)	complement(join(23920..24919,25065..25214,25269..27150))	3231	3032	382	592	2058	686	Similar to Asparagine-rich zinc finger protein AZF1; acc. no. P41696	zf-C2H2	nucl 26	0	1	0	0	0	0	16086	15139	21680	18221	8664	9713	1.28	0	1.27	1	2.18	1	2.17	1	1.7	0	1.71	1
PCON_10927	566	complement(46038..49289)	complement(join(46038..46528,46649..48316,48369..49167,49222..49289))	3252	3026	224	714	2262	754	Protein of unknown function	Zn_clus	nucl 22.5, cyto_nucl 14, cyto 4.5	1	0	0	0	0	0	507	407	1113	1383	1277	524	2.76	2	2.76	1	1.68	0	1.32	1	0.62	0	0.48	1
PCON_10987	568	complement(16500..20562)	complement(join(16500..17644,19059..20562))	4063	2649	886	809	954	318	Similar to hypothetical protein PTT_08996 [Pyrenophora teres f. teres 0-1]; acc. no. XP_003298324	Myb_DNA-binding	nucl 19.5, cyto_nucl 11.5, mito 5	-1	0	1	0	0	1	44522	36846	11927	9468	7861	12461	0.27	2	0.26	1	1.11	0	1.08	1	4.22	3	4.13	1
PCON_10990	568	complement(29785..31584)	complement(join(29785..30550,30696..30779,30846..30878,31050..31584))	1800	1418	109	718	591	197	Similar to Transcriptional activator Myb; acc. no. Q08759	Myb_DNA-binding	nucl 22.5, cyto_nucl 12.5, mito 2	0	1	1	0	0	0	11394	14773	14603	16303	5379	7269	1.2	0	1.19	1	2.5	2	2.51	1	2.12	1	2.12	1
PCON_11031	569	102858..104600	join(102858..103927,104006..104600)	1743	1665	285	282	1098	366	Similar to E3 ubiquitin-protein ligase RING1-like; acc. no. Q8LPN7	zf-C3HC4	mito 10, extr 6, mito_nucl 6, cyto 3	0	0	0	0	0	0	3781	4144	5791	5853	3980	5762	1.47	0	1.47	1	1.24	0	1.23	1	0.84	0	0.84	1
PCON_11125	580	complement(52987..54265)	complement(join(52987..54168,54247..54265))	1279	1201	0	151	1050	350	Similar to GATA zinc finger domain-containing protein 16; acc. no. B0G188	GATA	cyto 15.5, cyto_nucl 12.5, nucl 8.5	0	0	0	0	0	0	3042	3158	3002	3219	2431	2616	1	0	1.01	0.616667	1.23	0	1.24	1	1.23	0	1.23	1
PCON_11130	580	complement(67755..69998)	complement(join(67755..68152,68265..69998))	2244	2132	2	228	1902	634	Similar to E3 ubiquitin-protein ligase complex slx8-rfp subunit slx8; acc. no. P87176	zf-C3HC4	nucl 24.5, cyto_nucl 15	0	0	0	0	0	0	4675	3975	6621	5887	3973	3916	1.46	0	1.44	1	1.59	0	1.58	1	1.1	0	1.09	1
PCON_11237	583	250656..254434	join(250656..251576,251787..251899,252129..252749,252864..254434)	3779	3226	429	328	2469	823	Similar to Uncharacterized transcriptional regulatory protein C320.03; acc. no. O59780	Zn_clus,Fungal_trans	nucl 16, mito 6, cyto 4	0	0	0	0	0	0	5072	5669	7716	5582	4844	4359	1.24	0	1.22	1	1.45	0	1.41	1	1.17	0	1.16	1
PCON_11259	584	32024..34443	join(32024..32369,32522..32559,32721..32947,32997..33655,33707..34443)	2420	2007	249	24	1734	578	Similar to Transcriptional activator protein UGA3; acc. no. P26370	Zn_clus	nucl 15, cyto 8, mito 2	0	-1	0	0	0	0	4884	4820	2323	3033	9476	8403	0.55	0	0.56	1	0.3	2	0.3	1	0.54	0	0.54	1
PCON_11371	598	24975..28430	join(24975..25396,25485..25862,25913..26050,26109..26971,27022..28430)	3456	3210	416	301	2493	831	Similar to Uncharacterized transcriptional regulatory protein C1327.01c; acc. no. Q1MTM9	Fungal_trans,Zn_clus	nucl 20, mito 4, cyto 2	0	0	0	0	0	0	3167	3867	4140	5955	4378	3388	1.45	0	1.46	1	1.32	0	1.3	1	0.92	0	0.89	1
PCON_11471	606	complement(15515..18092)	complement(join(15515..15993,16046..17218,17293..17472,17542..17703,17762..17809,17880..18092))	2578	2255	42	293	1920	640	Similar to homeobox and C2H2 transcription factor, putative [Talaromyces stipitatus ATCC 10500]; acc. no. XP_002479223	zf-C2H2	nucl 22, cyto 4	1	0	-1	0	0	0	1205	639	4292	3076	1939	2398	4.41	3	3.96	1	1.72	0	1.7	1	0.43	1	0.43	1
PCON_11489	608	3910..7981	join(3910..3931,3987..4711,4845..4934,4990..5051,5125..5441,5494..5962,6013..6238,6288..7981)	4072	3605	1395	0	2526	842	Similar to Uncharacterized transcriptional regulatory protein C139.03; acc. no. Q9UTN0	Fungal_trans,Zn_clus	nucl 18, mito 4, cyto 2, plas 2	0	0	0	0	0	0	14430	14648	12161	10423	13733	13794	0.78	0	0.77	1	0.82	0	0.82	1	1.06	0	1.06	1
PCON_11631	629	complement(100688..102592)	complement(join(100688..101777,101837..102592))	1905	1846	110	761	975	325	Similar to Uncharacterized bHLH domain-containing protein C3F10.12c; acc. no. Q10186	HLH	nucl 25, cyto_nucl 14.5	0	0	0	0	0	0	29297	30181	19441	20427	19806	19642	0.67	0	0.67	1	1.01	0	1.01	0.9415	1.51	0	1.51	1
PCON_11661	629	174512..177632	join(174512..174877,174952..177632)	3121	3047	754	0	2367	789	Similar to CENP-A multicopy suppressor protein 2; acc. no. Q9URT4	GATA	nucl 18.5, cyto_nucl 13.5, cyto 5.5	0	0	0	0	0	0	5709	4841	6487	4574	4507	4188	1.06	0	1.03	0.987667	1.27	0	1.25	1	1.21	0	1.21	1
PCON_11689	629	complement(256932..259715)	complement(256932..259715)	2784	2784	119	625	2040	680	Similar to Forkhead protein sep1; acc. no. O43058	Fork_head	nucl 25.5, cyto_nucl 13.5	0	0	0	0	0	0	4015	3968	3179	3053	4129	3282	0.78	0	0.78	1	0.85	0	0.83	1	1.09	0	1.06	0.998333
PCON_11743	634	complement(29600..32134)	complement(join(29600..30780,30845..31884,31966..32134))	2535	2390	114	332	1944	648	Similar to Transcriptional regulatory protein pro-1; acc. no. Q9P326	DUF3468,Zn_clus	nucl 22, mito 4	0	0	0	0	0	0	28750	30609	23278	16581	19573	20289	0.67	0	0.66	1	1	0	0.99	0.944667	1.49	0	1.49	1
PCON_11768	634	complement(136616..139541)	complement(join(136616..138438,138501..139541))	2926	2864	521	786	1557	519	Similar to Zinc finger protein YER130C; acc. no. P39959	zf-C2H2	nucl 25, cyto_nucl 14.5	0	0	0	0	0	0	60475	77703	60738	46078	51015	51157	0.79	0	0.76	1	1.05	0	1.03	1	1.35	0	1.36	1
PCON_11834	639	complement(91537..95302)	complement(join(91537..92620,92705..93836,93902..94022,94138..94896,95069..95302))	3766	3330	1316	723	1578	526	Similar to Transcription factor atf1; acc. no. P52890	Aft1_HRA,bZIP_1,Aft1_OSA,bZIP_2	nucl 24.5, cyto_nucl 14.5	0	0	0	0	0	0	5938	7174	4952	4450	3463	3067	0.72	0	0.71	1	1.45	0	1.42	1	2.02	1	1.99	1
PCON_12221	675	complement(27495..29205)	complement(join(27495..28011,28166..28287,28340..28435,28581..28690,28968..29038,29154..29205))	1711	968	573	484	303	101	Similar to Non-histone chromosomal protein 6; acc. no. Q7S045	HMG_box	nucl 17, cyto 6, mito 4	0	0	0	0	0	0	70581	69821	71205	54630	61466	70694	0.9	0	0.89	1	0.96	0	0.95	1	1.07	0	1.07	1
PCON_12239	676	67190..69502	join(67190..67359,67801..68184,68278..69502)	2313	1779	83	643	1053	351	Similar to High mobility group-T protein; acc. no. P07746	HMG_box	nucl 17.5, cyto_nucl 12, cyto 5.5, mito 4	0	0	0	0	0	0	23115	26161	13564	11659	11433	16263	0.51	0	0.51	1	0.94	0	0.93	1	1.83	0	1.83	1
PCON_12330	678	complement(55572..56579)	complement(55572..56579)	1008	1008	0	0	1008	336	Similar to E3 ubiquitin-protein ligase MARCH5; acc. no. Q9NX47	zf-C3HC4	plas 26	0	0	0	0	0	0	2301	2244	3766	2813	2357	2784	1.45	0	1.43	1	1.29	0	1.28	1	0.89	0	0.89	1
PCON_12357	678	117244..118463	join(117244..117379,117434..118463)	1220	1166	0	137	1029	343	Similar to Protein INO4; acc. no. P13902	HLH	nucl 24, cyto_nucl 13.5	-1	0	0	0	0	0	17618	15729	5610	7418	12127	10761	0.39	2	0.4	1	0.57	0	0.57	1	1.46	0	1.44	1
PCON_12399	678	266860..268127	join(266860..267199,267257..268127)	1268	1211	36	182	993	331	Similar to Regulatory protein cys-3; acc. no. P22697	bZIP_2	nucl 25.5, cyto_nucl 15	0	0	0	0	0	0	4710	5697	6406	7027	6785	6069	1.3	0	1.29	1	1.05	0	1.04	0.998333	0.81	0	0.81	1
PCON_12421	678	353969..356473	join(353969..354105,354166..354814,354909..355054,355108..356473)	2505	2298	335	82	1941	647	Similar to Repressor ROX1; acc. no. P25042	HMG_box	nucl 14.5, cyto_nucl 11, cyto 6.5, mito 2, extr 2	0	0	0	0	0	0	1081	880	1354	1407	1420	1030	1.42	0	1.41	1	1.16	0	1.1	0.9995	0.82	0	0.78	1
PCON_12701	733	100725..101666	join(100725..100954,101067..101666)	942	830	14	0	816	272	Similar to DNA polymerase epsilon subunit D; acc. no. P87174	CBFD_NFYB_HMF	cyto 15.5, cyto_nucl 13.5, nucl 10.5	0	0	0	0	0	0	554	579	848	910	687	809	1.55	0	1.55	1	1.18	0	1.19	1	0.76	0	0.77	1
PCON_12936	764	complement(22681..23793)	complement(join(22681..23552,23656..23793))	1113	1010	32	0	978	326	Similar to Peroxisome biogenesis factor 10; acc. no. Q00940	Pex2_Pex12,zf-C3HC4	mito 12, cyto 8.5, cyto_nucl 5.5, pero 3, extr 2	0	0	0	0	0	0	2667	2628	2790	2378	2342	2729	0.98	0	0.97	0.924	1.03	0	1.02	0.851	1.05	0	1.06	0.990667
PCON_13244	842	complement(720..3228)	complement(join(720..1699,1750..2271,2348..2508,2584..2761,2909..3228))	2509	2161	1460	0	999	333	Similar to Zinc finger protein 76; acc. no. Q8BMU0	zf-C2H2	nucl 20.5, mito_nucl 11.5, cyto 5	1	0	0	0	0	0	1027	697	1439	2038	891	920	2.09	1	2.05	1	1.92	0	1.95	1	0.95	0	0.95	0.9125
PCON_13280	842	complement(88047..90759)	complement(join(88047..88878,88969..89069,89134..89267,89393..89596,89650..90336,90490..90567,90637..90759))	2713	2159	674	117	1590	530	Similar to Zinc finger protein 2; acc. no. Q29RZ4	zf-C2H2,zf-C2H2_jaz	nucl 26, cyto_nucl 14.5	-1	-1	0	0	0	0	1365	944	332	338	905	993	0.3	2	0.29	1	0.35	2	0.36	1	1.22	0	1.22	1
PCON_13591	862	complement(91426..93192)	complement(join(91426..92161,92221..92522,92576..93192))	1767	1655	360	461	834	278	Similar to Transcriptional activator hacA; acc. no. Q1XGE2	bZIP_2	nucl 25	0	0	0	0	0	0	45333	52384	73012	50273	59556	47640	1.27	0	1.24	1	1.16	0	1.11	1	0.92	0	0.9	1
PCON_13817	899	complement(11247..16232)	complement(join(11247..12763,12818..13592,13654..14856,14908..16116,16179..16232))	4986	4758	41	217	4500	1500	Similar to Uncharacterized ATP-dependent helicase C144.05; acc. no. Q9UTL9	SNF2_N,zf-C3HC4	nucl 22.5, cyto_nucl 13, cyto 2.5	0	1	0	0	0	0	3141	3085	4690	4708	2224	2227	1.51	0	1.51	1	2.11	2	2.11	1	1.4	0	1.4	1
PCON_14005	931	complement(59633..62892)	complement(join(59633..60729,60802..61803,61893..62475,62757..62892))	3260	2818	813	792	1494	498	Similar to Protein esc1; acc. no. Q04635	HLH	nucl 24, cyto_nucl 14.5	0	0	0	0	0	0	3864	4626	5889	6190	4946	4176	1.43	0	1.42	1	1.33	0	1.31	1	0.94	0	0.92	1
PCON_14165	977	28371..29413	join(28371..28642,28697..29413)	1043	989	76	184	729	243	Similar to Zinc finger protein C25B8.19c; acc. no. Q9UTA1	zf-C2H2	nucl 24.5, cyto_nucl 14	0	0	0	0	0	0	2610	2657	1918	2213	1960	1757	0.78	0	0.79	1	1.11	0	1.11	1	1.42	0	1.41	1
PCON_14183	984	37212..40304	join(37212..37713,37772..38097,38151..38431,38538..40304)	3093	2876	0	350	2526	842	Similar to Transcriptional activator protein acu-15; acc. no. P87000	Fungal_trans,Zn_clus	nucl 17, mito 5, cyto 4	0	0	0	0	0	0	43901	42583	47598	37300	23485	31037	0.98	0	0.97	1	1.59	0	1.57	1	1.62	0	1.62	1
PCON_14258	987	192959..195062	join(192959..193529,193723..193860,194099..194631,194684..195062)	2104	1621	275	44	1302	434	Similar to Homeobox protein ANF-1; acc. no. P79775	Homeobox	nucl 22, cyto_nucl 14, cyto 4	0	-1	0	0	0	0	9161	8918	3807	5373	17208	15041	0.51	0	0.52	1	0.29	2	0.29	1	0.56	0	0.56	1
PCON_14265	987	222692..223805	222692..223805	1114	1114	300	100	714	238	Similar to Transcriptional activator hap3; acc. no. P36611	CBFD_NFYB_HMF	cysk 13, nucl 7.5, cyto_nucl 6, cyto 3.5	1	1	0	1	1	0	0	20	988	1876	4	14	751.8	4	142.35	1	230.14	4	167.31	1	1.61	0	1.18	0.687
PCON_14335	997	complement(225259..229257)	complement(join(225259..227607,227670..228146,228232..228668,228851..229257))	3999	3670	1179	670	2088	696	Similar to Metallothionein expression activator; acc. no. O14258	zf-C2H2	nucl 24, cyto_nucl 14	0	0	0	0	0	0	9011	8358	9938	7660	11173	7946	1.01	0	1	0.565	0.95	0	0.89	1	0.94	0	0.89	1
