# Supplementary material for: The Genome and Development-Dependent Transcriptomes of Pyronema confluens: A Window into Fungal Evolution
Source: PLoS Genet. 2013 Sep 19;9(9):e1003820. doi: 10.1371/journal.pgen.1003820 (PMC3778014; doi:10.1371/journal.pgen.1003820)
Supplement: Table S14 — Comparative transcriptomics of orthologs in P. confluens and S. macrospora. S. macrospora data are from [24], P. confluens data from this study. (XLSX) [file pgen.1003820.s030.xlsx]

## Sheet: Pcon_Sm_orthologs_expression
Table S14. Comparative transcriptomics of orthologs in P. confluens and S. macrospora.
P. confluens expression data										S. macrospora expression data (from BMC Genomics 2012, 13: 511)
P. confluens	DD mean RPKM	sex mean RPKM	vegmix mean RPKM	sex/DD ratio classic	sex/DD ratio lox	sex/vegmix ratio classic	sex/vegmix ratio lox	DD/vegmix ratio classic	DD/vegmix ratio lox	S. macrospora	veg mean RPKM	sex mean RPKM	wt proto mean RPKM	pro1 proto mean RPKM	veg/sex ratio classic	veg/sex ratio lox	wt proto/sex ratio classic	wt proto/sex ratio lox	pro1 proto/sex ratio classic	pro1 proto/sex ratio lox	pro1 proto/wt proto ratio classic	pro1 proto/wt proto ratio lox
PCON_01000	145.829	100.136	98.906	0.668549	0.665712	0.935176	0.931637	1.40445	1.39946	SMAC_08698	54.3999	56.9998	3.09086	5.43043	2.1187	1.13499	0.125882	0.105074	0.216745	0.184797	1.7219	1.75874
PCON_01003	78.714	144.594	100.413	1.7825	1.78158	1.33148	1.33688	0.747211	0.75039	SMAC_06315	42.7749	40.7606	6.96982	3.03753	1.03178	0.962145	0.164355	0.11954	0.070003	0.0522644	0.428276	0.437214
PCON_01012	24.809	35.193	14.3816	1.38575	1.41311	2.26489	2.34215	1.64685	1.65744	SMAC_03917	80.1372	115.293	46.8065	351.251	0.793986	1.22109	0.427877	0.373879	3.15921	2.82126	7.43066	7.5459
PCON_01014	84.4198	56.9984	39.2546	0.660722	0.662589	1.35069	1.37427	2.06343	2.07409	SMAC_06403	33.9113	40.4981	167.025	121.42	1.08442	0.809979	5.50414	5.05238	3.91695	3.73642	0.775066	0.739536
PCON_01017	26.4083	29.3648	29.9813	1.08446	1.07891	0.934051	0.931283	0.866397	0.86317	SMAC_03295	14.3645	24.6377	182.706	59.3703	0.870353	0.563396	10.0133	3.33129	3.20763	1.07915	0.321518	0.323942
PCON_01018	104.65	82.6599	93.1752	0.766783	0.766207	0.819721	0.822808	1.07003	1.07387	SMAC_04403	10.7474	12.5596	21.2705	25.4357	0.944195	1.40448	1.72963	1.45771	2.03044	1.7692	1.17402	1.21368
PCON_01020	521.747	322.556	404.311	0.606245	0.604325	0.747158	0.756647	1.24667	1.25205	SMAC_00702	1770.44	690.485	748.308	309.935	2.92692	3.31566	1.10405	0.593987	0.448512	0.249196	0.418183	0.419532
PCON_01021	47.575	58.1745	47.1463	1.18717	1.18582	1.14054	1.14394	0.961353	0.964683	SMAC_09332	5.34348	11.0306	14.415	14.5964	0.559521	0.40938	1.42623	0.664526	1.42074	0.676627	1.00545	1.01821
PCON_01023	72.6936	84.6319	71.8157	1.13016	1.11414	1.08909	1.06781	0.964213	0.958414	SMAC_09060	7.65618	22.5219	167.217	189.312	0.344176	0.284915	7.26196	4.39755	8.09027	4.99684	1.1242	1.13628
PCON_01024	384.382	320.863	381.274	0.809835	0.815175	0.77689	0.781861	0.959375	0.959132	SMAC_01921	302.184	403.393	486.259	1203.76	0.898531	0.87034	1.30173	0.616371	3.15574	1.55085	2.5507	2.5161
PCON_01025	0	0	0	n.d.	#DIV/0!	n.d.	#DIV/0!	n.d.	#DIV/0!	SMAC_04962	131.618	137.74	21.4882	36.4773	1.73889	1.4145	0.289394	0.255378	0.480218	0.442256	1.81473	1.73177
PCON_01026	124.665	142.926	136.659	1.11217	1.11627	0.965989	0.965406	0.868567	0.86485	SMAC_02452	52.0696	71.4348	128.19	74.4906	0.727462	0.563358	1.75301	1.07134	0.99981	0.626606	0.57598	0.584879
PCON_01027	398.013	524.454	471.358	1.28121	1.27366	1.03486	1.03523	0.809379	0.812797	SMAC_06285	159.849	235.264	15.8281	3.28638	0.78593	0.586565	0.0736518	0.0342043	0.0144507	0.00743732	0.200082	0.217438
PCON_01028	19.714	31.3554	34.6295	1.55422	1.5807	0.842526	0.845077	0.545943	0.534622	SMAC_05570	22.4549	19.4416	11.3661	13.8501	1.64279	1.5971	0.833654	0.772535	0.997115	0.948765	1.20769	1.22812
PCON_01030	44.7765	48.447	43.5772	1.05018	1.04468	1.02697	1.02533	0.978587	0.981479	SMAC_02888	6.99261	11.703	24.4851	41.443	0.666314	0.460236	2.25078	1.07899	3.75129	1.8178	1.67235	1.68473
PCON_01033	29.6554	32.3339	28.0241	1.05801	1.05947	1.06659	1.06125	1.0084	1.00168	SMAC_08138	71.036	45.6798	4.14795	5.08782	5.29077	2.09247	0.323661	0.221405	0.388393	0.275193	1.21753	1.24294
PCON_01034	71.4907	66.0363	68.9112	0.896405	0.891679	0.885401	0.885003	0.988233	0.992513	SMAC_04795	73.1739	69.0578	64.3166	33.8001	1.03057	0.775766	0.920209	0.730049	0.474719	0.383824	0.551821	0.525751
PCON_01037	41.7124	59.9351	55.2047	1.39523	1.42214	1.00268	1.0254	0.719295	0.721027	SMAC_02484	41.9709	49.9266	22.3337	21.607	1.1835	0.674136	0.589983	0.202455	0.560543	0.197587	0.950952	0.975953
PCON_01038	17.3067	18.6108	15.4938	1.04289	1.04705	1.10933	1.11686	1.06383	1.06667	SMAC_06771	22.0924	19.122	10.3063	21.2887	1.17946	0.760852	0.566621	0.500541	1.15333	1.02877	2.24418	2.05531
PCON_01039	4.6763	36.89	2.66648	7.69797	8.12122	13.1348	13.8872	1.71642	1.70999	SMAC_05766	29.9503	218.956	851.574	293.328	0.429807	0.589296	11.2574	8.462	3.81335	2.92649	0.343425	0.345839
PCON_01040	5.67995	5.30323	2.75642	0.980554	0.922802	1.78394	1.80286	1.97221	1.95368	SMAC_06218	9.80173	10.0149	219.648	58.2647	2.16095	1.7681	48.532	41.9815	12.6977	11.1662	0.331412	0.265979
PCON_01042	65.3057	39.319	63.1409	0.584056	0.581791	0.578316	0.579599	0.990181	0.996233	SMAC_07642	47.1501	30.957	21.2572	14.428	1.79072	1.08453	0.844872	0.767115	0.56181	0.528538	0.713362	0.688995
PCON_01044	46.5716	36.8844	32.7876	0.768729	0.769436	1.04471	1.02812	1.35964	1.3362	SMAC_02366	161.884	88.3252	2.57939	1.67273	2.08671	1.33005	0.0345006	0.0313009	0.0222286	0.0203877	0.691683	0.651347
PCON_01045	17.4058	14.9913	15.7685	0.837525	0.832085	0.877666	0.872798	1.05105	1.04893	SMAC_07879	63.5356	39.7395	14.6692	17.6778	2.09943	1.57208	0.499031	0.458876	0.592709	0.5486	1.26397	1.19553
PCON_01049	0.757327	159.157	9.42532	223.759	201.584	15.6338	15.776	0.076736	0.0782601	SMAC_08055	10.6064	8.11502	0.111746	0.575437	34.5858	2.75079	0.252451	0.070601	2.01961	0.285451	n.d.	4.04316
PCON_01053	29.8005	58.3873	91.3069	1.94751	1.91461	0.594109	0.586196	0.312317	0.30617	SMAC_03294	160.288	94.0848	1015.23	49.0684	2.0756	1.40293	13.5973	12.569	0.646878	0.609953	0.0475753	0.0485284
PCON_01054	17.9167	18.0863	16.732	0.981582	0.976543	1.00007	0.989129	1.02148	1.01289	SMAC_08107	17.4335	23.9609	6.72518	7.82438	0.730245	0.787549	0.271803	0.205535	0.309856	0.242603	1.25834	1.18035
PCON_01056	393.526	206.788	177.455	0.510749	0.514008	1.11042	1.11369	2.17904	2.16668	SMAC_00564	2.36469	7.92919	1.83764	0.957981	n.d.	0.912668	n.d.	0.935201	n.d.	0.535616	0.475	0.572728
PCON_01058	3.8837	31.8457	29.457	8.46538	7.88629	1.01112	0.984025	0.126941	0.124777	SMAC_07854	68.7824	49.7134	26.7881	24.5986	3.65557	1.69499	1.48736	1.16918	1.35362	1.05592	0.949746	0.903129
PCON_01059	29.1211	48.2467	24.9631	1.62431	1.61608	1.81305	1.76393	1.1287	1.09149	SMAC_05119	73.7345	86.8965	1.52794	8.78297	0.888352	1.2027	0.0169712	0.0134818	0.0959748	0.0756087	5.82843	5.60819
PCON_01063	56.3737	57.0534	77.3506	0.988262	0.975772	0.681555	0.680758	0.694542	0.697662	SMAC_01260	86.9732	87.7416	43.3958	141.327	0.952405	0.559276	0.481336	0.298618	1.54003	0.977374	3.22808	3.27299
PCON_01071	6.83474	13.9187	9.60087	2.18182	1.96621	1.34451	1.33501	0.679784	0.678979	SMAC_07863	91.5638	66.8768	2.12303	12.1842	3.02815	1.8729	0.0724527	0.0602261	0.40685	0.353187	5.93125	5.86436
PCON_01073	107.86	119.892	93.6078	1.07864	1.07972	1.18428	1.17668	1.09818	1.0898	SMAC_00908	20.6432	50.7185	10.5474	12.38	0.419194	0.5144	0.202132	0.156235	0.233141	0.185341	1.17345	1.1863
PCON_01081	101.53	45.6769	52.949	0.438917	0.43679	0.803986	0.809553	1.84319	1.85341	SMAC_00847	34.7149	33.2695	53.6013	92.9056	1.28779	0.942934	2.04002	1.907	3.4811	3.3184	1.75092	1.74012
PCON_01092	0.633629	1.04525	0.863775	1.60714	1.64784	1.55306	1.24639	0.96635	0.756378	SMAC_07719	344.272	241.302	34.9112	14.1319	1.3339	0.789389	0.139619	0.0973622	0.0551866	0.0401614	0.55468	0.412495
PCON_01095	5.59661	8.98918	19.3987	1.63797	1.60631	0.433561	0.450305	0.278648	0.280335	SMAC_05061	118.389	93.4566	18.3211	23.0161	1.40856	1.79533	0.209487	0.180409	0.257695	0.228013	1.2841	1.26387
PCON_01098	26.4224	22.9534	35.1783	0.843065	0.850369	0.606213	0.601037	0.719465	0.706796	SMAC_09688	177.714	177.68	57.1261	13.4844	2.98413	1.90186	0.979505	0.727225	0.226938	0.174441	0.231687	0.239871
PCON_01103	179.211	299.841	191.883	1.62429	1.61928	1.44479	1.42905	0.890044	0.882519	SMAC_01774	126.841	119.366	14.4315	20.9613	1.094	1.07364	0.117785	0.0728131	0.168057	0.106544	1.45171	1.46325
PCON_01106	53.2499	54.762	56.6122	1.00427	0.995441	0.895464	0.896258	0.897189	0.900363	SMAC_04033	25.8561	33.8745	0.351557	2.22479	0.862162	0.654065	0.0127413	0.0112806	0.0736165	0.0712267	6.5	6.31411
PCON_01109	486.679	235.975	603.853	0.471149	0.469525	0.370225	0.36897	0.787336	0.785835	SMAC_06594	1000.92	744.108	478.6	209.303	1.46573	1.89091	0.623852	0.391239	0.269288	0.16978	0.441487	0.433956
PCON_01110	18.748	62.5116	20.2992	3.23776	3.22762	2.84615	2.8465	0.879361	0.88192	SMAC_03950	25.4797	35.2794	407.765	154.492	0.709283	0.66819	10.9871	8.10341	4.11248	3.05611	0.493998	0.377139
PCON_01112	171.114	124.257	106.38	0.704433	0.701484	1.10303	1.09649	1.56584	1.5631	SMAC_02805	125.488	178.734	149.267	105.737	0.695734	0.563949	0.812412	0.505613	0.562759	0.366174	0.807675	0.724218
PCON_01117	155.533	142.398	241.937	0.899154	0.898618	0.55401	0.562196	0.624251	0.625623	SMAC_02920	502.16	771.111	155.113	177.799	0.754952	1.17393	0.216191	0.187757	0.242786	0.218781	1.18052	1.16523
PCON_01118	12.8727	26.8871	16.8901	2.10103	2.02505	1.48445	1.4974	0.733505	0.739437	SMAC_08167	58.484	48.3967	8.97712	7.12436	1.61245	2.69359	0.22883	0.20874	0.178274	0.168775	0.833623	0.808545
PCON_01120	79.065	84.9679	69.0327	1.04354	1.03439	1.14156	1.13989	1.09521	1.10199	SMAC_03771	9.75145	10.2845	3.28978	3.45663	1.00657	0.593692	0.334182	0.169234	0.346261	0.182203	1.0363	1.07663
PCON_01122	875.035	446.451	477.4	0.498846	0.494262	0.865317	0.866213	1.74745	1.75254	SMAC_08583	37.4517	38.55	518.593	295.336	1.07992	1.19622	13.4616	7.60907	7.54584	4.35299	0.579293	0.572079
PCON_01127	79.7438	50.9695	83.5751	0.621004	0.627321	0.563612	0.571781	0.908793	0.911465	SMAC_08575	41.6841	21.4372	43.7229	39.444	1.87581	1.1295	2.03213	1.69375	1.80785	1.52153	0.938155	0.89832
PCON_01128	71.8358	36.8654	103.329	0.49963	0.511085	0.329609	0.337206	0.662438	0.659783	SMAC_08585	8.96442	9.44254	3.27603	2.74441	1.03676	1.05642	0.345588	0.195355	0.28415	0.168581	0.825893	0.862947
PCON_01132	23.1345	34.1351	26.0751	1.43378	1.43603	1.21397	1.22741	0.848574	0.854723	SMAC_12611	34.5686	34.1209	36.9879	18.1779	1.09663	1.44384	1.05179	0.658663	0.50755	0.326692	0.560107	0.495992
PCON_01134	9.0923	13.9502	8.55553	1.48799	1.49701	1.52004	1.53554	1.02161	1.02574	SMAC_04216	83.2028	123.235	53.6188	44.0986	0.661991	0.597804	0.420524	0.324473	0.340671	0.266195	0.818585	0.820392
PCON_01137	115.821	172.424	109.385	1.46327	1.43874	1.45537	1.45634	1.00848	1.01223	SMAC_00817	167.799	244.065	282.221	384.992	0.894503	0.445728	1.45678	0.536184	1.95461	0.733548	1.34174	1.36809
PCON_01138	111.679	119.216	108.283	1.04076	1.03184	1.02568	1.0249	0.990041	0.993276	SMAC_08576	19.8594	45.1065	122.532	44.4035	0.496705	0.534482	2.76419	1.48735	0.979277	0.554333	0.359756	0.372698
PCON_01152	8.20676	11.5012	12.1903	1.36239	1.36262	0.975888	0.833376	0.717734	0.611598	SMAC_03473	37.815	27.901	20.5772	19.6526	2.71236	1.77641	1.52099	1.31809	1.42903	1.26391	0.942184	0.958895
PCON_01166	27.8829	31.7223	31.1848	1.10392	1.10582	0.940804	0.946091	0.85249	0.855556	SMAC_04750	6.62805	7.84118	1.19217	4.03445	0.849315	0.76147	0.141553	0.0946459	0.49127	0.31278	3.58214	3.30474
PCON_01167	35.4745	37.7166	27.3503	1.03141	1.01685	1.27307	1.25348	1.23432	1.23271	SMAC_04751	27.6791	26.7073	8.59644	14.6244	1.1436	0.734942	0.369606	0.332699	0.61601	0.569411	1.7109	1.71149
PCON_01170	149.034	226.495	131.925	1.47647	1.45603	1.59802	1.54616	1.08419	1.0619	SMAC_08874	178.623	117.77	169.593	46.8876	1.58413	1.02379	1.55778	1.36435	0.422628	0.381663	0.27459	0.27974
PCON_01172	157.528	166.369	154.912	1.02626	1.02422	0.994	0.982607	0.97001	0.959371	SMAC_04662	23.636	24.5852	102.602	48.593	1.0949	0.88541	4.45628	2.16393	2.07027	1.03986	0.470193	0.480542
PCON_01173	60.7073	145.16	100.711	2.32412	2.31532	1.47068	1.27164	0.634223	0.549227	SMAC_04663	42.68	81.0889	10.2302	6.00836	0.857608	0.518688	0.184302	0.0549113	0.10558	0.0328142	0.572879	0.597586
PCON_01174	12.772	12.3395	19.1537	0.943461	0.92891	0.595281	0.586507	0.634773	0.631392	SMAC_04686	66.4485	34.4849	11.022	20.013	1.85349	1.39051	0.308914	0.23748	0.554053	0.434569	1.8105	1.82992
PCON_01175	25.0285	27.069	42.4966	1.04926	1.0549	0.593509	0.59896	0.565668	0.567788	SMAC_04667	17.6402	22.8593	16.7575	24.5129	1.08889	0.961594	1.04711	0.957506	1.5093	1.40637	1.51966	1.46878
PCON_01177	51.241	65.2732	47.3193	1.23591	1.22418	1.28804	1.28021	1.04226	1.04577	SMAC_08280	39.9562	38.8383	33.91	15.4036	1.05916	1.22652	0.836392	0.562887	0.37263	0.261619	0.447159	0.464781
PCON_01178	48.0403	73.4047	51.1781	1.48235	1.49649	1.32478	1.34219	0.893838	0.896893	SMAC_04749	7.35343	12.2465	0.200694	0.831292	0.612324	0.686089	0.0121252	0.0130199	0.0666887	0.0486811	5.5	3.73897
PCON_01179	33.6453	27.3642	29.2639	0.792931	0.778998	0.870687	0.841453	1.10403	1.08017	SMAC_04727	7.52309	13.4173	98.5053	86.5247	0.561298	0.481619	7.13179	4.46553	6.13906	3.98672	0.903712	0.892776
PCON_01180	109.526	204.441	238.097	1.81203	1.76068	0.792797	0.769034	0.437753	0.436782	SMAC_02359	15.4215	12.7844	460.868	182.976	1.31793	1.29966	36.1943	20.2772	14.1271	8.14139	0.423656	0.401505
PCON_01182	35.5358	39.9683	29.2132	1.09571	1.08411	1.26296	1.25377	1.15725	1.1565	SMAC_06253	28.419	25.0334	73.2214	67.2043	1.16946	1.18784	2.95915	2.48579	2.67394	2.28739	0.910871	0.920186
PCON_01183	156.854	175.325	222.829	1.08515	1.08131	0.766238	0.70068	0.706567	0.647992	SMAC_06732	19.7004	19.0924	8.59467	11.3507	1.13642	0.821013	0.474662	0.236446	0.620179	0.310661	1.31844	1.31388
PCON_01184	41.1737	46.9797	34.7354	1.10739	1.10147	1.25613	1.25425	1.13472	1.13871	SMAC_04144	118.615	70.5995	13.099	8.09505	4.1178	2.01877	0.475065	0.384539	0.288583	0.239164	0.625263	0.621949
PCON_01185	33.9824	45.4841	25.5722	1.30263	1.29184	1.65385	1.65572	1.27435	1.28168	SMAC_00722	17.5754	26.7083	0.757134	1.29605	0.749778	0.455094	0.0319378	0.0145739	0.0532297	0.0235295	1.76683	1.6145
PCON_01186	23.3068	42.7324	22.7689	1.77994	1.75498	1.74554	1.68971	0.981639	0.962807	SMAC_04753	178.837	66.8806	46.5494	43.0019	8.02978	3.40914	2.19904	1.59047	1.99271	1.48572	0.926212	0.934139
PCON_01188	74.2617	92.3568	91.1996	1.22412	1.21448	0.936352	0.944085	0.775599	0.777357	SMAC_05513	81.7341	59.8496	13.1989	41.1386	1.53891	1.30405	0.250579	0.228649	0.772351	0.707963	3.19477	3.09629
PCON_01189	32.1932	26.0824	23.8589	0.801366	0.779787	1.01834	1.012	1.29488	1.29779	SMAC_07238	106.439	138.04	33.0867	45.8542	0.79768	0.612044	0.252931	0.217025	0.343883	0.305632	1.38145	1.40828
PCON_01190	206.867	271.259	176.653	1.27599	1.26028	1.41846	1.41178	1.1155	1.12021	SMAC_04665	203.842	95.0237	57.5806	49.3996	2.04128	1.43507	0.582719	0.40343	0.488959	0.353387	0.934928	0.875956
PCON_01201	42.303	68.0938	51.1876	1.56761	1.59461	1.23702	1.26808	0.791998	0.795229	SMAC_04010	67.0225	78.5135	18.0935	23.8583	0.972559	1.65889	0.234756	0.200108	0.303594	0.268935	1.31471	1.34395
PCON_01206	3765.09	971.95	2755.84	0.259717	0.251524	0.329051	0.320772	1.31254	1.27531	SMAC_03119	576.698	1069.02	2425.7	1668.77	0.58448	0.905362	2.2235	1.76468	1.50149	1.22843	0.675997	0.696122
PCON_01212	70.863	72.991	65.9809	1.0057	0.990501	1.02674	0.99974	1.02706	1.00933	SMAC_01360	39.9882	27.1638	106.307	209.535	1.89669	1.22952	5.22288	4.90122	10.1485	9.64851	1.99097	1.96859
PCON_01218	29.9009	37.1471	30.2605	1.20524	1.19843	1.13419	1.13025	0.941173	0.943112	SMAC_07290	55.6856	35.4363	31.6007	25.2109	2.35932	1.36752	1.22993	0.399072	0.968798	0.315909	0.82109	0.791609
PCON_01219	43.3897	41.7064	54.1379	0.949096	0.925643	0.713187	0.713562	0.765566	0.770882	SMAC_07291	20.3787	16.4088	4.06941	23.0009	1.2978	1.71698	0.23556	0.176549	1.32892	0.990634	5.80902	5.61109
PCON_01220	161.668	178.498	118.955	1.07776	1.0559	1.38978	1.35586	1.2982	1.28408	SMAC_01823	50.115	85.8972	180.707	92.6551	0.685828	0.595365	2.27504	1.07654	1.14554	0.556437	0.509687	0.516876
PCON_01222	50.9451	65.4486	61.4711	1.24636	1.2364	0.987117	0.965319	0.792057	0.78075	SMAC_01788	17.1267	27.7503	17.9725	38.0436	0.795946	0.477621	0.789646	0.306266	1.64755	0.647694	2.11676	2.11481
PCON_01224	73.2894	70.4033	104.42	0.974781	0.921201	0.627937	0.626617	0.674752	0.680218	SMAC_09133	10.3788	22.1687	47.3306	63.496	0.84655	0.393595	3.52973	0.900562	4.66819	1.21209	1.39607	1.34593
PCON_01225	15.8353	162.892	5.76031	10.5313	9.75642	27.2671	26.5001	2.73773	2.71617	SMAC_05991	4.94034	84.4468	0.074497	1.69571	0.0659173	0.0630983	0.00098384	0.00129753	0.0216445	0.0209888	n.d.	16.176
PCON_01228	26.1636	36.3701	18.8894	1.35385	1.33314	1.77831	1.74691	1.31827	1.31037	SMAC_05315	26.6132	19.4374	6.74644	12.9856	1.32132	0.840791	0.34464	0.280772	0.653505	0.535598	1.94331	1.90759
PCON_01231	43.1319	33.9381	52.7268	0.765521	0.766148	0.594265	0.595713	0.77872	0.777543	SMAC_01822	13.9404	24.8562	86.007	31.4877	0.568063	0.608791	3.32368	2.25718	1.19162	0.840363	0.369028	0.372306
PCON_01234	32.1019	18.7591	32.9383	0.569393	0.562616	0.527482	0.516855	0.930261	0.918663	SMAC_03785	14.3661	15.1874	142.92	13.7347	1.27846	1.11372	12.8095	12.1686	1.21353	1.17136	0.111838	0.0962609
PCON_01237	54.5252	59.0599	70.2023	1.05122	1.06391	0.78911	0.800101	0.750957	0.752038	SMAC_04104	41.0977	69.0979	125.42	11.3165	1.90826	1.34175	5.84834	4.28313	0.525115	0.379098	0.103086	0.0885097
PCON_01240	5.69289	33.2515	86.6372	5.95115	5.69606	0.92361	0.32071	0.163111	0.0563038	SMAC_01990	15.1542	15.1426	18.0637	33.7515	1.13938	0.928686	1.37867	1.24738	2.53561	2.33348	1.84998	1.8707
PCON_01243	25.3495	28.1078	24.3032	1.07586	1.08383	1.07318	1.06538	0.997575	0.982975	SMAC_01289	68.7455	55.5776	6.40271	6.24569	2.75371	1.65718	0.266448	0.219861	0.254055	0.21704	1.03114	0.987167
PCON_01244	37.071	10.4903	31.607	0.274827	0.273736	0.307196	0.306891	1.11867	1.12112	SMAC_01247	5.90104	6.9373	3.30249	8.58163	0.946387	0.804713	0.540793	0.474863	1.36164	1.25429	2.60079	2.64138
PCON_01245	41.7806	29.2887	46.0862	0.680269	0.681933	0.592473	0.596862	0.871453	0.87525	SMAC_05243	98.945	73.1461	2.43974	11.2939	3.88813	1.23271	0.0847205	0.0129326	0.391156	0.0585814	4.66987	4.52976
PCON_01246	19.9918	24.8457	15.8215	1.20895	1.1983	1.45282	1.45063	1.20452	1.21057	SMAC_06183	11.849	15.0281	13.2183	34.9446	0.801764	0.468117	0.893193	0.489304	2.31386	1.30266	2.61389	2.66228
PCON_01248	133.428	85.3976	97.1974	0.621214	0.622034	0.81133	0.815621	1.30697	1.31122	SMAC_01814	38.4529	51.4446	81.4759	208.301	0.884565	0.797156	1.7171	0.804521	4.30407	2.08218	2.88942	2.5881
PCON_01250	19.0058	3.61873	10.9218	0.186715	0.188491	0.30612	0.312106	1.65572	1.65582	SMAC_02134	1.60611	5.14201	4.73224	1.43268	0.292208	0.180627	0.88474	0.585027	0.25974	0.184449	0.315942	0.315283
PCON_01251	40.6264	56.7655	60.3012	1.36935	1.37308	0.872604	0.885995	0.643496	0.645261	SMAC_02382	43.1284	58.4651	19.3695	11.4627	1.03483	0.741102	0.421113	0.153379	0.244833	0.0902519	0.584239	0.588422
PCON_01252	304.792	344.365	218.013	1.09721	1.1126	1.4615	1.46837	1.33325	1.31977	SMAC_12592	24.172	24.9643	41.2251	54.6169	0.956062	0.880817	1.60754	1.25078	2.09356	1.6657	1.30238	1.33173
PCON_01254	16.8976	13.4605	10.9317	0.78436	0.783302	1.15182	1.16907	1.48962	1.49249	SMAC_04167	25.6277	19.2915	8.26014	14.3526	1.76234	1.14615	0.591668	0.543735	1.00964	0.956778	1.7722	1.75964
PCON_01255	10.9634	16.2392	9.42144	1.44708	1.43939	1.59432	1.60326	1.10907	1.11385	SMAC_02398	2.74633	1.84861	3.44233	0.989484	1.38636	0.871659	1.79545	1.30624	0.5	0.371443	0.477473	0.284361
PCON_01257	46.4747	47.968	37.8393	1.0097	0.998983	1.17516	1.15907	1.17439	1.16025	SMAC_02402	245.551	144.826	45.268	47.6041	3.61134	2.28812	0.687689	0.583645	0.712277	0.613399	1.03634	1.05098
PCON_01258	471.433	455.599	582.848	0.939553	0.933785	0.731596	0.707344	0.780612	0.757501	SMAC_02399	361.446	843.928	137.096	116.556	0.774746	0.359332	0.269788	0.0679641	0.225263	0.0583097	0.840956	0.857949
PCON_01259	29.4681	40.4053	30.7185	1.33777	1.34594	1.22401	1.24405	0.919707	0.9243	SMAC_02446	36.6656	39.5206	27.4653	14.2494	1.10466	1.81165	0.763654	0.663551	0.389031	0.351556	0.676418	0.52981
PCON_01260	110.218	148.881	180.175	1.31037	1.32288	0.762901	0.771291	0.582205	0.583039	SMAC_02401	1067.13	1915.73	354.205	355.962	2.01243	0.467281	0.600141	0.0699222	0.594199	0.070339	0.994456	1.00596
PCON_01264	10.0279	16.7487	14.5452	1.63691	1.63361	1.06292	1.07399	0.655571	0.657432	SMAC_06627	3.38388	10.3019	5.56178	3.30961	0.445678	0.556677	0.713085	0.660748	0.415966	0.400165	0.643404	0.605624
PCON_01265	52.014	60.0492	53.8133	1.12351	1.10338	1.03222	1.02097	0.9214	0.925309	SMAC_06625	56.3183	45.9723	85.6007	66.7333	1.17335	0.816407	1.79019	1.19245	1.3679	0.944884	0.771351	0.792388
PCON_01267	231.86	185.762	226.904	0.780721	0.777109	0.755763	0.754205	0.972047	0.970526	SMAC_02309	25.7951	49.3222	6.08414	9.71861	0.675599	0.873368	0.1534	0.14128	0.242244	0.224172	1.59021	1.58672
PCON_01268	157.58	141.656	148.51	0.877709	0.868636	0.896813	0.89613	1.02893	1.03165	SMAC_02427	346.424	205.424	43.3829	18.9395	2.09857	2.03899	0.233485	0.105723	0.0996651	0.0467631	0.441927	0.442315
PCON_01269	129.554	122.868	169.821	0.920254	0.92773	0.668185	0.674755	0.72621	0.727318	SMAC_05997	282.225	300.795	136.843	337.209	1.00637	1.52662	0.439845	0.339904	1.06525	0.843753	2.47812	2.48233
PCON_01270	171.556	166.824	152.598	0.943941	0.942121	1.011	1.01425	1.07198	1.07656	SMAC_05996	5.09268	15.3219	1.88789	2.40136	0.399232	0.293043	0.139267	0.0619042	0.171763	0.0802835	1.23884	1.2969
PCON_01272	98.1996	122.286	99.9279	1.20845	1.22535	1.12969	1.14473	0.935086	0.934204	SMAC_01588	55.3444	70.1035	55.069	71.9805	0.975787	0.670126	0.910629	0.381679	1.17047	0.502336	1.28534	1.31612
PCON_01275	0.915676	1.1953	11.059	1.27538	1.30639	0.244062	0.0932823	0.193714	0.0714046	SMAC_03086	93.6865	166.154	15.3013	4.46996	0.6279	0.293848	0.102115	0.0469131	0.029331	0.013829	0.319808	0.29478
PCON_01276	182.225	106.042	92.084	0.575997	0.572794	1.09314	1.10819	1.93819	1.93471	SMAC_02380	4.66553	8.01015	30.8549	110.322	0.632678	0.635708	3.85934	2.14719	13.5709	7.72639	3.55471	3.59838
PCON_01277	177.383	172.877	164.421	0.946398	0.959517	0.99288	1.00613	1.05002	1.04858	SMAC_02379	79.1176	85.6952	29.3668	32.3258	0.955888	0.886555	0.337441	0.199853	0.365367	0.220092	1.11873	1.10127
PCON_01278	72.7664	82.0067	68.5716	1.09375	1.09133	1.12114	1.12016	1.02541	1.02642	SMAC_02833	45.3316	51.6562	42.655	20.6408	0.84582	0.678763	0.792471	0.593941	0.377321	0.287602	0.482658	0.484226
PCON_01281	894.542	1086.82	1013.02	1.17856	1.18254	0.991462	0.998598	0.841255	0.844452	SMAC_04164	1496.25	1877.25	1242.12	939.392	0.987547	0.910955	0.734205	0.332789	0.545024	0.254691	0.742384	0.765322
PCON_01282	433.964	258.755	480.905	0.580131	0.585281	0.497182	0.500734	0.859876	0.855543	SMAC_04163	133.72	126.71	58.7806	24.632	1.05435	1.00337	0.445846	0.297289	0.183464	0.124695	0.412807	0.41944
PCON_01283	192.169	278.377	259.079	1.42787	1.40237	0.991963	0.987341	0.705379	0.704052	SMAC_04800	1219.97	333.452	123.205	74.5457	4.90409	4.27498	0.438643	0.175962	0.259744	0.108944	0.612697	0.619134
PCON_01286	57.7372	57.6451	49.1766	0.9707	0.959725	1.08334	1.07828	1.11884	1.12353	SMAC_06094	59.2845	52.0417	5.40107	7.23951	1.22202	0.950872	0.112943	0.10065	0.148555	0.137814	1.31542	1.36924
PCON_01287	402.141	71.0244	144.996	0.173953	0.170342	0.455687	0.456186	2.66176	2.67805	SMAC_02143	38.617	44.4545	217.877	117.537	0.917129	1.01516	4.75423	2.9782	2.52172	1.62339	0.580509	0.545091
PCON_01294	66.1979	71.3406	53.0321	1.05482	1.04233	1.28055	1.2674	1.22415	1.21593	SMAC_02051	119.613	57.4854	0.478489	0.644838	4.09305	2.0734	0.0170101	0.0157567	0.0223257	0.0222098	1.33333	1.40954
PCON_01296	8.98816	24.5714	7.13191	2.66407	2.67478	3.23795	3.15247	1.22129	1.17859	SMAC_08060	21.6453	13.079	0	3.53566	1.77751	1.52135	0	0	0.280346	0.28596	n.d.	#DIV/0!
PCON_01300	127.901	160.735	110.576	1.2239	1.2033	1.36793	1.29952	1.12251	1.07996	SMAC_08068	72.0424	55.2945	304.616	184.975	1.40187	1.43256	5.85641	5.10305	3.49604	3.11889	0.597173	0.611182
PCON_01301	42.1113	57.7847	39.6345	1.3311	1.33616	1.34665	1.35496	1.01173	1.01407	SMAC_08256	103.419	107.928	54.211	77.0081	1.00152	0.794152	0.506075	0.279635	0.705153	0.401699	1.46082	1.43651
PCON_01304	86.0328	80.7411	79.0019	0.91301	0.910797	0.943448	0.945573	1.0367	1.03818	SMAC_08272	29.233	53.6199	46.6413	87.1707	0.907811	0.521318	1.3001	0.378617	2.3979	0.703535	1.96043	1.85817
PCON_01305	33.3417	50.1413	45.8838	1.45881	1.4838	1.00925	1.02868	0.691886	0.693275	SMAC_08274	40.1122	61.4904	9.60678	15.3973	0.920463	0.668056	0.19865	0.0715738	0.312381	0.116572	1.58369	1.6287
PCON_01306	175.312	51.0019	320.522	0.282473	0.285116	0.14893	0.151068	0.527859	0.52985	SMAC_07190	25.9472	20.9364	129.102	30.9787	10.8818	3.18742	55.0792	20.8743	13.0994	4.89235	0.452929	0.234372
PCON_01310	49.9135	45.0225	22.6991	0.910259	0.872336	1.83285	1.80762	2.09233	2.07216	SMAC_06468	27.9984	67.1395	8.56014	9.99032	0.506415	0.323599	0.14726	0.0622262	0.16918	0.0726534	1.15559	1.16757
PCON_01317	31.6685	20.9025	20.7303	0.640719	0.640582	0.931651	0.925523	1.45496	1.44482	SMAC_02549	64.1828	46.2684	28.4662	6.9136	1.69827	1.30641	0.698496	0.302583	0.16638	0.0742948	0.243696	0.245535
PCON_01318	130.106	176.188	120.524	1.31394	1.2998	1.35167	1.32738	1.02885	1.02122	SMAC_02551	184.969	120.393	102.829	125.528	1.60502	1.14778	0.912185	0.808695	1.09902	0.983535	1.26709	1.2162
PCON_01320	178.457	194.978	96.6308	1.06066	1.05146	1.86793	1.83574	1.7627	1.74589	SMAC_01881	16.5415	18.2871	27.9476	23.9362	0.997978	0.89992	1.69631	1.50818	1.42881	1.29412	0.850696	0.85807
PCON_01323	74.0249	70.0733	71.2057	0.919807	0.922645	0.908454	0.911685	0.989092	0.988121	SMAC_08128	58.7373	41.9682	17.063	35.1729	2.24852	1.50718	0.678577	0.611946	1.37337	1.2673	2.21878	2.07094
PCON_01326	8.17139	9.74685	7.19403	1.15865	1.14656	1.25338	1.22845	1.08292	1.07142	SMAC_07211	51.0711	20.0851	8.81613	48.6225	5.95811	2.75433	1.0816	0.881205	5.87652	4.85237	5.4433	5.50652
PCON_01329	80.9315	156.639	107.469	1.88154	1.88433	1.34903	1.34008	0.718327	0.711172	SMAC_06119	15.5594	23.074	39.3654	105.869	1.00218	0.535234	2.3787	0.74852	6.27845	2.04402	2.81391	2.73075
PCON_01332	39.8695	34.3547	38.9468	0.835954	0.826713	0.814532	0.804039	0.97443	0.972574	SMAC_06224	13.1021	20.1409	3.732	3.42188	0.665055	0.52309	0.183704	0.106684	0.165101	0.098782	0.916503	0.925934
PCON_01333	35.0272	38.956	32.2574	1.08336	1.07609	1.15962	1.07933	1.07442	1.00301	SMAC_06263	96.9303	67.3175	18.3025	28.4754	2.18826	1.42683	0.428689	0.395023	0.657333	0.611618	1.53532	1.54831
PCON_01334	102.908	92.7523	93.979	0.87543	0.873446	0.912412	0.90411	1.04335	1.03511	SMAC_06265	11.0166	19.6696	30.1519	74.2279	0.546257	0.458186	1.49522	1.15677	3.618	2.8569	2.45494	2.46972
PCON_01335	0.494416	54.0157	0.739949	116.042	107.684	67.2938	68.1204	0.631944	0.632595	SMAC_02327	8.67546	21.3861	37.4275	9.84668	0.928409	0.627936	4.13712	3.31684	1.06197	0.904347	0.361576	0.272653
PCON_01337	0.927126	2.14352	2.28188	2.2528	2.23982	0.875385	0.881961	0.392414	0.393764	SMAC_07206	20.4406	21.0939	3.82211	4.33969	2.65655	1.33476	0.51417	0.393713	0.567729	0.475106	1.12169	1.20673
PCON_01339	2.05873	3.99587	5.09223	1.88889	1.88577	0.725126	0.729448	0.384944	0.386817	SMAC_00729	40.7808	48.0986	6.24326	16.8352	0.845901	0.664861	0.13061	0.10888	0.346932	0.295915	2.69841	2.71781
PCON_01341	19.6365	268.204	9.22581	15.9094	13.1028	28.1539	27.6619	2.12987	2.11114	SMAC_07207	4.8207	7.42845	8.43335	0.997873	1.05069	0.652905	1.92627	1.6609	0.218894	0.213308	0.151515	0.128429
PCON_01342	5.27519	8.19785	34.9416	1.54067	1.5194	0.218998	0.215785	0.145372	0.14202	SMAC_05929	24.5547	52.911	3.31226	21.2385	0.477864	0.50574	0.0627061	0.0518742	0.39786	0.330678	6.38617	6.37461
PCON_01347	38.6425	27.7203	27.7337	0.706617	0.687172	0.930593	0.897151	1.3363	1.30557	SMAC_08196	27.3798	23.1867	27.4583	20.3346	1.57813	1.00195	1.64007	1.54389	1.19759	1.14045	0.77245	0.738686
PCON_01351	28.4711	27.9338	23.6152	0.966611	0.952219	1.11202	1.06879	1.16745	1.12242	SMAC_08184	154.725	79.7568	14.3925	23.9866	2.9766	1.64144	0.290103	0.267529	0.475107	0.447555	1.64026	1.67292
PCON_01357	49.3032	106.003	74.0008	2.08591	2.05276	1.32602	1.31147	0.635705	0.63888	SMAC_08284	35.2099	31.6667	52.3747	120.881	1.09732	1.06479	1.58766	1.188	3.60085	2.7667	2.30493	2.32887
PCON_01358	23.6699	66.5373	64.1599	2.72974	2.71371	0.998052	0.982602	0.366095	0.362088	SMAC_05194	82.6155	32.614	2.03676	7.50534	3.41041	1.9932	0.0873918	0.0816887	0.319726	0.301323	3.94231	3.68867
PCON_01360	123.386	71.6867	158.371	0.567495	0.56319	0.418507	0.415711	0.742922	0.738136	SMAC_02437	52.6195	40.3599	33.5162	59.6759	1.25296	0.926348	0.806341	0.624118	1.41323	1.11258	1.753	1.78265
PCON_01361	25.4519	62.8321	37.1456	2.3947	2.41684	1.56224	1.58254	0.652389	0.654797	SMAC_08713	344.816	242.722	32.7695	57.8187	2.61119	1.64736	0.257152	0.22833	0.446296	0.405958	1.73587	1.77794
PCON_01391	22.6191	41.2494	34.325	1.77869	1.77989	1.11088	1.12304	0.628491	0.630959	SMAC_08169	120.977	53.0242	220.631	179.963	2.36588	3.0352	4.05778	3.05618	3.23514	2.5508	0.97055	0.834637
PCON_01399	63.1991	35.1731	52.4005	0.542751	0.55128	0.623572	0.640763	1.15564	1.16232	SMAC_08164	55.7619	15.0733	58.7578	100.823	4.14066	4.98067	3.87734	2.23014	6.54491	3.83472	1.70195	1.7195
PCON_01403	0	0.218891	0.0210741	n.d.	#DIV/0!	n.d.	15.7704	n.d.	0	SMAC_07144	12.3358	14.0805	3.81627	0.796533	0.859027	0.643535	0.27292	0.217346	0.0581633	0.0508009	0.317708	0.233733
PCON_01409	3.80664	20.3098	9.38162	5.17539	5.11064	2.4503	1.85948	0.473458	0.363844	SMAC_05083	46.6468	25.5408	0.402532	1.06799	2.37025	1.69885	0.0206845	0.0193016	0.0545318	0.0533846	3.75294	2.76582
PCON_01421	11.936	16.1559	10.1299	1.33919	1.29765	1.49475	1.42469	1.13711	1.0979	SMAC_02314	23.4244	27.3174	16.2558	59.6797	2.16617	1.11344	1.5675	1.23782	5.6536	4.58132	3.60679	3.70112
PCON_01434	32.081	57.854	56.1991	1.7583	1.78459	0.961697	0.955747	0.549424	0.535556	SMAC_05450	257.355	206.059	35.4595	56.2965	2.501	1.79911	0.351173	0.30914	0.550575	0.489956	1.63957	1.5849
PCON_01436	32.8957	34.5262	30.3226	1.02193	1.01268	1.0519	1.0397	1.03293	1.02668	SMAC_05974	39.7749	34.7322	23.3588	13.9135	1.14098	0.847782	0.684427	0.568132	0.398979	0.346312	0.604669	0.609563
PCON_01440	52.5376	71.4467	60.6023	1.32098	1.31085	1.09951	1.0974	0.83323	0.837163	SMAC_04840	36.8756	43.2527	4.46321	9.19876	0.816148	0.592649	0.0982184	0.0687805	0.201114	0.141989	2.06636	2.06438
PCON_01441	376.256	301.242	826.026	0.777928	0.771462	0.336691	0.33427	0.433617	0.433295	SMAC_04573	262.813	178.658	10.3084	13.1677	1.91028	1.16342	0.0709797	0.026963	0.0887246	0.0353553	1.38791	1.31125
PCON_01442	11.0892	9.42978	12.0659	0.827062	0.829717	0.723654	0.73154	0.876511	0.881673	SMAC_00624	109.304	62.6407	4.21085	6.67714	5.99584	2.49481	0.240822	0.165881	0.370495	0.279207	1.54762	1.68318
PCON_01444	167.002	132.02	108.181	0.767952	0.768609	1.13636	1.14522	1.48217	1.48999	SMAC_02962	39.1658	61.923	4.32661	2.48445	0.723987	0.575013	0.0752309	0.0360037	0.0415983	0.0214043	0.605303	0.594502
PCON_01447	54.9362	53.2073	44.1015	0.940888	0.939705	1.11432	1.11573	1.18581	1.18732	SMAC_02167	284.247	129.92	16.7379	92.6894	4.50134	2.57012	0.275337	0.238633	1.50333	1.31508	5.63737	5.51089
PCON_01454	101.61	157.065	89.5899	1.50242	1.49909	1.61995	1.60848	1.08007	1.07297	SMAC_08312	91.5951	101.195	107.328	75.6043	1.56345	1.13168	1.8879	1.67978	1.30304	1.20136	0.744943	0.715189
PCON_01455	58.4667	58.5552	55.5911	0.979658	0.965232	0.973877	0.968823	1.00189	1.00372	SMAC_08311	65.2753	69.1949	43.4978	18.0525	1.35722	1.06224	0.927859	0.850221	0.376238	0.360514	0.443442	0.424023
PCON_01457	62.813	81.5242	66.5447	1.25896	1.26651	1.13874	1.12448	0.904534	0.887855	SMAC_05362	84.0874	65.0327	23.5374	36.5541	1.5282	1.23192	0.397333	0.182472	0.605724	0.287998	1.54144	1.57831
PCON_01458	10.4696	13.8668	10.2864	1.28524	1.28162	1.2455	1.23943	0.969349	0.967081	SMAC_00147	21.7174	25.3709	0.572167	9.10963	1.63877	0.910891	0.0444324	0.0399253	0.708306	0.625932	15.9965	15.6776
PCON_01459	135.71	165.726	107.917	1.18671	1.17461	1.4239	1.39287	1.20231	1.18581	SMAC_08441	41.5427	56.2385	54.3032	52.0806	1.39421	0.577835	1.68746	0.399557	1.59228	0.384882	0.945403	0.96327
PCON_01463	134.637	209.061	147.19	1.50629	1.50408	1.31358	1.30103	0.872066	0.865	SMAC_03974	284.625	189.691	137.131	40.6586	3.23846	1.73291	1.63581	1.35585	0.474245	0.410258	0.316719	0.302584
PCON_01464	586.304	628.472	513.046	1.04054	1.02678	1.13251	1.12306	1.08928	1.09377	SMAC_06207	187.492	324.974	113.751	123.491	0.771618	0.632148	0.41913	0.166047	0.446739	0.182286	1.07966	1.0978
PCON_01465	21.0618	17.4711	21.0041	0.805604	0.809527	0.776021	0.783779	0.96438	0.968194	SMAC_01687	29.0671	35.8141	48.6624	24.868	0.829919	0.994424	1.31694	0.996039	0.655566	0.533069	0.520172	0.535189
PCON_01466	143.956	171.241	178.962	1.15488	1.16529	0.883369	0.892772	0.765414	0.766137	SMAC_05175	75.1744	83.7516	180.62	159.818	0.907364	0.844887	2.08625	1.3247	1.81473	1.17825	0.872637	0.889451
PCON_01467	10.2378	11.1194	10.6024	1.05924	1.04696	0.96832	0.958474	0.918718	0.915483	SMAC_03991	24.3351	30.9391	22.9596	8.77515	0.989816	1.09327	0.91813	0.848226	0.344643	0.328992	0.375379	0.387858
PCON_01468	41.2997	41.6496	44.5126	0.979079	0.975914	0.877743	0.877824	0.897584	0.899489	SMAC_01782	4.6381	7.2347	42.4078	107.782	0.716289	0.895913	5.80706	3.375	14.5304	8.62003	2.50298	2.55408
PCON_01471	18.909	20.07	23.3141	1.02956	1.04631	0.805965	0.821376	0.782845	0.785022	SMAC_00201	7.1013	8.31014	29.4267	21.7193	0.839781	0.661608	3.48546	2.80336	2.53421	2.0722	0.760987	0.739186
PCON_01472	33.9008	361.154	114.553	10.3696	10.564	2.98482	3.04694	0.288971	0.288427	SMAC_05017	13.0532	10.6372	3.97247	7.80445	1.37128	1.52072	0.36756	0.218359	0.720982	0.432521	1.97321	1.98078
PCON_01473	290.868	371.539	270.075	1.2485	1.23865	1.2729	1.28081	1.02782	1.03404	SMAC_04973	46.9372	64.7207	163.787	58.4664	1.17308	0.698452	3.70879	1.08601	1.2967	0.394258	0.419413	0.363033
PCON_01474	91.8446	135.21	84.3734	1.42821	1.4168	1.47994	1.46218	1.03628	1.03203	SMAC_08036	53.4319	43.6568	14.8007	69.9428	3.74662	1.71243	1.08264	0.79425	5.02959	3.76181	4.84083	4.73631
PCON_01487	55.0194	65.3993	59.4628	1.16031	1.15241	1.03619	0.992482	0.898204	0.861223	SMAC_02222	23.4984	23.4635	6.73512	31.7236	0.955487	0.671861	0.27796	0.21223	1.28882	1.00354	4.71507	4.72856
PCON_01490	49.9691	30.5206	36.9545	0.594096	0.590814	0.76445	0.75379	1.2898	1.27585	SMAC_08032	69.8782	65.3883	0.419344	1.66127	1.4322	0.950729	0.00906286	0.00826003	0.0346521	0.0331391	4.36759	4.01198
PCON_01493	108.822	184.068	158.99	1.64137	1.63104	1.07353	1.05309	0.65435	0.645653	SMAC_09309	59.9655	84.7242	2.20599	2.10945	1.21617	0.644296	0.0409195	0.0108858	0.0380646	0.0111824	1.22159	1.02725
PCON_01497	68.9247	65.5252	62.2783	0.923602	0.9167	0.971865	0.968729	1.05407	1.05676	SMAC_05771	22.2868	80.1436	54.3522	40.6636	0.657062	0.250856	1.43882	0.268854	1.05705	0.203179	0.7427	0.755721
PCON_01499	11.1305	15.9502	9.50598	1.39	1.40244	1.58188	1.5981	1.13819	1.13951	SMAC_04871	35.9016	24.6409	0.0504527	0.261553	5.0405	2.16109	0.00952836	0.00619775	0.0381134	0.0261398	4	4.21763
PCON_01500	16.5982	18.1746	25.4681	1.17838	1.0839	0.678758	0.685692	0.638016	0.632615	SMAC_02737	116.605	103.049	150.415	420.763	1.14295	0.74796	1.4542	0.834641	4.02431	2.29966	2.8957	2.75527
PCON_01501	24.7138	13.4733	1.86618	0.695384	0.518591	8.49662	7.07566	16.1126	13.644	SMAC_01529	3.27814	14.6179	67.6525	7.55689	0.503634	0.112288	10.0727	1.88138	1.11846	0.207777	0.329552	0.110439
PCON_01504	48.2435	41.6693	51.6624	0.838053	0.836127	0.750973	0.732703	0.896198	0.876305	SMAC_04878	52.4648	21.6411	3.23682	10.6733	3.30384	2.53562	0.207609	0.193919	0.676518	0.640638	3.28302	3.30364
PCON_01508	49.4076	49.1741	43.0487	0.96799	0.956026	1.07079	1.02443	1.10872	1.07155	SMAC_02548	10.7647	13.2976	13.9751	15.2374	0.936981	0.853993	1.22697	1.1089	1.31073	1.22733	1.09964	1.1068
PCON_01511	35.4776	20.6902	57.4576	0.575817	0.5628	0.364112	0.316118	0.643042	0.561687	SMAC_03236	41.7787	64.5199	16.2989	8.70477	0.631308	0.534721	0.24053	0.170185	0.126525	0.0903849	0.588591	0.531098
PCON_01522	0.600157	13.6126	0.576039	37.2907	21.1162	24.6592	22.3665	1.11735	1.05921	SMAC_00012	4.01315	7.32183	2.23224	5.949	0.715591	0.554866	0.357796	0.14782	0.94328	0.383678	2.84821	2.59558
PCON_01529	21.6667	31.5477	22.977	1.42734	1.40643	1.26746	1.25916	0.896789	0.895287	SMAC_07230	33.8656	20.394	1.11909	0.90536	1.83012	1.32151	0.0621469	0.0562171	0.0492889	0.0448581	0.817402	0.797944
PCON_01535	379.397	305.845	288.228	0.783854	0.773533	0.988571	0.981383	1.26381	1.2687	SMAC_07235	75.3122	50.4856	103.651	110.97	2.39715	1.58404	2.92406	0.901047	3.07362	0.973834	1.05267	1.08078
PCON_01541	75.4215	83.5288	79.495	1.08015	1.08044	0.971735	0.967772	0.904113	0.89572	SMAC_01134	23.6948	37.4752	49.4016	27.7745	0.991	0.592543	2.16359	1.95691	1.19255	1.11053	0.610341	0.567493
PCON_01543	45.2105	89.8904	40.4102	1.93033	1.93389	2.08123	2.09104	1.07887	1.08126	SMAC_07875	30.7744	25.9968	0.813924	6.53741	1.64159	1.10543	0.0387396	0.0146574	0.31476	0.115476	9.45455	7.87835
PCON_01548	8.80441	18.3048	11.1364	2.01694	1.96544	1.51762	1.47733	0.752494	0.751654	SMAC_01055	4.28802	12.7525	2.80971	1.20388	0.347927	0.332864	0.224571	0.194226	0.0948892	0.0859387	0.482337	0.442468
PCON_01555	0.124233	5.94514	0.0219228	142.364	44.0435	195.75	167.293	n.d.	3.79836	SMAC_01437	98.8156	86.4786	19.5207	20.4362	1.1047	0.660344	0.221043	0.133722	0.226208	0.143148	1.12047	1.07049
PCON_01558	0.625934	2.03477	10.3317	3.55263	3.21062	0.188034	0.185381	0.0595442	0.0577401	SMAC_09253	42.9716	36.6685	5.82235	25.4986	1.27472	1.39758	0.167969	0.150742	0.727099	0.653597	6.05777	4.33587
PCON_01560	120.968	75.9661	125.259	0.609428	0.609303	0.560762	0.562974	0.92041	0.923965	SMAC_07788	69.2173	79.5531	0.793837	1.07391	0.900835	0.747309	0.00984105	0.00593423	0.0128691	0.00807874	1.31548	1.36138
PCON_01563	27.7115	32.1716	25.2082	1.13037	1.13171	1.21633	1.15142	1.07972	1.01742	SMAC_07789	21.4703	19.4612	0.249327	0.257234	2.03895	1.3113	0.0224307	0.0229175	0.0246738	0.0235727	1.14583	1.02859
PCON_01569	15.2621	22.8045	11.8758	1.45359	1.44704	1.77295	1.76453	1.22286	1.21941	SMAC_04102	14.4252	16.7283	20.6576	22.746	0.869809	0.779053	1.24862	1.01508	1.34233	1.15093	1.21993	1.13383
PCON_01571	106.921	123.033	98.6146	1.11788	1.11688	1.15815	1.16578	1.03779	1.04378	SMAC_02481	56.7877	72.1169	13.193	7.94868	0.930278	0.688004	0.201869	0.0923896	0.12	0.0558232	0.644147	0.604215
PCON_01572	13.3285	15.6976	17.2003	1.14268	1.12879	0.846462	0.840355	0.740793	0.744474	SMAC_01929	18.0163	15.998	8.24475	17.5794	1.13318	1.21909	0.49701	0.387061	1.04372	0.823183	2.4401	2.12675
PCON_01573	36.5167	34.0092	32.8701	0.905335	0.907746	0.979328	0.983284	1.08424	1.08322	SMAC_02190	0.9644	5.98632	0.0152793	0	0.164829	0.129598	0	0.00223088	0	0	n.d.	0
PCON_01578	24.1706	31.482	18.5317	1.27833	1.25629	1.57524	1.5792	1.24758	1.25703	SMAC_02221	12.087	19.9508	87.3356	63.9686	0.644531	0.810945	4.41831	3.64624	3.18996	2.66375	0.723553	0.730547
PCON_01579	0.226045	0.42888	0.0821759	3.08824	1.77974	n.d.	3.80279	n.d.	2.13671	SMAC_00525	44.572	86.1008	1.89728	1.28396	1.12214	0.652009	0.0502077	0.0431296	0.032635	0.0297144	0.677083	0.688957
PCON_01583	173.529	187.081	201.186	1.04993	1.05244	0.876252	0.847205	0.838202	0.804991	SMAC_03649	32.1058	58.0095	171.483	193.399	0.847292	0.463351	4.1816	1.30726	4.64226	1.47675	1.12477	1.12965
PCON_01584	74.4902	158.188	31.9358	2.06584	2.07825	4.97688	4.81003	2.41666	2.31446	SMAC_00263	1.11475	2.96599	21.815	0.408858	0.75	0.590796	14.1	11.9429	0.225	0.244197	0.0179048	0.0204471
PCON_01585	41.4201	57.5592	51.96	1.35121	1.37243	1.05004	1.06753	0.779032	0.777841	SMAC_00667	20.0722	20.1615	18.6352	13.4991	1.05612	1.28329	0.943066	0.792711	0.669369	0.582093	0.712908	0.734306
PCON_01588	31.7422	32.1454	31.6864	0.989102	0.98369	0.940857	0.928876	0.958275	0.944277	SMAC_03890	101.468	37.6685	10.4933	27.8921	3.34665	1.84794	0.362453	0.338428	0.947953	0.902418	2.6832	2.6665
PCON_01589	75.8378	116.868	83.1645	1.49831	1.48966	1.30078	1.28513	0.870397	0.862701	SMAC_05409	196.407	132.025	62.8431	52.7456	1.4485	1.06277	0.473086	0.374582	0.388552	0.320233	0.947787	0.854905
PCON_01590	79.9731	99.907	110.122	1.2177	1.21182	0.837549	0.839513	0.691435	0.69277	SMAC_12083	2077.45	1609.73	375.352	140.793	1.41692	2.31636	0.229368	0.181289	0.084215	0.0697015	0.375453	0.384478
PCON_01591	63.9819	56.8436	57.7725	0.861794	0.868795	0.912096	0.924411	1.05837	1.06402	SMAC_02012	15.3264	13.7962	1.23263	1.52061	1.0701	0.613865	0.0864974	0.0537545	0.103797	0.0675205	1.225	1.25609
PCON_01592	1025.66	807.388	1059.92	0.767132	0.778756	0.703681	0.712977	0.921162	0.915534	SMAC_07091	2164.22	1683.79	101.602	109.024	1.4966	1.61534	0.0626911	0.0323665	0.0656643	0.0357016	1.05116	1.10304
PCON_01594	34.3209	52.7876	36.2593	1.49181	1.49813	1.34396	1.35147	0.900902	0.902104	SMAC_05419	88.8252	87.1079	92.1336	149.909	0.990416	0.808421	1.01236	0.697131	1.61766	1.14702	1.60267	1.64534
PCON_01595	31.1985	24.3072	28.1065	0.755778	0.752225	0.810107	0.808846	1.07237	1.07527	SMAC_04333	34.0942	39.0899	13.3273	25.5746	0.819708	0.512945	0.327595	0.244947	0.617668	0.474895	1.91252	1.93877
PCON_01598	160.872	42.3773	159.305	0.25571	0.256299	0.245961	0.247635	0.962445	0.966195	SMAC_04608	6.92733	12.7794	2.50366	4.61439	0.667994	0.528352	0.223795	0.0968251	0.403509	0.178572	1.88798	1.84427
PCON_01616	3.69376	13.7464	4.64042	3.66132	3.65651	3.05645	2.64807	0.847408	0.724207	SMAC_07859	37.21	28.5837	0.498046	1.15416	26.5423	2.82311	0.368323	0.0651848	0.840237	0.157666	2.52814	2.41875
PCON_01624	60.2412	57.2374	53.3156	0.922299	0.918915	0.991132	0.988523	1.07521	1.07575	SMAC_02439	15.8209	15.6033	16.1243	32.858	1.35274	1.77116	1.32578	1.22368	2.65401	2.51811	2.00685	2.05782
PCON_01629	16.5151	23.8657	20.1938	1.4152	1.39235	1.09575	1.09141	0.781355	0.783865	SMAC_03744	18.3932	16.3702	10.0898	2.39906	1.54372	1.71458	0.836183	0.78036	0.196986	0.185118	0.235926	0.237221
PCON_01637	0.853407	15.2481	0.809199	19.2772	18.235	19.5971	17.5229	1.13904	0.960947	SMAC_02424	275.136	86.931	81.2688	43.0301	3.94585	5.00986	1.12455	1.03864	0.582138	0.564557	0.520361	0.543552
PCON_01639	85.4565	241.608	192.821	2.75839	2.80576	1.37222	1.25814	0.500588	0.448412	SMAC_00280	72.5373	65.3337	39.5016	59.9279	1.27966	0.911729	0.661109	0.30658	0.987407	0.468743	1.49393	1.52894
PCON_01669	682.425	1158.96	785.308	1.64952	1.69708	1.36671	1.39071	0.82946	0.819471	SMAC_03014	95.7318	29.775	42.0767	31.8928	3.52814	4.73052	1.45485	1.28646	1.098	0.943103	1.2733	0.7331
PCON_01676	312.203	204.275	257.737	0.636366	0.633609	0.731695	0.730514	1.15307	1.15294	SMAC_00132	99.652	139.155	67.9676	92.4879	0.78399	0.903961	0.48366	0.280792	0.645978	0.385839	1.35271	1.37411
PCON_01678	17.6352	21.7409	16.7383	1.19668	1.19159	1.20037	1.1985	1.00334	1.0058	SMAC_08235	40.6639	28.2028	3.50431	3.34142	1.45248	1.36267	0.12004	0.0772805	0.114038	0.0725237	0.971867	0.938447
PCON_01687	42.2511	50.323	167.725	1.16731	1.15352	0.283993	0.283743	0.245949	0.24598	SMAC_07109	281.274	172.876	8.18491	6.4449	2.60953	1.69375	0.0673044	0.0208747	0.0523092	0.0162773	0.778226	0.779764
PCON_01689	17.7434	21.1462	11.7796	1.15628	1.14425	1.6581	1.63361	1.43411	1.42767	SMAC_04013	24.9025	16.9134	28.1823	38.695	1.55555	1.06734	1.81561	1.59821	2.44409	2.23007	1.37278	1.39535
PCON_01690	34.8847	35.5524	41.6226	0.993425	0.987235	0.789364	0.791202	0.79815	0.801432	SMAC_07984	14.6606	15.5681	2.49073	2.0868	1.00366	1.05992	0.16599	0.142425	0.138969	0.119218	0.875566	0.837058
PCON_01694	66.8261	89.148	42.3907	1.29451	1.2582	2.0084	1.93897	1.55213	1.54107	SMAC_03173	31.5412	24.3486	25.9826	66.2069	1.46428	1.39962	1.10954	0.567398	2.76169	1.47915	2.65924	2.6069
PCON_01699	34.0939	48.5379	44.1354	1.3811	1.35999	1.02108	0.98825	0.739395	0.72666	SMAC_03741	5.05733	9.39873	6.56357	17.9409	0.550772	0.490501	0.713076	0.608133	1.92637	1.64281	2.79102	2.7014
PCON_01701	15.2294	22.7282	26.3914	1.4502	1.44402	0.836678	0.767288	0.577684	0.531355	SMAC_03742	180.549	131.21	12.3884	13.5922	2.57876	1.37192	0.185598	0.163107	0.199949	0.179779	1.0838	1.10221
PCON_01703	42.7011	42.3551	30.4915	0.974975	0.949963	1.28232	1.26822	1.33361	1.33502	SMAC_08472	56.0717	48.8328	4.0765	6.31605	1.08579	0.625882	0.0817074	0.0645444	0.124527	0.0996043	1.52446	1.54319
PCON_01704	49.3063	77.2356	46.578	1.51967	1.52371	1.53716	1.54949	1.01152	1.01692	SMAC_04593	51.7163	39.244	13.0126	6.01253	1.51792	1.11444	0.393818	0.355679	0.178748	0.168566	0.481104	0.473927
PCON_01708	4.13317	7.80807	5.86875	1.83141	1.87339	1.23287	1.24372	0.673185	0.663887	SMAC_03883	14.6594	14.4779	2.5243	3.80765	4.45128	1.96221	0.8	0.462822	1.16923	0.737293	1.58786	1.59304
PCON_01709	13.2701	28.0534	13.3026	2.07165	2.07551	2.01269	1.92244	0.981989	0.926252	SMAC_07046	186.31	114.744	3.0049	0.824244	1.6326	1.41367	0.0262557	0.0216372	0.00729326	0.0059863	0.44335	0.276667
PCON_01711	8.7111	19.3513	8.95084	2.16234	2.20372	2.03282	2.00053	0.944108	0.907795	SMAC_03740	24.6335	25.043	0.275055	0.488709	2.93399	1.61422	0.0334676	0.0256384	0.0585683	0.048634	1.8	1.89692
PCON_01715	47.5084	49.5992	47.6405	1.02392	1.01768	0.963496	0.960846	0.951954	0.944153	SMAC_06524	29.5716	29.4259	1.46882	4.40836	1.20701	0.913774	0.0618727	0.0558928	0.180708	0.171726	3.07236	3.07242
PCON_01722	196.784	58.0872	63.4799	0.286506	0.285046	0.855065	0.854409	2.98658	2.99745	SMAC_07873	63.5542	56.842	147.439	71.8537	1.23687	0.808904	2.97095	2.70189	1.4211	1.33221	0.478341	0.493065
PCON_01724	9.98919	18.9765	14.6291	1.85326	1.86575	1.20799	1.1955	0.65485	0.640759	SMAC_01369	3.53556	8.0468	0.0973837	0.940979	0.802973	0.431692	0.0186738	0.00665155	0.168064	0.0527201	n.d.	7.92599
PCON_01725	282.994	213.039	282.711	0.735367	0.72723	0.697781	0.685627	0.95505	0.942791	SMAC_05504	96.9672	170.474	629.389	336.87	0.617465	0.625332	3.70332	2.07174	1.94366	1.12492	0.540595	0.54298
PCON_01728	56.8312	68.5936	53.9921	1.17091	1.16246	1.18033	1.15011	1.00807	0.989374	SMAC_06298	17.9767	24.9317	8.25333	9.50896	0.862951	0.727727	0.402711	0.369209	0.453602	0.434382	1.12855	1.17652
PCON_01730	11.491	13.7802	15.9128	1.16448	1.17875	0.80102	0.811951	0.688255	0.688824	SMAC_04027	5.49189	7.4614	5.0239	10.9016	0.752857	0.720989	0.655714	0.410086	1.39643	0.875399	2.17742	2.13467
PCON_01733	461.348	458.734	492.647	0.969213	0.971751	0.87016	0.851107	0.901771	0.875849	SMAC_07639	1718.27	2483.78	1266.56	2655.97	1.34683	0.646636	0.891851	0.210758	1.83653	0.445807	2.08067	2.11525
PCON_01734	5.95567	8.38161	3.99116	1.3933	1.3606	1.96768	1.89556	1.43933	1.39318	SMAC_06161	14.3124	4.97912	0.0283296	0.814194	17.2765	5.56038	0.0654412	0.0276633	0.981618	0.492207	n.d.	17.7928
PCON_01735	26.2725	33.2482	28.4945	1.2393	1.23395	1.09082	1.1039	0.889113	0.894606	SMAC_04385	17.323	25.3435	16.2692	9.10096	0.956127	0.694478	0.813139	0.294097	0.44447	0.168213	0.573387	0.571965
PCON_01738	3.35501	7.52588	3.34864	2.17678	2.14277	2.21393	1.97125	1.0173	0.919955	SMAC_08344	17.9975	28.9477	22.7774	21.4395	0.654644	0.596403	0.828039	0.719882	0.767818	0.676845	0.934165	0.940217
PCON_01739	47.0529	67.3803	41.7844	1.40563	1.38924	1.48863	1.4866	1.07093	1.07008	SMAC_05230	55.9643	60.3097	57.6025	27.726	1.51734	1.02142	1.61863	1.46165	0.76538	0.710606	0.491256	0.486169
PCON_01740	61.9334	91.5246	79.2654	1.44855	1.43499	1.07811	1.08135	0.751683	0.753557	SMAC_05767	217.863	203.346	34.3393	57.4667	1.38418	1.93748	0.207935	0.191716	0.341442	0.32128	1.66992	1.67581
PCON_01745	53.0663	43.2607	57.6454	0.791686	0.801288	0.693565	0.699815	0.87719	0.873362	SMAC_02904	3.68423	3.16899	0.14973	0	1.48958	1.4217	0.0572917	0.0507777	0	0	n.d.	0
PCON_01753	30.6188	7.63568	15.4995	0.242526	0.245694	0.458906	0.455375	1.8961	1.85343	SMAC_00394	8.36649	10.6573	3.21757	2.82418	1.20861	1.38592	0.459084	0.424242	0.393501	0.384256	1.00882	0.905748
PCON_01759	181.85	110.543	214.332	0.589853	0.587865	0.481634	0.467196	0.816707	0.794733	SMAC_05227	135.191	83.8427	1.65921	0.529764	3.10436	1.88426	0.0392259	0.0347811	0.0122581	0.0115087	0.313725	0.330889
PCON_01760	30.3031	39.7784	45.3138	1.27665	1.27272	0.81099	0.813489	0.637168	0.639174	SMAC_05235	7.83277	12.43	39.4548	112.479	2.55538	1.52656	12.9114	8.05623	35.9995	23.3324	2.78833	2.89619
PCON_01763	14.6445	16.0262	16.4217	1.06746	1.04761	0.917536	0.90936	0.864362	0.868033	SMAC_05229	27.719	23.7267	9.16445	18.4844	1.13454	0.963083	0.374774	0.279718	0.742734	0.565609	2.67515	2.02207
PCON_01766	72.2224	155.044	81.8744	2.08659	2.11177	1.76727	1.79676	0.848487	0.850832	SMAC_05544	27.0597	33.4537	0.20497	1.48686	0.999042	0.718983	0.00723944	0.00772404	0.0555023	0.0509495	n.d.	6.59623
PCON_01767	1733.22	1423.12	3860.86	0.805595	0.818578	0.34938	0.357128	0.438384	0.436278	SMAC_00708	930.63	1746.58	1935.42	437.623	0.569666	0.84846	1.07274	0.777499	0.237254	0.179126	0.296582	0.230387
PCON_01768	195.151	210.36	199.776	1.06084	1.04792	0.976085	0.97985	0.932808	0.935043	SMAC_04358	412.012	304.017	174.135	42.213	1.44534	0.945229	0.634123	0.557466	0.150541	0.137646	0.258686	0.246913
PCON_01771	5.22042	13.4311	5.90822	2.57879	2.4697	2.10575	2.06552	0.844672	0.836344	SMAC_02302	31.0329	27.3891	0.681138	3.83749	1.18389	0.889783	0.0268387	0.0234031	0.146868	0.132752	6.44727	5.67238
PCON_01772	83.7044	110.083	67.2787	1.28403	1.26528	1.53717	1.52825	1.20548	1.20784	SMAC_04155	84.3438	80.6417	31.603	102.313	1.43897	1.26136	0.545065	0.510965	1.73918	1.64548	3.29951	3.22033
PCON_01788	482.637	386.914	416.394	0.778184	0.785651	0.85908	0.870686	1.10456	1.10823	SMAC_04072	27.8074	16.9675	3.30226	13.75	2.10782	1.63544	0.257919	0.238218	1.04946	1.00124	4.07381	4.20304
PCON_01793	59.9335	65.0584	59.5018	1.05338	1.05674	1.05843	0.982603	1.00533	0.929843	SMAC_06223	19.8306	20.8084	15.0298	30.8628	0.961514	0.641904	0.722456	0.408227	1.44887	0.859423	2.10164	2.10526
PCON_01803	30.1492	32.3515	18.8191	1.04313	1.02742	1.58754	1.55941	1.52464	1.51779	SMAC_03962	36.0697	45.6161	81.5546	155.26	1.0578	0.779101	2.4612	2.28235	4.6058	4.36844	1.88096	1.91401
PCON_01806	74.1816	91.9251	74.2389	1.21365	1.20687	1.17729	1.17343	0.978759	0.97229	SMAC_03307	57.3991	20.3629	24.3332	14.5857	3.07289	1.98884	1.35362	1.21582	0.791077	0.752933	0.615864	0.619279
PCON_01815	48.4039	41.8274	53.0808	0.843393	0.839081	0.728593	0.733041	0.86963	0.873624	SMAC_04653	67.8779	69.7179	27.6252	15.613	0.963075	0.676798	0.387878	0.23426	0.214779	0.135212	0.557731	0.577187
PCON_01816	25.8563	27.9311	23.1544	1.04835	1.04165	1.11641	1.11511	1.06543	1.07052	SMAC_03022	42.7479	45.0597	16.7085	9.81923	0.989283	0.589918	0.383097	0.1988	0.22155	0.11853	0.578771	0.596228
PCON_01817	17.0159	16.4594	17.6217	0.940746	0.935051	0.864089	0.850738	0.920634	0.90983	SMAC_01027	11.6742	26.3291	17.1894	22.8688	0.494729	0.552657	0.71241	0.629311	0.927617	0.853662	1.30215	1.3565
PCON_01818	64.0535	67.5363	71.9991	1.02346	1.01818	0.869877	0.852554	0.85037	0.837332	SMAC_04465	36.9683	48.126	77.2665	42.8523	0.739734	0.587123	1.53601	1.1003	0.837605	0.61608	0.547736	0.559921
PCON_01821	215.062	260.24	251	1.174	1.17825	0.963308	0.949765	0.820608	0.806081	SMAC_12585	192.999	303.577	373.171	161.347	0.753626	0.704805	1.32164	0.633085	0.559747	0.278578	0.426608	0.440032
PCON_01824	316.289	308.988	227.58	0.947742	0.936737	1.25512	1.24572	1.3245	1.32985	SMAC_01003	111.62	257.684	39.1533	30.1189	0.639078	0.269918	0.216603	0.0666728	0.164241	0.0514094	0.758753	0.771069
PCON_01826	511.526	769.645	1083.84	1.46182	1.48606	0.657768	0.660921	0.450571	0.444747	SMAC_01001	257.698	728.251	258.241	89.928	1.10642	1.21809	1.06504	0.781568	0.361611	0.278565	0.394506	0.356419
PCON_01833	30.8102	36.8746	29.0362	1.16139	1.1607	1.17532	1.16357	1.01214	1.00247	SMAC_00094	3.47767	6.21122	2.55495	2.81249	0.556496	0.558729	0.39305	0.294671	0.428074	0.336974	1.11367	1.14356
PCON_01836	162.461	199.542	125.891	1.19155	1.18691	1.50473	1.42311	1.26295	1.199	SMAC_01878	30.3684	48.1951	38.959	54.4316	0.6657	0.519003	0.870327	0.761466	1.19587	1.06833	1.38086	1.40299
PCON_01837	78.4943	114.745	71.2211	1.46157	1.41154	1.49504	1.50002	1.05544	1.06268	SMAC_01880	44.0646	65.3436	22.7754	10.6779	0.776625	0.869617	0.358011	0.187296	0.163854	0.089556	0.506459	0.478153
PCON_01840	21.3998	48.6231	28.1577	2.21149	2.16994	1.594	1.5679	0.722926	0.722554	SMAC_05447	44.6999	57.0257	28.4123	78.4194	0.823205	0.792747	0.491222	0.289581	1.33433	0.801356	2.71704	2.76729
PCON_01842	65.1942	116.683	34.6443	1.7426	1.73262	3.11636	3.1248	1.7956	1.80351	SMAC_05412	10.3801	9.77799	74.4066	32.9567	1.14197	1.70951	7.48092	5.96235	3.24998	2.67217	0.435416	0.448174
PCON_01846	10.6847	15.3797	13.0176	1.40581	1.40977	1.09048	1.10558	0.781675	0.784228	SMAC_00092	14.9499	13.7986	6.00368	8.23449	3.662	1.48358	1.53686	1.06243	2.07366	1.46589	1.39294	1.37975
PCON_01851	49.9761	85.0859	60.1366	1.65657	1.65666	1.32139	1.2914	0.800353	0.77952	SMAC_08308	25.5579	37.7607	35.3649	42.4327	0.687155	0.694937	0.932733	0.75876	1.09852	0.920291	1.17994	1.21289
PCON_01852	27.1447	36.0581	26.2747	1.29737	1.28212	1.27922	1.24123	0.992201	0.96811	SMAC_03669	20.4272	10.0705	0.227739	1.37256	3.11802	1.75233	0.032625	0.0352134	0.219053	0.197338	6.85417	5.60405
PCON_01856	50.3723	40.4507	46.4721	0.779007	0.777823	0.807377	0.794256	1.03642	1.02113	SMAC_03538	51.7394	34.8684	1.49733	3.37368	2.00171	1.29894	0.060147	0.0563047	0.132661	0.127137	2.22917	2.25801
PCON_01860	141.389	153.334	132.269	1.05436	1.05168	1.07105	1.06588	1.0184	1.0135	SMAC_06066	39.3735	47.2707	45.5068	29.8243	0.957519	0.714707	1.04996	0.48642	0.672609	0.325896	0.729766	0.66999
PCON_01861	8.66955	21.5457	10.5668	2.41163	2.40448	1.98978	1.81602	0.825092	0.755264	SMAC_03526	219.322	137.206	73.5893	125.123	2.60644	1.71026	0.907918	0.820378	1.51438	1.41243	1.72794	1.72168
PCON_01862	53.4329	66.5896	58.3109	1.20906	1.21336	1.05554	1.05195	0.873079	0.866972	SMAC_03530	57.8393	47.3246	22.6815	52.2793	1.43925	1.01022	0.581092	0.536855	1.32228	1.22598	2.30217	2.28364
PCON_01863	54.7645	76.7857	44.0272	1.3603	1.35617	1.61223	1.59617	1.18541	1.17697	SMAC_08633	241.403	147.564	9.54813	23.0723	4.30421	2.10794	0.17797	0.138746	0.42394	0.33202	2.39149	2.39301
PCON_01864	109.295	105.885	133.627	0.939887	0.935244	0.773359	0.703601	0.822933	0.752318	SMAC_08314	22.5827	43.2508	137.756	144.103	0.543441	0.499313	3.13925	1.85347	3.22959	1.95167	1.02902	1.05298
PCON_01865	21.5339	22.0545	21.3389	0.993866	0.989257	0.971222	0.96903	0.977243	0.979553	SMAC_08300	1.21372	3.02441	0.229063	0.0790559	0.609319	0.744577	0.107527	0.11681	0.0358423	0.0458297	n.d.	0.392345
PCON_01866	245.576	195.281	198.803	0.779511	0.765392	1.04538	0.952073	1.35604	1.2439	SMAC_01464	108.481	83.6019	596.335	275.383	1.44141	1.75208	7.67745	6.63537	3.47817	3.09322	0.49486	0.466171
PCON_01867	35.7873	55.8729	38.7001	1.51789	1.50563	1.33504	1.31739	0.881736	0.874975	SMAC_08632	19.0016	16.4902	6.4897	11.6205	1.31188	1.25723	0.448337	0.406124	0.789559	0.725456	1.76147	1.78629
PCON_01868	41.9577	45.6752	42.7852	1.06609	1.05818	0.992342	0.973567	0.939128	0.920039	SMAC_03720	28.675	18.1771	42.2528	54.218	1.67773	1.23816	2.53032	2.24823	3.20118	2.87323	1.26761	1.278
PCON_01869	83.6454	134.799	90.961	1.56449	1.54676	1.36902	1.34715	0.875501	0.870951	SMAC_08744	27.1874	55.1426	167.095	235.944	0.773738	0.517899	4.21775	1.34866	5.87188	1.90212	1.43298	1.41038
PCON_01870	35.1869	39.1042	28.136	1.08038	1.06109	1.2841	1.27003	1.19152	1.19691	SMAC_02358	144.34	82.2313	2.08133	4.22561	2.95259	1.96278	0.0440924	0.0397554	0.0876535	0.0812136	2.09789	2.04283
PCON_01871	40.4687	30.1091	30.3989	0.721775	0.722486	0.934662	0.934754	1.29497	1.2938	SMAC_03500	6.42495	11.8123	0.601723	2.01201	0.600916	0.476028	0.053022	0.028108	0.170849	0.093079	4.66071	3.31148
PCON_01873	42.7946	41.0943	37.7412	0.932421	0.926501	1.00697	0.992221	1.08081	1.07093	SMAC_04092	7.46246	12.0737	46.923	76.1467	0.870074	0.559381	5.03756	1.77265	8.03294	2.89719	1.59659	1.63439
PCON_01877	15.7998	26.5541	13.9953	1.6343	1.62827	1.75733	1.76257	1.07772	1.08248	SMAC_00573	85.3948	42.1605	2.00985	4.41209	6.72361	2.75106	0.164866	0.115937	0.360013	0.249485	2.22077	2.1519
PCON_01878	55.9065	96.3829	46.7159	1.67583	1.68074	1.91004	1.92903	1.1424	1.14773	SMAC_05744	21.0365	31.1171	8.85559	17.4202	0.765294	0.789425	0.319964	0.283499	0.615603	0.571503	2.11182	2.01589
PCON_01886	371.39	529.701	303.656	1.38743	1.39275	1.61232	1.63	1.16574	1.17035	SMAC_02856	60.6418	140.916	61.5314	241.384	0.43612	0.41438	0.423574	0.266721	1.63097	1.05436	4.09626	3.95305
PCON_01887	141.308	119.181	129.402	0.818147	0.819028	0.850218	0.852232	1.03921	1.04054	SMAC_05760	21.8121	24.6967	5.52168	9.62581	0.856613	0.714635	0.214825	0.152563	0.365202	0.273385	1.70962	1.79194
PCON_01889	26.1687	15.9801	18.4276	0.594413	0.60116	0.804975	0.822693	1.35931	1.36851	SMAC_07063	95.4677	46.818	16.7974	1.7258	22.5115	3.94088	4.19289	1.21513	0.416089	0.127991	0.16579	0.105331
PCON_01897	30.6391	12.0309	7.90109	0.402287	0.373481	1.56906	1.4537	4.12427	3.8923	SMAC_05665	27.7499	12.4435	0.311096	0.405744	2.46433	3.21389	0.0248922	0.0234452	0.0331897	0.0297095	1.5	1.26719
PCON_01899	41.847	24.913	25.036	0.582173	0.572629	0.925107	0.924308	1.60286	1.61415	SMAC_03357	30.9316	26.3623	1.51773	2.55496	1.13314	0.732144	0.0557043	0.0352614	0.0923519	0.0616077	1.67647	1.74717
PCON_01910	6.77139	6.86037	5.76311	0.98392	0.989515	1.10196	1.11649	1.12154	1.12832	SMAC_04651	7.16926	16.1781	3.78683	1.12743	0.463826	0.275299	0.252462	0.226873	0.0704545	0.0734053	0.286667	0.323552
PCON_01927	54.4591	61.9379	45.1485	1.10372	1.09134	1.28167	1.27418	1.16185	1.16754	SMAC_08093	17.2371	25.2807	85.5851	44.2964	0.679516	0.499858	3.31188	2.01556	1.69165	1.03975	0.5189	0.515861
PCON_01928	13.8986	33.6405	18.3922	2.3827	2.34794	1.68821	1.68855	0.720064	0.719161	SMAC_08094	64.3646	51.4145	24.2642	28.2749	1.42706	1.13283	0.54827	0.497129	0.626434	0.589053	1.14261	1.18491
PCON_01929	12.7679	26.4237	21.5848	2.00965	2.07024	1.13071	1.16169	0.563151	0.561139	SMAC_08095	20.3261	31.1686	1.11538	2.48347	0.850676	0.42872	0.0455291	0.0169592	0.100643	0.037272	2.21667	2.19775
PCON_01934	26.518	20.762	13.5124	0.759581	0.767682	1.42089	1.42455	1.87065	1.85565	SMAC_07074	9.10923	12.0135	5.89163	16.5582	1.5253	0.649338	0.901596	0.19837	2.48865	0.557358	3.03602	2.80969
PCON_01935	121.701	94.1765	77.4465	0.750686	0.742751	1.12727	1.10043	1.50166	1.48156	SMAC_02272	16.7467	41.1879	170.562	173.161	0.424255	0.322527	4.1695	2.31874	4.16027	2.37837	1.00649	1.02572
PCON_01936	111.17	101.927	62.84	0.890236	0.879951	1.56021	1.43842	1.75388	1.63466	SMAC_06496	16.3198	24.5416	32.6491	28.2133	2.06772	1.01244	4.31141	3.05517	3.65284	2.67362	0.880669	0.875113
PCON_01939	28.2364	27.6046	24.714	0.94836	0.934711	1.034	1.00789	1.09035	1.07829	SMAC_06481	4.1215	6.94723	0.541937	0.480651	1.07213	0.425309	0.125082	0.0330523	0.116148	0.0302657	1.1375	0.915692
PCON_01944	41.4393	90.801	45.9041	2.1263	2.12561	1.94126	1.76011	0.913193	0.828048	SMAC_01977	12.4185	6.93144	0.576893	0.690287	1.70433	1.11172	0.0797772	0.0611868	0.101535	0.0714668	1.375	1.16801
PCON_01946	274.463	300.586	178.289	1.06397	1.055	1.57785	1.57202	1.48553	1.49006	SMAC_05141	43.8629	38.7201	236.487	346.066	1.21463	1.47269	5.95187	3.67185	8.53831	5.4551	1.52265	1.48565
PCON_01955	86.5019	66.5586	67.248	0.75768	0.746219	0.925275	0.901388	1.24054	1.20794	SMAC_02775	31.4364	35.9076	25.1482	40.7828	0.868608	0.628036	0.683147	0.418671	1.09528	0.671239	1.70084	1.60326
PCON_01956	71.4275	64.1802	124.114	0.873101	0.884361	0.478461	0.486966	0.548777	0.550642	SMAC_03789	43.0977	34.6974	20.014	46.2006	1.36424	1.43896	0.580194	0.322077	1.31524	0.746683	2.42688	2.31834
PCON_01962	49.8625	69.3916	46.3179	1.35571	1.34247	1.38993	1.35967	1.02915	1.01281	SMAC_03501	50.5315	63.2031	8.85022	22.563	0.919526	0.809474	0.162631	0.147522	0.408355	0.376642	2.51317	2.55312
PCON_01964	1413.64	1944.76	1278.18	1.33893	1.32606	1.40607	1.40064	1.05325	1.05624	SMAC_08740	1530.44	1655.16	2044.75	1329.31	0.995536	1.28431	1.19721	0.756586	0.764306	0.495722	0.664095	0.655209
PCON_01965	68.4436	67.4165	80.0507	0.956404	0.950706	0.782343	0.78202	0.818622	0.822568	SMAC_08318	128.133	108.186	61.5724	59.0536	1.16722	1.07533	0.545375	0.377436	0.513162	0.36687	0.946329	0.972006
PCON_01966	13.5419	15.5442	14.2155	1.11358	1.10891	1.01152	0.997885	0.908368	0.899879	SMAC_08609	111.52	52.0432	0.0651113	0.152776	4.16735	2.68154	0.00285566	0.00241857	0.00571131	0.00553662	2.25	2.28921
PCON_01968	57.0919	56.6819	61.5523	0.963061	0.97833	0.856721	0.876309	0.889756	0.895719	SMAC_03661	1.5174	1.7807	0.419692	0.459815	1.36184	0.582965	0.302632	0.106324	0.378289	0.117713	1.66667	1.10711
PCON_01969	46.4171	57.486	57.1166	1.21328	1.20694	0.944325	0.952311	0.786379	0.789029	SMAC_08293	36.7896	51.0786	28.6094	39.5422	0.737182	0.782244	0.537054	0.356726	0.730849	0.494451	1.48813	1.38608
PCON_01970	75.7838	122.128	81.4124	1.56704	1.57959	1.39604	1.38178	0.893387	0.874768	SMAC_03529	9.37389	8.81776	0.452152	0.600379	1.17392	0.960747	0.0531058	0.0285664	0.069876	0.0383102	1.52244	1.34109
PCON_01974	39.2701	58.0785	41.1287	1.44287	1.43501	1.32279	1.27972	0.921605	0.891782	SMAC_08750	57.8758	46.4599	105.64	108.43	2.11251	1.27818	4.00515	3.63378	4.03505	3.78625	1.01927	1.04196
PCON_01975	160.194	176.794	205.129	1.0727	1.08032	0.797177	0.807257	0.744399	0.747239	SMAC_08751	225.503	304.796	124.277	202.981	0.794081	0.960498	0.396193	0.246901	0.636395	0.405138	1.60922	1.64089
PCON_01976	58.8677	62.5242	75.6267	1.03241	1.02656	0.772368	0.772425	0.749403	0.75244	SMAC_03695	112.927	84.8073	218.04	42.9294	2.39304	1.58279	4.82222	4.16731	0.926056	0.842588	0.373559	0.20219
PCON_01977	39.5463	44.4974	42.6899	1.09186	1.08688	0.964204	0.961543	0.88322	0.884682	SMAC_00162	85.8614	60.169	44.1506	84.5604	1.63938	1.68555	0.75968	0.393218	1.43231	0.754337	1.88687	1.91837
PCON_01978	40.4457	49.1234	30.2103	1.17842	1.1774	1.50308	1.50862	1.27568	1.28132	SMAC_07166	53.7601	27.9087	15.3281	13.7102	2.16921	1.44876	0.639402	0.58347	0.560138	0.533336	0.878192	0.914077
PCON_01979	92.672	109.13	73.8452	1.1439	1.14356	1.36498	1.36797	1.19465	1.19624	SMAC_05931	31.9122	28.8615	35.7856	110.146	1.4489	1.15375	1.66046	1.54491	5.0252	4.76715	3.03326	3.08571
PCON_01980	140.736	142.549	122.98	0.98505	0.981095	1.07042	1.06646	1.08977	1.08701	SMAC_07565	264.655	171.118	439.482	376.712	1.5754	1.05285	2.69287	2.33411	2.26805	2.01732	0.844464	0.864278
PCON_01981	172.414	70.8383	119.051	0.402801	0.395855	0.549697	0.546424	1.37846	1.38037	SMAC_07566	31.399	31.3529	9.49324	92.2975	1.08332	1.17309	0.323455	0.276517	3.08052	2.7026	13.7755	9.77373
PCON_01982	25.9338	43.883	28.1531	1.64389	1.59413	1.47213	1.37033	0.896731	0.859609	SMAC_00241	42.5434	69.662	139.62	150.813	0.653845	0.87909	1.9279	1.27413	2.04458	1.38824	1.06805	1.08956
PCON_01983	46.4856	57.5065	54.2181	1.20336	1.2072	0.992701	1.00494	0.827453	0.832459	SMAC_07563	24.0456	25.505	74.9206	43.0126	0.985201	0.932592	3.05078	2.62519	1.71831	1.51712	0.563316	0.577909
PCON_01985	1163.96	615.547	1302.47	0.519058	0.504607	0.440314	0.424101	0.858841	0.840458	SMAC_07624	97.158	68.1921	4.41692	31.7194	1.62427	1.04588	0.0764504	0.0696956	0.54304	0.498263	7.53005	7.14913
PCON_01988	59.5344	67.0036	67.7427	1.094	1.10035	0.92386	0.933861	0.84647	0.848695	SMAC_03656	32.3343	39.8484	14.9566	49.5588	1.19766	1.26012	0.551902	0.511514	1.79837	1.68794	3.25986	3.29989
PCON_01991	61.932	87.9127	219.773	1.37705	1.36644	0.398781	0.381414	0.289594	0.27913	SMAC_07221	227.131	99.2555	30.9322	57.3075	3.19153	2.22436	0.395582	0.143764	0.719708	0.268135	1.82546	1.86511
PCON_01993	68.5289	80.7526	98.292	1.14842	1.15493	0.772093	0.782537	0.67567	0.677562	SMAC_08267	27.8788	32.4138	41.4876	40.4432	1.02714	1.50637	1.43357	1.28548	1.36706	1.27783	0.95791	0.994049
PCON_01995	165.504	243.375	195.72	1.42861	1.43204	1.15561	1.16692	0.810296	0.814863	SMAC_00236	555.744	439.848	176.881	318.854	1.66442	1.03056	0.496457	0.18833	0.881888	0.339489	1.79322	1.80263
PCON_01996	0.589339	630.354	0.991732	1051.8	1001.14	602.856	562.107	0.57658	0.561467	SMAC_01808	90.2303	75.2786	567.921	199.06	1.71953	1.6809	10.7806	10.2014	3.7224	3.58573	0.390062	0.351494
PCON_01998	62.1899	68.3748	47.7475	1.06662	1.05625	1.3221	1.30945	1.23952	1.23972	SMAC_01938	46.1674	39.8256	11.2792	8.67706	1.17412	1.12992	0.283636	0.233849	0.213552	0.181632	0.753314	0.776705
PCON_02000	23.7977	55.6976	31.6632	2.28237	2.27022	1.62466	1.61718	0.715438	0.712347	SMAC_06785	8.5458	11.0453	3.91193	6.13239	0.875	0.842613	0.369048	0.192022	0.565476	0.298175	1.53385	1.55282
PCON_02002	63.1575	79.1059	60.3196	1.21596	1.21047	1.21214	1.21305	0.997764	1.00213	SMAC_05867	80.248	41.9126	7.95063	9.81073	2.88455	1.84385	0.297326	0.274136	0.36139	0.334909	1.22388	1.22169
PCON_02007	49.02	55.4922	48.5266	1.10079	1.09763	1.06223	1.04315	0.967557	0.950363	SMAC_04759	28.3646	22.8615	18.6551	11.4267	1.39896	0.810755	0.962334	0.868607	0.578099	0.542141	0.618341	0.62415
PCON_02008	204.321	238.191	234.202	1.13579	1.13625	0.947868	0.958214	0.838504	0.843313	SMAC_05829	70.8211	114.128	70.6771	107.42	0.657529	0.848627	0.595445	0.39374	0.888229	0.604544	1.52248	1.53539
PCON_02009	0.457421	4.56785	0.274411	9.7721	9.74712	16.5854	15.9573	1.70457	1.63713	SMAC_03688	7.23919	4.99303	0.186739	0.450359	1.80708	1.10234	0.0460991	0.0463721	0.110638	0.117277	2.5	2.52904
PCON_02012	14.5613	16.8206	16.9167	1.1442	1.13162	0.924749	0.915202	0.824662	0.808754	SMAC_01708	33.7206	45.8597	20.1197	13.7128	1.57131	1.69648	0.91475	0.800335	0.614752	0.547297	0.722162	0.683835
PCON_02025	349.985	512.892	223.467	1.4448	1.41791	2.11905	2.10995	1.48951	1.48807	SMAC_01298	101.955	74.1801	281.701	33.019	1.60608	1.79219	3.94391	2.01692	0.452074	0.241455	0.131099	0.119715
PCON_02039	78.4684	402.053	156.67	4.98032	5.02857	2.41047	2.351	0.485099	0.467528	SMAC_06320	162.601	285.661	1624.96	252.62	0.614467	0.950999	5.54562	4.28939	0.844014	0.67981	0.155187	0.158486
PCON_02042	69.9207	85.9592	66.3309	1.1955	1.17587	1.19664	1.17928	1.00358	1.0029	SMAC_05726	6.11964	10.1688	0.131528	0.359646	0.974026	0.541554	0.0185529	0.00665624	0.0463822	0.0169357	2.5	2.54433
PCON_02043	50.0053	62.8915	25.405	1.22068	1.2024	2.31565	2.2865	1.89768	1.90161	SMAC_06656	81.8718	37.0492	200.342	704.226	3.88946	2.72923	9.74314	8.96578	33.9548	30.8884	4.19211	3.44514
PCON_02052	31.6838	46.1156	28.8415	1.46238	1.4139	1.47733	1.49021	1.04762	1.05397	SMAC_05727	368.211	199.668	310.152	113.056	2.17037	1.35801	1.90032	1.75697	0.6819	0.641478	0.359358	0.365105
PCON_02054	57.3191	81.9953	48.8768	1.38997	1.38145	1.55686	1.55778	1.12166	1.12764	SMAC_09592	140.626	68.3278	42.2899	16.5057	2.2926	1.60348	0.709222	0.64766	0.272143	0.253391	0.388563	0.391241
PCON_02060	18.626	29.4595	24.6381	1.5781	1.54512	1.10767	1.09836	0.721364	0.710858	SMAC_08376	26.387	19.9865	7.52573	5.55053	1.43048	1.28217	0.382532	0.207314	0.276452	0.156676	0.745918	0.755744
PCON_02062	26.1871	42.2586	18.8269	1.60236	1.58675	2.15746	2.15149	1.37702	1.35591	SMAC_02397	61.7792	79.5213	334.878	21.2765	0.776761	0.797694	4.00642	2.87297	0.251908	0.182318	0.0769024	0.0634598
PCON_02063	107.191	127.592	102.311	1.16135	1.16012	1.15659	1.17036	1.00213	1.00883	SMAC_01348	48.3314	162.104	99.3453	153.175	0.754399	0.275789	1.37993	0.240727	2.09872	0.36876	1.52091	1.53186
PCON_02065	28.0941	40.4437	18.7107	1.40055	1.39739	1.99559	1.99481	1.4285	1.42753	SMAC_02232	20.3989	17.5371	15.2187	6.37788	1.14454	1.05432	0.840336	0.642234	0.346275	0.27276	0.412492	0.424706
PCON_02067	70.2026	123.826	91.7141	1.71123	1.69977	1.24724	1.23231	0.728866	0.724984	SMAC_02231	146.851	341.547	54.0256	36.2438	0.894627	1.22612	0.312712	0.271432	0.205755	0.184814	0.677794	0.680884
PCON_02069	96.1245	167.492	69.293	1.75562	1.70865	2.23709	2.24809	1.32503	1.31571	SMAC_09250	139.042	95.7128	203.699	557.522	1.85968	1.36675	2.50963	1.02175	6.74951	2.81478	2.69245	2.75486
PCON_02071	24.7087	35.7214	26.8199	1.40389	1.40622	1.23975	1.21769	0.884395	0.865928	SMAC_02693	9.89658	6.2451	0.580928	1.23748	1.84927	1.163	0.112564	0.107104	0.225129	0.226986	4.08333	2.1193
PCON_02072	73.0073	72.6007	76.48	0.966558	0.988093	0.890221	0.912809	0.922606	0.923808	SMAC_05559	74.6731	99.7595	33.2075	69.0747	1.69325	1.12097	0.773098	0.643372	1.58261	1.34228	2.04721	2.08632
PCON_02073	43.2546	45.8457	51.6597	1.02906	1.03226	0.828506	0.834305	0.805566	0.808231	SMAC_06897	43.2494	26.9705	0.72375	0.0660171	1.49249	0.769966	0.0245476	0.0210177	0	0.00291825	0	0.138848
PCON_02075	7.49124	14.26	9.16776	1.84689	1.84176	1.43676	1.43186	0.778659	0.777442	SMAC_06922	53.3418	75.4829	63.3341	92.2163	0.997177	0.557971	1.10769	0.382494	1.59	0.554697	1.52	1.45021
PCON_02079	126.401	122.191	123.386	0.937888	0.926398	0.915767	0.90735	0.97647	0.979439	SMAC_02569	176.477	161.643	511.453	203.78	1.17268	1.47074	3.06432	1.93473	1.19929	0.778749	0.391373	0.402512
PCON_02080	97.3887	98.5758	160.194	0.981975	0.979422	0.575617	0.576236	0.586199	0.588343	SMAC_06543	61.5632	67.6189	293.938	279.917	1.0697	0.491804	5.11125	2.06185	4.73468	2.03974	1.21513	0.989274
PCON_02082	17.0487	20.9544	22.2309	1.19949	1.16511	0.875634	0.861596	0.734675	0.739497	SMAC_06542	87.9596	58.6976	2.05656	7.12091	13.8368	2.67641	0.339276	0.116654	1.15637	0.413504	3.45536	3.54471
PCON_02087	4.93518	20.5091	21.1394	4.04032	4.09757	0.918982	0.890288	0.227977	0.217272	SMAC_01416	19.0063	9.46777	7.7746	33.4879	2.42379	3.66646	0.924751	0.835778	3.91399	3.63792	4.23403	4.35274
PCON_02090	54.4415	65.2817	67.6248	1.17003	1.16394	0.89996	0.902734	0.773361	0.775585	SMAC_07227	16.726	15.1388	9.84889	55.674	1.48436	1.33663	0.87631	0.821963	4.89422	4.61207	6.05615	5.61104
PCON_02091	12.8015	22.5891	12.3407	1.72882	1.70106	1.69036	1.67149	0.986883	0.982617	SMAC_03797	61.7427	28.0159	0.308485	0.65198	2.7705	1.81248	0.0137305	0.0137731	0.0289865	0.0290577	2.1375	2.10975
PCON_02094	25.7652	49.8188	25.5451	1.87948	1.89125	1.82443	1.78317	0.972436	0.942854	SMAC_07214	149.471	74.3159	3.99758	9.02743	3.37893	2.10612	0.0935846	0.0851107	0.208486	0.191457	2.22805	2.24951
PCON_02098	72.9268	90.106	84.2173	1.19879	1.1979	0.992886	0.976483	0.828338	0.815162	SMAC_06921	20.0723	22.1694	8.27611	13.3589	0.86209	0.616011	0.359615	0.263792	0.568158	0.429908	1.5855	1.62972
PCON_02101	18.6423	27.5517	17.926	1.44195	1.43089	1.42858	1.39883	0.996868	0.977594	SMAC_01392	539.151	260.545	1.85326	1.65644	2.30568	1.50563	0.00823943	0.00733766	0.00722012	0.00662537	1.0255	0.902926
PCON_02103	28.7746	43.5162	38.6043	1.47252	1.48652	1.04833	1.06733	0.714269	0.718004	SMAC_03972	19.2603	14.7932	2.29958	0.318025	1.35241	1.43013	0.157054	0.131312	0.0261757	0.0210226	0.1875	0.160097
PCON_02104	42.904	37.7921	36.0955	0.85453	0.859417	0.980593	0.987879	1.14753	1.14948	SMAC_03973	23.1745	26.6083	4.71297	15.1049	1.36245	0.969928	0.285579	0.262842	0.901357	0.838818	3.16863	3.19134
PCON_02111	20.234	31.9985	27.008	1.53413	1.53231	1.12568	1.06523	0.733818	0.695178	SMAC_04003	17.2052	35.9431	103.376	197.058	0.634253	0.392337	3.57981	1.3377	6.72711	2.53635	1.89698	1.89606
PCON_02117	23.8038	39.7803	32.0012	1.6221	1.65179	1.16462	1.19339	0.718812	0.722481	SMAC_06622	131.383	99.787	3.72427	1.15367	3.45194	1.98088	0.102148	0.0781193	0.0308064	0.0248837	0.325272	0.318534
PCON_02119	5.73429	4.46793	6.92389	0.766798	0.753199	0.622519	0.613064	0.824402	0.813947	SMAC_07993	166.003	57.7258	109.11	31.1904	11.8273	4.44336	8.09782	5.04032	2.28012	1.45038	0.317364	0.287756
PCON_02120	3.35135	3.14614	4.75171	0.99088	0.914236	0.620992	0.598065	0.680539	0.654169	SMAC_09100	2.94417	4.15979	4.70851	5.42158	0.669643	0.318871	1.07549	0.74218	1.23782	0.821878	2.04104	1.10738
PCON_02121	47.1661	53.1148	39.6223	1.09549	1.08588	1.24369	1.24189	1.13809	1.14367	SMAC_08123	236.76	123.482	4.65359	4.16887	5.0118	2.53255	0.103111	0.0816036	0.0900409	0.0727045	0.90353	0.890948
PCON_02123	12.7924	23.3602	10.4804	1.77263	1.7985	2.0576	2.07466	1.16155	1.15355	SMAC_01769	17.0093	13.4534	10.1165	14.2511	1.29155	1.18904	0.732183	0.452858	1.01869	0.633792	1.39216	1.39954
PCON_02124	36.9004	44.2511	31.9078	1.16387	1.15759	1.28038	1.27531	1.1004	1.10169	SMAC_06124	96.3003	82.8467	27.856	20.4476	1.28628	1.03987	0.378647	0.339124	0.273187	0.249607	0.725304	0.736036
PCON_02128	34.3488	34.994	29.7256	0.988848	0.981309	1.11711	1.10359	1.13023	1.12461	SMAC_06555	7.28292	13.8348	6.48953	15.9114	0.568058	0.534276	0.471817	0.264678	1.13612	0.650657	2.48326	2.4583
PCON_02130	62.4184	87.4051	70.1176	1.36228	1.36543	1.15126	1.16032	0.847852	0.849784	SMAC_06173	185.86	269.198	56.3704	45.2151	0.691745	0.522221	0.204936	0.124142	0.161659	0.100631	0.803513	0.810609
PCON_02132	31.9672	67.126	38.069	2.05134	2.03942	1.63728	1.64882	0.804235	0.808473	SMAC_07517	71.3475	57.5953	32.1769	78.5888	3.07694	1.17113	1.23204	0.220472	2.9638	0.536989	2.41015	2.43563
PCON_02134	122.522	119.489	101.665	0.946113	0.948953	1.10843	1.11056	1.17159	1.1703	SMAC_09141	16.3076	18.864	177.029	259.957	0.864829	0.677378	9.19138	5.55489	13.2508	8.22717	1.51706	1.48107
PCON_02137	9.20513	13.4238	10.0647	1.41718	1.42758	1.23312	1.23268	0.871396	0.863476	SMAC_01715	16.4872	26.1763	17.8298	13.3943	0.640856	0.576362	0.66561	0.406679	0.492332	0.306276	0.755472	0.753114
PCON_02138	182.828	243.024	210.34	1.32776	1.29271	1.06667	1.06474	0.82637	0.823649	SMAC_08078	39.907	69.8252	16.5926	47.5626	0.578901	0.490771	0.232442	0.140927	0.656565	0.400078	2.85025	2.8389
PCON_02139	71.2146	63.6022	46.2911	0.869947	0.86305	1.26941	1.26965	1.46582	1.47112	SMAC_03965	116.37	84.5879	94.936	82.5721	1.39098	1.025	1.15597	0.990246	0.990013	0.861683	0.866466	0.870171
PCON_02142	11.692	19.544	14.1652	1.62181	1.62238	1.27354	1.27278	0.785415	0.784517	SMAC_08991	37.8215	34.991	3.54062	12.8362	1.18857	0.961762	0.112306	0.101649	0.403767	0.369372	3.61368	3.63379
PCON_02144	80.2593	75.85	72.5031	0.917035	0.91416	0.965799	0.963447	1.05338	1.05391	SMAC_07056	337.015	143.244	0.128989	0.239278	3.26002	2.1148	0.00105241	0.00125601	0.00245562	0.00223601	2.625	1.78025
PCON_02145	281.198	363.928	379.918	1.25545	1.27861	0.8855	0.895423	0.705323	0.70031	SMAC_08677	93.5906	181.381	2083.93	559.153	0.582208	0.849315	12.166	10.3532	3.18888	2.84865	0.302056	0.275146
PCON_02147	14.6653	14.565	20.2244	1.03738	0.962075	0.673575	0.648395	0.698013	0.673955	SMAC_06444	98.4402	70.2974	155.934	36.5203	1.45352	0.92742	2.38326	2.09196	0.550172	0.48816	0.2309	0.23335
PCON_02156	80.4725	47.549	55.7568	0.576811	0.577481	0.789023	0.797029	1.37587	1.38018	SMAC_01570	24.0395	23.5506	13.9401	54.8894	4.26886	1.96014	2.55899	1.5839	9.887	6.24936	4.02462	3.94555
PCON_02174	284.393	74.086	143.033	0.252695	0.253974	0.478973	0.477443	1.89548	1.87989	SMAC_06187	67.0872	91.6772	152.912	201.155	0.737696	0.454891	1.67847	0.931594	2.16538	1.23966	1.34287	1.33069
PCON_02178	90.2697	84.0832	81.9874	0.904342	0.899297	0.946974	0.944849	1.04824	1.05065	SMAC_05400	15.5844	22.5194	74.6322	26.2437	0.780747	0.671449	3.47605	1.75491	1.20509	0.615218	0.347906	0.35057
PCON_02183	49.5391	45.8638	45.0417	0.898267	0.889292	0.941894	0.93683	1.04888	1.05346	SMAC_07827	51.8778	56.8642	16.0198	21.7915	1.19414	0.815336	0.38323	0.351935	0.512371	0.480005	1.40006	1.3639
PCON_02184	0	0	0	n.d.	#DIV/0!	n.d.	#DIV/0!	n.d.	#DIV/0!	SMAC_05564	47.9308	72.6642	56.6623	76.9492	0.65885	0.604055	0.748694	0.496707	1.00325	0.670033	1.36478	1.34895
PCON_02185	27.1019	30.9252	32.8261	1.1204	1.0877	0.897197	0.878339	0.810983	0.80752	SMAC_08722	33.7869	19.6078	13.2352	18.5582	1.67694	1.4149	0.656195	0.508091	0.904949	0.706344	1.38625	1.39019
PCON_02189	14.8815	41.0385	26.3841	2.67557	2.67174	1.5473	1.37908	0.578322	0.516172	SMAC_05421	39.6079	74.6366	86.1753	80.4655	0.727416	0.400741	1.49716	0.526657	1.37664	0.492915	0.919732	0.935931
PCON_02198	43.7812	63.3467	59.2817	1.4186	1.39723	0.994274	0.966326	0.707895	0.691601	SMAC_03463	72.5781	57.6824	11.7059	58.2227	1.27072	1.05875	0.207285	0.172171	1.00597	0.873571	5.07371	5.07385
PCON_02200	10.7936	19.4722	10.3026	1.75779	1.76678	1.74553	1.76206	0.99651	0.997327	SMAC_01251	23.3614	20.9343	139.68	41.6118	1.08615	0.913676	6.43012	4.9841	1.89353	1.47255	0.347493	0.29545
PCON_02202	1200.12	919.298	1150.87	0.744097	0.74484	0.737618	0.74022	0.992456	0.993797	SMAC_06262	1139.52	1331.09	2548.73	3732.96	0.907939	1.06565	1.85752	1.16476	2.66809	1.73088	1.43961	1.48604
PCON_02206	127.994	21.7772	37.0003	0.172823	0.170935	0.584219	0.587623	3.54606	3.43769	SMAC_07519	81.3742	13.3568	432.876	26.673	7.53409	11.9481	37.1833	32.8927	2.23419	2.09586	0.065502	0.0637181
PCON_02207	25.7355	24.9875	25.1678	0.942041	0.930501	0.925881	0.917953	0.982846	0.986515	SMAC_04911	18.0885	30.5539	5.18176	13.2133	0.608892	0.751709	0.16319	0.122122	0.410607	0.310372	2.53992	2.54149
PCON_02211	23.7582	39.0303	20.4871	1.62408	1.58233	1.77286	1.71711	1.11143	1.08518	SMAC_03819	32.082	20.9423	116.99	65.4609	1.60456	1.83799	5.37609	3.48324	2.96121	1.968	0.607601	0.564991
PCON_02216	23.3027	15.733	10.2579	0.659147	0.649109	1.42182	1.42005	2.172	2.18769	SMAC_03051	7.51344	14.7526	0.222115	0.807805	0.618393	0.456956	0.0159585	0.00783564	0.0598445	0.0280476	5	3.57949
PCON_02217	16.4142	20.676	14.3091	1.22849	1.23894	1.33424	1.34919	1.09133	1.08899	SMAC_02821	12.4026	14.0287	0	0	1.08925	0.599966	0	0	0	0	n.d.	#DIV/0!
PCON_02218	56.3446	44.3522	43.181	0.766431	0.757645	0.988534	0.967043	1.2941	1.27638	SMAC_02815	4.70967	12.2612	4.75907	0.740045	0.398077	0.530526	0.398077	0.308899	0.0442308	0.0519721	0.160714	0.168249
PCON_02219	32.3645	35.2099	37.1829	1.05549	1.04524	0.874723	0.863264	0.828885	0.8259	SMAC_04592	37.3083	76.1409	49.5461	67.1144	0.510224	0.560815	0.63111	0.397676	0.837034	0.547838	1.38277	1.3776
PCON_02221	1038.74	1174.4	1343.16	1.09689	1.11251	0.814455	0.829371	0.742568	0.745495	SMAC_07431	2226.81	1946.55	528.065	259.015	1.24446	1.98969	0.26468	0.203514	0.12672	0.102719	0.507298	0.504724
PCON_02222	18.5588	18.8087	13.8681	0.987449	0.958466	1.26677	1.23737	1.28841	1.29099	SMAC_04249	57.365	80.8017	138.631	71.564	0.750761	0.924726	1.73838	1.43554	0.878708	0.757972	0.524612	0.528005
PCON_02223	43.5873	58.8005	50.1725	1.30886	1.31786	1.08862	1.10275	0.831984	0.836771	SMAC_07373	70.6806	80.9818	11.4634	9.14406	0.877591	0.885731	0.136527	0.0904471	0.106122	0.0743937	0.854908	0.82251
PCON_02224	181.688	187.793	228.628	1.00347	0.99934	0.762027	0.763773	0.760139	0.764277	SMAC_00432	241.493	262.093	26.3471	8.97557	1.14263	0.953978	0.113379	0.0499029	0.0378982	0.0171453	0.334846	0.343574
PCON_02225	18.238	19.9203	17.3908	1.06752	1.06812	1.05742	1.06241	0.997479	0.994659	SMAC_01584	7.88016	9.71704	108.165	33.9684	0.838837	0.690589	11.5504	10.2492	3.58737	3.19142	0.414326	0.311382
PCON_02229	65.8543	109.179	73.3372	1.61067	1.61522	1.50756	1.3236	0.937635	0.819457	SMAC_06127	14.0391	27.395	41.4531	52.6513	0.651725	0.529003	1.75428	0.729267	2.18296	0.939165	1.36127	1.28782
PCON_02233	22.9031	28.5676	26.3944	1.21259	1.21438	0.999323	1.00507	0.825663	0.827643	SMAC_06176	7.60223	13.7555	15.6007	33.9331	0.564788	0.537138	1.10478	0.681655	2.36109	1.48444	2.16955	2.1777
PCON_02234	80.5912	78.7759	75.6266	0.95191	0.949028	0.978144	0.982985	1.0322	1.03578	SMAC_06175	35.4309	25.4317	10.3357	9.97606	1.53027	1.86178	0.399049	0.234826	0.37476	0.233421	1.1924	0.994016
PCON_02237	2.18452	3.19627	2.28444	1.42213	1.45781	1.29431	1.32188	0.912167	0.906758	SMAC_07671	115.041	59.9882	0.677023	0.845918	4.21946	2.17654	0.0257393	0.022328	0.0319522	0.0271546	1.69481	1.21617
PCON_02243	236.607	801.691	232.829	3.28708	3.33582	3.22908	3.16687	0.982401	0.949352	SMAC_07544	37.3094	57.2053	311.558	346.989	0.638516	0.470093	5.2595	3.35756	5.77569	3.73058	1.13235	1.1111
PCON_02245	75.8354	114.566	69.2078	1.46918	1.46478	1.52829	1.52525	1.04252	1.04128	SMAC_07543	25.8942	42.8945	39.8939	31.1132	0.685363	0.436319	1.09526	1.00372	0.840726	0.782381	0.774238	0.779484
PCON_02246	2.12918	2.52417	3.31385	1.31893	1.17196	0.792334	0.756386	0.690186	0.645403	SMAC_07545	14.7092	14.0638	53.6069	22.36	1.09328	0.994653	3.75977	2.2227	1.54135	0.936347	0.434883	0.421265
PCON_02248	24.1231	24.4405	24.6561	0.982884	0.989374	0.929565	0.938509	0.945768	0.948588	SMAC_07100	16.3932	31.7155	10.5218	10.3111	0.518553	0.427748	0.335417	0.276841	0.321483	0.276514	0.967736	0.998821
PCON_02250	6.66396	21.715	29.316	3.40923	3.16282	0.683901	0.689503	0.216758	0.218003	SMAC_07364	63.3229	49.4587	66.4375	51.7807	1.33615	1.64049	1.33142	1.09607	1.02144	0.858038	0.80951	0.782834
PCON_02251	102.427	158.921	118.721	1.50598	1.50985	1.2377	1.24772	0.822223	0.826385	SMAC_00700	46.2237	69.8959	11.6146	21.1478	1.23492	0.568998	0.282824	0.0694821	0.507133	0.126591	1.79791	1.82192
PCON_02256	377.433	280.468	306.823	0.720902	0.726053	0.845915	0.855344	1.17359	1.17807	SMAC_03111	242.743	452.266	33.0038	38.6751	0.583749	0.551736	0.0742094	0.039995	0.085199	0.0473909	1.3991	1.18492
PCON_02257	81.0714	69.439	84.6018	0.831008	0.822944	0.758062	0.747183	0.912294	0.90794	SMAC_06526	66.001	55.4735	73.4382	206.779	1.16875	1.0798	1.27882	0.955731	3.5316	2.73182	2.81792	2.85836
PCON_02259	14.7765	13.6314	10.6659	0.895007	0.886622	1.18555	1.18161	1.32495	1.33271	SMAC_05566	8.23549	7.1087	0.207794	0.377203	1.66869	1.03118	0.0423918	0.0416759	0.077076	0.0769541	1.96429	1.84649
PCON_02263	21.9357	11.0336	17.8519	0.501123	0.49216	0.572653	0.567592	1.17215	1.15327	SMAC_09985	12.9484	13.3247	0.359497	0.313177	1.79032	1.14285	0.0497312	0.0504697	0.0397849	0.0461189	0.833333	0.913793
PCON_02264	60.7742	55.166	48.1706	0.880795	0.889162	1.07366	1.08797	1.21942	1.22359	SMAC_04627	60.9198	70.884	26.0609	34.3706	1.09354	0.85396	0.478822	0.441569	0.620482	0.587976	1.30291	1.33156
PCON_02266	81.9739	91.4534	66.3215	1.08815	1.084	1.27314	1.27854	1.17696	1.17947	SMAC_04626	30.8114	34.531	0.405272	0.10384	1.41035	1.27462	0.0180121	0.0178634	0.00540364	0.00479435	0.3125	0.26839
PCON_02267	23.514	47.7949	15.5492	1.97328	2.00794	2.86846	2.93382	1.45518	1.46111	SMAC_00469	84.6215	83.9435	21.304	10.9	1.06371	1.29744	0.245418	0.157812	0.122709	0.0818934	0.52258	0.518931
PCON_02268	74.8741	34.9724	39.8175	0.457247	0.460409	0.832185	0.844138	1.83778	1.83345	SMAC_05960	73.9088	52.545	43.3395	22.8543	2.43011	1.48552	1.47876	1.34269	0.764613	0.723662	0.53595	0.538964
PCON_02272	36.7588	29.2701	31.5308	0.775297	0.781	0.85731	0.862589	1.10952	1.10447	SMAC_04323	52.1599	44.6152	8.61181	5.09651	1.33121	0.921245	0.226233	0.208814	0.131666	0.122567	0.603722	0.586965
PCON_02274	45.2329	36.2146	37.5566	0.777364	0.770469	0.898983	0.89544	1.15733	1.1622	SMAC_00446	38.2346	70.4003	180.879	175.264	1.06766	0.450958	4.63493	1.0487	4.40514	1.02799	0.981215	0.980249
PCON_02275	195.48	158.621	131.911	0.788899	0.789728	1.21064	1.06866	1.53764	1.3532	SMAC_04891	28.9522	70.6519	191.575	75.1708	0.504105	0.399465	3.05163	1.3579	1.183	0.528652	0.443902	0.389317
PCON_02277	21.3927	20.2798	15.3322	0.920779	0.914612	1.22286	1.22173	1.33004	1.33579	SMAC_04469	12.0464	8.32656	0.398771	0.370119	1.92822	1.21672	0.0569918	0.0227486	0.0569918	0.0230086	1	1.01143
PCON_02278	263.456	284.504	326.431	1.04779	1.05025	0.81385	0.819221	0.776988	0.780025	SMAC_01906	81.2322	85.8046	99.1943	102.488	1.65492	0.989705	1.78626	0.494262	1.81492	0.512292	1.01946	1.03648
PCON_02280	22.449	27.1784	20.9008	1.19586	1.17109	1.20813	1.20574	1.02788	1.02959	SMAC_08892	39.83	54.4226	33.2531	45.6295	0.800199	0.816893	0.662395	0.579966	0.889458	0.810195	1.38637	1.39697
PCON_02281	67.4684	63.0655	65.5884	0.908349	0.927489	0.889046	0.903653	0.980714	0.9743	SMAC_08893	13.544	27.5093	289.809	175.039	0.488274	0.480031	10.1004	7.57704	6.02674	4.53912	0.647742	0.599062
PCON_02282	60.9159	65.5948	49.6987	1.0614	1.06133	1.23862	1.26434	1.18677	1.19128	SMAC_07184	4.07134	2.99884	0.236313	0.236822	1.96071	1.42409	0.0964286	0.116728	0.128571	0.115783	1.5	0.991906
PCON_02283	173.161	178.951	173.612	1.00253	1.00797	0.966771	0.974223	0.964337	0.96652	SMAC_04802	18.7411	44.3535	110.919	119.202	0.421402	0.428003	2.38971	1.70003	2.52709	1.83914	1.06967	1.08183
PCON_02284	33.8667	44.5796	30.1214	1.27703	1.2795	1.37928	1.34937	1.08011	1.05461	SMAC_00891	17.8882	13.9408	10.6669	16.9435	1.35107	1.87869	0.741338	0.557986	1.15449	0.893681	1.60283	1.60162
PCON_02285	79.3163	90.0822	80.5138	1.10176	1.11861	1.04233	1.06246	0.946155	0.949803	SMAC_00893	83.9217	67.4723	9.35206	21.8085	1.84923	1.2939	0.184522	0.0624372	0.421192	0.147201	2.38061	2.35759
PCON_02286	220.351	190.414	39.2942	0.943027	0.824977	4.49814	4.41757	5.35542	5.35478	SMAC_01113	70.4473	132.722	117.042	225.993	0.661384	0.482891	1.12157	1.06985	2.13852	2.05828	2.71652	1.9239
PCON_02289	72.472	115.841	64.9279	1.55249	1.53926	1.66292	1.61016	1.07272	1.04606	SMAC_12082	51.2296	59.1933	202.633	61.239	1.16569	0.810852	4.77826	4.37833	1.41522	1.34048	0.324582	0.306162
PCON_02290	72.9687	227.153	106.555	3.02358	3.11443	2.05376	1.97035	0.679919	0.632651	SMAC_05515	798.455	1173.98	256.122	425.474	0.795445	1.34756	0.232222	0.199326	0.376784	0.3397	1.81753	1.70424
PCON_02291	68.6572	81.3069	71.8367	1.15041	1.15039	1.04984	1.03422	0.913681	0.899014	SMAC_07965	86.2949	73.3765	10.2492	12.3274	1.10931	0.656461	0.135921	0.105609	0.160606	0.128428	1.18247	1.21607
PCON_02293	23.0091	21.6539	14.819	0.913046	0.909121	1.34944	1.34589	1.47807	1.48043	SMAC_04444	29.1764	34.7467	119.157	132.719	0.885892	0.865471	3.39403	1.97269	3.70821	2.22616	1.1345	1.12849
PCON_02300	100.598	135.992	909.685	1.31602	1.31645	0.138419	0.137255	0.105523	0.104261	SMAC_02180	394.977	208.456	218.965	45.5468	2.3453	2.26714	1.1549	0.532281	0.235296	0.113305	0.204224	0.212867
PCON_02301	47.7123	47.0497	90.039	0.958114	0.953198	0.48453	0.476588	0.506647	0.499988	SMAC_02934	46.6262	64.0117	967.471	295.408	0.752053	0.850991	14.54	9.56914	4.36694	2.93373	0.301415	0.306583
PCON_02302	73.4252	96.7628	65.9197	1.27988	1.27434	1.36121	1.33834	1.06498	1.05022	SMAC_04470	89.5036	67.845	11.2653	12.3295	2.14366	1.26079	0.281342	0.256293	0.303387	0.283777	1.09395	1.10724
PCON_02303	110.461	88.5392	97.6473	0.777729	0.779041	0.837499	0.841326	1.07722	1.07995	SMAC_06675	31.2109	45.9987	10.9718	14.8027	0.728424	0.363281	0.256399	0.123842	0.340297	0.169237	1.33081	1.36655
PCON_02304	55.0913	69.5179	66.8655	1.23198	1.22445	0.962112	0.951872	0.78565	0.777387	SMAC_07365	44.804	46.6535	90.25	191.257	0.970506	0.903661	1.93609	1.60413	4.04015	3.40845	2.13568	2.12479
PCON_02309	1763.88	1378.61	1422.58	0.75928	0.756641	0.895131	0.896845	1.18092	1.1853	SMAC_05394	1509.2	2159.07	1857.74	3574.17	0.743578	1.02399	0.825416	0.564793	1.55443	1.10856	1.92133	1.96277
PCON_02310	1304.24	1018.31	1127.62	0.757478	0.755675	0.836957	0.839151	1.10512	1.11047	SMAC_05393	1628.37	1748.26	544.044	1195.98	1.4569	0.986731	0.432323	0.137961	0.932476	0.307281	2.16816	2.22731
PCON_02311	24.0547	17.0145	16.0016	0.686371	0.678362	0.981629	0.971666	1.43084	1.43237	SMAC_05396	54.0089	35.7577	1.53028	2.02926	12.4303	2.84096	0.365596	0.141123	0.48299	0.183737	1.40746	1.30196
PCON_02312	37.6155	35.4178	54.3195	0.915797	0.918038	0.616389	0.589995	0.6745	0.64267	SMAC_02884	138.947	152.221	621.402	496.209	1.1158	1.09009	4.43079	2.10191	3.49089	1.67123	0.82861	0.795101
PCON_02313	84.9458	86.7953	103.399	0.992194	0.996373	0.776769	0.784554	0.783827	0.787409	SMAC_02885	304.236	475.012	266.559	220.681	0.727848	1.19009	0.580867	0.490879	0.470423	0.414871	0.851399	0.845159
PCON_02316	44.5129	56.7303	60.8887	1.23619	1.24387	0.860221	0.863307	0.695869	0.694049	SMAC_04664	270.461	351.167	140.489	227.054	0.864456	1.42746	0.406709	0.334203	0.643079	0.549524	1.73981	1.64428
PCON_02317	30.7722	20.3928	27.5214	0.645411	0.644251	0.685936	0.690441	1.06708	1.0717	SMAC_08957	32.5639	13.0174	17.5021	22.141	2.31459	1.2172	1.29101	0.928522	1.59532	1.21208	1.30383	1.30539
PCON_02318	88.8467	65.1711	71.5823	0.71161	0.709386	0.841003	0.836449	1.18196	1.17912	SMAC_08569	98.6355	106.18	54.7377	59.9997	1.23309	1.31631	0.67508	0.635126	0.73046	0.693031	1.19077	1.09117
PCON_02319	99.1335	98.3699	82.8835	0.962969	0.951113	1.09722	1.07666	1.14002	1.132	SMAC_01847	115.414	91.405	81.8177	106.19	1.23809	1.13349	0.864547	0.647224	1.10113	0.849365	1.2976	1.31232
PCON_02320	43.468	42.9078	39.6776	0.959987	0.942374	1.00705	0.968185	1.05136	1.02739	SMAC_04234	40.5336	30.0416	41.2307	15.1828	2.35303	1.33629	2.49875	2.24637	0.903929	0.837198	0.363051	0.372689
PCON_02322	13.9188	18.1199	16.1469	1.29844	1.27457	1.04285	1.03021	0.824652	0.808277	SMAC_02151	47.7489	37.7287	2.86113	7.37918	1.53031	1.56697	0.0910167	0.0832834	0.232941	0.213942	2.68992	2.56884
PCON_02323	144.036	240.308	168.196	1.63216	1.623	1.32329	1.30892	0.817235	0.806484	SMAC_03101	25.3681	42.4778	43.5588	59.6244	0.626758	0.860524	0.984906	0.747138	1.32453	1.02652	1.40689	1.37393
PCON_02326	30.8399	62.3944	40.6346	1.96465	1.97872	1.4195	1.43598	0.723176	0.72571	SMAC_01330	40.955	53.9845	41.2002	26.0482	0.800519	0.702716	0.807246	0.711039	0.501646	0.454062	0.637656	0.63859
PCON_02327	26.1763	26.7731	23.9617	0.993698	0.988666	1.03193	1.0276	1.04014	1.03938	SMAC_05914	3.60635	2.15292	0.199907	0.0726499	2.25	1.26613	0.166667	0.140756	0.0833333	0.0643782	0.5	0.457375
PCON_02328	218.626	226.961	222.529	1.00725	1.00944	0.942251	0.939748	0.9356	0.93096	SMAC_02110	140.752	170.713	289.254	579.228	0.85886	0.656353	1.7095	0.941722	3.35391	1.91565	2.03104	2.03419
PCON_02329	58.0088	62.0567	56.538	1.0436	1.02551	1.04362	1.02525	1.00512	0.99975	SMAC_05801	130.752	47.299	5.25423	3.32157	4.04265	3.04702	0.144709	0.0508306	0.0895815	0.0329099	0.622972	0.647442
PCON_02330	12.3779	14.7992	9.80356	1.16001	1.14397	1.45425	1.33459	1.25407	1.16663	SMAC_06482	204.602	83.9437	3.19216	7.11444	2.75368	1.74208	0.0447872	0.040239	0.0973544	0.0922484	2.35435	2.29251
PCON_02334	148.2	165.95	153.106	1.08649	1.07908	1.0138	0.97664	0.933213	0.905067	SMAC_04008	75.2671	104.114	22.1485	23.193	0.706241	0.551444	0.205011	0.133589	0.210589	0.141261	1.0284	1.05743
PCON_02335	36.735	29.3204	36.5882	0.774621	0.774551	0.755478	0.755561	0.975512	0.975482	SMAC_04398	65.283	45.4158	2.17946	2.79356	2.3104	1.42071	0.0802788	0.0740236	0.100689	0.0952625	1.28412	1.28692
PCON_02339	17.6614	26.7233	23.1025	1.47141	1.47147	1.06793	1.07096	0.727386	0.727818	SMAC_04994	11.1146	10.0615	0.393519	0.299498	1.82482	1.16504	0.067309	0.0634795	0.0523514	0.0526954	0.875	0.830117
PCON_02340	309.78	294.232	330.933	0.922823	0.921803	0.841901	0.803058	0.913985	0.871181	SMAC_04852	143.034	235.107	244.217	290.062	0.674604	0.51079	1.09556	0.5477	1.28043	0.65112	1.16876	1.18883
PCON_02341	101.625	98.0681	68.5619	0.937757	0.932488	1.3203	1.31436	1.40998	1.40952	SMAC_04853	59.9269	54.203	59.4711	124.246	1.11192	1.21275	1.05306	0.760283	2.16021	1.59578	2.06313	2.09893
PCON_02343	1792.71	1285.73	1438.3	0.697743	0.695077	0.825577	0.825771	1.18626	1.18803	SMAC_04854	88.1591	218.48	227.662	444.933	0.441172	0.657566	1.04344	0.886327	2.01951	1.70791	2.41687	1.92695
PCON_02345	13.2508	13.1947	10.0761	0.978832	0.972012	1.21847	1.19607	1.26048	1.23051	SMAC_02772	102.808	68.7543	10.18	16.4869	14.0022	3.07915	1.44263	0.495398	2.30821	0.805992	1.60785	1.62696
PCON_02350	23.3969	6.17129	22.603	0.255865	0.256604	0.252635	0.25071	0.987426	0.97703	SMAC_08124	87.6191	75.5006	28.6213	24.4038	2.60212	1.56308	0.88256	0.730205	0.736349	0.633947	0.87104	0.868176
PCON_02351	6.37513	19.0474	4.41129	2.90984	2.8514	3.98877	3.9276	1.37752	1.37743	SMAC_00635	42.7066	40.3901	27.8078	46.5095	1.29444	0.935609	0.866788	0.804479	1.42698	1.34686	1.65596	1.6742
PCON_02354	133.864	80.4185	81.6131	0.586702	0.583254	0.913323	0.920759	1.56797	1.57866	SMAC_04279	109.016	51.4314	0	0.0534765	2.31542	2.19538	0	0	0	0.000568169	n.d.	#DIV/0!
PCON_02358	1.08634	1.72929	1.41478	1.54186	1.535	1.13953	1.13904	0.739262	0.742043	SMAC_04696	6.89628	7.17931	4.61004	10.2741	1.02884	0.668317	0.71376	0.635445	1.56256	1.43026	2.18937	2.2508
PCON_02367	13.877	16.5779	15.2605	1.16025	1.15234	1.01806	1.01578	0.879325	0.881492	SMAC_00277	258.878	144.603	18.388	25.3098	10.4085	3.35134	0.770927	0.376277	1.03874	0.527709	1.34926	1.40245
PCON_02368	226.168	307.465	223.89	1.31888	1.31647	1.31317	1.2996	0.995799	0.987186	SMAC_00278	145.291	158.388	3.88333	2.25953	1.13679	1.10102	0.0276423	0.0130132	0.0155488	0.00780671	0.571429	0.599905
PCON_02385	5.51356	34.6792	5.04216	6.12384	6.17419	6.59743	6.26557	1.08116	1.0148	SMAC_02956	41.2151	19.7882	2.25208	2.3899	4.21642	2.37234	0.238784	0.212986	0.251351	0.22037	1.24692	1.03467
PCON_02388	97.8078	90.1372	118.739	1.14252	0.932244	0.784272	0.773856	0.879763	0.8301	SMAC_07205	4.82871	6.79292	34.0415	5.20053	0.914139	1.01294	6.32485	5.88312	0.938845	0.920404	0.150367	0.156448
PCON_02390	59.8647	135.118	57.0445	2.19051	2.18457	2.19163	2.16455	1.00084	0.990835	SMAC_02773	15.5699	23.1737	8.66484	5.05193	0.689972	0.77079	0.360045	0.238195	0.205349	0.142426	0.580625	0.59794
PCON_02391	37.4349	40.3865	35.5576	1.04924	1.03402	1.05118	1.02754	1.00414	0.99373	SMAC_01454	44.2421	41.081	14.809	23.8744	3.35267	1.75397	1.16402	0.829126	1.84371	1.34344	1.64474	1.62031
PCON_02392	68.9489	52.0238	83.8377	0.759334	0.744729	0.572838	0.581058	0.781799	0.780227	SMAC_00644	14.9147	30.3117	11.3818	18.9443	0.521188	0.621552	0.359523	0.235469	0.595988	0.384122	1.94191	1.63131
PCON_02396	180.929	251.057	197.237	1.34603	1.34677	1.17569	1.17917	0.87346	0.875557	SMAC_05399	30.6262	34.3932	36.8997	25.6382	0.960576	1.04614	1.06659	0.614849	0.724448	0.434786	0.797805	0.707144
PCON_02398	51.5563	65.4348	55.5563	1.23499	1.22608	1.08737	1.0824	0.883512	0.882815	SMAC_02199	135.401	106.714	90.3226	99.482	1.33326	1.55679	0.858258	0.711212	0.929897	0.784773	1.10137	1.10343
PCON_02399	21.1057	30.2319	28.6165	1.39088	1.39976	0.979039	0.992132	0.704431	0.708788	SMAC_05364	43.9077	26.628	0.59038	2.2896	1.56493	1.05953	0.0208405	0.0174101	0.0814674	0.0649979	4.92708	3.73335
PCON_02401	53.6459	51.4128	58.7282	0.934698	0.922637	0.808227	0.803168	0.869702	0.870513	SMAC_07578	13.5781	17.6704	26.4396	26.0679	0.777993	0.882169	1.4319	1.04018	1.38857	1.02998	0.979077	0.990188
PCON_02402	18.4744	24.8967	20.7846	1.30794	1.28936	1.11583	1.07756	0.853666	0.835736	SMAC_06585	0.934429	1.57137	1.88463	1.85796	0.61875	0.739033	1.125	0.756186	1.125	0.80355	2.77778	1.06264
PCON_02407	57.5108	69.2056	64.6771	1.16742	1.15864	0.987782	0.980287	0.846242	0.846067	SMAC_03975	70.1367	41.6102	7.01152	4.28707	2.92829	2.00534	0.303066	0.27116	0.18184	0.168291	0.602679	0.620632
PCON_02408	54.5998	66.354	49.0505	1.17942	1.16797	1.25374	1.24689	1.06333	1.06757	SMAC_04617	31.0319	62.9594	106.156	116.144	0.799591	0.484144	2.45554	0.733948	2.64025	0.807296	1.077	1.09994
PCON_02409	10.6215	12.6973	10.6208	1.16509	1.15321	1.11028	1.08612	0.958047	0.941824	SMAC_04340	7.05332	9.13512	12.6341	18.4761	0.823484	0.629093	1.50005	1.3434	2.16116	1.97263	1.53056	1.46839
PCON_02412	19.836	13.4455	25.3497	0.663695	0.655635	0.490482	0.483515	0.745636	0.737476	SMAC_05254	10.4786	18.8099	5.38723	3.58102	0.527681	0.345353	0.275515	0.187901	0.179007	0.130182	0.811344	0.692823
PCON_02416	13.5643	17.8116	14.8992	1.29039	1.27882	1.11102	1.09186	0.8715	0.853803	SMAC_06587	60.324	56.2348	10.0825	5.58741	1.16716	0.917984	0.198591	0.177722	0.108006	0.102246	0.54453	0.575318
PCON_02417	51.2544	81.7777	78.6506	1.5477	1.56736	0.961715	0.978084	0.621386	0.624033	SMAC_01968	13.4584	8.41295	2.64595	1.3744	1.57959	1.21485	0.318367	0.266576	0.159184	0.145039	0.502976	0.544081
PCON_02420	185.472	172.925	166.847	0.906008	0.896089	0.962756	0.960071	1.06478	1.0714	SMAC_02388	414.135	228.25	28.9255	41.9537	2.03206	2.3539	0.12725	0.0713638	0.181179	0.104117	1.46449	1.45896
PCON_02421	107.716	102.661	95.9718	0.92809	0.914227	0.994027	0.966828	1.07555	1.05754	SMAC_02390	22.9689	35.033	119.363	107.61	0.70133	0.766477	3.34314	2.0115	2.96465	1.82183	0.89071	0.90571
PCON_02422	38.8561	41.9379	42.1262	1.05211	1.05095	0.921274	0.917388	0.880274	0.872913	SMAC_02389	97.5427	137.136	25.9855	10.1721	1.09927	0.688314	0.264455	0.0838842	0.102162	0.0328672	0.386541	0.391816
PCON_02424	73.4935	98.9736	115.333	1.30793	1.31922	0.809222	0.783189	0.619567	0.593676	SMAC_05583	80.6575	63.0908	2.87686	4.27433	1.40324	1.37584	0.0461438	0.0253282	0.0668493	0.0380865	1.44872	1.50372
PCON_02425	234.055	293.808	310.323	1.21781	1.22664	0.874037	0.8806	0.717856	0.717896	SMAC_00315	202.182	284.109	465.411	143.275	0.774041	0.60618	1.70105	0.873445	0.513032	0.273054	0.314807	0.312617
PCON_02426	27.943	28.3983	46.1953	0.987906	0.986524	0.568888	0.572639	0.577105	0.580462	SMAC_05550	38.5678	63.8977	11.1498	14.5469	0.833498	0.583287	0.21991	0.080679	0.282741	0.105079	1.36504	1.30243
PCON_02427	301.616	270.876	278.915	0.872096	0.866348	0.900083	0.900366	1.03335	1.03926	SMAC_05523	50.2009	75.9921	102.381	82.5329	0.763801	0.794786	1.40134	0.716935	1.1081	0.585923	0.81452	0.817261
PCON_02428	88.2473	109.2	97.419	1.20215	1.2173	1.0366	1.05476	0.863363	0.866476	SMAC_05524	52.3998	87.7329	31.548	42.3112	0.745153	0.677823	0.403138	0.178022	0.530192	0.241578	1.36393	1.35701
PCON_02439	38.9266	73.4433	165.125	1.83034	1.85358	0.429045	0.404067	0.234444	0.217993	SMAC_08934	27.9338	23.1546	7.23915	2.77747	1.21651	1.31526	0.302204	0.239947	0.115492	0.0916733	0.404639	0.382057
PCON_02442	9.08385	9.98539	11.203	1.07283	1.07237	0.826069	0.835915	0.774978	0.779502	SMAC_03757	69.2858	68.7747	0	0.220433	0.984544	0.519671	0	0	0.00296351	0.00181847	n.d.	#DIV/0!
PCON_02446	93.0963	47.4976	51.0437	0.511459	0.505825	0.863065	0.889324	1.74568	1.75817	SMAC_03094	12.4251	18.3615	8.49851	23.2467	0.715962	0.993173	0.44625	0.317526	1.19163	0.880994	2.9281	2.77456
PCON_02448	9.94456	107.18	30.1594	11.094	10.2494	3.48555	3.35281	0.333719	0.327122	SMAC_00947	277.834	96.6707	47.243	43.1647	3.53518	3.34018	0.538608	0.245248	0.482766	0.227109	0.908063	0.926037
PCON_02449	142.44	184.238	178.933	1.25468	1.25814	0.951693	0.957561	0.758548	0.761093	SMAC_00611	258.596	302.912	99.8241	71.6022	0.913304	1.21871	0.316664	0.209257	0.223339	0.150778	0.706326	0.720539
PCON_02454	30.1057	60.3741	44.6483	1.95643	1.95374	1.29374	1.28602	0.664774	0.658233	SMAC_01308	105.268	121.245	48.5406	34.4854	1.0488	0.831412	0.446864	0.200249	0.311683	0.143616	0.697619	0.71719
PCON_02455	18.8395	17.9628	24.0799	0.953114	0.928669	0.703823	0.674545	0.760337	0.726357	SMAC_01460	6.42831	9.86613	1.41255	2.62038	0.731369	0.773384	0.137669	0.0804227	0.25813	0.153652	1.90476	1.91056
PCON_02456	29.2299	38.0784	27.3945	1.26619	1.26495	1.2894	1.2702	1.02011	1.00415	SMAC_03774	128.706	113.839	8.26136	10.5758	2.8013	1.60699	0.186054	0.149186	0.234638	0.19254	1.26434	1.2906
PCON_02476	39.0826	38.4426	31.481	0.965173	0.947485	1.13315	1.10509	1.18681	1.16634	SMAC_00843	65.2665	34.3229	3.63449	11.8287	2.46536	1.51323	0.143676	0.131719	0.458868	0.432932	3.36394	3.28678
PCON_02477	64.8247	74.3478	60.4213	1.11338	1.10518	1.136	1.12873	1.0209	1.02131	SMAC_07160	5.60342	9.36874	1.6083	53.9904	0.723417	0.598057	0.214072	0.194356	6.98318	6.59717	33.2533	33.9438
PCON_02478	0.596605	2.3046	1.99968	3.96	3.84626	1.15051	1.15343	0.308673	0.299884	SMAC_06399	20.767	41.0065	8.19504	12.9371	2.53741	1.86396	0.972789	0.550497	1.51701	0.86111	1.55952	1.56424
PCON_02481	83.0482	92.1346	87.8506	1.07727	1.07534	0.972048	0.976339	0.903439	0.907935	SMAC_05805	51.6954	47.6989	46.7846	56.42	1.14246	0.801025	1.0622	0.937007	1.2584	1.1444	1.18604	1.22134
PCON_02489	27.8029	28.7478	24.4756	1.00532	1.00396	1.08441	1.08759	1.08149	1.0833	SMAC_04919	44.8342	27.4062	5.61239	14.3243	2.2864	1.43135	0.297956	0.273563	0.745926	0.714636	2.64224	2.61233
PCON_02494	10.0826	12.8271	9.45328	1.24561	1.22725	1.25292	1.23855	1.01475	1.00921	SMAC_04895	41.8349	48.9715	1.27314	0.995265	3.29242	2.44273	0.0986803	0.0670858	0.0756242	0.0528156	1.50652	0.787284
PCON_02495	29.6069	45.3009	22.0894	1.48522	1.47057	1.92841	1.83757	1.29904	1.24956	SMAC_04904	57.394	33.4296	7.42979	34.0302	1.87162	1.11128	0.251829	0.228737	1.13738	1.05055	4.56478	4.59285
PCON_02496	8.55545	21.5284	5.59775	2.45075	2.47883	3.55855	3.57103	1.45729	1.44061	SMAC_04893	31.5351	23.1674	5.23457	10.1547	1.31193	1.03229	0.217556	0.167509	0.417807	0.318473	1.9919	1.90123
PCON_02506	99.3578	93.4022	134.205	0.91237	0.92296	0.642557	0.648664	0.704527	0.702808	SMAC_00073	327.343	239.6	39.2321	62.0446	2.06997	1.51072	0.25463	0.236663	0.395687	0.377251	1.5696	1.59404
PCON_02507	88.9749	106.676	82.3414	1.16765	1.16671	1.19658	1.19388	1.02845	1.02329	SMAC_07082	137.555	141.112	12.0103	16.6068	1.07067	1.07637	0.0929913	0.0808368	0.125116	0.116913	1.67852	1.44628
PCON_02522	5.29216	7.58875	1.3227	1.61058	1.43027	5.57775	5.63047	4.01579	3.93665	SMAC_05067	85.2219	46.4394	53.3329	20.1112	4.11643	3.73964	2.57663	2.1458	0.950793	0.825996	0.389514	0.384937
PCON_02527	415.761	174.834	178.302	0.439733	0.403667	0.909115	0.898683	2.22501	2.2263	SMAC_06039	26.2072	134.725	0.726669	0.878204	0.300885	0.12333	0.0083194	0.00239366	0.00901269	0.00304753	1.11429	1.27317
PCON_02532	22.1875	32.3597	27.1554	1.41578	1.41847	1.16458	1.13955	0.823031	0.803368	SMAC_01219	27.6206	32.5622	27.3468	24.5612	1.00296	1.03796	0.981773	0.907867	0.868763	0.81714	0.899421	0.900066
PCON_02535	21.6656	41.301	14.8693	1.86194	1.84291	2.57223	2.53875	1.39171	1.37758	SMAC_00904	7.42342	8.65325	0.246951	0.130894	1.79941	1.45776	0.0594399	0.0546298	0.0324217	0.0305878	0.916667	0.55991
PCON_02536	67.7414	78.9076	67.0932	1.13115	1.12866	1.0859	1.08184	0.96083	0.958515	SMAC_04815	37.4964	41.2746	31.9259	57.3039	1.04755	0.792349	0.914362	0.832759	1.61409	1.50446	1.77187	1.80659
PCON_02538	216.953	318.788	253.442	1.43476	1.41544	1.16142	1.14799	0.814406	0.81105	SMAC_01896	77.4296	98.4157	148.112	103.996	0.764665	0.657882	1.44742	1.0591	0.991711	0.767656	0.694024	0.724821
PCON_02540	147.45	180.83	92.1183	1.20175	1.17925	1.81217	1.79852	1.5242	1.52514	SMAC_00608	55.6927	57.0816	163.671	70.4123	0.962	0.913974	2.74571	1.96119	1.16054	0.849979	0.422829	0.433399
PCON_02543	10.8793	21.7182	6.80017	2.04098	1.9559	2.94813	3.00473	1.5246	1.53624	SMAC_01204	21.3164	19.4879	92.3359	28.3903	1.47228	1.94579	6.11405	5.72357	1.85923	1.73829	0.313896	0.303707
PCON_02544	24.8454	35.5518	23.7692	1.39164	1.37294	1.38317	1.35525	0.996219	0.987118	SMAC_01716	6.08555	6.59237	0.0997276	0.262228	1.11172	0.854609	0.0105878	0.00868161	0.0423512	0.0210937	n.d.	2.4297
PCON_02547	63.5023	87.1138	71.2426	1.33202	1.34925	1.12873	1.1438	0.84809	0.847731	SMAC_03195	18.8208	18.9478	15.5642	33.2779	1.04285	1.0168	0.811735	0.479724	1.69111	1.05347	2.29787	2.19599
PCON_02548	26.6635	32.5867	21.71	1.19119	1.18933	1.39719	1.41098	1.17904	1.18637	SMAC_06927	41.2877	42.4249	0.788085	2.96112	1.52873	1.06634	0.0283501	0.0285391	0.1134	0.103565	4.69444	3.62887
PCON_02549	124.625	155.169	119.911	1.21231	1.20935	1.197	1.20229	0.990685	0.994164	SMAC_08028	28.1015	47.269	0.453005	0.420601	0.606211	0.370624	0.00918502	0.00546284	0.00918502	0.00518788	1.08036	0.949668
PCON_02552	23.1507	33.7489	55.5826	1.41448	1.43739	0.56057	0.569171	0.396468	0.395975	SMAC_02909	82.228	114.949	53.5272	61.2396	1.82556	0.681176	1.05176	0.183086	1.18111	0.212202	1.12314	1.15903
PCON_02554	47.1288	55.3628	41.575	1.14423	1.14146	1.23027	1.23416	1.07926	1.08121	SMAC_08828	75.929	53.086	40.3852	53.1669	2.81444	1.63184	1.55786	1.35322	2.01788	1.78634	1.29558	1.32007
PCON_02555	19.5928	28.0605	22.3934	1.38975	1.38365	1.15716	1.15502	0.832807	0.834766	SMAC_04784	9.17094	13.8111	0.936983	1.2377	0.949405	1.12479	0.0941558	0.0875534	0.125541	0.119307	1.34266	1.36268
PCON_02562	1223.05	940.532	1306.19	0.751326	0.759503	0.665082	0.677626	0.891126	0.892196	SMAC_12706	805.276	1051.23	16620.1	16904.1	0.823314	1.04357	15.3181	9.57664	15.2828	9.85808	1.00872	1.02939
PCON_02563	40.401	42.5369	36.5939	1.02126	1.02383	1.07315	1.07468	1.0508	1.04967	SMAC_04531	10.1005	7.27929	13.901	25.5316	1.3915	1.14271	1.93496	1.61822	3.49368	2.95825	1.80562	1.82809
PCON_02564	96.7869	154.846	81.5394	1.57563	1.56783	1.8125	1.81395	1.16703	1.15698	SMAC_04682	95.7843	52.5885	20.2993	36.1303	1.91469	2.35652	0.383465	0.32481	0.677324	0.568395	2.23271	1.74993
PCON_02566	22.346	23.7459	20.1369	1.03138	1.0258	1.08946	1.07809	1.05669	1.05097	SMAC_08352	41.0999	22.9751	10.9898	15.9948	2.25948	1.79919	0.616732	0.571765	0.883048	0.837733	1.43208	1.46517
PCON_02567	57.5234	63.8058	67.143	1.07766	1.08159	0.880659	0.890652	0.818685	0.823465	SMAC_08351	17.8057	35.0141	18.3639	5.01565	0.51939	0.57721	0.518249	0.409944	0.139265	0.113493	0.272579	0.276849
PCON_02568	48.4037	57.2069	50.366	1.17456	1.14443	1.05119	1.05796	0.917829	0.924445	SMAC_04761	55.2066	77.5959	200.546	160.852	0.81944	1.24291	2.76296	2.42495	2.17598	1.96619	0.788207	0.810817
PCON_02573	29.1201	37.7055	30.5868	1.32214	1.26706	1.15195	1.15849	0.915591	0.914311	SMAC_06631	18.7694	40.9907	90.3315	131.691	0.532469	0.86006	2.33332	2.04336	3.343	3.00762	1.45347	1.4719
PCON_02574	2.91872	5.48425	5.05595	1.82397	1.83643	1.10814	0.963707	0.607692	0.524772	SMAC_04235	30.6933	60.3106	1.56012	0.245164	1.44238	0.701943	0.0771843	0.0587113	0.01206	0.0100542	0.25641	0.171249
PCON_02575	29.6232	50.2259	45.1549	1.64918	1.67366	1.03227	1.05425	0.627452	0.629909	SMAC_03087	170.427	200.597	14.7032	38.3413	1.47368	0.79387	0.115146	0.0312479	0.292507	0.083039	2.56855	2.65743
PCON_02577	33.8432	62.7876	41.5551	1.79978	1.83137	1.39511	1.42427	0.775158	0.777708	SMAC_00334	26.8738	32.9127	11.6211	83.0417	1.29107	0.784781	0.502698	0.155168	3.52996	1.11982	7.03855	7.21684
PCON_02578	27.044	33.9368	25.95	1.22523	1.21697	1.2145	1.18976	0.997165	0.977641	SMAC_08343	39.3852	23.772	8.39434	6.16213	2.08944	1.59154	0.410078	0.169704	0.295082	0.126657	0.862782	0.746341
PCON_02580	10.1222	9.23775	29.1539	0.900816	0.88949	0.315717	0.283675	0.356877	0.318919	SMAC_00615	208.199	99.1151	11.4974	12.6697	2.26206	1.63948	0.128041	0.114442	0.139005	0.12654	1.08857	1.10571
PCON_02583	83.4216	79.4396	109.002	0.924409	0.924257	0.678631	0.68251	0.734763	0.738442	SMAC_03666	74.5862	124.553	71.6648	81.9012	0.80521	0.504013	0.719845	0.268959	0.813185	0.303614	1.16111	1.12885
PCON_02587	36.9347	44.0473	32.2782	1.16688	1.12745	1.26417	1.24243	1.09369	1.10198	SMAC_01826	32.1757	37.0307	21.2521	20.8994	1.01439	0.758965	0.632027	0.290322	0.611076	0.287101	0.980043	0.988904
PCON_02588	29.8369	28.6431	35.2878	0.931859	0.943503	0.750621	0.763301	0.806028	0.809007	SMAC_01157	69.6969	38.9376	2.10115	0.688888	2.96555	2.71281	0.0893776	0.0821784	0.0286008	0.0287066	0.32	0.349321
PCON_02589	27.6454	15.7591	50.5186	0.558587	0.564016	0.291668	0.28842	0.527125	0.511368	SMAC_01152	39.345	21.4942	0.0511074	0.170788	2.34797	1.58732	0.00207969	0.00389352	0.0103985	0.0107087	n.d.	2.7504
PCON_02593	33.3093	27.9109	21.2144	0.816713	0.814495	1.21485	1.2124	1.49396	1.48853	SMAC_02385	18.3446	15.8881	32.0624	15.1084	1.19145	1.49525	1.9422	1.45	0.899233	0.692857	0.463601	0.477831
PCON_02595	33.6122	27.4895	90.3779	0.794232	0.804499	0.281037	0.283405	0.354363	0.352275	SMAC_07678	39.1235	29.5896	13.4376	2.81209	1.50851	1.316	0.520848	0.486681	0.105899	0.103427	0.300392	0.212515
PCON_02596	50.3419	63.9611	35.0427	1.23405	1.2219	1.68796	1.68053	1.36982	1.37534	SMAC_01154	62.3145	58.3425	32.1369	37.7035	1.16081	1.42525	0.537207	0.328784	0.624303	0.377947	1.16945	1.14953
PCON_02597	42.9449	51.5813	41.9488	1.16514	1.16917	1.14669	1.1225	0.984161	0.96008	SMAC_01153	33.0805	21.6904	21.6949	15.1038	2.24083	1.65662	1.51026	1.39681	1.03446	0.974839	0.685982	0.697905
PCON_02598	43.9077	29.427	32.833	0.650452	0.647513	0.850438	0.84354	1.30774	1.30274	SMAC_05272	10.4916	25.5661	8.86057	16.0268	0.430547	0.510222	0.334526	0.215366	0.591615	0.397347	1.89596	1.84498
PCON_02599	444.492	472.785	431.309	1.03663	1.03365	1.01854	1.02729	0.987573	0.993848	SMAC_03977	129.28	147.867	125.596	57.5915	0.922282	0.769005	0.856681	0.472211	0.384735	0.219847	0.4733	0.465569
PCON_02600	45.1497	57.506	40.8901	1.24327	1.23574	1.30234	1.307	1.05363	1.05767	SMAC_01182	8.53373	9.93655	0.659304	0.582593	0.904993	0.759006	0.0701545	0.0626159	0.0596313	0.0577121	0.934066	0.921684
PCON_02601	91.8155	107.166	90.6878	1.13221	1.13016	1.11196	1.06677	0.982122	0.943913	SMAC_02370	10.5416	7.53366	0.541709	0.699885	2.20373	1.61169	0.116308	0.107979	0.146915	0.142352	1.35714	1.31833
PCON_02602	19.1107	35.3368	17.4014	1.79348	1.82597	1.89012	1.93131	1.05389	1.05769	SMAC_00440	23.6722	49.3056	53.3957	55.2234	0.558095	0.527886	1.14775	0.564563	1.16217	0.594573	1.03299	1.05316
PCON_02606	43.9744	32.2986	39.4019	0.714677	0.6979	0.769407	0.726617	1.0795	1.04115	SMAC_02368	35.1067	27.5494	13.2249	22.1868	1.5302	1.23236	0.586258	0.543827	0.967346	0.917458	1.68322	1.68704
PCON_02607	55.3811	51.9268	57.1768	0.911061	0.91638	0.843512	0.855967	0.927719	0.934073	SMAC_04246	10.3895	13.3307	10.5707	12.2391	0.867909	0.948893	0.800455	0.448861	0.908382	0.525091	1.15957	1.16983
PCON_02609	213.648	170.93	184.877	0.776219	0.768515	0.855968	0.852435	1.10283	1.1092	SMAC_03826	33.8531	71.9741	66.447	57.7907	0.631755	0.395058	1.15442	0.431501	0.991801	0.37118	0.873732	0.860208
PCON_02610	33.287	43.4146	43.1567	1.26549	1.28009	0.928566	0.9408	0.733924	0.734948	SMAC_00645	17.6671	13.3009	58.7212	24.1013	1.5349	1.44017	4.67676	2.2911	1.87719	0.956553	0.443041	0.417509
PCON_02611	12.8659	39.6421	20.1855	3.19585	2.97564	1.82776	1.83499	0.612471	0.616671	SMAC_02572	6.39938	8.88867	8.24861	15.6896	0.823681	0.807572	0.970932	0.493683	1.80382	0.953638	1.92353	1.93168
PCON_02612	58.8217	263.509	102.905	4.54787	4.29794	2.6158	2.4598	0.602631	0.572321	SMAC_06318	79.07	62.7393	11.0956	11.9821	1.84093	2.19485	0.253491	0.231852	0.268035	0.25711	1.19954	1.10894
PCON_02617	347.053	223.266	313.791	0.62404	0.636999	0.657129	0.672292	1.05303	1.0554	SMAC_05724	315.311	368.228	50.8754	47.9557	1.51448	0.836158	0.218735	0.0582167	0.202077	0.055955	0.941328	0.96115
PCON_02618	712.008	764.072	775.786	1.04213	1.04501	0.912651	0.904896	0.876899	0.865921	SMAC_00640	639.779	1467.42	433.539	585.681	0.979798	0.397005	0.596036	0.118217	0.78936	0.162061	1.34008	1.37088
PCON_02619	0.425055	13.7381	0.259791	31.4628	31.5786	48.7709	48.6954	1.55172	1.54204	SMAC_04250	62.2185	28.7673	4.48785	4.01513	7.47619	2.8315	0.571429	0.380145	0.495238	0.35882	0.902778	0.943904
PCON_02620	20.3968	33.4913	23.9548	1.59275	1.60255	1.29192	1.2936	0.81116	0.807213	SMAC_04251	85.3461	52.2339	1.30651	29.0409	4.0907	1.90246	0.0653206	0.0532269	1.43705	1.16196	23.1056	21.8303
PCON_02622	14.7088	18.6695	16.2824	1.23955	1.22334	1.05866	1.0477	0.859343	0.856428	SMAC_03825	50.0736	34.9269	7.59711	28.6215	1.34968	0.80801	0.211066	0.16217	0.779901	0.614096	3.72209	3.78674
PCON_02624	82.9634	106.271	59.7804	1.25071	1.2355	1.6422	1.62161	1.32097	1.31251	SMAC_03824	39.6134	46.5624	78.2888	84.7336	0.812724	0.603795	1.61084	1.17077	1.7138	1.27586	1.0644	1.08976
PCON_02625	17.5321	23.0336	16.3572	1.27506	1.2792	1.35001	1.27319	1.05932	0.995302	SMAC_03875	7.23202	6.56434	0	0.0367994	2.06211	2.23086	0	0	0	0.0127827	n.d.	#DIV/0!
PCON_02626	8542.76	4008.32	5445.03	0.460946	0.462757	0.682334	0.698939	1.50017	1.51038	SMAC_00637	1118.97	919.483	1207.16	571.552	2.08519	1.28507	1.99003	0.562649	0.924403	0.269015	0.479228	0.478121
PCON_02630	30.0736	49.3106	28.9227	1.59797	1.58319	1.57555	1.55327	0.99015	0.981104	SMAC_03384	18.6754	19.8609	17.1073	52.4791	0.999488	1.28369	0.864877	0.727866	2.6266	2.1852	3.31152	3.0022
PCON_02637	15.8417	23.6293	13.6143	1.44697	1.4354	1.61987	1.56605	1.11951	1.09102	SMAC_04252	44.1848	48.4756	7.95979	13.7229	4.71382	1.56936	0.889768	0.468727	1.50156	0.823464	1.80257	1.75681
PCON_02638	433.394	854.005	385.383	1.92017	1.88486	2.04617	2.01527	1.07087	1.06919	SMAC_00211	2108.7	741.227	7.16458	1.20607	5.0852	2.81909	0.0154539	0.00402466	0.00248559	0.000711131	0.178517	0.176693
PCON_02643	47.3309	44.521	60.6189	0.919081	0.923694	0.68616	0.697934	0.752433	0.75559	SMAC_00483	40.7742	87.2578	15.1419	14.3242	0.549317	0.724772	0.195557	0.1751	0.181275	0.167491	0.934517	0.956544
PCON_02644	26.7494	21.6666	37.5291	0.789853	0.790683	0.534974	0.543331	0.681524	0.687167	SMAC_05732	47.2017	41.4175	7.19455	3.80391	2.0856	1.39164	0.32666	0.29191	0.171325	0.156121	0.524706	0.534825
PCON_02647	68.0624	69.7382	57.9737	0.994115	0.983524	1.11308	1.09123	1.11974	1.10951	SMAC_00638	20.4386	38.6732	200.004	152.25	0.513788	0.395326	4.9905	3.24993	3.71097	2.53437	0.835595	0.779823
PCON_02649	29.0588	22.5793	23.8028	0.759852	0.75061	0.883023	0.858244	1.17088	1.1434	SMAC_00639	21.0705	18.8989	2.51864	0.232827	1.2662	0.757756	0.159051	0.141188	0.0136685	0.0148559	0.136699	0.105221
PCON_02651	64.978	73.5394	62.7986	1.09802	1.09976	1.0836	1.07502	0.987127	0.977508	SMAC_07341	154.479	108.131	4.087	0.976665	2.37972	1.67619	0.0647322	0.0587663	0.0153739	0.0149922	0.245003	0.255116
PCON_02652	32.499	22.9838	32.9601	0.686052	0.686464	0.653076	0.655377	0.952051	0.954713	SMAC_00482	12.2083	12.6011	12.0224	26.0688	1.02793	0.702396	0.980561	0.51662	2.1056	1.1044	2.33722	2.13774
PCON_02654	14.4972	21.4701	13.5711	1.43751	1.4178	1.46115	1.44702	1.0166	1.02061	SMAC_00872	10.7215	12.6598	2.85555	3.2759	1.09295	0.981098	0.255609	0.111379	0.290865	0.12884	1.13929	1.15677
PCON_02655	47.4483	42.9436	36.0823	0.877944	0.872957	1.1082	1.07798	1.26229	1.23486	SMAC_02795	91.7045	102.281	697.461	574.758	0.8722	0.748464	6.54307	4.61608	5.29131	3.84431	0.832277	0.83281
PCON_02657	96.649	76.336	163.335	0.766552	0.779739	0.432082	0.442147	0.56405	0.567045	SMAC_03850	163.149	93.7957	2.73214	3.62677	2.70171	1.83568	0.0410238	0.0130771	0.0527449	0.0173515	1.34759	1.32686
PCON_02659	49.4899	35.7659	47.1346	0.706181	0.704935	0.711436	0.717257	1.01538	1.01748	SMAC_00481	1.11045	0.900259	0.573706	0.810059	1.575	1.20006	0.7	0.326377	1.05	0.462108	2	1.41587
PCON_02660	61.1836	67.4941	71.3834	1.07543	1.07966	0.873182	0.878151	0.815709	0.813359	SMAC_00487	17.2338	35.2099	31.753	34.4013	0.612916	1.04597	1.0409	0.920505	1.09902	1.01425	1.28371	1.10184
PCON_02661	657.248	756.558	641.964	1.11927	1.11589	1.08842	1.09142	0.975024	0.978072	SMAC_00479	30.9505	27.3498	174.58	92.4365	1.12001	1.07989	6.13274	4.24085	3.18688	2.25948	0.574032	0.532789
PCON_02663	151.091	168.095	206.904	1.08027	1.09533	0.754915	0.770659	0.699632	0.703586	SMAC_00480	29.3345	69.7177	173.019	112.443	0.463934	0.7373	2.48198	2.03117	1.58427	1.3318	0.642057	0.65568
PCON_02664	18.954	23.8836	14.5462	1.2226	1.22094	1.52104	1.52458	1.2443	1.24869	SMAC_00485	27.9562	23.6481	3.49731	1.80617	2.14778	1.2856	0.279409	0.253378	0.141116	0.134815	0.609606	0.532071
PCON_02668	44.2534	47.9994	43.4756	1.05217	1.05165	1.02093	1.02578	0.970329	0.9754	SMAC_00484	143.069	97.8511	44.1454	13.7927	2.34017	1.53826	0.74759	0.685062	0.228939	0.217907	0.30642	0.318083
PCON_02669	53.8722	52.3777	50.6559	0.945689	0.938227	0.954596	0.950272	1.01239	1.01284	SMAC_07905	9.77996	9.47821	54.7479	69.0304	1.1032	1.53589	5.54674	3.77304	6.86136	4.81491	1.25678	1.27614
PCON_02670	40.8622	47.2539	37.2641	1.12388	1.11965	1.17063	1.16669	1.04324	1.04201	SMAC_03386	26.3731	30.9002	2.08038	5.04171	1.19278	0.904411	0.096541	0.0906224	0.229172	0.219487	2.4094	2.42199
PCON_02674	74.9535	89.0325	46.7761	1.15338	1.12821	1.75726	1.72337	1.52529	1.52752	SMAC_03383	113.445	109.887	47.0329	165.979	1.02763	0.96797	0.41064	0.275669	1.42604	0.975636	3.47352	3.53916
PCON_02676	483.094	72.899	93.9776	0.146742	0.146933	0.74478	0.741515	5.08931	5.04661	SMAC_02716	10.4839	9.50674	0.0277862	1.21654	1.70877	1.24159	0.00460584	0.00595288	0.198051	0.193033	n.d.	32.4269
PCON_02680	100.36	24.3924	94.2523	0.235791	0.243879	0.24469	0.253118	1.03793	1.03788	SMAC_04556	44.3706	33.6256	3.86532	1.98779	2.28782	1.49461	0.207204	0.185103	0.104317	0.097855	0.581083	0.528653
PCON_02686	654.032	750.584	951.142	1.12798	1.11667	0.728946	0.731537	0.654335	0.655106	SMAC_04384	106.401	184.433	211.082	116.045	0.790224	1.29767	1.45723	1.31825	0.782188	0.744336	0.669194	0.56464
PCON_02689	261.123	312.101	230.31	1.16769	1.14879	1.2731	1.21848	1.09861	1.06066	SMAC_04596	74.849	133.201	191.161	258.634	0.70492	0.629822	1.61297	0.715169	2.14876	0.970291	1.35612	1.35673
PCON_02690	165.43	182.966	250.892	1.07378	1.07558	0.695669	0.693627	0.64851	0.644887	SMAC_02818	41.7524	64.4605	65.1036	45.397	1.26917	0.620937	1.76707	0.417296	1.21502	0.29053	0.687718	0.696219
PCON_02695	12.3863	10.7993	14.0747	0.925817	0.850058	0.713213	0.715359	0.841269	0.841541	SMAC_03464	0.7675	1.09617	0.200413	0.722991	2.70833	2.02012	0.8125	0.482737	2.4375	1.61847	3.375	3.3527
PCON_02701	821.774	637.764	392.067	0.75298	0.757861	1.54409	1.54972	2.05122	2.04486	SMAC_00641	719.688	823.733	641.809	1093.1	0.86908	0.59916	0.762713	0.461542	1.28363	0.780777	1.93661	1.69167
PCON_02705	36.5119	33.1848	22.9222	0.881754	0.873789	1.33726	1.32975	1.51663	1.52182	SMAC_03052	31.9951	26.3885	0.475985	7.87422	2.32353	1.55541	0.0345568	0.031921	0.579238	0.519359	20.5333	16.2701
PCON_02707	53.3129	58.8709	52.5453	1.07183	1.07743	1.03546	1.045	0.96647	0.969904	SMAC_00836	38.1257	57.8708	54.5951	21.3088	0.666717	0.70745	0.927962	0.734803	0.355946	0.290283	0.385455	0.395049
PCON_02709	18.0879	12.4205	16.4966	0.673059	0.661954	0.710062	0.705313	1.06469	1.0655	SMAC_00251	356.527	221.071	6.53638	2.08891	2.52501	3.56806	0.0441166	0.041307	0.0136761	0.0135801	0.310031	0.32876
PCON_02715	187.875	238.388	213.834	1.23165	1.22141	1.02923	1.01866	0.83603	0.834001	SMAC_02227	73.3212	93.7476	15.7398	41.3418	0.746174	0.516517	0.161354	0.109031	0.415503	0.29026	2.67955	2.66217
PCON_02718	66.9674	145.615	48.1797	2.11441	2.12486	2.81325	2.85233	1.33409	1.34236	SMAC_04538	553.519	216.278	31.7769	40.5248	6.19039	3.3221	0.369917	0.298979	0.463255	0.385802	1.25257	1.2904
PCON_02720	67.7239	65.9473	74.729	0.967176	0.957185	0.816011	0.823859	0.864624	0.86071	SMAC_08829	253.437	166.882	0.190974	1.23836	4.54772	1.14651	0.00242029	0.000492693	0.0193623	0.00304798	8	6.18637
PCON_02721	23.3262	22.0983	34.4194	0.929913	0.914294	0.592851	0.586861	0.644625	0.641874	SMAC_00488	4.30763	6.06411	2.16886	1.73485	0.863084	0.660003	0.40331	0.177262	0.314582	0.148805	0.791396	0.839461
PCON_02724	55.8092	54.5586	55.9681	0.948339	0.941628	0.90498	0.902869	0.954279	0.958838	SMAC_01746	92.0666	101.127	17.9534	29.5089	1.20135	0.882247	0.240496	0.225584	0.389749	0.36961	1.63035	1.63846
PCON_02728	56.7871	56.9157	50.1711	0.973553	0.96312	1.06039	1.05296	1.09039	1.09328	SMAC_02215	24.7153	16.4545	3.47985	11.6558	2.07774	1.65734	0.297622	0.279946	0.980841	0.944394	3.34334	3.37349
PCON_02729	184.32	126.364	133.232	0.669097	0.660232	0.877571	0.861683	1.31896	1.30512	SMAC_05371	19.0316	26.6641	0.352588	0.284713	0.684298	0.438633	0.0124776	0.00845819	0.00985074	0.00708783	0.791667	0.837984
PCON_02735	5.89241	7.58737	5.42717	1.25086	1.22306	1.29694	1.27981	1.03755	1.0464	SMAC_00894	11.0218	12.5503	22.9547	20.1472	1.07091	0.927673	2.0377	0.912672	1.75014	0.817067	0.92386	0.895247
PCON_02745	19.5723	33.8644	23.6756	1.67929	1.67677	1.32741	1.30349	0.790621	0.777381	SMAC_03989	152.963	46.9469	32.9693	40.5135	5.51816	3.24437	1.23377	1.13888	1.49742	1.39474	1.38389	1.22466
PCON_02748	72.4662	37.8078	61.9154	0.512843	0.512072	0.56414	0.569917	1.11534	1.11296	SMAC_00098	39.465	54.0374	23.0016	12.5042	14.877	1.60253	9.14778	1.59378	4.8746	0.882519	0.665461	0.553728
PCON_02752	165.203	249.027	144.597	1.46242	1.4655	1.59522	1.60782	1.091	1.09711	SMAC_01311	3.47253	6.4131	36.8964	38.8635	0.559389	0.507741	5.65875	3.3486	5.84521	3.58436	1.12137	1.0704
PCON_02753	19.7914	18.6482	20.143	0.914019	0.902266	0.856708	0.849567	0.937326	0.941592	SMAC_02721	144.47	65.2509	9.57477	26.3024	4.41692	2.44713	0.304251	0.266741	0.826901	0.724504	2.91071	2.71613
PCON_02755	3.51509	7.18134	3.09326	1.98622	1.95957	2.17778	2.16366	1.0992	1.10415	SMAC_07861	19.7284	11.6551	16.1203	32.9535	1.71135	1.84682	1.34794	1.05101	2.72231	2.10154	2.03921	1.99954
PCON_02760	37.3808	28.985	40.0294	0.759166	0.757576	0.688191	0.686903	0.914529	0.906712	SMAC_01747	110.545	104.173	33.166	46.0179	1.0586	0.99365	0.304983	0.204829	0.417143	0.283434	1.37615	1.38376
PCON_02761	52.8175	74.9072	56.0045	1.37679	1.37251	1.23475	1.23222	0.897385	0.897787	SMAC_07372	52.5947	69.945	92.7913	40.3145	0.782782	0.746151	1.30696	0.772258	0.556393	0.338736	0.457048	0.438631
PCON_02762	9.15998	15.127	8.59703	1.60788	1.58809	1.62558	1.60673	1.01525	1.01174	SMAC_00984	63.1606	37.689	21.3597	26.4092	5.21116	2.21464	1.85064	1.31749	2.24734	1.6458	1.22186	1.24919
PCON_02770	12.9216	33.7837	11.5122	2.54029	2.49673	2.71035	2.6524	1.06845	1.06235	SMAC_04209	69.132	63.6426	0	0.0742737	49.7234	2.35108	0	0	0.055869	0.00463459	n.d.	#DIV/0!
PCON_02773	200.309	276.122	256.306	1.33806	1.34378	0.994585	0.997713	0.743867	0.742468	SMAC_00646	83.9655	122.417	72.9211	28.978	0.709646	0.538187	0.598218	0.333501	0.233639	0.133719	0.397596	0.400956
PCON_02774	81.6871	92.4246	65.55	1.10621	1.09687	1.31345	1.28119	1.19617	1.16804	SMAC_00772	26.0503	33.4059	6.2915	9.37529	0.903889	0.54547	0.211722	0.0938403	0.311068	0.138768	1.46958	1.47877
PCON_02780	43.9639	42.7328	23.682	0.943338	0.928259	1.6688	1.62851	1.76997	1.75437	SMAC_01989	6.30382	9.28552	22.6392	31.3421	0.662423	0.573796	2.33269	1.63596	3.18531	2.24772	1.36571	1.37394
PCON_02782	35.4639	29.7287	39.5382	0.815998	0.821591	0.699418	0.710899	0.860388	0.86527	SMAC_02719	10.5643	12.7631	10.1884	13.2746	0.875824	0.929955	0.780404	0.47408	0.998508	0.625278	1.31377	1.31893
PCON_02786	43.1357	46.6554	35.9002	1.05758	1.03828	1.21543	1.2045	1.15785	1.16009	SMAC_06760	26.3401	27.7493	8.76644	6.96672	1.06371	0.859952	0.359141	0.325114	0.282378	0.260909	0.786672	0.802517
PCON_02787	175.18	180.049	148.88	0.99992	1.01952	1.26268	1.20155	1.2669	1.17854	SMAC_06222	131.456	89.0861	5.5201	3.90175	1.85182	1.31081	0.0723285	0.029918	0.0510554	0.0210312	0.705882	0.702963
PCON_02789	41.3967	65.5325	59.0672	1.53975	1.53247	1.03107	1.01035	0.671434	0.659296	SMAC_08168	18.0447	11.3723	0.259574	0.254435	1.62838	1.81622	0.021286	0.0209407	0.021286	0.0215467	n.d.	1.02894
PCON_02793	14.2419	26.6526	23.302	1.81838	1.78757	1.05784	1.04593	0.582788	0.585114	SMAC_12593	20.6963	27.2126	39.4161	13.5149	0.774308	0.712824	1.4123	0.865983	0.474984	0.302535	0.352449	0.349355
PCON_02794	45.8314	82.4345	96.1131	1.74898	1.74821	0.791878	0.795404	0.453945	0.454982	SMAC_02487	28.7007	23.5766	7.28653	3.8176	1.86882	1.17097	0.431038	0.135952	0.218471	0.0739705	0.532427	0.544093
PCON_02798	30.5165	26.8831	33.1966	0.858172	0.851144	0.748004	0.747887	0.875629	0.878685	SMAC_06166	14.5742	21.5596	87.0568	38.3397	1.24701	0.66724	6.64602	1.68903	2.86247	0.760647	0.435995	0.450345
PCON_02799	70.9407	106.306	68.4403	1.45908	1.44807	1.4474	1.40629	0.9953	0.971147	SMAC_06539	27.5899	37.3349	86.5255	94.5855	1.05242	0.687867	3.02424	1.04887	3.2492	1.15133	1.11613	1.09769
PCON_02800	193.208	161.114	189.871	0.809659	0.807076	0.790967	0.791534	0.977689	0.980742	SMAC_09022	175.655	142.273	530.484	1317.37	1.27506	1.51718	3.56451	2.45352	8.70517	6.1442	2.49118	2.50424
PCON_02803	12.4553	20.2441	11.1485	1.58977	1.60061	1.69501	1.67117	1.07466	1.04408	SMAC_03136	36.5033	44.7936	20.6699	120.35	0.768254	0.465233	0.448214	0.342569	2.56467	2.00733	5.86512	5.85963
PCON_02804	120.205	119.435	121.981	0.969094	0.959859	0.903999	0.896861	0.937527	0.934368	SMAC_08386	49.6938	67.9655	4.76733	8.58103	0.890441	0.559917	0.0811149	0.0340071	0.144002	0.061674	1.78633	1.81356
PCON_02805	89.5405	120.99	109.486	1.31116	1.30187	1.02132	1.01791	0.779041	0.781879	SMAC_08382	92.4193	112.82	58.9173	31.1847	0.822369	0.597046	0.536657	0.449758	0.27858	0.242006	0.543682	0.53808
PCON_02806	218.34	264.301	196.176	1.18112	1.16012	1.24457	1.2265	1.06033	1.05722	SMAC_06168	66.3219	105.445	399.354	607.59	0.610185	0.462912	3.6349	2.41189	5.44783	3.66677	1.5078	1.52029
PCON_02807	18.5339	22.1455	28.61	1.16016	1.14562	0.71626	0.711124	0.617876	0.620732	SMAC_09015	14.9258	11.2097	11.1904	5.92824	1.57399	1.51796	1.06351	0.518487	0.553024	0.273432	0.520833	0.527365
PCON_02808	1005.96	409.413	2168.17	0.429779	0.391174	0.179266	0.178085	0.454836	0.455258	SMAC_04230	300.211	256.388	44.32	30.5742	1.17794	1.2445	0.169516	0.129434	0.114588	0.0898513	0.854772	0.694184
PCON_02809	14.0506	18.5716	7.94588	1.30475	1.33919	2.18578	2.29558	1.70601	1.71416	SMAC_07575	175.884	86.4914	417.733	281.528	3.47244	1.93542	8.59603	7.83574	5.70578	5.30112	0.71527	0.676531
PCON_02816	32.0152	37.5054	40.1103	1.1364	1.14361	0.881539	0.887214	0.775735	0.775801	SMAC_02461	292.127	213.308	87.205	26.8589	1.43845	1.60162	0.395436	0.250755	0.11984	0.0779551	0.312443	0.310881
PCON_02817	6.23915	5.68723	4.41351	0.94008	0.860163	1.26847	1.20772	1.43784	1.40406	SMAC_02462	28.1263	34.2834	0	0.147935	1.41728	0.917052	0	0	0.0092835	0.00749777	n.d.	#DIV/0!
PCON_02826	12.5945	18.1047	244.856	1.50033	1.39466	0.101892	0.0748875	0.0731887	0.0536959	SMAC_00792	103.429	46.0546	29.2053	13.2828	2.77036	3.54001	0.753694	0.687908	0.33774	0.313175	0.448203	0.455257
PCON_02827	28.1043	46.357	32.4373	1.61987	1.61324	1.34742	1.35628	0.841376	0.840718	SMAC_01744	18.9429	23.9042	57.2052	49.3281	1.05705	0.847099	2.8627	1.1408	2.42575	0.996552	0.85162	0.873559
PCON_02828	67.5705	70.3754	60.4953	1.01103	0.989221	1.0771	1.06002	1.0662	1.07157	SMAC_00982	67.8674	119.23	114.011	166.913	0.724934	0.582318	1.10242	0.470241	1.59327	0.684821	1.59225	1.45632
PCON_02829	71.7255	88.5085	87.2485	1.19899	1.19875	0.94007	0.928026	0.785151	0.774162	SMAC_01835	52.122	40.098	15.1687	32.6806	1.40185	0.973661	0.420678	0.376009	0.893254	0.801542	2.13507	2.13171
PCON_02835	6.44913	3.39755	6.60917	0.521821	0.514091	0.52431	0.453576	1.02451	0.882288	SMAC_12791	4.48266	6.36234	1.33028	0.340127	0.897727	0.832652	0.236244	0.106411	0.0629984	0.0313445	0.277778	0.29456
PCON_02845	84.1276	100.147	84.793	1.15806	1.1549	1.09039	1.09262	0.944543	0.946074	SMAC_01730	11.2372	11.5788	5.4957	4.73006	0.992923	1.19305	0.456496	0.338508	0.385446	0.297427	0.845395	0.878642
PCON_02850	52.7109	30.2009	26.0729	0.571726	0.554491	1.06945	1.06902	1.92609	1.92793	SMAC_01732	46.2991	38.2621	126.76	47.6987	1.25763	0.693019	3.45225	1.75726	1.27147	0.672938	0.399265	0.382947
PCON_02856	456.792	480.503	579.076	1.03041	1.03448	0.766591	0.778243	0.75082	0.752304	SMAC_02004	192.968	287.559	118.797	25.8967	0.711902	0.982793	0.396875	0.272641	0.084868	0.061018	0.232663	0.223804
PCON_02858	35.9622	17.693	44.1344	0.477166	0.481807	0.376877	0.381416	0.789871	0.791636	SMAC_04634	42.0317	43.3569	3.57565	7.47963	1.0937	1.14522	0.0844061	0.0447999	0.172389	0.096451	2.30753	2.15293
PCON_02859	12.3113	12.1599	14.041	1.00645	0.942783	0.827499	0.761777	0.862506	0.808009	SMAC_07745	43.3736	25.3844	4.24687	3.77275	7.17354	2.71278	0.733842	0.447019	0.639621	0.402778	0.872648	0.901031
PCON_02863	31.7958	81.1052	34.4445	2.5105	2.48428	2.20552	2.22765	0.892137	0.8967	SMAC_07744	114.86	97.9584	3.98736	6.77537	1.25783	0.955567	0.0444341	0.0399396	0.0743418	0.0678262	1.68869	1.69822
PCON_02865	162.7	204.209	180.171	1.21752	1.21958	1.04773	1.05348	0.860541	0.863804	SMAC_05186	46.7174	76.9445	134.969	147.362	0.607041	0.609236	1.68393	1.15129	1.80316	1.27405	1.11195	1.10663
PCON_02866	14.0763	18.2689	14.955	1.2633	1.24744	1.12762	1.12083	0.896681	0.898505	SMAC_04501	0.198562	0	0	0	n.d.	#DIV/0!	n.d.	#DIV/0!	n.d.	#DIV/0!	n.d.	#DIV/0!
PCON_02869	5.16158	2.81519	2.52497	0.569678	0.530283	1.03094	1.03987	1.95148	1.96097	SMAC_00305	17.2158	26.4129	53.8853	144.967	0.732488	0.847429	2.2214	2.0121	5.90778	5.37491	3.0418	2.67129
PCON_02872	90.2984	103.98	73.7771	1.11705	1.10413	1.30628	1.27442	1.16945	1.15423	SMAC_01145	50.3691	36.6525	4.24288	14.7262	1.86794	1.22653	0.163331	0.151646	0.55886	0.521639	3.43715	3.43985
PCON_02876	55.9421	49.1371	48.5496	0.85948	0.853687	0.971723	0.965857	1.14114	1.1314	SMAC_01697	4.01028	10.2569	87.83	43.4069	0.559645	0.404957	10.9861	3.94964	5.35313	1.94319	0.498574	0.491992
PCON_02877	305.658	95.0436	113.681	0.302751	0.300744	0.774028	0.774437	2.56517	2.57507	SMAC_01695	68.7546	54.103	16.3116	43.5033	1.21545	0.751846	0.295957	0.240962	0.781618	0.628107	2.99781	2.60667
PCON_02887	88.14	64.9103	71.803	0.715972	0.72247	0.835032	0.839863	1.16855	1.16249	SMAC_05428	26.1043	19.9172	56.691	60.3975	1.51106	1.78869	3.19326	2.86926	3.34052	3.08479	1.04655	1.07512
PCON_02889	106.478	156.853	130.971	1.43179	1.43053	1.12505	1.12667	0.787148	0.787588	SMAC_01151	25.5023	31.1464	190.354	235.389	0.895917	0.99969	6.07006	3.50093	7.39164	4.3286	1.2196	1.23641
PCON_02894	29.8011	7.61603	35.9635	0.248045	0.244921	0.199071	0.189376	0.80313	0.773213	SMAC_04868	93.816	73.2589	14.3826	16.2763	8.20164	2.21946	1.31129	0.610818	1.47459	0.675051	1.32667	1.10516
PCON_02898	353.283	193.919	1912.05	0.541788	0.534642	0.0936273	0.0943984	0.17598	0.176564	SMAC_01551	64.7214	50.764	4.48064	52.0055	11.4541	2.32172	0.824038	0.29426	9.44554	3.50161	11.5783	11.8997
PCON_02903	17.7132	31.6284	20.3324	1.7349	1.72649	1.43918	1.42201	0.830911	0.823642	SMAC_00900	10.2181	12.8117	2.86336	2.23726	0.823645	0.990702	0.221164	0.170403	0.171593	0.14051	2.09135	0.824572
PCON_02904	54.5636	41.4629	41.482	0.745943	0.735857	0.9265	0.931749	1.25766	1.26621	SMAC_00901	77.6335	81.7161	4.36078	2.00069	1.64407	1.07839	0.0958993	0.0857585	0.0429893	0.0401136	0.46201	0.467751
PCON_02913	81.4689	80.3231	106.034	0.956997	0.959942	0.700493	0.705736	0.732357	0.735187	SMAC_05793	44.9206	34.4535	23.8017	18.0093	1.41969	1.42906	0.692465	0.388038	0.515872	0.295192	0.749343	0.760728
PCON_02914	267.763	112.348	225.419	0.412742	0.408203	0.46365	0.466207	1.13835	1.1421	SMAC_08063	35.3423	30.8641	4.669	29.8762	1.31308	1.6658	0.166099	0.150145	1.05495	0.940726	6.35135	6.26543
PCON_02915	197.718	162.771	223.014	0.798634	0.799846	0.674843	0.670682	0.845012	0.838513	SMAC_02469	94.1997	129.589	48.6771	121.729	0.777733	0.643449	0.382986	0.205422	0.939454	0.519042	2.5589	2.52671
PCON_02916	242.648	317.784	358.332	1.28523	1.29759	0.822538	0.841738	0.647083	0.648694	SMAC_07173	51.8637	84.6936	68.7708	272.663	0.633467	0.644089	0.82491	0.694193	3.22146	2.76237	3.93619	3.97925
PCON_02920	37.9412	41.3135	34.5412	1.05932	1.05865	1.11765	1.08671	1.05768	1.02651	SMAC_05809	50.9551	67.3456	49.1629	41.1002	0.801309	0.839724	0.715473	0.432524	0.58986	0.360536	0.839477	0.833563
PCON_02922	37.1256	31.5618	31.698	0.824677	0.814107	0.959366	0.935296	1.16333	1.14886	SMAC_05748	6.91682	17.8666	247.077	40.7471	0.471584	0.758323	15.5822	13.7753	2.51778	2.30239	0.167635	0.167139
PCON_02925	109.836	0.687481	19.0909	0.00619009	0.00618269	0.0345268	0.034728	5.69075	5.61698	SMAC_12810	33.8332	42.5367	27.0022	2.52057	0.909153	0.769979	0.73882	0.662814	0.0660041	0.0658992	0.0944856	0.0994233
PCON_02932	125.518	106.787	103.712	0.829119	0.818712	0.956189	0.9519	1.15813	1.16268	SMAC_02935	54.8356	63.47	76.9096	65.7001	0.957014	0.674022	1.29068	0.629484	1.08385	0.539395	0.857279	0.856883
PCON_02933	63.5848	41.2753	49.1159	0.629806	0.616287	0.782443	0.769254	1.24242	1.24821	SMAC_04284	11.9406	18.5943	15.2393	6.17986	0.687582	0.946027	0.828223	0.671645	0.328164	0.282818	0.493187	0.421083
PCON_02936	28.0689	37.0902	32.8099	1.28175	1.29265	1.04454	1.05597	0.814959	0.816907	SMAC_02852	9.31001	13.3234	2.5073	1.79262	0.697678	0.660021	0.182308	0.120851	0.126213	0.0913359	0.8125	0.755772
PCON_02937	19.2041	18.2127	16.9503	0.922441	0.936305	1.03639	1.04193	1.12685	1.11281	SMAC_04269	3.33677	4.43856	12.8244	12.9048	0.86217	0.295566	3.3871	1.38905	3.3563	1.40726	1.02839	1.01311
PCON_02938	40.4938	41.1266	35.4299	0.985551	0.977648	1.0749	1.05453	1.0909	1.07864	SMAC_01032	36.3534	34.245	12.8701	25.7377	1.20579	1.07219	0.430906	0.387858	0.846953	0.779762	1.99804	2.01043
PCON_02939	61.8459	37.3222	46.8178	0.587614	0.583567	0.74732	0.74801	1.27695	1.28179	SMAC_04882	68.9072	47.2097	4.57642	17.3426	1.87006	1.87582	0.122928	0.116236	0.459771	0.439915	4.5289	3.78466
PCON_02942	152.801	183.268	153.43	1.16373	1.15887	1.10531	1.10653	0.950103	0.954836	SMAC_04272	111.626	145.052	90.2263	54.8496	1.04616	0.782966	0.767263	0.289714	0.454675	0.182241	0.625259	0.629038
PCON_02943	97.8588	110.562	110.34	1.09746	1.09759	0.933142	0.93852	0.851218	0.855074	SMAC_00346	145.465	89.3361	35.8172	39.2277	1.73339	1.26031	0.436694	0.39011	0.471273	0.428735	1.09205	1.09901
PCON_02946	162.596	170.152	140.499	1.01628	1.01192	1.11885	1.11987	1.10238	1.10668	SMAC_04341	20.0841	22.9929	6.87259	11.3039	0.941934	0.900168	0.3004	0.168623	0.487514	0.27337	1.62861	1.62119
PCON_02947	0.838251	21.7496	14.861	25.318	25.1645	1.37434	1.37775	0.0543216	0.0547498	SMAC_00259	102.923	226.272	137.691	95.4585	0.737035	0.336537	0.925559	0.262357	0.630919	0.183039	0.690248	0.697671
PCON_02950	22.5472	29.7216	31.5008	1.2885	1.29997	0.872091	0.889343	0.681611	0.684126	SMAC_08420	22.3188	28.7044	12.8697	2.47278	0.84048	0.405188	0.483806	0.233256	0.0900515	0.045634	0.22347	0.195639
PCON_02951	102.161	96.7282	103.052	0.929009	0.926887	0.866374	0.871445	0.942834	0.940184	SMAC_06887	150.986	217.794	178.478	507.256	0.764937	1.19073	0.826743	0.682058	2.30717	1.95627	2.83179	2.86819
PCON_02958	28.2179	39.2492	23.7743	1.35	1.34992	1.5248	1.52852	1.12995	1.1323	SMAC_09256	29.1036	28.4808	13.9778	18.4101	1.99758	1.37659	0.990627	0.859838	1.28191	1.12703	1.3594	1.31075
PCON_02959	59.7289	90.0237	56.8915	1.46548	1.47143	1.47007	1.45209	1.00518	0.986855	SMAC_01723	6.48135	8.88649	1.51915	0.171506	1.23448	1.4287	0.278754	0.265073	0.0309727	0.033071	0.180147	0.124762
PCON_02961	36.0595	38.3655	27.9632	1.05112	1.02536	1.2784	1.23549	1.23759	1.20493	SMAC_00863	60.2639	44.6316	80.0561	68.8797	1.42544	1.01048	1.94388	1.71768	1.64308	1.49073	0.845792	0.867874
PCON_02963	36.7714	43.3343	38.7285	1.15183	1.1535	1.03309	1.04091	0.90428	0.902397	SMAC_07858	9.986	27.1575	0.648701	0.907692	0.549479	0.300823	0.03125	0.010639	0.0442708	0.0151779	1.88889	1.42663
PCON_02964	22.1489	34.1187	26.3583	1.4953	1.50222	1.21411	1.22253	0.812203	0.813815	SMAC_02759	9.13437	6.46127	4.66489	2.13717	1.59324	1.67701	0.804831	0.716983	0.361353	0.326177	0.495404	0.45493
PCON_02969	53.8651	61.4673	45.7041	1.11316	1.09337	1.24745	1.21173	1.12642	1.10825	SMAC_00670	81.0075	63.3056	0.195152	0.301374	1.29163	0.894604	0.00307715	0.00177118	0.00461572	0.00290145	2	1.63814
PCON_02971	97.252	89.5235	174.012	0.91266	0.893783	0.475962	0.476522	0.532542	0.533152	SMAC_05343	176.469	227.093	24.149	22.0573	0.798751	0.980603	0.102486	0.0736945	0.0909969	0.0681807	0.913027	0.925181
PCON_02975	41.5799	40.1554	40.6174	0.936834	0.942774	0.939872	0.941664	1.00324	0.998823	SMAC_05333	177.421	63.3844	46.6057	25.0905	5.95068	3.32538	1.63137	1.36907	0.860059	0.747742	0.535136	0.546168
PCON_02976	39.7982	54.6862	45.0811	1.33495	1.32223	1.12474	1.10304	0.843964	0.83423	SMAC_03994	314.921	99.9956	20.8863	28.6223	3.86937	2.7739	0.264835	0.241488	0.355901	0.337274	1.43278	1.39665
PCON_02977	34.9518	37.9716	29.9603	1.05418	1.04781	1.17366	1.15449	1.11383	1.10181	SMAC_02796	16.189	15.5792	7.57854	14.0813	0.979532	0.633774	0.469298	0.341702	0.853801	0.644111	2.02813	1.88501
PCON_02988	125.73	211.965	152.06	1.63602	1.60859	1.29544	1.25179	0.792181	0.778192	SMAC_01126	532.812	449.33	54.0051	22.8522	2.82694	1.10443	0.254946	0.0479317	0.106004	0.0206046	0.418059	0.429875
PCON_02991	113.251	184.885	161.85	1.58574	1.60167	1.06083	1.07801	0.670031	0.673052	SMAC_04716	1466.08	1483.94	316.914	370.627	1.06696	1.64764	0.209045	0.16182	0.239123	0.192793	1.23485	1.1914
PCON_02992	26.2639	74.9757	34.4509	2.89793	2.79905	2.00941	2.03629	0.726496	0.727495	SMAC_04715	38.6988	39.2161	133.841	48.9354	1.02866	1.34399	3.26305	2.31391	1.17206	0.857412	0.359404	0.370547
PCON_02994	59.6536	84.4593	62.5188	1.37419	1.37784	1.2477	1.24516	0.908338	0.903702	SMAC_07376	69.8561	65.2632	92.0692	170.753	1.02441	0.712357	1.35297	0.908804	2.46577	1.7003	1.82259	1.87092
PCON_02995	24.6901	47.2278	31.443	1.87333	1.85768	1.42687	1.41992	0.768416	0.764351	SMAC_07375	34.1738	14.7026	8.28972	7.01332	2.27656	2.07914	0.536849	0.390314	0.452083	0.332609	0.863636	0.852159
PCON_02996	42.201	82.1718	52.3096	1.89004	1.89286	1.4519	1.45726	0.768586	0.76987	SMAC_00873	52.0086	34.5734	15.4844	18.1957	2.40033	1.4668	0.743183	0.675242	0.859263	0.801161	1.15817	1.18648
PCON_02997	16.037	23.5175	17.365	1.42311	1.41307	1.25218	1.25095	0.880198	0.885269	SMAC_05698	169.868	121.419	11.5531	8.73042	7.00864	2.30599	0.502279	0.265503	0.369524	0.206678	0.933684	0.77844
PCON_02998	32.6403	54.6021	33.9226	1.62311	1.62	1.48609	1.48505	0.915628	0.9167	SMAC_02837	5.3133	10.4894	15.2351	19.9434	0.544629	0.61658	1.43099	0.848371	1.82967	1.13431	1.39042	1.33704
PCON_03005	17.6878	24.7655	19.7909	1.36019	1.34003	1.15885	1.12943	0.853096	0.842836	SMAC_01837	47.7643	61.9147	33.0759	39.2278	0.737268	0.519227	0.518404	0.400144	0.604874	0.475639	1.16701	1.18867
PCON_03006	42.2859	50.4758	41.0854	1.15796	1.16085	1.14195	1.12373	0.986257	0.968026	SMAC_00784	35.5035	42.6081	76.2714	75.9374	0.917737	0.651237	2.02727	1.82927	1.98352	1.83658	0.978618	1.004
PCON_03007	0	0	0	n.d.	#DIV/0!	n.d.	#DIV/0!	n.d.	#DIV/0!	SMAC_00785	108.851	115.149	32.3333	55.0792	1.2557	1.0693	0.330894	0.13567	0.554883	0.231986	1.70058	1.70993
PCON_03011	71.4585	92.3622	58.8746	1.25609	1.22792	1.44909	1.41347	1.15601	1.15111	SMAC_01836	24.6008	37.0925	41.1867	76.3284	0.634468	0.470093	1.06181	0.754912	1.93585	1.40577	1.82972	1.86216
PCON_03015	51.5253	72.7789	72.531	1.37134	1.37959	0.926924	0.936827	0.676654	0.679062	SMAC_05191	28.1104	53.6201	15.3454	30.8189	0.553415	0.743101	0.274421	0.190831	0.542743	0.383876	1.9839	2.0116
PCON_03016	993.74	1113.89	1086.41	1.08854	1.09558	0.94695	0.955645	0.870725	0.872273	SMAC_01879	286.102	412.983	1006.58	824.485	0.812983	0.801224	2.59224	1.25864	2.07572	1.05348	0.959278	0.836998
PCON_03017	117.837	106.548	183.351	0.887345	0.877547	0.536458	0.53839	0.612023	0.613517	SMAC_01215	111.292	168.851	340.199	486.977	0.802933	0.636051	2.26289	1.00113	3.19489	1.42338	1.41188	1.42178
PCON_03018	35.1248	29.9218	31.5667	0.826412	0.827144	0.8752	0.873904	1.0592	1.05653	SMAC_06416	79.22	51.3955	32.1219	34.0766	7.13525	2.51043	3.01224	1.74687	3.15344	1.84799	1.1759	1.05789
PCON_03019	24.8902	29.0787	22.6126	1.13794	1.14322	1.18726	1.1952	1.0471	1.04547	SMAC_06064	169.163	73.3773	6.55114	13.1906	2.31898	1.71233	0.0912363	0.0777841	0.179847	0.162315	1.97952	2.08674
PCON_03020	146.645	102.802	73.7681	0.680053	0.677001	1.28944	1.28794	1.89609	1.90242	SMAC_08748	39.9076	50.649	169.891	224.191	0.927478	0.726174	3.6746	1.7029	4.77252	2.2575	1.31347	1.32568
PCON_03026	7.40904	19.7967	10.2366	2.7122	2.63817	1.78593	1.80351	0.688109	0.68362	SMAC_00071	217.371	48.3983	0.332208	0.975018	6.52493	5.66367	0.00890978	0.0100091	0.0296993	0.0294281	3.33333	2.94013
PCON_03027	769.15	536.003	930.132	0.676031	0.670201	0.532016	0.526726	0.78697	0.785923	SMAC_06775	86.4696	321.602	327.713	254.49	0.284467	0.265185	1.00903	0.588836	0.775808	0.450706	0.860981	0.765419
PCON_03028	450.974	290.738	471.244	0.628825	0.623539	0.57302	0.574997	0.916681	0.922151	SMAC_06774	70.5757	311.272	3794.74	1345.34	0.256548	0.250747	12.573	6.59031	4.39193	2.33539	0.357012	0.354367
PCON_03033	53.4216	61.0432	40.7686	1.11228	1.1079	1.38952	1.37096	1.25403	1.23744	SMAC_04519	245.015	164.92	13.7513	12.2072	1.86842	1.38755	0.107786	0.100122	0.0942156	0.0888391	0.874825	0.887311
PCON_03038	56.585	96.527	52.6943	1.65488	1.67487	1.69174	1.70589	1.02231	1.01852	SMAC_04618	74.4355	98.3497	223.979	82.6941	0.786884	1.01167	2.17984	1.54625	0.791924	0.573447	0.36333	0.370863
PCON_03039	24.4905	24.308	23.4423	0.968489	0.964171	0.958369	0.954736	0.995845	0.990214	SMAC_04334	31.984	20.6614	0.909609	2.01201	1.48192	1.06009	0.0420506	0.0291419	0.0928012	0.0639564	2.44211	2.19465
PCON_03040	194.351	192.871	244.919	0.963989	0.945957	0.730203	0.707079	0.758343	0.747474	SMAC_04288	89.4253	140.242	162.662	218.784	0.849734	0.497557	1.46174	0.534396	1.92848	0.727379	1.36383	1.36112
PCON_03041	6.6862	2.61621	1.66271	0.441353	0.387725	1.62784	1.55853	4.30398	4.01968	SMAC_07994	23.9238	15.748	8.0687	6.52436	3.57033	1.85242	1.25479	1.0334	0.996069	0.826078	0.841104	0.79938
PCON_03042	44.9339	48.6336	41.8096	1.05018	1.04839	1.07387	1.0711	1.02276	1.02166	SMAC_00357	62.6536	38.8169	6.62943	3.86151	1.60551	1.02848	0.174512	0.148966	0.0997209	0.0879361	0.585897	0.590308
PCON_03049	294.204	349.213	265.484	1.15226	1.15748	1.21482	1.22366	1.05491	1.05718	SMAC_04619	221.768	290.7	970.439	1453.29	1.00925	0.78194	4.01675	1.56989	5.89733	2.37835	1.63645	1.51498
PCON_03050	41.984	29.181	26.8899	0.679004	0.669184	1.02546	1.01894	1.52189	1.52266	SMAC_04268	234.046	119.873	119.163	108.84	5.29143	3.46672	2.74341	2.14832	2.47661	1.94471	0.960094	0.905224
PCON_03054	128.132	60.0529	143.843	0.454901	0.454843	0.387045	0.38909	0.851303	0.855438	SMAC_02997	87.2766	91.8362	16.8434	8.37713	1.01244	1.49316	0.177028	0.136105	0.086525	0.0670246	0.514759	0.492446
PCON_03055	45.4643	72.4501	48.3412	1.54894	1.54191	1.3836	1.38121	0.895323	0.895776	SMAC_04337	46.8568	38.4212	33.6229	33.1954	1.24495	1.44152	0.836813	0.595461	0.812855	0.589466	0.996068	0.989932
PCON_03056	105.295	105.869	121.665	0.980513	0.979489	0.803569	0.809192	0.824232	0.826137	SMAC_04338	32.3402	56.1528	40.2542	59.8168	0.711998	0.616544	0.804043	0.355816	1.17222	0.535631	1.47844	1.50536
PCON_03057	666.082	756.935	694.961	1.10299	1.10451	1.00633	1.00354	0.913023	0.908587	SMAC_00367	184.58	426.172	2158.33	805.534	0.627141	0.446114	6.58962	2.30131	2.40975	0.873634	0.36934	0.379625
PCON_03058	9.69981	10.4677	13.2236	1.08409	1.03198	0.742203	0.709611	0.709568	0.687621	SMAC_00368	18.0841	27.3154	7.31152	4.39916	1.05772	1.08944	0.424251	0.389166	0.252807	0.24064	0.609735	0.618349
PCON_03060	70.8009	42.1346	66.0658	0.583305	0.574554	0.594488	0.575907	1.02916	1.00236	SMAC_04267	20.1378	25.0719	64.0562	125.093	0.914341	1.03683	2.85199	2.52651	5.4592	4.99753	1.99523	1.97804
PCON_03062	48.6872	51.906	50.7636	1.03423	1.04524	0.944757	0.958707	0.913494	0.917212	SMAC_04289	63.3641	76.537	21.5967	48.1251	0.799547	0.637654	0.269741	0.189247	0.591267	0.425019	2.20616	2.24584
PCON_03069	34.3251	38.1614	46.4264	1.07861	1.08987	0.760791	0.771649	0.705374	0.70802	SMAC_00231	34.1454	25.8203	67.6318	108.598	1.55435	1.15551	3.16834	2.8755	4.96916	4.72539	1.66501	1.64333
PCON_03070	61.0798	58.5215	50.6388	0.929479	0.924854	1.06707	1.06361	1.14823	1.15003	SMAC_04603	22.0764	58.1818	6.41523	10.6512	0.564528	0.747038	0.154723	0.148176	0.259265	0.240108	1.6769	1.62043
PCON_03071	23.9173	31.0466	22.4289	1.25929	1.2557	1.28492	1.26089	1.0205	1.00413	SMAC_04602	11.0624	23.6808	4.31823	11.1967	0.500616	0.589037	0.189999	0.160253	0.4782	0.430767	2.73246	2.68805
PCON_03078	1082.44	740.317	861.497	0.663911	0.661923	0.794426	0.796343	1.1976	1.20308	SMAC_08294	221.541	269.396	894.577	348.032	1.03859	0.797415	3.84088	1.62215	1.47202	0.632091	0.392857	0.389662
PCON_03093	101.328	127.938	224.352	1.22585	1.23667	0.534417	0.541677	0.436411	0.438012	SMAC_03693	93.0165	80.5319	168.07	234.952	1.66462	0.771058	2.8888	0.924768	3.97274	1.29545	1.38577	1.40084
PCON_03094	107.695	122.617	85.9198	1.10447	1.11281	1.324	1.31398	1.19892	1.18078	SMAC_08321	67.2179	79.7744	109.683	96.2481	0.844181	0.701784	1.34132	0.82341	1.15227	0.735512	0.930081	0.893251
PCON_03097	158.554	184.527	203.583	1.13016	1.13968	0.838545	0.849056	0.742647	0.744995	SMAC_06053	51.326	98.8836	78.3548	303.76	0.622776	0.554912	0.86902	0.398807	3.29759	1.57114	4.15725	3.93961
PCON_03099	28.537	36.7639	30.6215	1.25339	1.25724	1.11063	1.12103	0.888362	0.891663	SMAC_03707	14.3946	17.1762	5.9736	10.2862	0.908398	0.629556	0.389832	0.346874	0.659994	0.600696	1.7013	1.73174
PCON_03100	22.3362	34.0146	22.7412	1.47851	1.49547	1.38119	1.40199	0.935278	0.937488	SMAC_03706	10.6038	17.601	6.28173	16.6824	0.579828	0.464937	0.342835	0.261487	0.897353	0.694596	2.62324	2.65633
PCON_03102	10.0766	34.9541	32.7249	3.4428	3.36503	0.986073	0.989293	0.293418	0.293992	SMAC_03507	668.208	279.715	0.0463507	0.0888395	3.11963	2.03343	0.000213996	0.00025203	0.000427992	0.000406257	n.d.	1.61194
PCON_03103	68.5153	56.255	58.1839	0.79831	0.789316	0.89301	0.882597	1.1215	1.11818	SMAC_03512	15.638	18.2525	3.81978	2.91238	0.989261	0.984395	0.218219	0.114253	0.160027	0.0882644	0.733696	0.772535
PCON_03104	21.3918	32.7249	19.9028	1.48754	1.48777	1.51783	1.51831	1.02242	1.02053	SMAC_03509	10.445	10.4692	17.173	11.2145	1.16614	1.27023	1.70436	0.875666	1.09512	0.577331	0.644329	0.659304
PCON_03105	86.359	90.9547	116.29	1.02378	1.03868	0.722375	0.730436	0.706878	0.703235	SMAC_03511	426.666	440.868	170.102	87.2603	1.72352	0.97118	0.60838	0.165426	0.30733	0.085317	0.549205	0.51574
PCON_03111	49.2807	75.1041	43.5698	1.4784	1.45792	1.60816	1.54623	1.08777	1.06057	SMAC_03673	288.663	118.11	18.5561	40.9008	3.64049	2.18629	0.244623	0.225043	0.528887	0.500933	2.20894	2.22594
PCON_03116	13.9884	24.2367	14.2839	1.68453	1.67832	1.57023	1.55592	0.934509	0.927068	SMAC_06402	25.3353	17.6412	1.04635	1.1664	1.97732	1.20468	0.0843267	0.0787247	0.0930502	0.0906688	1.38095	1.15172
PCON_03117	18.5611	42.4159	41.0502	2.21815	2.19803	1.01103	0.913069	0.455941	0.415403	SMAC_06408	5.86475	7.79167	1.50233	0.902696	0.806349	0.805017	0.190476	0.110534	0.114286	0.068238	0.645933	0.617349
PCON_03120	23.3339	23.6865	18.0485	1.03135	0.975727	1.21595	1.19588	1.23622	1.22563	SMAC_07684	42.9424	36.3037	19.1121	42.1696	1.28687	1.33757	0.565682	0.49552	1.23195	1.07737	2.17809	2.17421
PCON_03122	88.9563	122.931	113.952	1.35935	1.35402	0.996645	1.0055	0.743982	0.7426	SMAC_03491	23.6885	26.3545	10.2289	23.9977	0.860894	0.659689	0.371918	0.280454	0.860894	0.657529	2.3506	2.34452
PCON_03124	18.3437	7.39063	17.1341	0.394301	0.39336	0.411878	0.412756	1.05421	1.04931	SMAC_03532	8.86201	16.521	10.2554	17.7781	3.30388	1.19807	3.92188	1.909	6.70284	3.32168	2.15417	1.74001
PCON_03126	69.0714	92.3855	79.4301	1.29754	1.29391	1.07372	1.07036	0.827598	0.827226	SMAC_08741	51.4692	52.9721	71.8076	60.0011	1.04844	0.638223	1.43109	0.715524	1.17669	0.599653	0.859647	0.838061
PCON_03130	181.566	175.155	119.645	0.938529	0.931882	1.35809	1.36093	1.45172	1.46041	SMAC_06335	41.4476	40.2024	33.6346	15.2067	1.26286	0.938475	0.95626	0.407048	0.422611	0.188306	0.486712	0.462614
PCON_03131	25.3043	34.8427	24.9845	1.33663	1.32839	1.31536	1.25544	0.984909	0.945081	SMAC_03536	26.7746	34.2323	24.5602	43.0845	0.96501	0.755978	0.904931	0.836134	1.55979	1.47816	1.72418	1.76785
PCON_03142	8.1306	8.46136	15.5914	1.14153	1.01488	0.520054	0.521342	0.516316	0.513698	SMAC_00291	13.0805	23.7717	8.17637	3.79855	0.566565	0.430909	0.342183	0.196907	0.157068	0.08967	0.530069	0.455392
PCON_03143	58.8641	41.6236	78.7231	0.689895	0.689541	0.488092	0.491181	0.711868	0.71233	SMAC_08723	51.3928	130.658	4.98503	3.44546	0.755397	0.345889	0.0672725	0.01559	0.0453887	0.0112326	0.892473	0.720497
PCON_03144	4.70795	7.74438	9.18869	1.59564	1.61905	0.781665	0.783748	0.490263	0.484079	SMAC_03496	3.1037	3.03519	0.659883	0.544007	1.04394	0.738188	0.200758	0.130242	0.180682	0.105809	1.07143	0.8124
PCON_03145	105.387	165.817	145.672	1.5326	1.52386	1.05733	1.06206	0.69301	0.696952	SMAC_03534	75.6698	154.678	45.0198	89.3656	0.689	0.507006	0.369417	0.133887	0.719333	0.267535	1.9973	1.99821
PCON_03146	9.9541	16.061	7.65028	1.56889	1.55418	1.93932	1.91258	1.23867	1.2306	SMAC_08636	11.2204	10.1319	0.413825	0.925693	1.24356	0.982165	0.0466336	0.0421441	0.102594	0.0997556	4.75962	2.36701
PCON_03147	4.69192	2.08823	3.82782	0.449799	0.439673	0.538385	0.536202	1.24854	1.21955	SMAC_01597	34.9582	23.2211	0.219448	0.118266	1.64121	0.984769	0.0120015	0.0108087	0.00600076	0.00657376	0.666667	0.608191
PCON_03149	85.7147	47.7985	52.6412	0.540802	0.542564	0.845237	0.852769	1.56294	1.57174	SMAC_03514	6.41865	12.6469	8.01063	16.4124	0.55	0.83671	0.6	0.416056	1.225	0.855766	2.04167	2.05685
PCON_03150	18.2184	22.5547	13.7071	1.20109	1.19573	1.54267	1.48457	1.28451	1.24156	SMAC_07683	101.774	84.0912	48.3937	45.0821	1.37902	1.06437	0.672637	0.60521	0.61309	0.575815	0.970201	0.95143
PCON_03158	4.74212	4.38455	4.18285	0.903382	0.880724	0.970248	0.946728	1.0807	1.07494	SMAC_05675	36.5674	17.7127	0.688378	0.432811	1.94546	1.17164	0.0375934	0.0265074	0.0250623	0.0175219	0.75	0.661022
PCON_03166	47.4708	44.9163	44.3279	0.938701	0.91524	0.93548	0.92898	1.01832	1.01501	SMAC_03506	16.8303	29.3504	12.8278	13.1501	0.80272	0.667353	0.622965	0.577151	0.627082	0.598245	1.01102	1.03655
PCON_03169	21.5341	29.8058	19.4177	1.36173	1.3388	1.42007	1.41491	1.05702	1.05685	SMAC_03671	8.85673	16.1097	0.242214	1.75072	0.597196	0.47824	0.0164065	0.0161587	0.118127	0.108942	n.d.	6.74204
PCON_03171	59.4517	60.5336	40.5732	0.988821	0.982493	1.37896	1.36036	1.39585	1.3846	SMAC_08610	86.2016	63.96	28.7019	56.9455	4.11428	1.71937	1.44323	1.03083	2.81236	2.057	2.06341	1.99548
PCON_03172	139.714	71.7598	73.2942	0.498259	0.495751	0.909473	0.909463	1.82531	1.83451	SMAC_03672	171.614	99.8632	31.5144	44.0347	3.39405	1.86094	0.651614	0.563866	0.89395	0.796247	1.38041	1.41212
PCON_03174	81.9484	61.598	70.8549	0.741104	0.727548	0.803175	0.794868	1.10069	1.09253	SMAC_03525	29.8589	38.0665	25.5236	23.6695	1.02885	0.807446	0.797098	0.320899	0.724528	0.299774	0.914925	0.934169
PCON_03178	352.855	109.736	271.869	0.301683	0.30178	0.373947	0.369317	1.23954	1.2238	SMAC_05040	8.87995	10.0693	0.0785296	0.0374285	1.47978	1.47793	0.0128676	0.0156549	0	0.0093025	n.d.	0.594223
PCON_03180	1192	1403.41	716.055	1.14438	1.13552	1.80956	1.79674	1.58483	1.5823	SMAC_08605	2.69533	2.91967	90.0275	45.6967	8.65946	1.97171	305.224	100.328	150.554	52.8296	3.97827	0.526569
PCON_03181	83.8166	70.5409	121.829	0.817151	0.827061	0.537991	0.547873	0.65906	0.662433	SMAC_03708	16.7843	21.2062	19.5958	44.5057	0.940657	0.762642	1.01322	0.4712	2.2737	1.05562	2.32181	2.24028
PCON_03182	28.3801	51.3701	31.6343	1.76136	1.7817	1.51208	1.54076	0.861568	0.864768	SMAC_06065	276.441	175.822	23.3242	32.5041	1.79334	0.767444	0.152466	0.0647861	0.208264	0.0919322	1.41646	1.41901
PCON_03183	1107.67	732.73	955.087	0.64232	0.650673	0.712222	0.725995	1.11014	1.11576	SMAC_05964	2559.09	2193.3	1082.31	1876.59	1.47421	1.35101	0.55801	0.242535	0.945811	0.430698	1.84384	1.77582
PCON_03186	56.2951	54.0633	61.4133	0.932343	0.928617	0.81276	0.810938	0.872336	0.873275	SMAC_05913	14.8404	29.1751	17.0132	27.4086	0.604932	0.427887	0.654023	0.290591	1.03884	0.465484	1.58883	1.60185
PCON_03187	214.958	187.809	303.004	0.854558	0.866934	0.580085	0.594089	0.684079	0.685276	SMAC_05912	74.829	153.12	213.675	215.955	0.683957	1.12763	1.80571	1.66352	1.78953	1.70915	1.00012	1.02743
PCON_03188	132.581	142.671	134.606	1.04706	1.04107	0.980315	0.983831	0.939386	0.945019	SMAC_03504	280.416	215.369	134.122	121.637	1.45889	1.21775	0.707388	0.639759	0.631857	0.579576	0.893499	0.905928
PCON_03189	12.8428	18.122	15.0191	1.40274	1.38219	1.11422	1.123	0.813144	0.81248	SMAC_07711	67.6086	67.4061	2.73449	8.39003	1.79986	1.05025	0.0761774	0.0678178	0.228532	0.20898	3.00397	3.0815
PCON_03190	25.606	25.1284	19.0897	0.964972	0.958223	1.22109	1.21381	1.28366	1.26673	SMAC_08315	78.711	72.8118	68.4854	47.201	1.84427	1.56839	1.62687	1.46987	1.10114	1.02164	0.682981	0.695055
PCON_03192	47.048	91.5653	59.278	1.89022	1.91604	1.44764	1.42232	0.766883	0.742324	SMAC_01959	231.859	109.058	36.2279	58.9039	2.87219	2.46085	0.396994	0.158515	0.637832	0.253778	1.60696	1.60097
PCON_03193	244.948	340.136	206.876	1.35182	1.35054	1.51946	1.5314	1.12843	1.13392	SMAC_02013	211.441	190.327	336.633	353.264	1.37293	1.13477	1.99749	0.873347	2.06001	0.922097	1.04026	1.05582
PCON_03196	2.52323	4.43069	0.510819	1.79895	1.75316	8.87172	7.83064	5.21169	4.46659	SMAC_03202	15.3157	21.0256	27.3756	11.7766	0.963078	1.02293	1.70676	1.57924	0.720884	0.690022	0.423505	0.436933
PCON_03198	99.0721	58.7214	272.133	0.576036	0.582218	0.199236	0.200923	0.346396	0.3451	SMAC_04029	6.22825	8.85779	0.172509	2.31122	0.791991	0.868951	0.0123749	0.0129928	0.259872	0.147177	n.d.	11.3276
PCON_03200	211.698	164.511	133.203	0.754426	0.737924	1.15067	1.12971	1.52621	1.53093	SMAC_07089	19.9243	19.0271	2.43629	6.06973	1.11454	1.59989	0.125385	0.0987576	0.306497	0.246701	2.62059	2.49804
PCON_03203	293.661	154.558	184.438	0.511754	0.505978	0.782568	0.753812	1.53231	1.48981	SMAC_07088	144.136	132.264	2077.31	4210.94	1.34056	1.11802	17.5922	7.8055	35.1403	15.8254	2.0474	2.02747
PCON_03205	35.2093	54.905	33.9558	1.51308	1.50153	1.50889	1.45974	0.997562	0.972167	SMAC_06682	29.2639	27.4574	2.72803	5.15985	1.46995	1.27947	0.138091	0.128904	0.259404	0.244204	1.88262	1.89447
PCON_03214	18.1303	26.4504	18.0033	1.41845	1.41515	1.36191	1.34131	0.962089	0.947822	SMAC_02667	31.8298	35.4506	8.89675	9.05495	1.02412	1.16331	0.28014	0.249395	0.278609	0.259588	0.99958	1.04087
PCON_03215	9.37191	12.062	6.13094	1.25418	1.24032	1.8705	1.75908	1.49761	1.41825	SMAC_05363	10.8819	13.1195	0.955142	0.814007	1.75471	1.014	0.161353	0.136275	0.13362	0.117259	0.831373	0.860459
PCON_03220	67.1738	82.3336	52.8651	1.20446	1.17811	1.438	1.43133	1.21019	1.21494	SMAC_10127	0	0	0	0	n.d.	#DIV/0!	n.d.	#DIV/0!	n.d.	#DIV/0!	n.d.	#DIV/0!
PCON_03221	20.9363	35.0689	23.7882	1.63117	1.66206	1.36412	1.38063	0.839326	0.830675	SMAC_05324	18.72	17.9482	2.32141	4.04453	1.1504	0.900973	0.146414	0.129583	0.250996	0.225408	1.75	1.73949
PCON_03222	95.3874	101.791	117.524	1.04319	1.04093	0.804894	0.811445	0.777192	0.779539	SMAC_01957	366.538	421.017	218.754	324.821	0.953697	1.51289	0.516208	0.411392	0.751801	0.61722	1.56931	1.50032
PCON_03231	62.873	73.8605	57.6768	1.14237	1.14277	1.18343	1.1772	1.0382	1.03013	SMAC_08843	40.6678	52.8292	29.4984	35.5872	0.742501	0.592368	0.533357	0.382104	0.634699	0.459572	1.22688	1.20274
PCON_03232	29.8517	38.9166	40.8	1.27908	1.2567	0.881608	0.868031	0.696714	0.690722	SMAC_08203	22.4787	41.6434	1.6994	2.06026	0.859245	0.429638	0.0589305	0.0178271	0.0722374	0.0216801	1.40238	1.21613
PCON_03235	46.8334	82.0734	63.1284	1.71521	1.71456	1.20192	1.21578	0.706678	0.709089	SMAC_01050	360.974	254.643	56.5461	28.828	1.53527	2.0414	0.215468	0.136137	0.107048	0.0719538	0.552064	0.528541
PCON_03237	71.6109	96.7482	72.029	1.31289	1.305	1.24196	1.24266	0.947823	0.952227	SMAC_01956	25.5663	21.0668	51.5557	46.8002	1.15391	0.703596	2.356	1.53698	2.09841	1.4139	0.89403	0.919925
PCON_03238	29.3126	37.9594	33.5188	1.26778	1.24145	1.04886	1.02296	0.834357	0.824002	SMAC_02726	71.7516	48.0441	15.3275	10.7287	5.46611	2.16995	1.22751	0.79837	0.840454	0.565819	0.71306	0.708717
PCON_03240	58.6309	75.6497	59.3848	1.2546	1.25907	1.17599	1.18015	0.939293	0.937321	SMAC_02191	8.28871	24.0261	7.83641	12.7617	0.610261	0.301875	0.526621	0.137247	0.842594	0.225079	1.62246	1.63996
PCON_03241	144.85	81.4406	233.116	0.545685	0.550752	0.323742	0.322697	0.593532	0.585921	SMAC_00731	37.904	134.401	5.37785	6.05168	0.788246	0.218536	0.10209	0.0155874	0.113896	0.0175092	1.12738	1.12329
PCON_03243	53.0461	42.0751	47.2453	0.771595	0.766107	0.824048	0.824797	1.07129	1.07661	SMAC_06632	404.018	185.247	9.94217	10.0692	4.2049	2.64442	0.106993	0.0949695	0.106575	0.0960749	1.00221	1.01164
PCON_03245	62.03	56.8364	52.6474	0.889395	0.884674	0.996647	0.990315	1.12111	1.11941	SMAC_01316	8.21946	18.6134	114.307	30.022	0.446454	0.415804	6.16985	5.04021	1.58402	1.35642	0.26528	0.26912
PCON_03252	9.16776	13.0764	8.72826	1.40004	1.38775	1.38299	1.39143	1.00049	1.00265	SMAC_06560	38.8138	50.5933	117.267	47.2216	1.2178	0.888747	3.76525	3.51167	1.49507	1.4152	0.443864	0.403001
PCON_03259	57.7553	85.0771	80.5461	1.42895	1.44471	0.979829	0.996427	0.685722	0.689707	SMAC_04845	92.493	108.95	118.784	53.9794	0.975722	1.03709	1.12804	0.584511	0.501842	0.270904	0.465547	0.463471
PCON_03260	13.5166	12.8852	8.04108	0.973802	0.922485	1.49986	1.45867	1.62427	1.58124	SMAC_04846	105.277	54.7097	104.272	76.1855	18.053	3.67753	18.7007	6.42454	13.498	4.64912	0.74517	0.72365
PCON_03263	39.209	83.7483	48.1527	2.0769	2.03975	1.81232	1.50417	0.874422	0.73743	SMAC_05506	64.1635	47.5752	23.8802	19.3019	1.32621	1.07677	0.497173	0.39737	0.394838	0.323789	0.812865	0.81483
PCON_03265	75.6324	131.917	73.5567	1.74757	1.70107	1.6576	1.66488	0.978647	0.978723	SMAC_00677	144.059	87.1578	68.6163	64.2997	2.0464	1.59179	1.00119	0.916354	0.920923	0.866439	0.984822	0.945528
PCON_03267	114.687	8.1221	54.5949	0.0690644	0.0675224	0.139777	0.137261	2.03323	2.03282	SMAC_05007	75.1029	68.078	13.9708	8.95104	1.44228	1.11363	0.274455	0.256356	0.171859	0.16817	0.632318	0.656004
PCON_03268	63.1613	4.89809	48.4657	0.0753704	0.073846	0.0936843	0.0922748	1.24387	1.24956	SMAC_04848	8.24418	28.1637	27.8002	46.8043	0.328811	0.363108	0.995048	0.551213	1.6498	0.928994	1.70496	1.68536
PCON_03270	182.818	217.404	241.07	1.16255	1.16968	0.834174	0.840626	0.723491	0.71868	SMAC_00410	52.2513	80.0818	109.215	80.1338	0.868474	0.607257	1.67552	0.63425	1.20345	0.474557	0.792078	0.748217
PCON_03271	640.045	885.677	733.724	1.34518	1.34114	1.1156	1.11969	0.831313	0.834878	SMAC_04844	853.733	809.981	793.367	1027.76	1.40652	1.15949	1.17066	0.465324	1.48582	0.612846	1.30312	1.31703
PCON_03272	2.76738	57.4277	13.2454	22.7427	19.8941	6.79794	4.41398	0.338389	0.221874	SMAC_07896	516.922	212.714	23.9732	20.0467	3.06107	2.28162	0.145784	0.135976	0.119919	0.113779	0.825468	0.836757
PCON_03274	17.0604	25.6497	19.072	1.48394	1.48293	1.24201	1.26737	0.852474	0.854642	SMAC_05003	20.2743	27.3605	5.23482	6.28694	0.904954	0.811314	0.211798	0.0964972	0.247097	0.118434	1.18406	1.22733
PCON_03275	28.3613	28.6166	18.9438	0.979035	0.993703	1.39861	1.42497	1.42881	1.434	SMAC_00973	46.0251	37.6131	4.17967	5.64964	1.25789	1.30951	0.110962	0.0950191	0.148276	0.126905	1.71315	1.33557
PCON_03279	113.136	212.498	441.843	1.82351	1.79944	0.464587	0.425024	0.254945	0.236198	SMAC_03600	129.792	137.473	126.586	93.3401	1.14147	0.954189	1.0201	0.462482	0.733977	0.353075	0.719562	0.763435
PCON_03280	590.415	288.449	325.799	0.474869	0.468022	0.821455	0.814651	1.73282	1.74062	SMAC_02525	50.5806	58.7218	1140.74	734.425	1.1221	0.788718	26.198	24.0976	16.5222	15.7672	0.666884	0.654305
PCON_03281	26.9975	41.3294	35.6803	1.49227	1.48951	1.06959	1.06802	0.720036	0.717026	SMAC_06607	77.21	143.525	83.6186	99.4162	0.56449	0.763997	0.56849	0.439665	0.660498	0.538528	1.18778	1.22486
PCON_03282	111.304	134.224	96.7904	1.17022	1.16228	1.29582	1.25092	1.1076	1.07626	SMAC_08679	117.232	100.433	72.0057	51.7029	1.22516	0.928668	0.768714	0.671639	0.542198	0.486043	0.711127	0.723668
PCON_03283	177.127	183.407	140.097	1.00459	1.00055	1.20845	1.20697	1.20322	1.20631	SMAC_12086	76.6839	91.7	9.4798	8.89382	0.894902	1.05498	0.0988235	0.0616252	0.0905882	0.0595004	1.08	0.965521
PCON_03284	146.577	266.055	119.068	1.76353	1.78586	2.06895	2.11108	1.17538	1.18211	SMAC_01614	198.075	92.3625	31.8631	15.6683	2.42124	1.72962	0.401319	0.36173	0.191993	0.181612	0.493712	0.502066
PCON_03285	48.1927	47.0103	53.8836	0.957397	0.948884	0.818097	0.794742	0.865001	0.837555	SMAC_08384	21.0986	19.6801	102.334	82.2705	1.40311	1.19241	6.10013	2.49683	4.80656	2.03543	0.82154	0.815206
PCON_03286	66.247	90.2531	72.238	1.32425	1.33324	1.15834	1.15338	0.876756	0.865097	SMAC_08383	28.4326	34.8246	43.0849	45.181	0.843984	0.806614	1.26891	1.0812	1.31257	1.12653	1.03543	1.04192
PCON_03287	49.2457	44.1506	50.9027	0.874116	0.869785	0.813964	0.81408	0.935555	0.935956	SMAC_03879	18.4609	23.1004	12.2055	18.6908	1.48881	1.46402	0.977589	0.880824	1.47535	1.34129	1.51542	1.52277
PCON_03288	78.4634	113.032	93.6695	1.39755	1.39715	1.11515	1.11812	0.797986	0.800288	SMAC_01611	22.2757	28.4471	33.4727	8.33839	0.778062	0.765436	1.14063	0.884209	0.280259	0.2225	0.247682	0.251638
PCON_03289	2.58439	2.9339	1.90127	1.17201	1.1066	1.47349	1.4788	1.34252	1.33635	SMAC_06287	74.6508	17.6237	8.96243	0.17897	4.63295	6.02852	0.494744	0.300148	0.00767045	0.0069909	0.0203598	0.0232916
PCON_03291	30.4136	35.7939	25.6047	1.14186	1.1265	1.29717	1.28657	1.13616	1.14209	SMAC_06914	17.2703	9.07092	11.237	1.13516	1.92404	1.51441	1.26676	1.06769	0.125481	0.113057	0.0992775	0.10589
PCON_03292	27.4438	20.2987	29.6693	0.721441	0.719585	0.635256	0.626912	0.885867	0.871213	SMAC_05854	16.5661	13.2586	16.2558	27.6432	1.23572	0.97335	1.21948	1.00826	2.046	1.72018	1.79121	1.70608
PCON_03293	22.906	26.1323	29.6876	1.11496	1.10642	0.812847	0.809065	0.734099	0.731245	SMAC_03138	4.76289	10.3221	2.72619	2.16336	0.891282	0.406713	0.451282	0.111423	0.361026	0.0878187	0.853333	0.788152
PCON_03295	116.375	99.5507	143.242	0.833015	0.847041	0.642117	0.65851	0.774168	0.777424	SMAC_07647	238.367	320.812	152.987	247.493	0.911718	0.727478	0.537557	0.23669	0.855375	0.384974	1.59424	1.62649
PCON_03299	998.121	1473.27	1413.12	1.43393	1.41945	0.965491	0.947152	0.67445	0.667267	SMAC_00625	1196.12	1335.7	620.697	1061.91	1.15221	1.00322	0.536912	0.225085	0.900136	0.390432	1.82154	1.7346
PCON_03300	73.3473	72.1103	172.726	0.964667	0.974811	0.418918	0.411585	0.439578	0.422221	SMAC_00626	1201.42	1274.83	365.898	438.295	1.09528	1.87431	0.302105	0.256377	0.35432	0.313547	1.29877	1.22299
PCON_03301	148.935	121.851	97.7745	0.802703	0.778321	1.16201	1.10917	1.46318	1.42508	SMAC_00616	12.7013	26.9691	318.15	274.358	0.57214	0.460609	13.218	5.85392	11.2039	5.07692	0.86113	0.867268
PCON_03317	14.1915	22.3206	14.4906	1.52639	1.50751	1.42229	1.40766	0.932031	0.933768	SMAC_03339	19.1813	23.2627	111.374	104.487	0.842159	0.690155	4.93031	4.21511	4.55318	3.96515	0.930561	0.940697
PCON_03318	97.3704	135.26	114.066	1.34768	1.35604	1.15017	1.06688	0.853625	0.786763	SMAC_02589	311.11	186.057	2.76983	1.40294	1.97901	1.94106	0.0159842	0.00791197	0.00777608	0.00427734	0.486842	0.540617
PCON_03319	217.867	249.951	218.744	1.11499	1.12392	1.05629	1.07031	0.949372	0.952299	SMAC_01870	27.6692	40.8493	21.7412	41.0486	0.837787	0.709059	0.59934	0.264201	1.11007	0.502753	1.85236	1.90292
PCON_03320	62.6118	48.7163	63.2919	0.758128	0.760653	0.713926	0.725226	0.946375	0.953426	SMAC_03957	32.714	43.238	31.8571	38.1584	0.730324	0.506931	0.712672	0.455243	0.836231	0.554231	1.30335	1.21744
PCON_03321	20.4549	31.0411	23.3822	1.47488	1.47847	1.23112	1.21737	0.836067	0.823398	SMAC_04290	39.1991	29.7864	7.06589	14.2404	1.71736	1.24446	0.318922	0.297514	0.632107	0.599285	1.9969	2.01431
PCON_03322	65.5482	58.9022	72.0126	0.871802	0.87486	0.75637	0.762096	0.86768	0.871107	SMAC_03780	23.2509	41.6493	10.9327	15.2066	0.557879	0.427172	0.257344	0.155761	0.351824	0.216969	1.40676	1.39296
PCON_03325	24.3741	31.6731	116.171	1.2625	1.25046	0.257294	0.255032	0.204203	0.203951	SMAC_00934	62.642	84.4399	22.5258	15.8613	1.26694	0.695129	0.410188	0.114455	0.282488	0.0824294	0.692624	0.720191
PCON_03327	117.077	95.4203	66.399	0.797518	0.78855	1.32814	1.31355	1.67893	1.66578	SMAC_05397	52.042	46.9048	2.27195	2.40951	1.1014	0.84238	0.048762	0.0403874	0.0507465	0.0433118	1.04197	1.07241
PCON_03331	53.5745	107.917	78.661	1.99418	1.95467	1.2998	1.2989	0.665716	0.664514	SMAC_00926	153.489	146.121	46.508	50.3158	1.09349	1.44445	0.306468	0.229932	0.326274	0.250129	1.06471	1.08784
PCON_03332	55.0737	61.2619	60.9647	1.07971	1.07373	0.929303	0.91695	0.861042	0.853986	SMAC_01337	98.3203	42.5358	23.9145	10.4508	8.98614	3.30773	2.29014	1.45815	0.986388	0.641087	0.44218	0.439657
PCON_03333	17.7255	16.2251	14.19	0.888687	0.884031	1.06339	1.06524	1.19776	1.20498	SMAC_05973	3.67888	8.79025	4.91362	8.37365	0.500292	0.31863	0.638886	0.271602	1.06481	0.474847	1.78676	1.74832
PCON_03338	29.5778	31.1885	28.1251	1.02293	1.0333	1.05455	1.06013	1.03117	1.02597	SMAC_01239	93.0532	88.1086	25.6586	6.27898	1.05325	0.973562	0.287992	0.231706	0.069029	0.0578506	0.242813	0.249672
PCON_03343	0.8942	61.6083	1.56778	68.1796	68.2904	36.2854	37.4461	0.539754	0.548336	SMAC_03043	112.468	778.645	534.668	120.588	0.176127	0.254109	0.788224	0.719144	0.174471	0.164384	0.225158	0.228582
PCON_03350	101.995	117.437	72.7116	1.12091	1.11248	1.49585	1.49806	1.33971	1.34659	SMAC_06599	44.1549	51.9751	34.2736	61.0425	0.82462	0.700916	0.633736	0.459514	1.11018	0.816906	1.7918	1.77776
PCON_03351	14.6445	26.2649	21.7091	1.73999	1.74299	1.2076	1.16675	0.694152	0.669393	SMAC_05096	50.7664	31.3947	2.47052	7.47487	2.09633	1.44861	0.106124	0.0983768	0.313757	0.299859	2.95714	3.04807
PCON_03356	68.53	63.8652	60.2268	0.904208	0.903236	0.979628	0.973321	1.08353	1.07759	SMAC_08103	73.7789	78.8302	27.398	45.5974	0.931189	0.705626	0.350768	0.294207	0.576461	0.484194	1.65257	1.64576
PCON_03362	12.0894	15.7331	11.4961	1.26227	1.27123	1.26368	1.26667	1.00127	0.996413	SMAC_05136	11.7696	19.9841	45.0665	44.2319	0.646302	0.894686	2.17776	1.38875	2.10751	1.35725	0.977978	0.977316
PCON_03363	8.20303	22.4752	7.25182	2.67648	2.62956	2.92881	2.88528	1.10146	1.09725	SMAC_08638	17.6384	18.3966	15.3034	8.60988	0.94246	0.66637	0.812	0.496678	0.449861	0.281259	0.580423	0.56628
PCON_03410	21.7859	22.2956	20.3259	0.992925	0.989995	1.01307	1.0053	1.02032	1.01546	SMAC_05741	13.799	27.2704	82.5139	84.7369	0.579234	0.405627	3.30123	1.54318	3.33498	1.59085	1.01195	1.03089
PCON_03412	26.3046	30.2108	28.9199	1.11408	1.11197	0.966607	0.954563	0.867675	0.858443	SMAC_03665	37.2902	35.0449	1.52134	10.2422	2.07887	1.20723	0.0880334	0.0769201	0.585055	0.518141	6.64872	6.73609
PCON_03414	148.857	101.199	92.3987	0.696511	0.647493	1.01143	1.0005	1.53576	1.54519	SMAC_02423	12.5544	21.3283	577.335	277.198	0.599744	0.578978	26.0907	16.7776	12.365	8.01578	0.514257	0.477766
PCON_03421	14.2771	325.256	231.337	25.9414	21.558	1.44194	1.34066	0.0653802	0.0621887	SMAC_01244	41.3636	31.0615	94.9867	489.743	1.45119	1.84442	2.96804	1.84958	15.1325	9.41822	5.33013	5.09209
PCON_03423	2.05447	62.6997	55.7216	39.3468	29.0192	1.19305	1.08863	0.0404285	0.0375142	SMAC_01277	20.8952	15.8881	22.786	59.9754	1.54724	1.71746	1.48867	0.768433	3.87542	1.99524	2.64884	2.5965
PCON_03426	0.629431	45.1428	0.288939	74.1079	69.9703	145.85	143.668	2.09364	2.05327	SMAC_05707	35.2424	37.3126	5.563	9.41481	1.53199	1.49343	0.239668	0.226055	0.402579	0.379381	2.02269	1.67827
PCON_03427	10.1978	14.903	10.9051	1.41905	1.41603	1.26609	1.24712	0.89308	0.880716	SMAC_03126	45.8542	59.6338	17.5018	37.0607	1.03951	0.686012	0.41062	0.385953	0.853855	0.824515	2.12132	2.13631
PCON_03430	9.08696	9.05441	7.42554	0.96681	0.9611	1.12596	1.11775	1.16581	1.16299	SMAC_09439	3.73871	4.32929	0.223697	1.165	1.77006	0.541745	0.095679	0.0224539	0.526235	0.112431	7.33333	5.00721
PCON_03433	86.0608	97.1309	95.364	1.12527	1.09522	0.952939	0.927862	0.871203	0.847192	SMAC_00921	41.4443	58.8644	125.767	107.821	0.731422	0.691247	2.1026	1.2487	1.7684	1.08236	0.870954	0.866788
PCON_03434	45.8238	49.0192	41.2149	1.04368	1.03828	1.1062	1.1165	1.06653	1.07534	SMAC_04432	156.814	103.447	39.1995	25.7141	2.00488	1.37752	0.518465	0.482381	0.332292	0.326879	0.643128	0.677635
PCON_03435	47.3231	83.066	122.061	1.70442	1.6874	0.64651	0.638751	0.379755	0.378541	SMAC_03125	71.13	73.9456	9.11365	5.18787	1.18362	1.13263	0.152151	0.138449	0.0849675	0.0802066	0.636731	0.579321
PCON_03439	93.0975	185.855	60.9657	1.93927	1.88537	2.83951	2.69695	1.46593	1.43046	SMAC_07264	30.4029	20.7802	3.14268	2.92609	1.405	1.06803	0.144141	0.100875	0.13352	0.0956032	0.95696	0.947742
PCON_03445	24.2569	34.8406	24.6116	1.40646	1.377	1.31086	1.30493	0.941325	0.947661	SMAC_04925	150.324	160.922	19.4397	19.2601	1.17491	1.14524	0.151637	0.141554	0.147362	0.142947	0.987945	1.00984
PCON_03448	17.9125	26.2656	21.3153	1.43222	1.41859	1.15702	1.1163	0.813925	0.786906	SMAC_02657	32.8169	41.9358	394.408	863.217	0.804269	0.99967	9.10247	6.66274	19.5246	14.758	2.68697	2.21501
PCON_03451	102.806	47.2719	57.4683	0.447843	0.455152	0.762546	0.782693	1.71037	1.71963	SMAC_00113	52.6938	44.9231	807.795	255.57	1.34156	1.1943	18.9635	9.45544	5.89517	3.02256	0.311312	0.319664
PCON_03457	17.8365	25.6743	40.4216	1.41021	1.40527	0.674634	0.561143	0.483441	0.399313	SMAC_09055	4.83702	10.3045	8.4683	19.314	0.802125	0.391268	1.29166	0.351484	2.9018	0.80003	2.27624	2.27615
PCON_03459	179.08	100.248	232.361	0.552104	0.552831	0.402618	0.410103	0.740864	0.741824	SMAC_02251	27.7817	66.9486	69.9322	132.626	0.475291	0.433698	1.10221	0.545918	2.04696	1.05777	1.96187	1.9376
PCON_03460	34.6519	39.2214	47.0584	1.1008	1.10422	0.794404	0.794077	0.723264	0.71913	SMAC_02225	16.5729	20.8289	4.66572	2.93708	1.03704	1.34816	0.276973	0.262564	0.173913	0.162299	0.691071	0.618131
PCON_03461	25.1752	35.9939	33.875	1.39734	1.40398	1.05468	1.02935	0.759942	0.733165	SMAC_02253	23.3737	41.2978	44.2306	74.4266	0.766829	0.542775	1.32106	0.504536	2.19785	0.84043	1.71718	1.66575
PCON_03473	52.0392	153.049	24.6227	2.99682	2.81802	5.73847	5.69787	2.01391	2.02194	SMAC_01928	72.1883	62.7575	4.75895	0.992139	2.06934	1.69172	0.137252	0.125598	0.028657	0.0274106	0.210854	0.21824
PCON_03480	109.144	120.167	91.7343	1.06805	1.04961	1.2204	1.20505	1.14267	1.14809	SMAC_04368	29.4913	48.4811	376.112	335.523	0.738524	0.606513	9.55347	8.89099	8.41917	7.85956	0.923677	0.883991
PCON_03481	17.8274	20.5357	14.0005	1.11905	1.10322	1.3569	1.33004	1.21468	1.2056	SMAC_07292	16.5386	13.443	76.6426	62.3335	2.09103	1.23125	10.1109	9.05176	8.10044	7.35164	0.803696	0.812178
PCON_03485	0	0.03074	0.029561	n.d.	#DIV/0!	n.d.	2.2072	n.d.	0	SMAC_09394	222.198	151.866	1.95359	1.28681	1.43442	1.22568	0.0129676	0.0101045	0.00798007	0.00686012	0.619048	0.678914
PCON_03486	182.941	158.773	224.565	0.847565	0.841142	0.665846	0.666649	0.791303	0.792552	SMAC_00916	96.9048	170.884	187.004	314.688	0.812436	1.27656	1.46426	1.35474	2.41645	2.30618	1.665	1.7023
PCON_03487	29.0193	34.4025	37.4286	1.1506	1.14793	0.848887	0.84362	0.738245	0.734905	SMAC_02794	43.9925	131.845	0.0394898	0.941074	0.930329	0.168682	0.000805479	0.000162028	0.018526	0.00303048	n.d.	18.7035
PCON_03488	62.1831	66.8014	69.3591	1.04383	1.04624	0.88936	0.895316	0.853684	0.855747	SMAC_02793	8.80943	13.1524	11.5559	7.26778	0.77911	0.502956	0.980479	0.44099	0.606507	0.282444	0.621289	0.640475
PCON_03494	20.3284	19.2568	18.1196	0.932611	0.918054	0.981311	0.985377	1.06904	1.07333	SMAC_01846	5.8727	6.23191	8.6811	20.311	1.00615	0.906298	1.48488	1.28045	3.43226	2.98931	2.35543	2.33457
PCON_03495	14.1549	13.3831	9.33137	0.917385	0.91126	1.3262	1.30713	1.44626	1.43442	SMAC_00859	77.7451	50.5487	4.52357	10.979	3.3032	1.94598	0.199578	0.169304	0.47677	0.41057	2.42401	2.42505
PCON_03496	13.3697	9.09467	109.518	0.660947	0.665301	0.0773357	0.0763784	0.117264	0.114803	SMAC_03738	53.6763	57.915	14.7898	8.69069	0.967674	0.880983	0.252257	0.147728	0.146116	0.0877447	0.582173	0.593962
PCON_03497	5.7072	3.82838	6.22091	0.7294	0.640316	0.570242	0.551396	0.875353	0.861131	SMAC_05313	9.56377	19.8962	4.47491	2.66314	1.44479	0.923842	0.690524	0.502931	0.403691	0.317419	0.585863	0.631138
PCON_03504	61.5705	52.7421	56.5986	0.830956	0.829105	0.866939	0.846862	1.0433	1.02142	SMAC_03955	14.2814	14.3139	69.4533	102.852	1.07266	1.16872	4.78473	2.82611	6.97308	4.189	1.46426	1.48225
PCON_03505	43.3757	52.8247	51.1881	1.18172	1.16458	0.953113	0.936775	0.806639	0.804389	SMAC_03956	29.2506	48.3943	144.789	180.318	0.744187	0.513561	3.45839	1.45509	4.23539	1.82099	1.22682	1.25146
PCON_03506	61.6787	38.8152	60.4745	0.610498	0.607969	0.596114	0.583608	0.97644	0.959929	SMAC_05705	59.0842	43.2548	388.95	267.972	2.84408	1.5342	19.6127	16.565	13.2866	11.4578	0.700679	0.691687
PCON_03518	48.1862	36.6027	53.0065	0.737708	0.741801	0.662876	0.624251	0.8998	0.841534	SMAC_05601	50.3899	49.0368	15.3608	71.7095	0.990601	0.789181	0.300164	0.22974	1.3914	1.04855	5.23029	4.56408
PCON_03519	73.1394	105.249	76.6472	1.39769	1.39901	1.28466	1.2481	0.920059	0.892132	SMAC_02707	21.224	31.4594	30.8222	59.9055	0.669472	0.670313	0.940526	0.674302	1.79418	1.32536	1.95155	1.96554
PCON_03520	15.1273	24.6318	18.8693	1.68398	1.62239	1.21071	1.2169	0.765547	0.750064	SMAC_12114	13.0033	22.65	18.9189	14.2514	0.850586	0.558593	1.11713	0.377542	0.827068	0.288083	0.741455	0.76305
PCON_03526	28.8812	46.9194	41.3601	1.57666	1.58102	1.06851	1.07216	0.677941	0.678145	SMAC_04161	34.2316	25.5528	7.05333	24.4608	1.262	0.815932	0.264389	0.191753	0.902305	0.665784	3.41695	3.47209
PCON_03529	11.0552	21.2373	8.09394	1.92987	1.83921	2.42502	2.39051	1.30294	1.29975	SMAC_01690	17.3872	12.1152	6.45105	4.56195	3.67383	1.98012	1.42383	1.10551	0.984375	0.786423	0.850075	0.711369
PCON_03532	36.007	174.478	67.7016	4.85674	4.65752	2.38836	2.38649	0.508662	0.512395	SMAC_00965	18.3446	22.6281	47.4829	14.0037	0.83097	0.673632	2.18708	1.84056	0.631147	0.552633	0.323933	0.300253
PCON_03541	45.1716	60.1329	37.6959	1.29135	1.2843	1.4732	1.46841	1.14082	1.14335	SMAC_07064	16.3774	24.9294	14.5855	49.2202	0.646138	0.567973	0.568811	0.451363	1.89778	1.51019	3.63297	3.34583
PCON_03542	153.157	181.691	133.507	1.15093	1.15019	1.25738	1.25072	1.09268	1.0874	SMAC_04574	77.1809	95.0099	18.2222	21.5062	0.824718	0.509511	0.193171	0.107066	0.224119	0.127899	1.16021	1.19459
PCON_03544	97.5887	127.121	101.963	1.26938	1.26649	1.15274	1.16037	0.912606	0.916212	SMAC_02979	22.3031	32.706	21.8011	20.4865	0.690385	0.670147	0.644131	0.413506	0.594451	0.389718	0.923813	0.942472
PCON_03545	323.162	381.506	482.812	1.15661	1.15565	0.729871	0.731776	0.636966	0.633216	SMAC_00380	35.8624	73.8729	30.9723	61.7157	0.727475	0.477738	0.568936	0.186237	1.10871	0.379274	2.0733	2.03651
PCON_03556	30.1267	35.4049	31.1125	1.15106	1.15142	1.05195	1.06478	0.922264	0.924753	SMAC_04958	104.613	59.222	3.27828	5.25907	3.59892	2.31823	0.11742	0.0990383	0.184349	0.15812	1.77521	1.59655
PCON_03557	16.2174	20.2167	18.3745	1.21246	1.20944	1.02026	1.02776	0.843468	0.849784	SMAC_04287	39.9928	36.3422	111.055	46.6112	1.17598	1.44747	3.13086	2.64612	1.2931	1.11165	0.414341	0.420106
PCON_03558	119.288	117.33	115.214	0.954485	0.950308	0.952574	0.921684	0.99848	0.969879	SMAC_07070	30.8629	31.6038	22.9585	16.4835	1.17976	1.1369	0.879244	0.806508	0.619864	0.58595	0.708687	0.726528
PCON_03561	34.6984	38.1051	35.2275	1.07293	1.06204	1.00081	0.986027	0.938967	0.928428	SMAC_02371	30.4868	23.9235	8.15197	19.8841	1.70358	1.17272	0.470674	0.439897	1.12962	1.06929	2.43	2.43078
PCON_03562	187.494	276.832	240.828	1.43234	1.44774	1.06475	1.08184	0.743444	0.747261	SMAC_06655	400.651	112.872	0.219013	0.843852	9.64186	5.21828	0.00536673	0.0045784	0.0203936	0.0169074	5.9375	3.69286
PCON_03563	9.31307	11.3811	11.8061	1.19485	1.17481	0.890783	0.877516	0.75101	0.746943	SMAC_07051	19.0337	10.5044	0.885829	2.29197	2.25578	1.48741	0.10483	0.102768	0.275663	0.261616	2.81912	2.54569
PCON_03564	38.445	59.1321	46.8636	1.49214	1.49356	1.16737	1.15805	0.782398	0.775362	SMAC_07050	33.3112	28.93	0.135746	0.394516	1.2125	1.22652	0.00461377	0.00457676	0.0138413	0.0130347	3.125	2.84801
PCON_03565	185.07	272.704	233.532	1.42942	1.43313	1.07808	1.0821	0.754233	0.755059	SMAC_03700	186.734	407.051	79.8359	83.0578	1.07767	0.433324	0.409879	0.0778756	0.419393	0.081584	1.03336	1.04762
PCON_03566	224.315	223.007	199.097	0.967781	0.963663	1.03623	1.02739	1.07485	1.06613	SMAC_08106	78.7284	134.471	2796.43	7058.32	0.581002	0.555485	20.2756	15.7433	50.3386	39.8426	2.48347	2.53076
PCON_03568	203.304	208.424	172.765	0.995576	0.987889	1.11466	1.11176	1.12104	1.12539	SMAC_02183	808.88	391.918	401.13	754.047	1.97384	1.47399	0.980191	0.700025	1.81467	1.31531	1.85162	1.87894
PCON_03569	11.41	27.3944	13.0704	2.33371	2.33265	1.94269	1.91838	0.83385	0.822402	SMAC_09515	65.8567	44.882	43.4453	104.099	1.48385	1.07345	0.996617	0.862768	2.35755	2.05844	2.58642	2.38585
PCON_03571	22.6897	37.7463	30.8476	1.61567	1.60826	1.13452	1.11736	0.70327	0.694763	SMAC_08459	39.4757	46.0367	45.824	24.1318	0.932793	0.941051	1.07328	0.941491	0.554389	0.500033	0.518306	0.531107
PCON_03573	14.2487	21.6567	14.2405	1.50471	1.4682	1.40662	1.40173	0.953284	0.954727	SMAC_00164	109.663	95.8865	51.8468	40.2325	1.39814	0.881896	0.687898	0.637318	0.523339	0.500038	0.761105	0.784597
PCON_03574	104.35	117.562	107.211	1.09379	1.08057	1.01371	1.00584	0.927689	0.930839	SMAC_07049	20.3163	24.9595	61.5592	44.6236	0.920892	0.928565	2.53107	1.34147	1.80488	0.978513	0.725375	0.729433
PCON_03576	32.1743	22.6126	37.3314	0.688194	0.679722	0.562183	0.563422	0.824217	0.8289	SMAC_07451	40.0918	28.0495	12.1179	28.5326	1.59761	1.73008	0.436081	0.240202	1.01073	0.567374	2.33079	2.36207
PCON_03577	18.707	26.2756	20.9355	1.36244	1.37705	1.15958	1.17558	0.851118	0.853694	SMAC_05975	6.66662	12.111	70.7456	62.3179	0.683798	0.60979	6.51063	2.92678	5.65952	2.56825	0.891398	0.8775
PCON_03578	26.5716	29.649	30.494	1.08436	1.08944	0.902545	0.914328	0.834106	0.839264	SMAC_04922	122.973	82.4671	3.9868	2.14605	1.7513	1.60686	0.057172	0.0520643	0.0302289	0.0290789	0.540811	0.558519
PCON_03580	14.7081	20.3075	7.31028	1.33941	1.31761	2.58358	2.55792	1.92899	1.94134	SMAC_08908	12.6886	8.56254	35.1796	80.9766	2.31337	1.8979	6.53597	6.00495	14.8209	13.8321	2.28866	2.30345
PCON_03586	17.2394	28.7184	22.3437	1.65141	1.57563	1.18866	1.17011	0.735902	0.742633	SMAC_03746	342.074	159.237	17.2936	14.9651	7.73115	2.99923	0.408721	0.273148	0.346758	0.241871	0.895923	0.885496
PCON_03587	203.062	178.057	184.083	0.851152	0.852326	0.894255	0.889395	1.05116	1.04349	SMAC_04476	37.3394	35.7273	0.195601	0.259955	0.98763	0.659033	0.00563716	0.00452151	0.00676459	0.00559605	1.25	1.23765
PCON_03588	286.515	282.439	330.301	0.969255	0.953807	0.795839	0.800019	0.832826	0.838764	SMAC_02254	53.2936	58.6316	32.5111	40.1273	0.960121	0.764435	0.594175	0.523722	0.721065	0.651866	1.22421	1.24468
PCON_03590	9.63233	19.4091	6.8066	1.96201	1.92813	2.63834	2.60685	1.34951	1.35201	SMAC_07084	38.0388	34.071	110.011	18.146	1.72207	1.14289	5.11958	4.83021	0.834808	0.788426	0.224107	0.163228
PCON_03592	34.6455	38.2445	35.9358	1.07182	1.05856	0.983535	0.966554	0.918655	0.913084	SMAC_01926	146.029	35.7738	4.31245	9.72802	5.56048	3.00875	0.17266	0.161062	0.383458	0.360883	2.22092	2.24065
PCON_03597	183.528	265.868	225.455	1.40641	1.3984	1.09275	1.09394	0.777754	0.782283	SMAC_02172	118.272	72.375	145.53	216.417	1.85154	1.6394	2.10541	1.06904	3.07801	1.60257	1.49377	1.49907
PCON_03598	35.8212	74.0142	39.7469	2.01568	2.02566	1.72079	1.74686	0.858831	0.862366	SMAC_06454	15.8751	25.4711	1.25432	0.47137	0.96007	0.58785	0.0672049	0.0220368	0.0240018	0.00842808	0.4375	0.382455
PCON_03600	43.1216	38.7672	43.1307	0.8794	0.879933	0.830785	0.843149	0.953152	0.958197	SMAC_00682	6.68275	11.8822	15.455	31.4105	1.53365	0.807761	3.69936	2.82623	7.37083	5.79759	2.01079	2.05135
PCON_03604	28.5515	10.8933	21.0324	0.372816	0.36242	0.478219	0.469155	1.29291	1.29451	SMAC_08979	19.3991	23.8748	7.05536	1.22977	1.16858	0.878201	0.435381	0.406051	0.0751635	0.068465	0.172787	0.168612
PCON_03611	93.4615	74.9824	85.0114	0.781838	0.777847	0.814587	0.810327	1.04626	1.04176	SMAC_06653	21.3025	24.957	0.917447	0.95974	1.44639	0.934914	0.0647014	0.0587952	0.0667885	0.0630078	1.03333	1.07165
PCON_03614	7.72317	37.7044	10.4168	4.8812	4.82998	3.43184	3.51348	0.725477	0.727431	SMAC_05361	8.2902	8.81495	2.74252	0.309405	1.85258	0.916045	0.641984	0.565433	0.0733696	0.0673578	0.162037	0.119126
PCON_03616	14.1704	21.8357	12.3177	1.49833	1.51321	1.63652	1.6553	1.09525	1.0939	SMAC_02820	131.727	136.709	23.4747	15.2078	0.928752	0.737081	0.164163	0.117182	0.104756	0.0758674	0.64215	0.647429
PCON_03618	13.685	11.846	17.2719	0.840593	0.848587	0.655554	0.656052	0.780102	0.773111	SMAC_07835	120.691	77.4737	1.30357	1.35464	2.67838	1.59005	0.0258931	0.00717906	0.0258931	0.00762775	1.04167	1.0625
PCON_03621	7.82246	9.83077	7.16646	1.23911	1.19495	1.27079	1.23073	1.04256	1.02994	SMAC_00701	5.52254	6.01797	0.983183	2.46201	0.89899	0.762948	0.151515	0.107955	0.383838	0.258526	2.85	2.39475
PCON_03636	184.133	143.88	141.732	0.764623	0.745629	0.950647	0.939655	1.25486	1.26022	SMAC_02473	74.0592	82.1108	110.254	276.731	0.872675	0.706185	1.28559	0.894065	3.17691	2.24401	2.47392	2.50989
PCON_03639	81.6222	66.3489	81.0216	0.788945	0.784591	0.763084	0.76287	0.967469	0.972315	SMAC_05271	40.5982	68.6129	75.2284	55.0266	0.590362	0.552497	1.0521	0.702814	0.758004	0.515509	0.729955	0.733493
PCON_03640	22.9485	21.6567	27.3579	0.918249	0.924095	0.733213	0.729948	0.800668	0.789906	SMAC_03423	10.9869	17.8191	0.592004	2.14746	0.754145	0.561348	0.0398532	0.0401453	0.14715	0.148182	3.71429	3.69115
PCON_03641	12.7804	9.92127	9.68883	0.758914	0.7481	0.954525	0.924881	1.26702	1.23631	SMAC_04137	91.2718	87.4334	10.1065	7.20062	6.66402	1.81719	0.774103	0.353888	0.538507	0.260129	0.695837	0.735062
PCON_03644	58.0468	26.8002	34.6181	0.451958	0.443744	0.715462	0.713175	1.59831	1.60718	SMAC_08549	96.9085	56.7715	3.03655	1.8247	1.82033	1.1489	0.0582413	0.0529008	0.0354016	0.0335699	0.608077	0.634582
PCON_03645	768.441	708.266	806.188	0.894615	0.902104	0.81874	0.806966	0.915883	0.894538	SMAC_12790	955.823	1204.98	3584.93	9332.45	0.859582	1.33629	2.9203	2.28262	7.45835	6.01015	2.64176	2.63301
PCON_03646	2044.07	1352.77	1695.93	0.652432	0.647618	0.736727	0.742776	1.14673	1.14694	SMAC_07374	1849.78	1767.13	426.806	370.66	1.27033	1.27465	0.261479	0.123265	0.22231	0.109112	0.911801	0.885183
PCON_03647	31.4702	7.05986	32.9666	0.221737	0.215544	0.19929	0.199123	0.916655	0.923818	SMAC_01682	19.3011	20.4234	11.8415	20.7436	0.996029	0.982115	0.573421	0.334424	0.98277	0.597735	1.77459	1.78736
PCON_03648	25.6945	47.5092	26.8076	1.79474	1.80908	1.63817	1.65712	0.913161	0.916003	SMAC_06332	37.8584	21.941	1.71584	0.737285	1.92055	1.22503	0.0845746	0.0407736	0.0352394	0.019287	0.428571	0.473028
PCON_03649	113.625	117.715	117.666	1.00538	0.99965	0.927779	0.909951	0.923298	0.91027	SMAC_03493	37.7177	34.4475	33.9513	83.3928	1.09443	1.15008	0.949815	0.71103	2.29275	1.75601	2.41551	2.46967
PCON_03650	194.155	262.245	342.64	1.3111	1.30784	0.711383	0.696645	0.542863	0.532669	SMAC_03036	71.3775	64.5285	9.15689	5.33774	1.19866	1.26698	0.14179	0.0801518	0.0808599	0.0477808	0.649581	0.596129
PCON_03651	144.065	127.762	141.093	0.868191	0.862649	0.835993	0.835568	0.971233	0.968608	SMAC_09396	95.409	145.783	21.2811	23.652	0.994882	0.639427	0.200944	0.0645836	0.217806	0.0736066	1.11624	1.13971
PCON_03659	53.2418	457.604	66.1035	30.3953	8.05816	6.85157	6.54279	0.825929	0.811945	SMAC_06395	47.1628	36.6337	67.4805	590.888	1.2891	1.21826	1.76456	1.17387	15.2304	10.3106	9.03699	8.78343
PCON_03661	32.0297	47.3509	37.428	1.43529	1.45218	1.18255	1.1623	0.824464	0.800384	SMAC_05527	47.9207	65.4294	53.926	26.7961	0.733075	0.740389	0.803277	0.633202	0.393313	0.314608	0.493652	0.496852
PCON_03663	19.3668	33.3932	28.7594	1.67938	1.69098	1.07738	1.09737	0.644614	0.648955	SMAC_08620	3.29091	2.39824	0.0590295	0	1.3664	1.16809	0.0227733	0.0214489	0	0	n.d.	0
PCON_03666	1515.63	1207.95	1529.11	0.773425	0.781073	0.729246	0.73699	0.943376	0.943561	SMAC_02879	1253.27	1867.25	6125.01	14977	0.812932	0.725821	3.59504	1.66343	8.66112	4.06304	2.46166	2.44257
PCON_03667	247.468	305.219	290.817	1.19948	1.19573	0.981511	0.984464	0.82058	0.823316	SMAC_06815	122.954	171.915	324.045	31.0156	0.778776	1.20412	1.86165	1.53579	0.176168	0.145651	0.107172	0.094838
PCON_03668	19.7375	21.7351	24.4991	1.08595	1.07263	0.819398	0.821196	0.766316	0.765591	SMAC_05424	100.81	91.2173	0.335009	0.246826	3.26154	2.27039	0.011664	0.00805308	0.00874798	0.00651971	1.71429	0.809592
PCON_03670	22.6399	18.3938	18.6767	0.808821	0.783116	0.920802	0.913818	1.16744	1.1669	SMAC_05250	4.8448	4.9701	1.48401	20.0112	1.01111	0.670152	0.326667	0.283321	4.26222	3.84664	71.925	13.577
PCON_03672	35.9397	21.3518	27.0891	0.580186	0.580461	0.730146	0.72415	1.26641	1.24754	SMAC_05049	5.87829	5.83124	0.584285	0.792071	1.19642	0.858645	0.116466	0.0497258	0.148229	0.0692859	1.375	1.39336
PCON_03679	345.943	78.8805	1203.62	0.221424	0.223365	0.0605844	0.0613813	0.27385	0.274803	SMAC_01733	341.103	229.35	29.6164	12.3761	2.09962	1.5384	0.164485	0.0591985	0.0671895	0.0252079	0.440683	0.42582
PCON_03690	57.3074	84.8373	53.8426	1.44347	1.42662	1.46002	1.42954	1.01626	1.00205	SMAC_07972	64.9997	47.5403	23.5398	48.7882	1.42979	1.11448	0.52716	0.457966	1.07266	0.95686	2.04537	2.08937
PCON_03693	44.2399	27.9274	37.1135	0.622342	0.608895	0.695793	0.696796	1.13719	1.14436	SMAC_00101	19.5947	14.6037	27.6089	10.1424	1.32744	1.03959	1.89605	1.54803	0.684398	0.57547	0.370216	0.371743
PCON_03695	47.6462	5.56012	28.9661	0.118731	0.112844	0.177228	0.176239	1.56429	1.56179	SMAC_03578	96.8731	115.243	72.9959	295.143	0.802888	0.57176	0.609363	0.4755	2.43914	1.8958	4.89005	3.98696
PCON_03698	15.5386	23.0435	22.2351	1.44844	1.43597	0.959389	0.958745	0.666827	0.667664	SMAC_02898	27.9965	37.6967	24.0393	28.2743	0.830357	0.774935	0.715724	0.637109	0.825948	0.751126	1.18519	1.17896
PCON_03699	46.9169	66.863	40.6625	1.38302	1.3878	1.52028	1.51542	1.0995	1.09196	SMAC_05448	19.0847	31.0682	35.8302	66.6862	0.697242	0.608185	1.21647	0.605738	2.21968	1.14677	1.83907	1.89318
PCON_03700	152.851	230.105	195.085	1.46688	1.47123	1.09297	1.10552	0.748151	0.751428	SMAC_01254	4.21968	8.57549	8.94559	11.3571	0.987887	0.70802	2.15218	1.82352	2.65789	2.40322	2.31516	1.3179
PCON_03702	0.781641	178.646	0.430491	249.325	218.797	384.684	385.034	1.74114	1.75978	SMAC_05246	46.1524	46.9091	12.625	0.957294	3.71187	1.56439	1.07016	0.662788	0.0781729	0.0533049	0.32152	0.0804253
PCON_03703	17.567	27.3107	24.4691	1.51253	1.51582	1.04579	1.05378	0.693007	0.695188	SMAC_05411	162.454	108.01	7.37869	18.036	6.15547	2.67904	0.289089	0.178192	0.695693	0.446476	2.64593	2.50559
PCON_03704	213.471	231.45	207.164	1.06817	1.0463	1.03396	1.02173	0.983794	0.976515	SMAC_12098	73.8284	85.6858	191.78	151.428	1.04173	0.972563	2.44413	1.1356	1.89483	0.904028	0.801384	0.796077
PCON_03705	33.2219	39.2585	35.6605	1.14893	1.14935	1.05157	0.9917	0.917137	0.862835	SMAC_05266	32.8217	33.3692	100.074	72.5934	1.37072	1.37488	4.18239	3.83259	2.96615	2.84468	0.766163	0.742234
PCON_03709	14.7372	22.0763	15.3818	1.45347	1.44911	1.32878	1.31329	0.914259	0.906273	SMAC_02059	35.5852	24.4867	98.3312	107.533	1.39706	1.03484	3.89713	3.02486	4.17881	3.37056	1.08295	1.11429
PCON_03711	85.8778	84.9153	70.5588	0.962141	0.945391	1.11779	1.10901	1.16573	1.17307	SMAC_02058	30.6126	57.0531	90.0393	161.488	0.990949	0.453447	2.66693	0.659656	4.70636	1.18555	1.77282	1.79722
PCON_03712	144.844	126.618	145.469	0.854306	0.861438	0.832715	0.795893	0.982518	0.923913	SMAC_05338	1.24645	2.53996	13.003	6.2099	1.63636	0.797658	17.3636	12.2171	8.09091	6.03534	0.470626	0.494008
PCON_03713	79.8652	89.9244	69.4237	1.0926	1.08413	1.19643	1.18202	1.09523	1.09029	SMAC_03217	168.941	174.571	269.781	135.155	1.09428	1.18144	1.57257	0.851062	0.775423	0.427529	0.493307	0.502348
PCON_03714	19.3013	21.0613	20.0049	1.06011	1.04452	0.990334	0.939409	0.93536	0.89937	SMAC_01895	44.6263	34.4964	5.76429	9.59898	2.47567	1.53891	0.331736	0.290941	0.543368	0.486748	1.64224	1.67301
PCON_03717	20.2746	22.9275	26.9215	1.10657	1.09888	0.786873	0.788587	0.716785	0.717628	SMAC_01894	59.8198	82.6266	206.952	50.4823	0.992961	1.27066	3.33009	3.06233	0.794087	0.766419	0.249796	0.250273
PCON_03718	225.9	197.061	187.629	0.850448	0.849567	0.97362	0.966128	1.15106	1.1372	SMAC_01892	103.408	127.353	26.4578	37.0802	0.824678	0.494333	0.210781	0.11473	0.289994	0.162107	1.39851	1.41294
PCON_03719	9.73611	50.5872	17.233	6.0111	5.02909	2.71674	2.70761	0.54033	0.53839	SMAC_02081	60.7792	38.5273	37.6121	48.1577	1.94582	1.74934	1.21269	1.12556	1.53021	1.44015	1.27339	1.2795
PCON_03722	27.9552	28.9696	24.5347	1.00948	0.998729	1.09756	1.0687	1.09136	1.07006	SMAC_03214	16.1665	7.29503	1.69896	1.06057	2.29688	1.49147	0.251087	0.214529	0.154076	0.136483	0.773438	0.636197
PCON_03724	5.70631	8.46783	37.2733	1.44503	1.4195	0.21017	0.206625	0.146028	0.145562	SMAC_07005	45.7654	441.675	270.925	34.1238	0.141157	0.111486	0.75027	0.2868	0.0922515	0.0372137	0.130746	0.129755
PCON_03727	129.568	105.836	133.417	0.79299	0.793531	0.732338	0.732961	0.924373	0.923669	SMAC_01474	79.7645	107.36	367.17	188.699	0.788342	0.610665	3.47236	1.8962	1.76169	0.968142	0.534473	0.51057
PCON_03729	4.8931	37.7299	13.3547	7.58194	7.54639	2.83565	2.76659	0.379438	0.366611	SMAC_02535	54.1725	28.5275	21.5786	25.0611	2.52258	2.01555	0.904535	0.361605	1.03189	0.423262	1.142	1.17051
PCON_03731	25.2693	33.695	37.4581	1.30568	1.31092	0.830289	0.843269	0.642346	0.643265	SMAC_02958	83.4917	54.1477	12.8905	18.3545	1.78102	1.56498	0.25299	0.124745	0.353948	0.17942	1.41415	1.43829
PCON_03732	79.2401	100.243	91.4068	1.22861	1.23563	1.01265	1.02156	0.825043	0.826754	SMAC_04581	140.67	109.395	219.662	124.879	1.63855	1.24635	2.62962	2.42211	1.46521	1.39812	0.57661	0.577232
PCON_03733	221.429	260.226	265.114	1.14585	1.14283	0.928434	0.930045	0.814786	0.813809	SMAC_04229	58.4	221.496	293.157	292.366	0.599953	0.912001	2.79124	2.39678	2.73996	2.39049	0.986694	0.997378
PCON_03736	26.0756	42.0374	25.143	1.56392	1.57545	1.55205	1.53785	0.992473	0.976134	SMAC_03655	21.2841	18.7802	0.210203	0.853686	2.3041	1.29646	0.0212779	0.021893	0.0942309	0.0854718	4.52083	3.90406
PCON_03737	100.489	94.9754	88.2214	0.92283	0.906799	0.993878	0.985057	1.08461	1.0863	SMAC_03668	39.1514	60.2837	6.27597	11.3553	0.724001	0.69419	0.106389	0.0564538	0.18929	0.104257	1.80386	1.84676
PCON_03739	86.9429	323.201	108.715	3.60995	3.6791	2.74427	2.79716	0.760903	0.760283	SMAC_01455	222.085	133.153	61.3862	108.299	2.07934	1.5855	0.588953	0.547837	1.0213	0.971381	1.73439	1.77312
PCON_03741	11.5386	17.4429	10.0502	1.48104	1.44863	1.60864	1.57211	1.09728	1.08524	SMAC_01279	31.6293	30.3563	26.5794	27.5813	1.07384	1.24253	0.843085	0.561703	0.854895	0.595849	1.12043	1.06079
PCON_03743	32.8371	26.7607	32.9274	0.799711	0.783926	0.79431	0.767931	1.00414	0.979596	SMAC_03054	41.103	41.9552	4.43127	13.5432	0.985301	1.00753	0.10395	0.0818009	0.311851	0.252938	3.2386	3.09212
PCON_03745	29.5752	39.9066	27.0036	1.30916	1.30473	1.38197	1.38369	1.05566	1.06052	SMAC_02617	40.7481	46.4154	34.0441	43.6747	1.9852	1.34029	1.70777	1.40551	2.14552	1.8283	1.33146	1.30081
PCON_03747	365.762	451.456	169.778	1.19825	1.19139	2.66665	2.5455	2.22679	2.13658	SMAC_03257	29.6845	61.5053	18.1969	9.00255	0.512975	0.526839	0.312006	0.267955	0.150497	0.134335	0.515323	0.501334
PCON_03748	1235.89	1643.74	2165.26	1.29024	1.26497	0.704587	0.694493	0.546116	0.549019	SMAC_04629	384.743	886.766	94.9349	312.64	0.594925	0.476784	0.132017	0.0492579	0.424117	0.166085	5.27103	3.37175
PCON_03751	34.9634	7.60466	22.0196	0.215492	0.215424	0.322846	0.332039	1.53122	1.54133	SMAC_04495	19.6033	23.2144	1.43388	0.93488	2.77248	1.31625	0.213724	0.14735	0.130609	0.104565	0.6875	0.709633
PCON_03753	71.2932	15.5932	77.2321	0.212235	0.217441	0.186601	0.191961	0.87944	0.882821	SMAC_06595	13.0886	105.413	181.387	31.3575	0.302307	0.0874263	3.93123	0.666654	0.664083	0.118015	0.19795	0.177026
PCON_03754	17.7837	2.73626	27.84	0.149922	0.150401	0.0911226	0.0923805	0.610332	0.614228	SMAC_00269	16.7757	31.9681	166.392	4.8147	0.485313	0.248111	4.99899	3.44867	0.141881	0.101715	0.0304119	0.0294939
PCON_03755	384.696	738.29	450.071	1.87892	1.86904	1.52149	1.53142	0.816807	0.819363	SMAC_01951	91.2457	82.7586	23.903	15.7151	5.55671	2.15206	1.50528	0.811462	0.976829	0.542088	0.673637	0.668038
PCON_03758	507.482	513.545	645.907	0.982552	0.99228	0.735832	0.737159	0.749736	0.742894	SMAC_05514	11439	8074.02	1250.16	979.611	1.84767	1.63559	0.179671	0.0757713	0.138029	0.0601732	0.77725	0.794142
PCON_03759	181.612	190.57	155.285	1.01933	1.00111	1.13355	1.11951	1.11381	1.11827	SMAC_06533	108.681	168.827	48.6458	63.6773	0.689742	0.684029	0.286576	0.164297	0.369365	0.215387	1.29164	1.31096
PCON_03763	0.674557	1.79129	25.4127	2.61732	2.52978	0.0685033	0.0661896	0.0267183	0.0261642	SMAC_01438	14.4551	15.2809	1.39092	0.706317	0.908108	0.703429	0.0864865	0.0659133	0.0432432	0.033956	0.507937	0.515161
PCON_03782	181.609	126.056	238.197	0.674073	0.674623	0.488553	0.489285	0.725457	0.725272	SMAC_06772	414.617	464.632	487.901	659.253	1.12337	0.875571	1.21524	0.50773	1.60798	0.698571	1.39983	1.37587
PCON_03784	110.567	110.882	89.7755	0.975088	0.970063	1.14332	1.12862	1.17561	1.16345	SMAC_08565	154.768	135.009	256.101	261.65	1.13264	1.10417	1.82142	1.35396	1.83332	1.38317	1.01028	1.02157
PCON_03786	19.9819	37.7424	25.9718	1.845	1.86069	1.3476	1.37314	0.73541	0.737975	SMAC_06769	17.5302	18.5747	0.388213	1.7798	1.00003	0.667941	0.0205889	0.0117096	0.0970618	0.0518585	4.8125	4.4287
PCON_03792	108.528	202.997	121.272	1.81978	1.82775	1.55218	1.56851	0.855189	0.858163	SMAC_08246	736.755	579.017	299.688	246.985	2.57353	1.6915	1.08286	0.925515	0.877221	0.766936	0.851755	0.828658
PCON_03793	51.8168	73.4586	69.8969	1.37575	1.39353	0.990428	0.96356	0.720101	0.691453	SMAC_04171	60.4843	76.0352	0.740908	0.788762	0.838307	0.540097	0.0102233	0.00952109	0.0112456	0.0102906	1.14583	1.08082
PCON_03800	35.617	44.7899	30.2668	1.22243	1.21982	1.36711	1.37008	1.12035	1.12318	SMAC_02686	5.42318	5.69907	28.6305	54.0899	1.43246	1.42362	7.54429	6.9545	14.0437	13.1051	1.86733	1.88441
PCON_03801	1.76583	3.93406	2.9913	2.17829	2.16689	1.22522	1.1992	0.566216	0.553419	SMAC_08158	142.508	56.6139	0.203091	0.417183	5.86545	2.82593	0.008536	0.00765023	0.0176817	0.0153011	3.07576	2.00008
PCON_03810	42.018	64.4786	47.4844	1.49395	1.499	1.25564	1.25288	0.843223	0.835813	SMAC_03674	49.6462	52.6427	17.1072	27.0182	1.37983	0.983833	0.489919	0.454007	0.761856	0.717894	1.55534	1.58124
PCON_03813	22.9754	54.568	20.3029	2.30472	2.34641	2.48493	2.51059	1.07842	1.06997	SMAC_03608	7.27713	6.43228	2.52926	2.48925	1.44175	1.17976	0.506262	0.487383	0.495256	0.469631	1.26838	0.963577
PCON_03818	19.7807	40.4046	130.44	1.9829	2.00655	0.300128	0.298758	0.151484	0.148892	SMAC_03610	137.489	269.679	126.291	77.0797	0.57133	0.625002	0.472587	0.261225	0.283368	0.160997	0.601329	0.616314
PCON_03821	2704.68	1472.69	2632.29	0.538957	0.533245	0.534613	0.533852	1.01131	1.00114	SMAC_07546	130.346	116.783	275.24	71.1696	1.12019	1.2059	2.26497	1.71315	0.577269	0.443416	0.262366	0.258831
PCON_03824	115.817	104.936	95.2598	0.882513	0.866685	1.04262	1.02684	1.18675	1.18479	SMAC_02687	10.5412	18.924	224.856	135.797	1.34618	0.930276	29.2841	23.6054	17.3391	14.4888	0.595788	0.613791
PCON_03827	24.8177	40.8359	21.8428	1.62861	1.57235	1.73269	1.7208	1.08665	1.09441	SMAC_07691	28.1435	22.567	0.559152	1.65649	1.37236	1.16317	0.027923	0.0246758	0.0796321	0.0751112	3.7125	3.04392
PCON_03829	66.106	91.5164	54.1514	1.34362	1.35475	1.57421	1.59456	1.17205	1.17701	SMAC_08596	15.6924	12.0687	66.3491	30.0566	1.72223	1.54819	7.36819	6.81442	3.26763	3.15371	0.449806	0.462799
PCON_03839	30.9193	28.3787	40.583	0.890422	0.893767	0.662252	0.632923	0.74376	0.708153	SMAC_08249	50.9509	72.9478	28.8337	7.94754	0.701359	0.551631	0.388061	0.231321	0.10467	0.0639955	0.294818	0.276652
PCON_03842	432.829	198.137	366.847	0.4443	0.448433	0.508775	0.5143	1.14592	1.14688	SMAC_05525	133.915	178.235	113.042	128.612	1.018	1.79878	0.785009	0.710439	0.873332	0.826553	1.29718	1.16344
PCON_03843	62.0167	70.0989	53.7553	1.09693	1.09685	1.20646	1.2121	1.10045	1.10507	SMAC_05536	28.2482	28.5548	5.58083	14.3869	1.00634	1.08058	0.186776	0.127534	0.473381	0.326803	2.69129	2.56248
PCON_03850	61.4022	80.6051	81.7485	1.27405	1.29144	0.910511	0.924822	0.715113	0.716117	SMAC_06998	2.74296	3.5799	1.07835	0.0608213	0.855556	0.91929	0.35	0.287242	0	0.0289057	0	0.100632
PCON_03853	90.7189	89.0977	93.2047	0.957258	0.95162	0.885956	0.891909	0.930326	0.937254	SMAC_04098	17.0386	25.8704	32.3838	36.1135	0.674899	0.79929	1.19445	0.851428	1.31182	0.948965	1.12074	1.11456
PCON_03854	15.1753	17.3102	15.8653	1.10676	1.11554	1.00745	1.01185	0.910294	0.907046	SMAC_03753	9.33205	12.5155	8.23492	9.48934	0.899038	0.783552	0.724679	0.331956	0.817308	0.384986	1.15666	1.15975
PCON_03855	184.879	196.787	209.544	1.03618	1.02353	0.87413	0.872032	0.846883	0.851985	SMAC_05539	797.294	692.165	80.0927	176.521	1.27862	2.06009	0.116041	0.096446	0.252042	0.212397	2.19575	2.20224
PCON_03856	18.4402	55.5569	14.3035	2.92306	2.92586	3.58579	3.58309	1.22673	1.22463	SMAC_05538	59.9853	65.2215	11.6901	21.6884	0.981372	0.856362	0.19238	0.170658	0.352048	0.313441	1.8336	1.83666
PCON_03859	20.4651	18.2192	22.1964	0.900069	0.865509	0.758147	0.765099	0.878874	0.883988	SMAC_05541	13.7313	14.5402	4.79042	50.6328	1.26578	1.18618	0.443846	0.415495	4.63024	4.33951	10.9128	10.4442
PCON_03860	348.458	350.787	337.878	1.00079	0.979154	0.965498	0.952227	0.989624	0.9725	SMAC_05542	569.974	663.748	1306.2	2868.98	1.29315	0.941911	2.6183	0.889846	5.65759	1.96346	2.16938	2.20652
PCON_03861	97.3075	45.2095	86.067	0.451477	0.45246	0.486066	0.483085	1.07825	1.06769	SMAC_05540	113.692	96.698	77.3446	34.4639	1.13016	0.794175	0.781	0.618384	0.341792	0.279703	0.439888	0.452313
PCON_03865	108.551	179.434	104.439	1.61004	1.61106	1.58742	1.58814	0.990402	0.985775	SMAC_04138	19.6546	17.1009	104.663	93.1709	1.1234	0.975077	5.92541	4.49867	5.18473	4.0244	0.875769	0.894574
PCON_03866	6.1936	15.2052	12.7859	2.53122	2.42001	1.10471	1.13495	0.464887	0.468986	SMAC_05699	616.986	883.514	811.329	365.078	1.67334	0.639992	1.96855	0.363515	0.869562	0.165049	0.447157	0.454036
PCON_03870	54.2568	55.7988	45.1706	1.00559	1.00015	1.15459	1.12189	1.15674	1.12172	SMAC_03588	295.293	174.525	98.7624	77.7496	3.40005	1.95273	1.18305	1.02686	0.917656	0.808055	0.782067	0.786918
PCON_03873	18.1925	25.5462	24.398	1.36982	1.36446	0.96646	0.964931	0.709317	0.707189	SMAC_07121	16.758	15.4127	1.60517	0.623901	1.11741	1.06063	0.107962	0.090158	0.0431849	0.0363215	0.43956	0.402865
PCON_03879	390.761	490.09	679.153	1.22045	1.22464	0.742816	0.641089	0.610759	0.523492	SMAC_06157	160.68	221.31	8.09587	3.74696	0.75688	0.470315	0.0374896	0.0199765	0.0171594	0.00933323	0.491913	0.467211
PCON_03880	45.5441	51.9242	45.1934	1.11588	1.10453	1.06169	1.05187	0.959399	0.952327	SMAC_06156	41.9428	36.924	39.9978	65.4161	1.37449	1.48594	1.29967	1.17689	2.08377	1.9566	1.76894	1.66252
PCON_03881	240.227	248.44	351.544	1.00461	0.996989	0.65281	0.646233	0.650862	0.648184	SMAC_06333	144.229	305.712	189.882	129.901	0.538686	0.766025	0.667861	0.585683	0.447989	0.405811	0.672577	0.692885
PCON_03882	44.469	48.9531	53.7682	1.06852	1.06897	0.842633	0.836204	0.789149	0.782252	SMAC_06317	29.8877	38.0687	15.5856	43.7831	0.965741	0.753126	0.466889	0.200258	1.28309	0.571463	2.9931	2.85363
PCON_03883	59.9357	90.9993	62.0035	1.48477	1.46868	1.36064	1.33408	0.923317	0.908356	SMAC_06189	16.6701	25.3742	6.78224	3.43011	0.825853	0.693584	0.304815	0.130091	0.150155	0.0677911	0.528646	0.521105
PCON_03884	46.1422	64.4126	40.6599	1.3591	1.35529	1.46784	1.4487	1.08357	1.06892	SMAC_06188	22.1647	27.0566	11.6064	38.8325	0.984529	0.886927	0.520905	0.475574	1.71308	1.59833	3.43981	3.36084
PCON_03886	318.49	367.893	275.598	1.12053	1.13024	1.23275	1.24608	1.10015	1.10249	SMAC_07533	98.3841	139.066	166.327	257.142	0.867516	0.567347	1.39203	0.575823	2.10886	0.905196	1.59198	1.572
PCON_03889	17.4347	23.2799	19.95	1.30091	1.28798	1.08593	1.0565	0.838023	0.820277	SMAC_05807	19.8754	14.4975	4.40936	5.84865	1.53157	1.48784	0.338284	0.304983	0.441132	0.404539	1.31891	1.32643
PCON_03890	19.1333	20.766	22.069	1.05491	1.05208	0.870184	0.870372	0.826266	0.827287	SMAC_05808	12.1699	22.0766	75.1364	64.3027	0.582307	0.798652	3.35088	2.73961	2.82436	2.34736	0.855554	0.856823
PCON_03892	97.5293	102.267	83.3042	1.0172	1.00172	1.17428	1.1463	1.15445	1.14433	SMAC_00980	70.0367	75.2148	3.66649	7.85317	1.65278	1.44436	0.0869887	0.0795052	0.184521	0.168521	2.15284	2.11962
PCON_03893	744.855	679.619	705.772	0.888196	0.892403	0.916748	0.875289	1.03614	0.980822	SMAC_04972	180.88	280.416	80.2466	103.835	1.25079	0.59041	0.500685	0.117695	0.634707	0.154881	1.29529	1.31595
PCON_03894	40.8276	43.0824	46.298	1.02772	1.02215	0.860209	0.861483	0.840018	0.842815	SMAC_08804	43.6221	41.3272	48.8593	58.715	1.93685	1.2629	2.25053	1.96817	2.64855	2.41191	1.2725	1.22546
PCON_03895	32.7298	48.0977	37.3605	1.43683	1.43056	1.18992	1.18442	0.834253	0.827945	SMAC_02333	2.9587	4.18953	13.9765	13.7492	0.666667	0.470737	3.19697	2.33816	3.06061	2.33082	0.958401	0.996859
PCON_03896	6.71435	200.81	8.56745	29.0259	29.9506	21.9068	22.0501	0.75536	0.736214	SMAC_02440	7.70152	11.6964	34.2999	9.05784	0.685372	0.636862	3.07621	2.57068	0.79296	0.698344	0.39043	0.271657
PCON_03898	49.325	55.0708	39.3242	1.08385	1.0723	1.30078	1.26418	1.2008	1.17894	SMAC_04342	23.6799	24.1683	3.02791	9.1816	1.05516	0.910834	0.136499	0.119729	0.405164	0.368901	3.04497	3.08113
PCON_03899	83.0207	115.4	69.6357	1.34856	1.34433	1.53141	1.5178	1.13561	1.12904	SMAC_05797	151.249	104.436	172.349	265.161	1.41594	1.08125	1.59311	1.02494	2.40491	1.59795	1.51705	1.55907
PCON_03900	35.759	49.7432	35.1319	1.34943	1.33396	1.31374	1.27817	0.973555	0.958176	SMAC_03809	77.7004	81.3552	6.84114	6.08712	0.955797	0.77772	0.0850268	0.0701469	0.0741723	0.0631892	0.910872	0.900812
PCON_03907	12.2692	18.0439	12.9687	1.49276	1.42763	1.29022	1.29279	0.90326	0.905551	SMAC_03027	158.381	144.318	40.8877	134.181	2.8294	1.74303	0.749751	0.600348	2.42962	1.9448	3.49762	3.23945
PCON_03916	151.512	176.963	126.322	1.13539	1.13423	1.29369	1.298	1.14152	1.14439	SMAC_00076	83.374	62.6203	161.258	123.867	1.3496	1.35232	2.56895	2.06792	1.936	1.60612	0.795508	0.776684
PCON_03919	79.823	74.6345	99.2281	0.911119	0.907071	0.695551	0.697131	0.766607	0.768552	SMAC_06467	25.217	21.9828	6.23099	2.22086	1.69899	1.12669	0.37969	0.127076	0.134574	0.0462766	0.355341	0.364166
PCON_03923	128.445	62.2248	173.723	0.47011	0.456638	0.330663	0.321308	0.703703	0.703638	SMAC_06384	101.537	139.005	107.753	45.6744	1.19723	0.651199	1.16124	0.333188	0.48156	0.144591	0.42073	0.433962
PCON_03924	30.4017	45.955	23.5626	1.47289	1.45358	1.85316	1.7402	1.26329	1.19718	SMAC_08017	121.055	88.7344	0.328023	0.679007	1.98339	1.41966	0.00539174	0.00531604	0.011297	0.0113444	2.13889	2.13399
PCON_03925	40.1706	49.9478	25.1456	1.21358	1.19337	1.83379	1.81415	1.52109	1.52019	SMAC_08016	12.6438	14.8108	6.97987	2.50054	0.864386	0.980309	0.453589	0.336606	0.160162	0.121387	0.35498	0.360622
PCON_03928	28.9414	28.942	26.6846	0.97393	0.966557	1.00197	0.992556	1.03251	1.0269	SMAC_06453	11.7641	11.3375	0.500317	2.42421	1.21685	0.80821	0.0529887	0.0493033	0.255481	0.242054	4.84615	4.90949
PCON_03931	49.2127	44.9261	44.1777	0.906404	0.887193	0.939756	0.942454	1.06023	1.06229	SMAC_05629	12.5402	15.9186	0.896691	1.8547	1.89479	0.928701	0.141667	0.119818	0.292187	0.234724	2.2	1.959
PCON_03941	85.0558	114.551	82.5446	1.30655	1.30497	1.28488	1.26866	0.983454	0.972176	SMAC_01914	34.3521	37.7413	23.747	25.5728	1.15122	1.03709	0.802349	0.746603	0.850201	0.803039	1.06397	1.07559
PCON_03942	40.5549	38.9386	44.9953	0.934406	0.943298	0.798707	0.808839	0.857322	0.857458	SMAC_08295	62.1248	164.808	85.5381	91.6015	0.532364	0.902248	0.675341	0.623142	0.710832	0.670108	1.07395	1.07537
PCON_03945	95.0632	166.945	83.9344	1.70415	1.71531	1.84233	1.83126	1.08161	1.0676	SMAC_00867	62.9526	53.4709	30.2364	50.9561	1.14234	0.926361	0.550647	0.422896	0.909926	0.721845	1.73173	1.70691
PCON_03948	193.238	169.86	182.651	0.853076	0.847271	0.865193	0.864745	1.0148	1.02062	SMAC_02544	41.3655	36.5996	146.824	60.7003	1.09484	0.89945	3.86379	2.95895	1.57757	1.21392	0.423177	0.410253
PCON_03953	41.2995	27.6258	32.4624	0.648966	0.64805	0.801116	0.768114	1.23445	1.18527	SMAC_02165	46.5779	33.5499	71.6718	24.6903	1.55719	2.30013	2.23633	1.89019	0.754402	0.66004	0.366857	0.349192
PCON_03954	61.5141	50.8222	58.0903	0.805696	0.797582	0.81055	0.795513	1.01091	0.997407	SMAC_02169	62.5175	33.7675	4.23239	4.36776	3.07205	1.83755	0.216447	0.195145	0.217939	0.209311	1.12511	1.07259
PCON_03957	24.0206	21.8292	29.4854	0.887778	0.883462	0.706323	0.701075	0.800645	0.793554	SMAC_01665	12.1448	10.6593	0.102503	0.18835	2.01149	1.29754	0.0167625	0.0215381	0.0335249	0.0393919	n.d.	1.82894
PCON_03959	13.0625	35.6611	28.2024	2.67162	2.64785	1.65494	1.07924	0.624616	0.407589	SMAC_09387	52.8748	32.9924	1.01966	0.547755	3.95035	2.13113	0.0788615	0.0645479	0.0424639	0.0347679	0.577998	0.538636
PCON_03960	22.7115	47.118	21.2692	2.02341	2.00992	2.04515	2.03742	1.0156	1.01368	SMAC_02001	930.405	198.463	7.1618	10.6048	36.9834	9.06023	0.297858	0.116853	0.435029	0.173248	1.46053	1.48262
PCON_03965	135.441	179.807	85.4347	1.29351	1.29713	1.95677	1.9844	1.52006	1.52984	SMAC_01562	32.0424	28.4911	67.4459	49.7692	1.2296	1.45635	2.50297	2.18303	1.81257	1.64016	0.727409	0.751323
PCON_03972	74.8622	89.1738	61.174	1.15581	1.15092	1.35173	1.32775	1.16972	1.15364	SMAC_02011	25.488	20.8417	30.5417	66.8125	1.63948	1.24383	1.77598	0.694411	3.82495	1.5222	2.1625	2.19208
PCON_03978	12.8818	22.1466	19.2791	1.67858	1.67831	1.06076	1.06549	0.635773	0.63486	SMAC_03142	44.1675	36.7536	6.4721	9.51017	1.30338	1.21796	0.190866	0.16865	0.274533	0.253906	1.44814	1.50552
PCON_03979	41.8422	67.3037	39.7126	1.56266	1.55049	1.58447	1.52862	1.0152	0.985892	SMAC_03982	15.543	18.2439	0.110177	0.231627	1.91422	1.19193	0.0130574	0.0120729	0.0287263	0.0259753	3.4375	2.15154
PCON_03980	598.524	491.14	594.025	0.796575	0.802098	0.763278	0.769456	0.958739	0.959303	SMAC_01898	1909.3	2322.77	2020.27	5921.66	0.898489	1.06318	0.858127	0.504977	2.46995	1.4918	2.9621	2.9542
PCON_03981	153.553	196.314	151.579	1.24164	1.2506	1.19745	1.1974	0.965381	0.95746	SMAC_01083	352.399	526.818	86.3149	188.146	0.945325	0.671167	0.20951	0.0751422	0.447616	0.166529	2.17215	2.21619
PCON_03982	66.0499	58.2969	50.2747	0.865949	0.856275	1.09353	1.04534	1.27644	1.2208	SMAC_05356	27.9473	28.0708	52.8527	37.2509	1.07162	0.997596	2.01469	1.81042	1.40554	1.2616	0.857045	0.696856
PCON_03983	866.052	711.611	757.595	0.797683	0.808035	0.867158	0.877301	1.08778	1.08572	SMAC_07803	1777.17	1509.15	478.366	895.886	1.28952	1.52961	0.311867	0.185719	0.574007	0.350719	1.85248	1.88844
PCON_03987	10.6634	18.988	14.0936	1.72834	1.72592	1.24408	1.24434	0.719952	0.72097	SMAC_08851	32.2865	33.5017	169.629	177.715	1.13735	1.14312	5.37588	2.64479	5.51176	2.8262	1.04808	1.06859
PCON_03988	321.916	167.073	253.755	0.503679	0.506327	0.61584	0.622026	1.2234	1.22851	SMAC_03058	6.29932	3.27878	0	0.129065	1.80804	1.11393	0	0	0.0669643	0.0280473	n.d.	#DIV/0!
PCON_03991	30.6077	35.7857	15.0013	1.13472	1.16173	2.21547	2.28212	1.95314	1.96441	SMAC_02416	94.3237	46.2849	14.51	2.11908	7.8947	3.46332	1.25678	0.810202	0.180552	0.123224	0.151552	0.152091
PCON_03994	39.2449	34.1638	46.1216	0.848582	0.843206	0.68389	0.682184	0.810219	0.809036	SMAC_05350	21.4504	23.4019	7.50851	5.56832	0.909267	0.465287	0.322272	0.179994	0.235127	0.134471	0.735798	0.747088
PCON_03995	27.7536	54.7569	35.1724	1.91387	1.91877	1.44376	1.45452	0.754422	0.758047	SMAC_05349	7.73815	4.45909	0.0538778	0.311337	1.86667	1.89153	0.0222222	0.0114265	0.0666667	0.0457042	n.d.	3.99984
PCON_03996	655.414	477.359	695.313	0.712333	0.705746	0.651986	0.64973	0.923315	0.920629	SMAC_06633	342.924	494.572	750.436	437.799	0.730971	0.954876	1.45672	0.985798	0.832089	0.585412	0.58573	0.593845
PCON_03997	65.0785	73.4566	58.0361	1.09523	1.08955	1.17029	1.15485	1.06871	1.05993	SMAC_06634	19.1404	19.2906	42.1733	26.9684	0.954566	0.719093	2.0917	1.43223	1.3184	0.915758	0.630774	0.639392
PCON_03998	310.172	232.036	238.376	0.731	0.725132	0.923883	0.921769	1.27376	1.27118	SMAC_02583	30.0495	38.3111	120.679	108.606	1.17876	0.822571	4.22149	1.41642	3.73206	1.2862	0.885709	0.908063
PCON_04000	0	0	0	n.d.	#DIV/0!	n.d.	#DIV/0!	n.d.	#DIV/0!	SMAC_07555	7.60666	8.26789	0.165308	0.0824832	2.0557	1.12435	0.0442087	0.0441787	0.0221043	0.0242331	0.5	0.548525
PCON_04002	31.3294	43.9406	34.0334	1.36892	1.36288	1.19197	1.19159	0.875639	0.874317	SMAC_08088	54.9444	55.3803	6.03047	3.82623	1.51638	1.20281	0.17014	0.155959	0.106095	0.100943	0.645998	0.647237
PCON_04004	39.2573	51.6059	46.8153	1.27612	1.26445	1.019	1.00541	0.799286	0.79514	SMAC_05134	5.77678	10.3316	9.20412	5.85172	0.584079	0.603596	0.86546	0.535926	0.541445	0.342066	0.644783	0.638272
PCON_04008	70.698	72.5748	61.0606	1.01214	0.999203	1.10513	1.09052	1.1106	1.09139	SMAC_05353	27.3177	23.6478	114.414	74.9609	1.25629	1.33904	4.78769	2.80852	3.10556	1.81094	0.758052	0.644802
PCON_04009	184.319	136.875	136.432	0.730107	0.726259	0.927662	0.941637	1.28865	1.29656	SMAC_03144	77.8869	77.2559	52.6889	102.05	1.01359	1.0676	0.652066	0.454994	1.24558	0.878689	1.91224	1.93121
PCON_04011	16.6147	15.9624	12.4297	0.9321	0.915085	1.19127	1.17453	1.27811	1.28352	SMAC_02010	3.15824	4.92087	16.5282	23.3373	0.964286	0.946952	4.98214	4.56594	6.93367	6.43759	1.39315	1.40992
PCON_04012	269.24	322.718	328.732	1.16304	1.1707	0.906847	0.915389	0.779843	0.781916	SMAC_01321	577.577	671.879	209.058	169.955	1.01006	1.73776	0.330957	0.285911	0.263407	0.237442	0.842629	0.830475
PCON_04013	8.29945	10.887	10.2216	1.30789	1.28396	1.0038	1.02134	0.789489	0.795463	SMAC_03145	71.343	21.2778	2.89147	5.44379	3.64732	5.77181	0.130261	0.0953816	0.239513	0.182537	1.88782	1.91375
PCON_04014	47.6379	43.9182	49.5589	0.894681	0.891099	0.8197	0.809245	0.916482	0.908143	SMAC_04404	17.1176	21.4293	18.6474	34.2988	0.920076	0.833153	1.0101	0.911419	1.82729	1.68244	1.82629	1.84596
PCON_04016	67.1191	70.2779	54.2019	1.01907	1.00974	1.21047	1.17297	1.19218	1.16165	SMAC_03929	58.9079	34.6003	25.0743	36.669	2.07371	1.48299	0.91008	0.84016	1.30852	1.23189	1.43791	1.46626
PCON_04017	36.8911	43.1983	29.9501	1.13662	1.1268	1.34857	1.29906	1.18703	1.15288	SMAC_04505	122.746	90.6628	16.5818	5.21039	6.03783	2.35648	0.847804	0.498567	0.262347	0.159808	0.3131	0.320534
PCON_04021	28.5151	57.6955	20.6322	1.96505	1.92393	2.58193	2.5278	1.31576	1.31387	SMAC_08850	38.6736	29.8153	19.5742	14.6645	1.84019	1.40699	0.953828	0.887334	0.700823	0.671389	0.736892	0.756636
PCON_04022	224.524	259.351	306.281	1.12573	1.13624	0.782005	0.788836	0.69764	0.694252	SMAC_08849	284.002	286.997	110.89	237.906	1.57172	1.0124	0.546437	0.171024	1.15701	0.364811	2.17375	2.1331
PCON_04023	129.103	131.344	106.134	0.987201	0.972283	1.14853	1.11375	1.16389	1.1455	SMAC_05323	42.8423	86.4363	41.526	53.9001	0.529332	0.412575	0.490881	0.262462	0.627654	0.34091	1.27913	1.29889
PCON_04034	3.30058	6.07539	3.82369	3.35249	1.73254	2.02815	1.51828	1.13175	0.876332	SMAC_00292	32.0158	60.7609	0.185743	0.0913292	0.68259	0.56787	0.00388571	0.00427119	0.00259047	0.00226521	0.75	0.530346
PCON_04035	0.798691	4.29567	0.995997	5.2475	5.27467	5.17938	4.32194	0.988118	0.819377	SMAC_03197	5.26223	9.31458	8.69622	2.77464	0.528492	0.290134	0.917906	0.700645	0.283716	0.230406	0.601071	0.328849
PCON_04040	16.5411	43.3926	23.2652	2.54691	2.54507	1.74409	1.69324	0.685236	0.665301	SMAC_00661	253.391	212.921	25.7129	185.973	1.2244	1.02841	0.125843	0.105754	0.893806	0.769005	8.11948	7.27162
PCON_04048	36.6499	32.8844	32.5136	0.870963	0.874455	0.933867	0.941531	1.07314	1.07671	SMAC_03697	27.7685	30.0062	15.4713	15.7254	0.922226	0.833385	0.499338	0.322024	0.496435	0.330725	1.12508	1.02702
PCON_04049	114.544	108.9	94.8313	0.943217	0.916349	1.06406	1.06586	1.15472	1.16316	SMAC_03701	145.883	118.336	1048.48	671.996	1.37552	1.3905	9.01993	4.88217	5.68518	3.14226	0.634008	0.64362
PCON_04050	40.2777	33.639	41.9718	0.813391	0.812869	0.73996	0.744169	0.913588	0.915485	SMAC_03702	22.183	15.4942	0.729459	3.57554	2.78754	1.877	0.0944928	0.083861	0.460652	0.405433	6.5	4.83459
PCON_04053	15.5761	43.3162	10.6044	2.70205	2.7328	3.81597	3.87926	1.41492	1.41952	SMAC_03001	21.3881	54.7585	100.667	220.509	0.521555	0.428313	2.19647	0.874877	4.72538	1.93359	2.17943	2.21012
PCON_04056	105.558	134.114	63.5864	1.23267	1.21955	1.95324	1.9422	1.5849	1.59255	SMAC_05910	123.498	141.142	41.5545	32.3136	0.889257	0.559213	0.297932	0.162829	0.227258	0.127745	0.8275	0.784535
PCON_04070	35.9121	48.5257	31.3653	1.31586	1.32291	1.42831	1.44534	1.09012	1.09255	SMAC_01224	14.6225	26.0621	19.4427	18.7998	0.552312	0.502745	0.725587	0.563648	0.68916	0.548339	0.954734	0.97284
PCON_04071	17.6262	23.7383	18.4653	1.30633	1.29526	1.1918	1.1651	0.912908	0.899507	SMAC_09106	34.0087	13.442	9.05105	5.01377	2.49451	1.45587	0.683238	0.591922	0.37601	0.336673	0.600334	0.56878
PCON_04072	47.7036	41.6731	54.2314	0.847511	0.853162	0.718086	0.725805	0.847521	0.850724	SMAC_09067	24.6164	18.8187	8.46929	8.62355	1.36324	1.61941	0.433456	0.287533	0.433456	0.292622	1.03181	1.0177
PCON_04073	195.746	275.313	189.553	1.36547	1.3667	1.34088	1.34467	0.982975	0.983884	SMAC_05425	1864.33	2370.13	1343.35	377.808	0.843598	1.17236	0.545472	0.364428	0.15012	0.1044	0.298116	0.286475
PCON_04074	17.4583	25.3062	20.3088	1.4088	1.42243	1.15016	1.16796	0.81835	0.821099	SMAC_08496	155.291	88.5463	6.07079	7.16113	3.35434	1.92954	0.13627	0.119455	0.158283	0.143447	1.17517	1.20084
PCON_04078	18.0818	30.0252	20.8648	1.62767	1.61362	1.32869	1.33167	0.825611	0.825266	SMAC_04220	6.69275	15.5712	8.38808	2.0591	0.47539	0.773679	0.533771	0.431887	0.125103	0.109162	0.234604	0.252756
PCON_04084	124.409	77.4547	93.8792	0.605124	0.598892	0.761866	0.754449	1.26187	1.25974	SMAC_05436	3.81724	6.60005	0.645543	0.347826	0.637561	0.491658	0.0996188	0.0540206	0.0597713	0.0311145	0.714286	0.575974
PCON_04085	93.8655	86.9249	106.772	0.898496	0.900755	0.752272	0.756538	0.837471	0.839894	SMAC_01599	65.9969	93.6316	34.9068	56.3643	0.76671	0.654848	0.381981	0.203136	0.60778	0.326608	1.59319	1.60783
PCON_04086	10.1901	10.6287	9.83139	1.0498	1.01675	0.997665	0.999273	0.984505	0.982811	SMAC_01287	194.145	172.227	3.7596	4.07703	1.11394	1.07761	0.0209437	0.0161994	0.0222526	0.0173322	1.13333	1.06993
PCON_04087	83.1797	145.412	92.1611	1.69821	1.69871	1.45661	1.45681	0.858718	0.857596	SMAC_01281	51.817	94.4931	7.40703	11.551	0.718451	0.549533	0.093598	0.0372453	0.142997	0.0589095	1.60714	1.58166
PCON_04088	172.334	231.238	159.12	1.30349	1.31504	1.34159	1.35297	1.03049	1.02884	SMAC_09107	62.6523	111.184	13.2623	29.8057	0.569526	0.449435	0.11712	0.0702642	0.259961	0.155965	2.21992	2.21969
PCON_04090	151.297	123.176	103.732	0.790187	0.789557	1.09686	1.09859	1.38866	1.3914	SMAC_06806	16.5878	18.4304	0.0329987	0.175555	0.945856	1.06958	0.00319546	0.00183689	0.00958638	0.00703456	n.d.	3.8296
PCON_04091	127.696	137.178	110.907	1.04505	1.03428	1.14493	1.14184	1.09913	1.104	SMAC_01223	136.167	157.038	42.4155	33.7863	1.04202	1.78966	0.294442	0.258632	0.229565	0.21045	0.822066	0.813703
PCON_04092	57.3256	50.6283	73.4542	0.85682	0.85376	0.63832	0.638953	0.74504	0.748399	SMAC_01256	75.7238	38.6679	8.08085	4.0202	3.23636	2.00092	0.306897	0.0917578	0.148798	0.0483472	0.498701	0.526901
PCON_04101	38.1606	49.1556	36.714	1.25135	1.25574	1.23627	1.23744	0.98913	0.985426	SMAC_03228	13.3721	27.8825	68.0204	69.3753	0.564213	0.547825	2.58197	1.28233	2.59589	1.30796	1.04745	1.01999
PCON_04103	74.9271	64.5547	21.0597	0.836047	0.838812	2.84255	2.8693	3.40133	3.42067	SMAC_00819	58.2469	28.3844	105.402	117.719	2.48245	1.99531	4.57407	4.2409	5.02029	4.77578	1.10417	1.12612
PCON_04104	267.173	345.157	336.918	1.25355	1.26241	0.950244	0.962195	0.758345	0.762189	SMAC_04308	79.0162	124.845	26.6978	14.6632	0.843685	0.67455	0.256968	0.101335	0.138242	0.0564165	0.549621	0.556731
PCON_04105	220.494	251.646	261.792	1.1076	1.115	0.887358	0.893558	0.801637	0.801398	SMAC_05811	426.63	442.707	37.8414	17.7425	1.94384	0.938974	0.1537	0.034929	0.0703953	0.0168152	0.493366	0.48141
PCON_04106	574.891	624.745	479.843	1.06093	1.03493	1.20949	1.19582	1.14786	1.15546	SMAC_04022	401.406	346.754	660.25	334.286	1.30592	1.41504	1.93432	1.05025	0.962868	0.534659	0.497874	0.509077
PCON_04112	143.299	150.708	170.548	1.02117	1.03397	0.818032	0.820546	0.802009	0.793588	SMAC_01370	71.3713	67.9425	9.86198	31.9863	0.981847	0.581307	0.139394	0.100056	0.442531	0.330812	3.31428	3.30628
PCON_04113	20.4622	14.0512	16.0966	0.666171	0.653462	0.812362	0.780135	1.21945	1.19385	SMAC_01306	20.9489	29.7731	39.8712	44.2484	0.824544	0.800859	1.5689	1.42811	1.71275	1.59423	1.09352	1.11632
PCON_04116	796.242	378.352	757.309	0.464661	0.475953	0.515249	0.500485	1.11848	1.05154	SMAC_02176	36.7529	34.574	0.420684	0.214957	6.4259	1.79162	0.0784443	0.0367311	0.0392222	0.0207236	0.9	0.564197
PCON_04118	46.0767	79.8531	49.0981	1.7015	1.71044	1.5056	1.53465	0.895038	0.897223	SMAC_05023	100.886	143.085	62.4414	24.3416	0.879876	1.25601	0.51579	0.471752	0.197214	0.186077	0.384302	0.394438
PCON_04121	153.892	267.534	237.168	1.68744	1.70528	1.04198	1.05649	0.617953	0.61954	SMAC_05013	139.053	141.149	13.6781	27.9383	1.03914	1.30091	0.0934479	0.0608051	0.187363	0.125238	2.16266	2.05966
PCON_04122	36.9485	35.8021	32.2276	0.946193	0.928669	1.03518	0.99687	1.10077	1.07344	SMAC_05012	4.89542	5.72327	5.43801	15.3763	0.873158	0.737273	0.975395	0.833502	2.72171	2.31923	2.85979	2.78252
PCON_04123	4.6852	28.3938	3.11577	6.42769	5.90724	8.60011	8.68105	1.46558	1.46956	SMAC_01274	145.934	128.579	90.2621	193.984	1.14037	1.22088	0.672279	0.47829	1.41926	1.03744	2.11579	2.16906
PCON_04126	234.312	172.297	165.701	0.713707	0.713862	0.961353	0.966212	1.34793	1.3535	SMAC_01265	48.7038	43.9902	126.082	154.141	1.46737	1.25671	3.38759	1.36477	4.05348	1.70211	1.26047	1.24718
PCON_04128	37.8029	77.4813	49.5357	1.98936	1.98525	1.48454	1.40567	0.746504	0.708055	SMAC_01271	16.7202	18.0457	22.0626	11.3188	0.938741	1.01378	1.19751	0.94746	0.604263	0.491352	0.504664	0.5186
PCON_04133	22.434	101.84	180.42	4.47714	4.5092	0.52107	0.531873	0.118257	0.117953	SMAC_09536	193.809	324.28	88.9238	106.444	0.645797	0.649115	0.272169	0.158476	0.321726	0.188694	1.4742	1.19068
PCON_04143	217.302	116.925	303.956	0.522393	0.514067	0.355184	0.348684	0.680351	0.678284	SMAC_06957	54.7541	35.502	0.0213595	0.171099	3.81424	1.72325	0.00287867	0.00209448	0.0115147	0.0107208	n.d.	5.1186
PCON_04149	190.376	140.474	109.545	0.715878	0.713301	1.18523	1.17298	1.65574	1.64444	SMAC_04225	89.7164	53.865	15.0481	11.333	2.64233	2.00578	0.452774	0.419831	0.335579	0.317537	0.761683	0.756344
PCON_04150	25.8671	34.6068	31.8995	1.29924	1.29447	1.00424	1.00732	0.774004	0.778174	SMAC_03377	16.6272	14.2524	1.62499	2.05388	1.30803	0.972867	0.122203	0.0600958	0.151622	0.0760206	1.26858	1.26499
PCON_04156	23.15	28.781	18.6656	1.20894	1.19332	1.43937	1.38374	1.19314	1.15957	SMAC_01088	8.3359	8.80402	0.0926397	0.0519166	2.11212	1.2551	0.0242375	0.0204538	0.01385	0.0131312	n.d.	0.641993
PCON_04158	108.524	114.928	112.093	1.02746	1.02254	0.946788	0.939593	0.921712	0.918881	SMAC_01089	45.0947	69.0594	78.5789	35.2156	0.655304	0.577099	1.10369	0.694888	0.485322	0.315772	0.447359	0.454422
PCON_04160	32.4966	37.3779	25.0847	1.13602	1.1123	1.37683	1.36203	1.233	1.22452	SMAC_07150	71.9039	44.3865	2.79862	8.56505	2.59669	1.64625	0.105201	0.0960015	0.316644	0.294979	3.0173	3.07265
PCON_04164	6.99677	38.792	9.32835	5.80247	5.30939	4.78402	3.57508	0.890964	0.673351	SMAC_00660	7.95224	11.5159	59.6999	50.1361	0.678291	0.580467	5.09893	4.03522	4.20238	3.42766	0.841109	0.849436
PCON_04165	46.8536	44.391	39.3374	0.922505	0.914474	1.04892	1.02198	1.14065	1.11756	SMAC_01750	2.50962	7.63771	0	0.214828	0.40483	0.265983	0	0	0.0426136	0.0133452	n.d.	#DIV/0!
PCON_04168	7.48829	23.4178	9.40371	3.03426	3.026	2.3036	2.28198	0.759407	0.754125	SMAC_04723	8.49247	8.8684	0.401009	0.625763	0.952877	0.927675	0.0421627	0.0360489	0.0674603	0.0563826	1.66667	1.56406
PCON_04169	48.3989	75.5304	55.0819	1.51726	1.51013	1.26637	1.25875	0.836735	0.833535	SMAC_12586	65.939	99.3827	134.297	130.38	0.702903	0.664991	1.34145	0.776869	1.27846	0.76186	0.959034	0.98068
PCON_04170	25.5016	30.8452	19.6054	1.18239	1.15886	1.45245	1.43035	1.23714	1.23427	SMAC_01693	332.807	146.805	1.92284	3.36595	12.9924	3.74502	0.0784356	0.0392468	0.135382	0.0694169	1.78256	1.76873
PCON_04171	118.504	185.006	159.653	1.51728	1.54181	1.07158	1.09394	0.707387	0.709517	SMAC_01694	156.425	178.163	212.979	71.8419	0.861831	0.745341	1.16983	0.914842	0.386422	0.316374	0.333733	0.345823
PCON_04172	15.64	25.5529	17.8514	1.60509	1.59069	1.3225	1.32813	0.83417	0.834941	SMAC_00877	149.618	265.268	12.2037	27.8164	1.39866	0.512346	0.101832	0.0182762	0.229211	0.0413402	2.29914	2.26197
PCON_04173	50.6687	51.1998	36.5011	0.982018	0.98019	1.29794	1.30475	1.3245	1.33112	SMAC_00831	16.6519	29.419	39.7393	53.9186	0.559288	0.516708	1.29674	0.876621	1.72861	1.1972	1.4072	1.3657
PCON_04180	5.44157	23.2206	5.15368	4.19529	4.14816	4.17675	4.22975	1.0097	1.01967	SMAC_00827	48.9078	42.6155	0.649167	1.55409	1.10821	0.886628	0.0152156	0.0105887	0.0342352	0.0252062	2.25	2.38048
PCON_04181	56.2967	66.0367	58.4025	1.14179	1.14015	1.04823	1.05725	0.921523	0.927291	SMAC_00826	25.7585	45.9768	18.8745	24.2455	0.632496	0.360899	0.453233	0.207658	0.571614	0.269054	1.28182	1.29566
PCON_04185	218.437	121.594	465.263	0.539986	0.549731	0.243367	0.242395	0.45073	0.440933	SMAC_09459	49.4865	50.7394	243.537	191.597	0.952047	0.739361	4.73325	3.7822	3.65772	3.00095	0.778222	0.79344
PCON_04193	8.23443	18.212	25.7383	2.16326	2.11238	0.653178	0.643071	0.304585	0.30443	SMAC_00871	44.2158	70.3113	26.2965	50.4354	0.667582	0.947501	0.358516	0.25417	0.67519	0.492721	1.89611	1.93855
PCON_04194	104.079	126.351	129.829	1.17769	1.15479	0.90456	0.870639	0.768127	0.753937	SMAC_07599	64.4973	78.4733	682.357	445.731	1.75223	1.32981	18.7205	16.3643	12.1478	10.4354	0.924822	0.637693
PCON_04196	40.0131	53.0772	42.2202	1.2877	1.27274	1.172	1.16413	0.910714	0.914662	SMAC_02005	102.34	147.359	4.23917	10.2401	0.752434	1.14472	0.0285322	0.022876	0.067662	0.0566448	2.53934	2.47617
PCON_04197	66.3173	129.359	56.3387	1.89468	1.85736	2.13508	2.10459	1.12811	1.13311	SMAC_09331	51.764	63.8888	171.31	930.428	0.916327	0.666058	3.11331	2.84077	16.6962	15.2662	5.38017	5.37397
PCON_04199	78.0454	94.6337	292.674	1.19031	1.19998	0.305526	0.29708	0.259589	0.247571	SMAC_08371	17.891	39.0676	257.069	30.1622	0.438953	0.320991	6.41608	4.86209	0.732584	0.590736	0.132132	0.121499
PCON_04211	144.115	158.482	166.501	1.07156	1.06951	0.881105	0.887221	0.82567	0.829559	SMAC_02077	18.3439	31.6354	76.0106	75.0045	0.801201	0.569778	3.02167	1.10545	2.93011	1.09727	1.01369	0.992599
PCON_04212	46.0234	69.1923	39.0783	1.45961	1.44861	1.65842	1.65166	1.13741	1.14017	SMAC_02573	1.77872	5.81585	1.20647	1.0461	0.314863	0.331982	0.212349	0.182267	0.175737	0.15665	1.12987	0.859454
PCON_04213	200.132	213.808	146.611	1.04406	1.02132	1.35569	1.34444	1.30882	1.31638	SMAC_02161	61.4703	76.6362	20.761	25.3092	0.78298	0.558464	0.261778	0.167365	0.314133	0.204683	1.25	1.22297
PCON_04218	63.3324	41.186	39.5689	0.646889	0.629746	1.05656	1.00719	1.67643	1.59936	SMAC_04139	14.573	39.8902	316.89	84.5893	0.377421	0.460384	7.5945	5.34667	1.99463	1.42895	0.263974	0.26726
PCON_04220	594.645	889.844	632.77	1.45164	1.44657	1.29823	1.29247	0.89434	0.893471	SMAC_00109	180.562	242.758	72.0563	161.808	0.926925	0.589644	0.351298	0.141577	0.772306	0.323143	2.33084	2.28246
PCON_04221	12.2434	14.0681	13.0156	1.11478	1.12068	1.0399	0.973835	0.933	0.868968	SMAC_00198	17.7943	13.8415	3.15594	4.38331	1.81404	1.1666	0.333872	0.310064	0.456291	0.440973	1.36667	1.4222
PCON_04234	84.796	14.9057	41.7521	0.174241	0.172274	0.330906	0.336717	1.94214	1.95454	SMAC_07503	77.1541	44.864	9.45583	33.7604	2.01946	1.31598	0.258037	0.234253	0.903627	0.837461	3.66731	3.57502
PCON_04238	52.7024	51.7593	33.3916	0.953339	0.916532	1.43491	1.38313	1.50551	1.50909	SMAC_06271	118.797	142.169	81.7052	27.0843	1.20857	1.29482	0.826111	0.754865	0.266191	0.258726	0.363515	0.342745
PCON_04239	51.1388	53.6023	52.8442	1.01689	1.02897	0.938708	0.954925	0.923143	0.92804	SMAC_00091	54.8558	35.1807	25.4391	106.52	1.47773	1.02396	0.694318	0.514798	2.86022	2.15891	4.15199	4.19371
PCON_04244	0.669374	10.2637	0.453367	15.4003	14.1603	27.8035	21.2913	1.8708	1.50359	SMAC_06068	22.1968	11.2583	0.112672	0.0374641	15.0905	3.57962	0.0739731	0.0319975	0.0184933	0.0138341	n.d.	0.432348
PCON_04245	394.336	785.296	593.584	1.94253	1.99137	1.2713	1.29464	0.657824	0.650127	SMAC_02584	129.172	138.575	118.924	42.7822	1.1629	1.06295	0.958547	0.427972	0.339358	0.154199	0.354131	0.360301
PCON_04246	76.4433	91.3049	63.0686	1.17439	1.14601	1.34361	1.33363	1.15884	1.16372	SMAC_03334	23.0057	45.2976	65.4349	58.5907	0.820544	0.515714	2.08776	0.628088	1.83196	0.568167	0.92521	0.904598
PCON_04249	26.1609	51.4875	26.1096	1.91056	1.89679	1.82077	1.81021	0.953546	0.954353	SMAC_07369	25.6343	40.9791	21.4729	32.0978	0.601525	0.47281	0.504669	0.365949	0.741479	0.548583	1.55878	1.49907
PCON_04250	298.912	67.9025	98.9454	0.229504	0.22193	0.654843	0.658432	2.97536	2.96684	SMAC_00759	516.913	731.331	5509.56	544.87	0.751084	0.962351	7.24571	4.75738	0.704069	0.473815	0.0971708	0.0995956
PCON_04252	397	209.076	276.487	0.51096	0.504256	0.706549	0.700707	1.38309	1.38959	SMAC_02600	24.953	25.9772	4.57999	2.22884	0.974633	0.973952	0.173033	0.145033	0.0847507	0.0716589	0.526882	0.494086
PCON_04253	101.25	99.7737	105.917	0.956171	0.96918	0.871488	0.874646	0.911626	0.90246	SMAC_01504	18.9569	18.3874	22.1276	10.1227	1.12501	0.791492	1.34314	1.22676	0.609968	0.553468	0.554571	0.451164
PCON_04254	9.60312	17.7858	13.2644	1.79963	1.79363	1.23789	1.23508	0.688489	0.688591	SMAC_05493	17.5043	37.2257	0.804399	2.46943	0.455581	0.26851	0.0203384	0.013306	0.0630492	0.0414865	3.22917	3.11788
PCON_04268	16.5257	17.558	11.9165	1.03097	1.03181	1.3742	1.38427	1.33393	1.34159	SMAC_02539	51.537	46.7497	3.58037	7.92142	1.25453	0.769304	0.0911433	0.0824396	0.19738	0.185956	2.27886	2.25567
PCON_04270	37.2788	48.9135	49.0038	1.27365	1.26739	0.931836	0.904013	0.732202	0.713287	SMAC_01871	9.01328	13.7837	4.87638	7.80646	0.644813	0.603243	0.338134	0.240789	0.531774	0.391676	1.64473	1.62664
PCON_04271	19.633	19.1786	21.8332	0.962239	0.952082	0.845806	0.790158	0.89202	0.829926	SMAC_04435	27.3523	33.1863	15.8972	12.2353	1.58158	1.0114	0.952667	0.832827	0.716361	0.654322	0.757548	0.785663
PCON_04272	28.8816	40.1235	29.2084	1.35883	1.3403	1.26826	1.25927	0.941668	0.939541	SMAC_03954	84.2687	73.2011	14.0697	43.7676	1.16304	0.872134	0.197488	0.168927	0.603928	0.52656	3.08747	3.11709
PCON_04274	78.8957	64.6911	68.6382	0.797642	0.790389	0.891363	0.885606	1.12096	1.12047	SMAC_01288	154.909	205.476	139.549	51.3374	0.773961	0.930682	0.661344	0.514226	0.239217	0.189845	0.362199	0.369186
PCON_04275	19.3658	19.9811	22.8659	1.00243	1.01985	0.810137	0.831526	0.809644	0.815341	SMAC_09064	25.6389	49.8727	24.6575	20.0282	0.588048	0.735749	0.545481	0.486891	0.435124	0.401146	0.799397	0.823893
PCON_04278	96.5727	90.683	57.2696	0.936071	0.900973	1.46471	1.44171	1.60955	1.60017	SMAC_01285	34.5698	73.5618	62.2551	29.2479	0.591912	0.509714	0.963688	0.413869	0.444457	0.195906	0.485839	0.473353
PCON_04279	0.960371	11.9279	1.5742	15.8007	12.3631	7.31588	7.05644	0.604001	0.570766	SMAC_01278	30.8144	25.6315	70.834	44.0158	1.34158	1.94863	2.87275	2.45529	1.75197	1.54214	0.610046	0.628089
PCON_04281	46.4647	50.7722	44.1279	1.06026	1.05182	1.06287	1.04919	1.00261	0.997496	SMAC_04988	31.0562	16.9951	2.95072	14.2325	2.04285	1.26427	0.200279	0.187858	0.95689	0.887631	6.91071	4.72502
PCON_04288	51.845	43.9066	45.4422	0.885116	0.825464	0.952064	0.935183	1.16072	1.13292	SMAC_06215	139.245	78.1237	23.1242	34.4423	2.1486	1.20034	0.374783	0.343623	0.547103	0.519203	1.52776	1.51097
PCON_04289	15.2996	32.879	32.0343	2.08855	2.06774	0.948107	0.942152	0.454779	0.455643	SMAC_09161	19.2494	41.0293	0.499173	1.84398	0.609232	0.312315	0.0148784	0.0057089	0.0555983	0.0209167	3.83239	3.66387
PCON_04292	102.227	122.287	112.385	1.16184	1.15159	1.00998	1.00742	0.870582	0.874806	SMAC_02932	72.3013	73.8637	56.937	24.542	1.03779	1.40616	0.762279	0.622136	0.321319	0.274128	0.426381	0.440624
PCON_04293	32.6922	18.4885	15.8335	0.550441	0.547184	1.08811	1.09154	1.98423	1.99483	SMAC_04900	77.3468	42.6621	0.166013	0.303781	7.83762	2.74077	0.0170518	0.0110393	0.0310033	0.020095	1.96429	1.82032
PCON_04306	0	0	0	n.d.	#DIV/0!	n.d.	#DIV/0!	n.d.	#DIV/0!	SMAC_05804	97.3945	47.3941	10.5582	15.5688	2.74336	1.72486	0.310335	0.286512	0.447917	0.428683	1.47506	1.49621
PCON_04314	102.721	126.474	82.3821	1.19566	1.18511	1.41728	1.40451	1.18639	1.18513	SMAC_02084	20.3877	58.3023	74.9595	34.1387	0.380302	0.218367	1.38026	0.664123	0.616068	0.306496	0.448107	0.461505
PCON_04319	89.1013	100.227	117.823	1.09411	1.0815	0.801719	0.762479	0.734961	0.70502	SMAC_08483	97.1106	81.9991	67.9385	88.5748	1.12892	0.707945	0.797421	0.52216	1.02364	0.682224	1.28497	1.30654
PCON_04320	30.6753	48.765	38.6438	1.54584	1.55202	1.17771	1.19131	0.763945	0.767589	SMAC_02917	23.7218	41.4874	72.6508	57.099	0.594652	0.53374	1.73017	1.0109	1.33746	0.80012	0.773468	0.791489
PCON_04321	104.951	113.45	131.981	1.05326	1.06327	0.7996	0.813034	0.762255	0.764655	SMAC_04638	318.927	289.381	62.8627	78.7948	1.1442	1.23433	0.21006	0.133691	0.258724	0.169227	1.23271	1.2658
PCON_04322	54.4364	52.3817	61.0579	0.93687	0.932914	0.797591	0.799782	0.85415	0.857295	SMAC_04637	31.9754	44.3322	111.342	67.8867	0.73205	0.613313	2.56757	2.16398	1.53808	1.32882	0.599335	0.61406
PCON_04323	98.2709	84.3145	88.2859	0.83438	0.822402	0.892221	0.885011	1.07233	1.07613	SMAC_00242	73.8064	72.0393	36.6133	10.9066	1.10587	1.72237	0.491855	0.376856	0.14252	0.115653	0.289828	0.306889
PCON_04324	61.5427	82.7904	54.54	1.30844	1.30594	1.41188	1.38584	1.08224	1.06118	SMAC_04366	54.7706	70.2587	45.0626	18.658	0.836564	0.465206	0.681274	0.336257	0.27802	0.138904	0.419468	0.41309
PCON_04326	37.7569	47.4464	43.6222	1.21999	1.23644	1.00678	1.02527	0.825888	0.829208	SMAC_09409	36.1615	69.1854	5.21243	13.9656	0.522467	0.514041	0.0719255	0.0496074	0.189883	0.132483	2.83778	2.67063
PCON_04331	21.2041	17.599	20.5056	0.807236	0.799872	0.795147	0.793009	0.987013	0.99142	SMAC_02207	12.5619	18.5627	0.29871	0.238493	1.92498	1.09478	0.0431886	0.0374548	0.0370188	0.0301697	1.75	0.805497
PCON_04334	16.1993	23.8632	13.8681	1.42922	1.45049	1.58847	1.61133	1.11161	1.11089	SMAC_02981	17.0314	23.4359	1.52356	2.262	0.916914	0.847289	0.0820004	0.0776247	0.119273	0.119367	1.48211	1.53774
PCON_04335	126.023	146.194	117.752	1.12693	1.11417	1.16208	1.15431	1.03241	1.03603	SMAC_00465	54.909	93.0258	328.42	227.038	0.629871	0.885183	3.39305	2.31728	2.29359	1.63845	0.73254	0.707055
PCON_04336	14.9181	21.7199	14.9163	1.41389	1.41594	1.34571	1.3398	0.952527	0.946226	SMAC_00243	8.93194	14.5284	45.707	6.61039	0.657791	0.890533	3.17683	2.55981	0.448494	0.379131	0.149986	0.148109
PCON_04337	7.62931	11.3417	8.29377	1.44492	1.47415	1.26252	1.28171	0.873776	0.869459	SMAC_00306	46.2746	56.4685	4.91603	8.76777	0.895418	0.934007	0.0939702	0.0835038	0.165258	0.148402	1.75885	1.77719
PCON_04339	16.5501	20.0735	21.2264	1.19368	1.17091	0.895823	0.885664	0.760997	0.75639	SMAC_00621	7.54708	11.5746	58.0721	77.1174	0.737404	0.646241	5.25134	2.68777	6.87107	3.56826	1.48803	1.32759
PCON_04345	40.0314	43.4987	37.4361	1.05429	1.04707	1.07281	1.06843	1.01786	1.0204	SMAC_04450	20.0797	31.5695	17.7967	12.8108	0.778954	0.622105	0.706769	0.646598	0.497755	0.473386	0.758894	0.732118
PCON_04346	68.1977	57.8164	61.6203	0.822773	0.820271	0.868265	0.856905	1.05564	1.04466	SMAC_04327	6.49189	9.2371	4.59867	2.90356	0.674792	0.519723	0.479065	0.368814	0.29825	0.231574	0.646053	0.627888
PCON_04353	20.207	29.4957	19.4569	1.41668	1.41213	1.40141	1.40088	0.989977	0.992034	SMAC_00235	12.6096	30.645	40.3512	42.192	0.502266	0.374936	1.49725	0.647102	1.53162	0.686535	1.03372	1.06094
PCON_04357	40.1745	43.2135	42.7286	1.04356	1.04342	0.937241	0.925797	0.898215	0.887272	SMAC_00471	60.2231	54.2193	4.41581	21.2484	2.74715	1.45058	0.209298	0.169527	0.997685	0.800663	4.96916	4.72292
PCON_04358	18.2035	34.5388	19.9914	1.84023	1.84874	1.60026	1.61206	0.869653	0.871976	SMAC_00333	11.5763	35.3269	163.487	72.9959	0.369523	0.53024	4.9175	4.17697	2.14766	1.90164	0.54347	0.455266
PCON_04365	469.335	123.175	478.821	0.254585	0.254332	0.24134	0.232845	0.947997	0.915517	SMAC_02779	25.0543	22.845	84.6078	127.887	1.26753	1.33004	3.85655	1.96849	5.70387	3.02908	1.59217	1.53878
PCON_04366	45.9018	87.1652	79.3528	1.85085	1.85922	1.01569	1.01541	0.551174	0.54615	SMAC_00470	6.54302	13.1786	16.7684	19.1437	0.552113	0.484785	1.32167	0.681007	1.4786	0.786316	1.15449	1.15464
PCON_04379	51.0651	181.952	49.4363	3.4651	3.44715	3.40196	3.37857	0.984412	0.980104	SMAC_02927	281.008	98.0795	14.0647	14.5534	6.37621	2.79117	0.283432	0.0573329	0.288494	0.0600992	1.07397	1.04825
PCON_04380	14.7941	56.9984	22.4672	3.74151	3.74624	2.34337	2.33705	0.626867	0.623838	SMAC_00423	121.367	62.8201	1.95674	1.14748	5.95836	2.52873	0.0983499	0.0735824	0.0614687	0.0426792	0.625	0.580019
PCON_04381	85.7653	143.558	81.6597	1.62443	1.61448	1.62481	1.62053	1.00059	1.00375	SMAC_00328	33.8111	53.3343	28.5179	109.961	0.697443	0.582023	0.554784	0.285928	2.09817	1.11725	3.84781	3.90746
PCON_04384	26.1049	34.0505	19.4499	1.30851	1.25566	1.63868	1.6227	1.29359	1.29231	SMAC_02828	18.2909	13.8751	26.9559	36.4222	2.19518	1.26095	3.36915	3.05494	4.47076	4.17902	1.33098	1.36795
PCON_04385	20.1512	23.3658	14.2896	1.13117	1.11227	1.51309	1.47784	1.34464	1.32867	SMAC_04349	9.91755	6.83677	3.77213	2.93012	3.55742	1.54835	1.41991	1.13962	1.08402	0.879129	0.839542	0.77142
PCON_04386	142.487	184.095	138.168	1.25333	1.25772	1.23083	1.23756	0.982063	0.983971	SMAC_04345	71.3482	86.8873	1.85301	0.624991	1.28724	0.971174	0.034167	0.0316134	0.0111043	0.0108876	0.332481	0.344399
PCON_04387	43.528	44.309	42.1812	0.990437	0.978244	0.969765	0.959656	0.981776	0.980999	SMAC_02777	9.40308	19.2092	31.3443	36.0676	0.605977	0.383644	1.91538	0.78969	2.16167	0.918852	1.12863	1.16356
PCON_04388	13.7473	217.644	52.5202	15.3636	15.7719	3.91701	3.85007	0.254991	0.24411	SMAC_07841	10.1136	13.5415	3.70563	0.613193	1.17153	0.734225	0.44867	0.408463	0.0685468	0.0705721	0.153846	0.172775
PCON_04389	37.6652	31.6878	34.9771	0.818071	0.821834	0.842605	0.85314	1.03268	1.03809	SMAC_04623	15.3341	18.4379	5.84804	2.9162	0.945254	0.906075	0.326816	0.171906	0.160894	0.086783	0.516257	0.504829
PCON_04390	31.0913	24.0136	59.9464	0.855737	0.758627	0.370002	0.378809	0.494943	0.499335	SMAC_07914	33.5563	31.3611	6.52608	9.83927	1.08803	1.24248	0.202147	0.159142	0.299257	0.239091	1.62058	1.50237
PCON_04391	35.2666	46.4924	33.3883	1.2791	1.27422	1.31241	1.25461	1.02612	0.984611	SMAC_04624	83.5319	66.6269	14.9477	21.8763	2.11473	1.4253	0.391147	0.35464	0.561631	0.524623	1.43875	1.47931
PCON_04392	75.0354	123.921	76.981	1.62309	1.58843	1.53377	1.51581	0.958028	0.95428	SMAC_04625	106.907	141.165	184.827	241.73	0.965048	1.5088	1.55247	1.41864	1.99723	1.86843	1.28743	1.31706
PCON_04393	7.53388	8.37534	8.45588	1.08063	1.07611	0.925204	0.92443	0.857956	0.859047	SMAC_00244	96.0633	75.7767	0.279813	0.183597	2.29363	1.49238	0.00731453	0.00667919	0.00417973	0.00463089	1.16667	0.693332
PCON_04397	343.675	479.743	257.249	1.35421	1.36577	1.72251	1.74324	1.27212	1.27638	SMAC_00067	79.9969	369.013	780.563	260.082	0.236319	0.235764	2.12791	1.18437	0.695315	0.400332	0.327307	0.338013
PCON_04398	389.361	1325.16	439.945	4.42084	3.19998	2.87071	2.79445	0.872103	0.873271	SMAC_03922	148.584	480.626	1013.22	754.505	0.446789	0.782865	2.79784	2.53937	2.03589	1.93462	0.939409	0.761851
PCON_04399	17.0441	22.0349	19.1164	1.26057	1.24771	1.07	1.07079	0.852928	0.858207	SMAC_03921	97.1458	71.664	21.7892	20.2643	1.3155	1.08617	0.295333	0.223319	0.269154	0.209756	0.988753	0.939267
PCON_04403	13.674	6.8263	7.34623	0.493707	0.483244	0.879871	0.834216	1.81556	1.72629	SMAC_02297	118.241	106.197	3.21815	0.461401	14.2956	2.41064	0.408325	0.106884	0.0595473	0.015602	0.146405	0.145971
PCON_04404	41.2367	47.4697	34.4197	1.11673	1.12393	1.27356	1.28489	1.14064	1.14321	SMAC_00110	22.9864	32.3342	74.8184	86.4469	0.897259	1.41025	2.71381	2.47024	3.08152	2.87343	1.13816	1.16322
PCON_04405	21.9553	29.7167	20.6609	1.31695	1.31141	1.3322	1.33642	1.01444	1.01907	SMAC_06671	36.4706	23.5443	0.947294	0.556366	3.3821	1.97101	0.0887109	0.0766297	0.051748	0.0470464	0.587413	0.613945
PCON_04408	27.1967	29.6741	30.7073	1.05824	1.05639	0.89574	0.895314	0.846509	0.847522	SMAC_09494	23.8268	32.3417	52.5879	84.4787	0.761612	0.907268	1.5549	1.06329	2.45978	1.71987	1.60051	1.6175
PCON_04409	23.3746	39.12	27.0117	1.62402	1.61813	1.34927	1.3496	0.83098	0.834049	SMAC_09510	22.9502	15.8431	27.602	22.6312	1.47723	1.42695	1.69057	1.05542	1.35648	0.887666	0.826675	0.841057
PCON_04410	43.8816	48.757	55.648	1.07815	1.08191	0.813617	0.802997	0.754965	0.742203	SMAC_09356	8.46948	12.3922	23.3802	40.2813	0.721176	0.81594	1.83166	1.153	3.10169	1.99388	1.70926	1.7293
PCON_04411	8.7782	16.4737	7.94366	1.82199	1.8505	1.91596	1.93457	1.05262	1.04543	SMAC_00111	55.6381	47.9168	12.0433	13.9385	1.48758	1.20976	0.328483	0.3033	0.37203	0.359598	1.14397	1.18562
PCON_04417	65.7297	118.093	48.5186	1.74508	1.73006	2.24737	2.23546	1.28982	1.29213	SMAC_00159	60.7454	90.755	44.5354	41.6324	0.667618	0.559759	0.476203	0.299178	0.436779	0.282737	0.926517	0.945046
PCON_04418	348.297	502.819	596.816	1.41748	1.41041	0.784122	0.791787	0.559558	0.561388	SMAC_01622	109.149	261.108	40.8521	32.0857	0.46592	0.56766	0.168448	0.148636	0.129024	0.120221	0.766021	0.808832
PCON_04420	135.86	190.833	109.874	1.36258	1.34973	1.60718	1.57661	1.17952	1.16809	SMAC_00114	420.971	296.993	2249	2386.75	1.96699	1.47951	9.44027	3.52194	9.83735	3.77716	1.0422	1.07247
PCON_04424	75.8614	88.6774	80.8655	1.13546	1.12527	1.01243	1.0035	0.892628	0.89179	SMAC_08273	422.264	268.208	47.305	27.1581	1.58692	1.3469	0.177755	0.15027	0.10024	0.0875335	0.607224	0.582506
PCON_04425	21.8499	18.2071	18.5788	0.810776	0.814783	0.9049	0.91411	1.11991	1.12191	SMAC_00433	17.413	17.4987	3.92233	6.04759	0.955808	0.497529	0.221637	0.130063	0.332455	0.207299	1.90817	1.59384
PCON_04426	81.1775	95.0739	79.6788	1.13616	1.133	1.10241	1.10185	0.970291	0.972507	SMAC_04879	70.5942	116.128	42.4747	38.8459	0.758762	0.712005	0.406279	0.184792	0.366936	0.168201	0.920784	0.910216
PCON_04427	23.1698	33.0088	22.2034	1.38986	1.38611	1.37789	1.36026	0.996534	0.981354	SMAC_05803	11.1496	9.48726	6.38542	3.56796	1.22033	1.52551	0.644367	0.442637	0.353078	0.253798	0.556402	0.573378
PCON_04428	268.624	337.532	376.225	1.21982	1.23153	0.829702	0.832329	0.680834	0.675849	SMAC_04927	63.2877	133.406	264.137	231.54	0.510487	0.375181	2.06164	1.04736	1.76909	0.932648	1.07902	0.890475
PCON_04433	22.3742	34.4988	19.0716	1.50133	1.49357	1.70611	1.7062	1.14092	1.14236	SMAC_08366	6.94427	10.5815	1.0592	1.3716	0.756696	0.863675	0.113839	0.102222	0.140625	0.133093	1.23958	1.302
PCON_04434	60.1874	91.6032	63.0915	1.47746	1.47978	1.34512	1.3307	0.910912	0.899256	SMAC_01920	26.2856	20.8177	38.3494	30.321	1.37239	1.42812	1.97933	1.72244	1.53696	1.37654	0.789628	0.79918
PCON_04437	68.1425	31.5355	43.0497	0.449009	0.452341	0.677393	0.677108	1.50881	1.4969	SMAC_02170	99.127	128.832	4.60992	20.1121	1.22371	0.825069	0.0587883	0.054165	0.252248	0.237633	4.3335	4.38721
PCON_04439	89.7416	78.301	56.3634	0.850559	0.8347	1.29198	1.283	1.52706	1.53708	SMAC_06452	35.834	40.8634	0.0313464	0.0999416	0.876794	0.515439	0	0.000712119	0.00151957	0.00174352	n.d.	2.44836
PCON_04440	0.635892	19.713	2.38091	42.5053	31.4373	9.17076	7.53892	0.305025	0.239808	SMAC_12728	4.96249	908.38	5.29505	28.3424	0.00971659	0.014022	0.00991489	0.00902283	0.0521523	0.047775	5.26843	5.2949
PCON_04445	4.38052	5.64477	4.28966	1.25169	1.2816	1.21467	1.24506	0.971111	0.971487	SMAC_12101	11.7719	3.91048	0.386817	0.292441	3.675	2.98293	0.116667	0.114432	0.0933333	0.0920946	0.833333	0.804797
PCON_04447	49.4504	60.1392	40.3237	1.18082	1.18827	1.38124	1.37479	1.1706	1.15697	SMAC_08606	25.0066	20.3358	53.3629	129.663	1.23729	0.88358	2.68717	2.33425	6.44858	5.62947	2.79386	2.41168
PCON_04448	106.624	90.3831	117.983	0.834327	0.826788	0.714073	0.722794	0.869038	0.874219	SMAC_04515	63.479	44.9159	233.393	93.8572	1.52912	0.872539	5.86905	5.32569	2.3153	2.1703	0.395521	0.407515
PCON_04451	147.774	114.514	467.959	0.778815	0.761858	0.262659	0.216318	0.349026	0.283935	SMAC_06637	126.687	151.101	710.032	93.8555	0.887558	1.2399	4.52936	3.14948	0.58524	0.42502	0.172326	0.134949
PCON_04455	172.881	95.6826	67.4481	0.538562	0.54246	1.32312	1.34177	2.46369	2.47349	SMAC_09539	30.4002	35.3914	0.35993	2.06253	0.847587	0.702569	0.00967565	0.00643443	0.0554737	0.0365562	5.75893	5.68134
PCON_04472	76.109	67.2631	50.6355	0.859625	0.853993	1.26701	1.25303	1.47737	1.46726	SMAC_06580	135.692	139.922	27.66	42.8256	1.15972	0.510278	0.236028	0.093382	0.357645	0.14771	1.60312	1.58178
PCON_04476	242.859	151.757	195.661	0.606417	0.598899	0.71656	0.709034	1.18195	1.1839	SMAC_03107	67.234	80.6444	1.94346	0.551659	1.04171	0.812086	0.0269796	0.0120717	0.00824378	0.00347571	0.321429	0.287922
PCON_04479	77.2429	71.2716	93.5126	0.895657	0.888068	0.719302	0.712692	0.803448	0.80252	SMAC_01624	73.7563	82.2729	114.286	79.4655	0.936702	0.98968	1.35501	0.831624	0.922628	0.588727	0.710724	0.707925
PCON_04481	7.73512	2.80379	1.4872	0.353387	0.360453	1.80215	1.72436	5.12093	4.78387	SMAC_07584	40.4212	37.7234	18.0556	58.4138	2.04192	0.865995	0.836672	0.199673	2.6685	0.643799	3.39611	3.22426
PCON_04485	1.33894	14.9872	2.50347	11.2887	11.3768	8.49555	5.37283	0.783509	0.472262	SMAC_04557	36.8995	27.2133	19.334	4.32014	3.09741	1.97767	1.67184	1.38119	0.367047	0.309963	0.21969	0.224418
PCON_04486	775.911	578.067	648.273	0.723105	0.72349	0.823798	0.827287	1.14004	1.14347	SMAC_01613	1450.99	1649.5	2316.54	3334.01	0.947212	1.21753	1.36355	0.85593	1.92098	1.25374	1.53742	1.46477
PCON_04488	283.485	222.983	218.381	0.76761	0.755698	0.988657	0.96459	1.29626	1.27642	SMAC_12775	325.861	218.913	192.624	186.598	2.05313	1.62702	1.23874	1.1562	1.17905	1.12779	0.954159	0.975428
PCON_04496	54.7278	57.6842	56.3666	1.02288	1.01977	0.949915	0.952113	0.928952	0.933655	SMAC_02292	25.42	32.2924	6.4774	25.639	0.924661	0.582804	0.226113	0.0992585	0.880449	0.396382	3.9145	3.99343
PCON_04497	57.2004	74.1498	44.5543	1.26174	1.26088	1.54704	1.52343	1.2307	1.20823	SMAC_01364	43.5971	89.8432	519.321	639.753	0.508352	0.593208	5.59104	3.57077	6.75129	4.46017	1.27313	1.24908
PCON_04500	700.166	455.552	630.678	0.631208	0.639533	0.667048	0.677488	1.05697	1.05935	SMAC_05296	12.7359	14.6954	0.487977	0.325955	0.855256	0.775079	0.027151	0.0239873	0.0203632	0.0165797	0.75	0.691185
PCON_04501	23.882	17.4261	20.1777	0.708027	0.702119	0.802505	0.800211	1.13381	1.13971	SMAC_04443	43.3759	42.9193	45.0364	26.099	1.12874	1.00514	1.17861	1.06335	0.673255	0.614832	0.579359	0.578202
PCON_04502	54.7892	57.1154	45.438	1.03032	1.01086	1.16642	1.16753	1.15251	1.15499	SMAC_00074	8.2051	8.19585	0.415963	2.20445	1.34088	0.969897	0.0717342	0.0656849	0.358671	0.356307	5.28125	5.42449
PCON_04505	283.526	408.502	297.806	1.39848	1.39482	1.26712	1.25857	0.906467	0.902315	SMAC_01919	157.467	348.364	48.6165	16.5263	0.859265	0.340977	0.247845	0.0573026	0.0826151	0.0196911	0.345473	0.343634
PCON_04506	13.1303	26.175	19.6168	1.93545	1.93723	1.25455	1.21281	0.648933	0.626053	SMAC_01918	4.65521	7.43936	0.114412	0.101447	0.639863	0.688589	0.0139101	0.016041	0.0139101	0.015756	n.d.	0.982231
PCON_04515	4.27427	5.33267	6.32891	1.23358	1.21938	0.778558	0.784914	0.64301	0.643699	SMAC_00428	44.7333	24.9453	24.465	19.7386	2.10235	2.25292	1.02604	0.518427	0.813145	0.423849	0.853839	0.817568
PCON_04516	59.9015	68.9081	65.8381	1.11623	1.11515	0.96608	0.964071	0.865764	0.864521	SMAC_05443	35.681	49.75	1.46105	0.712882	0.848323	0.719991	0.0324495	0.0151719	0.0139069	0.00871946	0.525	0.574713
PCON_04519	12.3456	19.0914	16.33	1.50591	1.49681	1.07913	1.07572	0.718974	0.718675	SMAC_05444	17.2591	23.6478	51.7772	35.4317	0.831277	0.789852	2.27526	1.16886	1.53356	0.804251	0.67911	0.688063
PCON_04520	1.95421	16.2548	2.41378	8.17321	8.31906	7.70979	5.99883	0.95412	0.721095	SMAC_12793	11.6694	15.1054	0.558544	1.47552	0.779697	0.701507	0.0378494	0.0233574	0.0946234	0.0596634	2.60417	2.55437
PCON_04526	10.2094	23.3837	8.58051	2.25985	2.20452	2.51653	2.50083	1.13161	1.13441	SMAC_03920	79.4981	113.657	5.51768	1.95564	0.792775	0.574404	0.0521819	0.0251319	0.0181502	0.00898368	0.348485	0.357461
PCON_04529	99.2397	113.78	78.4007	1.11517	1.10053	1.34619	1.31093	1.21001	1.19118	SMAC_02000	41.7523	35.1838	13.1853	15.2046	1.51739	1.02757	0.496591	0.458241	0.562585	0.531884	1.1576	1.16071
PCON_04530	56.5751	54.0367	49.468	0.928404	0.925388	1.00883	1.00276	1.08851	1.08361	SMAC_05373	25.6507	17.8295	35.191	24.0015	1.4034	0.914578	1.98009	1.63484	1.32802	1.1218	0.671474	0.686187
PCON_04531	19.177	36.056	17.6171	1.82407	1.79664	1.88992	1.85738	1.03624	1.03381	SMAC_06450	157.89	58.5117	68.4286	84.014	3.01905	2.12913	1.34377	1.22836	1.62141	1.52364	1.23298	1.24039
PCON_04535	1659.89	1094.62	1372.61	0.639727	0.645282	0.743263	0.753239	1.16196	1.1673	SMAC_04580	763.291	869.838	1227.31	1784.82	0.979472	1.5345	1.44545	1.2041	2.06277	1.76723	1.51349	1.46768
PCON_04536	1800.48	1293.31	1604.83	0.697343	0.703101	0.748952	0.759809	1.07505	1.08065	SMAC_02194	2415.63	1671.16	1021.18	1473.13	1.76269	1.76764	0.663687	0.311122	0.935995	0.459366	1.49504	1.47648
PCON_04537	118.85	111.738	111.18	0.91226	0.907457	0.932972	0.912809	1.02289	1.0059	SMAC_06441	25.9133	28.2411	89.7085	82.0234	0.895766	0.767012	3.0454	2.09713	2.7378	1.92489	0.909447	0.917872
PCON_04540	13.6421	19.8991	15.9847	1.41555	1.42468	1.15006	1.15204	0.812651	0.80863	SMAC_06442	109.101	163.441	34.5158	10.9821	1.29298	0.912458	0.419638	0.367015	0.131621	0.117692	0.313999	0.320674
PCON_04541	1536.81	1173.18	1237.07	0.741129	0.736703	0.876148	0.87499	1.18335	1.18771	SMAC_03924	702.284	839.61	327.859	272.572	0.900563	1.1829	0.377404	0.241982	0.306979	0.205743	0.832706	0.850239
PCON_04542	18.7481	28.2779	24.4618	1.47086	1.46974	1.07176	1.06272	0.73275	0.723066	SMAC_01269	324.442	194.941	114.335	183.643	3.64283	4.87297	1.21898	1.05189	1.91795	1.72103	1.58076	1.63613
PCON_04543	88.5397	95.7154	118.015	1.04971	1.04865	0.754484	0.758457	0.71967	0.72327	SMAC_01268	97.7055	83.2944	148.019	158.934	1.29413	1.27394	1.80943	0.975068	1.90686	1.05631	1.10246	1.08332
PCON_04544	67.1311	25.1638	188.656	0.364236	0.355526	0.124054	0.122069	0.341177	0.343347	SMAC_03331	12.6288	10.231	12.0769	6.91861	3.52992	3.14988	3.31648	2.58125	1.87168	1.48404	0.657417	0.574931
PCON_04548	291.446	207.653	94.0577	0.696717	0.688059	2.07763	2.07279	3.00761	3.01252	SMAC_05297	25.4065	38.811	1.4968	1.25246	0.800047	0.757421	0.0476546	0.0438006	0.0394067	0.0362687	0.84697	0.828041
PCON_04552	225.505	229.06	118.487	1.00669	0.988117	1.78477	1.78525	1.80974	1.80672	SMAC_07071	7.05068	5.24867	136.27	62.3356	1.50846	1.22182	29.7799	26.3127	13.3389	12.1995	0.575893	0.463635
PCON_04553	40.0279	59.1907	43.0621	1.43732	1.43497	1.26943	1.26378	0.88473	0.8807	SMAC_12117	8.97617	15.04	22.338	111.63	0.580664	0.445678	1.42571	0.938559	7.02311	4.68462	4.94403	4.99129
PCON_04554	65.9119	64.7299	57.2993	0.95717	0.943128	1.04523	1.02353	1.09671	1.08525	SMAC_05551	36.6633	34.211	10.1472	13.4935	1.58582	1.11681	0.453836	0.417066	0.591075	0.563945	1.34313	1.35217
PCON_04558	1.14889	2.83223	1.53031	2.44735	2.42521	1.82612	1.81191	0.766691	0.747116	SMAC_06566	13.8783	4.84554	0	0.160212	5.83333	4.00435	0	0	0	0.0746765	n.d.	#DIV/0!
PCON_04564	138.336	79.8664	133.416	0.560895	0.559309	0.552644	0.552145	0.986589	0.98719	SMAC_07929	146.207	70.9297	19.0713	42.7623	2.18764	1.3678	0.298365	0.258847	0.65233	0.594201	3.06333	2.29557
PCON_04565	24.0867	29.2386	72.2444	1.1773	1.17436	0.377763	0.378088	0.320895	0.321952	SMAC_03421	20.452	21.1448	24.4772	26.0021	1.10624	0.956612	1.22619	0.605723	1.27784	0.654786	1.0425	1.081
PCON_04571	119.722	168.877	136.36	1.3688	1.37239	1.14681	1.1541	0.837999	0.840944	SMAC_02340	68.7702	104.14	97.0862	19.6065	0.825824	0.611314	1.08372	0.449781	0.214249	0.0925369	0.216395	0.205738
PCON_04572	79.8149	87.5455	73.1167	1.06469	1.05685	1.12524	1.07605	1.0574	1.01817	SMAC_09359	28.2256	31.1057	0.580727	0.13882	0.939332	0.673593	0.019593	0.0178128	0.00489824	0.00424175	0.317669	0.238129
PCON_04577	12.8482	5.49151	41.4757	0.415234	0.414931	0.122583	0.123237	0.295506	0.297007	SMAC_04193	42.4181	32.6612	2.34204	36.0778	4.35243	2.57738	0.24538	0.172476	3.72978	2.63892	15.6802	15.3002
PCON_04580	68.324	64.0364	73.3011	0.909344	0.913242	0.811089	0.818981	0.892153	0.896784	SMAC_02521	37.4173	38.8601	0	0.0500687	17.1581	1.91962	0	0	0.0230619	0.00494528	n.d.	#DIV/0!
PCON_04581	9.41517	9.58345	10.7209	0.991361	0.996304	0.838276	0.847214	0.848607	0.850357	SMAC_02466	4.78318	11.0189	1.73171	2.46491	0.434331	0.366231	0.154117	0.0965186	0.21016	0.140817	1.51724	1.45896
PCON_04585	10.3864	22.8236	14.4052	2.13603	2.14062	1.46316	1.47161	0.686395	0.687469	SMAC_02488	36.4864	34.5296	45.8647	22.8651	1.26788	1.07312	1.61938	1.48604	0.791651	0.749766	0.493792	0.504538
PCON_04587	66.365	80.7255	59.4266	1.18212	1.1785	1.25548	1.26063	1.06423	1.06969	SMAC_02343	127.248	78.5987	1.13273	0.744905	2.62066	1.77598	0.0237066	0.021975	0.0158044	0.0146867	0.667279	0.668338
PCON_04588	1.54573	2.40611	27.4623	1.56909	1.52658	0.13355	0.0902997	0.0887348	0.0591516	SMAC_09020	2.7302	9.20132	5.94337	2.39472	0.403551	0.560912	0.855529	0.760257	0.338983	0.322413	0.702652	0.424085
PCON_04591	53.2397	73.1619	55.5793	1.33885	1.31753	1.21565	1.20658	0.912266	0.915793	SMAC_00975	47.3807	42.5952	103.986	117.458	1.21956	0.871695	2.74181	2.49295	3.05087	2.82367	1.18369	1.13266
PCON_04592	11.1071	31.689	8.79153	2.77533	2.8255	3.56425	3.52879	1.28914	1.24891	SMAC_02636	189.971	161.01	65.0941	112.387	1.2746	1.98038	0.392604	0.306552	0.665927	0.533805	1.72787	1.74132
PCON_04593	99.9932	23.4569	28.4161	0.228066	0.228892	0.774917	0.781568	3.40599	3.41457	SMAC_06821	266.912	111.336	2.97392	1.64942	15.9054	3.96691	0.187958	0.0821996	0.101637	0.0472322	0.648355	0.574604
PCON_04596	0.0228716	0.105087	0.0144198	n.d.	3.73871	n.d.	6.11215	n.d.	1.63483	SMAC_00274	7.73358	13.9316	0.74082	0.273258	3.75592	1.45338	0.369079	0.159077	0.130263	0.0581476	n.d.	0.365532
PCON_04597	64.6891	17.0591	37.851	0.25594	0.254708	0.416072	0.414312	1.62665	1.62661	SMAC_06529	8.63336	9.13202	0.597437	4.01792	1.57228	1.06806	0.110907	0.103427	0.74047	0.696714	6.77018	6.73627
PCON_04605	10.213	28.8009	5.32784	2.73936	2.79432	5.18526	4.97973	1.89653	1.78209	SMAC_04995	95.1089	113.592	51.4133	26.6805	0.927574	1.48816	0.453144	0.37643	0.231333	0.195728	0.517049	0.519959
PCON_04608	51.8964	52.5547	39.17	0.983477	0.978753	1.2386	1.23642	1.26108	1.26326	SMAC_05530	58.4344	67.2587	27.3861	27.6634	0.858925	0.833536	0.391386	0.290205	0.389025	0.292608	0.994023	1.00828
PCON_04609	45.8707	39.7311	42.8204	0.843196	0.840414	0.868281	0.871148	1.03297	1.03657	SMAC_06744	36.4386	33.1121	7.24558	8.71937	1.48277	1.02517	0.303877	0.286184	0.358795	0.3482	1.21042	1.2167
PCON_04610	29.6632	47.5798	38.1592	1.5612	1.5734	1.15686	1.14987	0.743217	0.730818	SMAC_06178	16.3548	9.54418	47.9529	65.4743	1.70256	0.991542	5.16651	4.46028	6.94996	6.13517	1.51388	1.37551
PCON_04611	206.009	173.344	165.65	0.817555	0.807663	0.988627	0.977756	1.21147	1.2106	SMAC_05546	20.8943	42.9436	14.3294	29.0195	0.523454	0.543154	0.33016	0.192361	0.65912	0.38724	2.07338	2.01309
PCON_04614	33.7142	23.8433	26.8175	0.687069	0.688677	0.820904	0.820964	1.19577	1.19209	SMAC_03118	63.4448	32.9819	28.4672	47.871	2.03204	2.87497	0.835863	0.646325	1.3877	1.07711	1.6616	1.66651
PCON_04615	101.046	83.1538	106.506	0.79976	0.799508	0.723829	0.730241	0.906932	0.913364	SMAC_03117	49.5484	37.341	84.3217	97.8255	1.29405	1.14448	2.16538	1.55687	2.47103	1.81338	1.1445	1.16476
PCON_04616	77.826	80.3471	84.5187	1.0016	1.00202	0.910216	0.903233	0.908783	0.901413	SMAC_06739	36.2938	57.9644	4.99682	6.81229	0.701358	0.745397	0.0864138	0.0489517	0.116558	0.0672445	1.34957	1.37369
PCON_04618	46.1451	51.2175	66.0316	1.08395	1.06311	0.719701	0.701186	0.66875	0.659561	SMAC_06722	37.241	76.8915	17.3553	13.5666	0.580327	0.29407	0.266496	0.107637	0.203506	0.0863677	0.867117	0.802401
PCON_04621	32.8627	31.3261	40.0686	0.924663	0.91976	0.724676	0.710929	0.783779	0.772951	SMAC_06727	114.811	131.336	37.8038	72.415	0.871716	0.789918	0.277103	0.181212	0.520534	0.351371	1.88118	1.93901
PCON_04622	155.564	177.618	127.759	1.10769	1.10558	1.2853	1.27392	1.16039	1.15226	SMAC_02502	30.9825	35.1576	39.1004	118.309	0.95819	1.18528	1.16272	0.988142	3.45242	3.01882	3.10907	3.05505
PCON_04624	150.889	158.461	163.771	1.01923	1.02523	0.896011	0.890436	0.879411	0.868523	SMAC_06723	43.5236	71.1181	100.851	51.4548	0.644622	0.876928	1.38674	1.09354	0.69786	0.557137	0.504317	0.509479
PCON_04625	61.5783	94.6108	75.5281	1.4995	1.51246	1.1577	1.18115	0.777199	0.780945	SMAC_06740	70.7287	68.8442	99.2217	197.458	1.17898	1.0394	1.6695	1.52157	3.26929	3.03693	1.95832	1.99592
PCON_04630	152.399	160.087	103.378	1.02309	1.01452	1.42955	1.42444	1.40346	1.40406	SMAC_06117	57.2506	74.5593	76.0089	73.9815	0.824795	0.839208	1.01303	0.583629	0.968802	0.573664	0.957774	0.982927
PCON_04631	107.355	134.983	132.864	1.22132	1.2297	0.93912	0.951287	0.77017	0.773593	SMAC_06118	10.9864	19.8907	76.9218	32.1861	0.566817	0.501525	3.96772	3.33259	1.62467	1.41745	0.41129	0.425332
PCON_04635	24.9397	24.9176	22.0415	0.969391	0.968846	1.04506	1.04894	1.07806	1.08267	SMAC_02493	29.1964	32.108	4.57176	1.65753	1.65231	1.33464	0.263219	0.239677	0.0929009	0.0876386	0.375225	0.365652
PCON_04638	31.5598	35.5642	36.6217	1.0957	1.07877	0.896422	0.885617	0.820255	0.820951	SMAC_06745	76.0148	45.6799	33.714	37.1133	2.61795	2.13987	1.17997	1.08977	1.27812	1.20804	1.086	1.10853
PCON_04643	674.026	555.563	568.419	0.800886	0.810905	0.903246	0.918712	1.12942	1.13295	SMAC_02514	0	0	0	0.304209	n.d.	#DIV/0!	n.d.	#DIV/0!	n.d.	#DIV/0!	n.d.	#DIV/0!
PCON_04647	5.81109	8.27235	7.41954	1.38472	1.38424	1.02926	1.02959	0.744703	0.743793	SMAC_05574	4.44687	5.36845	0.0351934	0.417491	0.843579	0.533554	0.0127815	0.00966109	0.0894705	0.0748959	n.d.	7.75232
PCON_04648	11.3458	17.3472	14.0623	1.52221	1.48067	1.14485	1.14522	0.7711	0.773449	SMAC_06514	74.7105	56.9647	0.0179064	0.0512068	2.68275	1.50906	0	0.00103466	0.00132547	0.00224866	n.d.	2.17333
PCON_04651	182.107	172.74	126.362	0.931509	0.900732	1.28219	1.26079	1.39436	1.39974	SMAC_06310	41.6149	59.4022	76.5005	130.358	0.829384	0.74176	1.39229	0.663209	2.32703	1.14398	1.67189	1.72492
PCON_04653	66.6336	80.3664	68.0315	1.17066	1.17282	1.10602	1.11255	0.9455	0.948614	SMAC_05572	339.663	250.384	44.6195	44.8184	3.51334	1.28464	0.408759	0.0696553	0.402691	0.0712902	0.998925	1.02347
PCON_04655	41.7186	53.4457	43.4708	1.24297	1.23217	1.13572	1.1199	0.913838	0.908884	SMAC_07848	12.5821	21.2145	4.51232	5.55736	0.593037	0.53477	0.203726	0.13375	0.248378	0.163805	1.27292	1.22471
PCON_04656	12.5309	20.5606	15.7999	1.59165	1.60758	1.20507	1.22245	0.757197	0.760427	SMAC_06312	70.9647	91.7938	33.5171	34.2813	0.832447	0.639057	0.375963	0.197997	0.377395	0.204988	1.00668	1.03531
PCON_04663	182.057	259.916	191.412	1.3871	1.3746	1.25358	1.24184	0.904963	0.903416	SMAC_06179	52.6182	107.942	73.0224	50.7999	0.596289	0.439462	0.772384	0.330537	0.526853	0.232578	0.710865	0.703636
PCON_04665	342.466	53.8322	261.725	0.154178	0.152977	0.19133	0.192493	1.25395	1.25832	SMAC_09625	1707.32	1038.64	99.7198	3.09711	2.68922	1.68253	0.139618	0.0422126	0.00418853	0.00137185	0.0303315	0.0324984
PCON_04666	52.9744	92.9419	85.5191	1.70183	1.73414	1.00457	1.02747	0.590317	0.592498	SMAC_00623	90.4885	69.4569	13.6237	19.7799	1.42379	1.69636	0.193789	0.114898	0.275469	0.169257	1.44367	1.47311
PCON_04668	43.4669	50.281	35.2323	1.12235	1.11037	1.31897	1.30943	1.1756	1.17927	SMAC_04826	4.63102	8.55143	16.7645	43.4861	0.696053	0.520118	2.58534	2.40367	6.6125	6.18707	2.5922	2.57401
PCON_04670	92.6721	165.27	109.72	1.73019	1.7528	1.402	1.42738	0.810488	0.814346	SMAC_06511	13.4217	16.9757	17.3579	12.8869	0.819133	0.816424	0.999762	0.607805	0.722517	0.466355	0.791126	0.767277
PCON_04672	26.9085	31.6803	24.5772	1.15564	1.14829	1.19907	1.21365	1.05102	1.05692	SMAC_00124	15.0218	15.3591	67.8506	76.4677	0.993233	1.13402	4.25475	3.09745	4.71184	3.50594	1.12096	1.13188
PCON_04673	55.3773	69.162	53.4138	1.21205	1.19629	1.19544	1.1807	0.986598	0.986972	SMAC_00126	94.0014	74.2435	12.7318	20.9028	1.22333	0.829712	0.169489	0.135972	0.273329	0.224024	1.61499	1.64758
PCON_04674	36.2965	31.2515	23.0534	0.840503	0.825641	1.26721	1.25845	1.51832	1.52421	SMAC_00125	10.5087	2.71073	0.275639	0.745949	4.125	2.23127	0.075	0.1319	0.3	0.312048	n.d.	2.36579
PCON_04675	104.769	108.547	131.305	1.02228	1.00867	0.792469	0.785795	0.787871	0.779041	SMAC_02264	18.6395	16.5247	0.361301	0.334927	1.19511	1.33401	0.0228729	0.0140743	0.0228729	0.0140243	1.33333	0.996453
PCON_04676	308.198	81.3349	383.681	0.256065	0.255381	0.195907	0.194293	0.765197	0.760796	SMAC_00123	9.39451	12.474	29.2063	14.6514	1.04238	0.792795	2.9025	1.10376	1.43328	0.55971	0.515324	0.507092
PCON_04677	44.6169	56.911	62.0096	1.23933	1.24011	0.846963	0.853594	0.684311	0.688321	SMAC_00145	23.4889	22.8461	5.69299	6.88044	1.21676	2.09171	0.264514	0.235938	0.312607	0.288507	1.18534	1.22281
PCON_04678	82.5707	76.4384	100.48	0.898908	0.891417	0.753786	0.724879	0.839509	0.813177	SMAC_06483	20.8177	26.8555	13.295	11.5692	1.10447	0.80185	0.631559	0.227199	0.540029	0.198404	0.860879	0.873263
PCON_04679	7.356	12.0385	8.11084	1.62177	1.57993	1.38107	1.38101	0.870384	0.874095	SMAC_06484	15.0558	14.3424	13.0301	17.5933	1.03259	0.972251	0.869976	0.641741	1.15861	0.863874	1.33178	1.34614
PCON_04680	39.5307	52.5397	33.1821	1.28917	1.27999	1.48448	1.47525	1.15159	1.15255	SMAC_06473	25.9345	22.1695	4.3006	1.31055	1.32507	1.55123	0.193239	0.108011	0.0607324	0.0342932	0.336538	0.317498
PCON_04681	13.5398	20.3977	11.6911	1.4615	1.47261	1.61614	1.60984	1.10609	1.09319	SMAC_07025	72.1715	50.0616	6.31578	3.84181	1.67878	1.10002	0.152243	0.138837	0.0914205	0.0837268	0.606922	0.60306
PCON_04688	44.2879	62.3937	38.0977	1.36934	1.35404	1.51914	1.48318	1.11128	1.09537	SMAC_07026	24.3303	23.807	10.4818	3.66023	1.55779	1.08655	0.592824	0.19825	0.203378	0.0698675	0.344553	0.352422
PCON_04695	34.5028	32.1372	30.3499	0.918969	0.888526	1.00043	0.979806	1.10664	1.10273	SMAC_03230	5.33205	13.6523	1.35766	0.928185	0.685788	0.718125	0.171447	0.161846	0.114298	0.124461	1.6875	0.769012
PCON_04696	15.0413	13.809	16.4684	0.924342	0.897279	0.805993	0.799277	0.904127	0.890779	SMAC_08835	91.761	154.147	10.8683	27.375	0.57816	0.469687	0.0678226	0.0464572	0.167333	0.117711	2.46721	2.53376
PCON_04697	108.905	84.3483	57.7153	0.751333	0.750958	1.3516	1.35656	1.79894	1.80644	SMAC_08079	47.1598	31.3553	69.384	94.0481	1.48921	1.36441	2.17446	1.69115	2.88955	2.32371	1.44389	1.37404
PCON_04704	57.4533	120.467	78.6098	2.03402	2.01912	1.4167	1.41316	0.696564	0.699888	SMAC_01991	4.27276	6.11478	4.00493	5.72289	1.25568	0.51911	1.10795	0.277095	1.5696	0.390848	1.55678	1.41052
PCON_04706	30.3776	40.5742	40.2884	1.30124	1.30773	0.931345	0.941402	0.718472	0.719875	SMAC_06472	12.0832	25.459	18.8882	8.97784	0.639621	0.40365	0.932595	0.343637	0.431632	0.169066	0.467804	0.49199
PCON_04708	402.267	331.477	276.671	0.804003	0.79751	1.10662	1.10834	1.38501	1.38975	SMAC_07179	69.6866	114.443	218.709	135.99	0.661307	0.502414	1.99123	1.01323	1.2115	0.642362	0.659973	0.633972
PCON_04710	55.9007	91.2884	52.7876	1.58589	1.59576	1.60331	1.59215	1.0119	0.997735	SMAC_07182	21.2314	35.3199	35.0821	46.9363	0.738438	0.785972	1.20993	1.10493	1.58919	1.48839	1.34509	1.34705
PCON_04712	25.1774	36.3234	30.8612	1.40515	1.38374	1.11106	1.05282	0.794216	0.76085	SMAC_04769	53.392	107.248	11.6373	13.803	0.625371	0.438789	0.126729	0.0529869	0.14854	0.0620545	1.18972	1.17113
PCON_04713	25.275	24.0137	22.6893	0.933679	0.910266	0.989939	0.947158	1.07335	1.04053	SMAC_04770	20.9674	22.6981	9.12398	18.6893	0.878951	0.599509	0.389169	0.297224	0.78196	0.617943	2.00967	2.07905
PCON_04714	21.2048	22.36	24.1675	1.02632	1.03849	0.85875	0.875572	0.839835	0.843121	SMAC_07000	12.4466	14.7575	1.60603	1.6406	0.831051	0.792198	0.104276	0.0820244	0.104276	0.0828873	1.04712	1.01052
PCON_04715	57.1641	84.6537	76.3394	1.44431	1.42583	1.02378	1.01702	0.712843	0.713282	SMAC_02632	27.2555	46.0945	257.828	184.178	0.632681	0.946763	5.40221	4.0483	3.78849	2.91076	0.712627	0.719007
PCON_04716	186.47	248.383	214.71	1.2922	1.29434	1.06793	1.07006	0.826456	0.82672	SMAC_04798	38.6965	67.5161	72.522	104.431	1.01647	0.558114	1.70101	0.458406	2.41338	0.658959	1.43542	1.4375
PCON_04717	33.4924	36.7191	29.8541	1.0648	1.06322	1.13572	1.13566	1.06764	1.06813	SMAC_04803	46.4581	42.5632	5.25089	7.2589	1.30793	1.12842	0.149243	0.138889	0.202544	0.190904	1.46793	1.37451
PCON_04721	24.3492	24.1569	23.5026	0.962277	0.967249	0.954765	0.943423	0.992196	0.975367	SMAC_04804	11.7067	9.33358	2.16472	2.59656	1.17487	0.713917	0.223592	0.165346	0.26018	0.197752	1.17333	1.19599
PCON_04722	10.6847	14.8742	11.102	1.35484	1.34444	1.23777	1.22456	0.916044	0.91083	SMAC_00910	50.2154	64.0764	10.1692	5.05278	4.67103	1.34371	0.997009	0.470053	0.484112	0.235578	0.52714	0.501173
PCON_04724	138.627	326.637	63.0047	2.29074	2.28598	4.98375	4.92347	2.17983	2.15377	SMAC_04539	441.828	295.169	103.701	30.0334	1.41486	0.945688	0.339168	0.244426	0.0957665	0.0730103	0.34244	0.298701
PCON_04725	29.7997	69.2063	33.892	2.25396	2.27767	1.9073	1.93978	0.846739	0.851651	SMAC_01018	20.3597	22.4064	10.0719	25.6481	1.04897	0.825841	0.52668	0.483667	1.32767	1.22277	2.55562	2.52812
PCON_04730	52.2741	60.4169	80.8889	1.12415	1.12925	0.704442	0.679097	0.628128	0.60137	SMAC_12094	22.7632	24.3345	19.5088	27.8585	1.31541	1.00235	1.15299	1.0809	1.62061	1.55874	1.43215	1.44208
PCON_04731	147.704	144.441	172.911	0.949276	0.938394	0.772701	0.758202	0.814678	0.807978	SMAC_01712	104.748	103.825	226.967	144.767	1.03471	0.803781	2.27421	1.96351	1.43028	1.24557	0.635647	0.63436
PCON_04733	17.977	20.8953	13.8558	1.12754	1.13612	1.39369	1.41043	1.23606	1.24145	SMAC_03779	2.5602	2.64238	2.26032	0.869481	1.05588	0.888296	0.870639	0.46081	0.333436	0.180098	0.387363	0.39083
PCON_04734	56.4697	47.7986	64.4584	0.831319	0.835303	0.687583	0.691577	0.83798	0.827936	SMAC_00865	17.0503	24.4688	16.2099	68.3663	0.854364	0.940821	0.803222	0.736334	3.34225	3.0441	4.17422	4.13413
PCON_04735	91.9845	90.3002	110.745	0.953282	0.952426	0.752834	0.750847	0.790441	0.788351	SMAC_01000	126.387	104.464	29.0845	18.3376	1.15621	0.792225	0.271775	0.211272	0.167889	0.135649	0.634784	0.642059
PCON_04736	69.075	91.1205	42.0375	1.2917	1.24237	2.01604	1.969	1.5763	1.58487	SMAC_09438	11.4248	6.3147	3.55087	9.25499	1.81434	1.88824	0.54878	0.438151	1.41115	1.12581	2.83732	2.56946
PCON_04742	4.18193	11.2677	3.30443	2.64304	2.58288	3.21933	3.04281	1.23065	1.17807	SMAC_01855	102.986	37.117	0.0962232	0.331405	6.37389	3.97607	0.00596248	0.00640718	0.0208687	0.0178159	3.5	2.78061
PCON_04744	7.23286	7.97406	6.99465	1.07003	1.07171	1.06377	1.0691	0.994321	0.997566	SMAC_01713	3.63908	4.47937	11.3584	9.82885	1.00227	0.825982	2.84773	1.27518	2.40227	1.13017	0.845713	0.886283
PCON_04745	0.294566	56.3287	2.09652	188.711	185.52	27.1295	26.1297	0.145559	0.140846	SMAC_04551	275.464	162.86	25.0732	5.45668	17.3	3.42058	1.65613	0.519073	0.349888	0.114541	0.246985	0.220664
PCON_04746	1555.03	1404.21	1364.96	0.876515	0.879554	0.955511	0.963846	1.09065	1.09584	SMAC_01714	2332.19	1982.59	6668.52	5904.57	1.24415	1.76233	3.2392	2.34446	2.80875	2.1113	0.9249	0.900549
PCON_04748	40.2167	26.4563	32.2773	0.661423	0.650373	0.756815	0.776181	1.18735	1.19344	SMAC_01676	110.769	88.5179	115.453	127.388	2.86251	1.51995	3.10903	2.57465	3.3843	2.82459	1.10125	1.09708
PCON_04749	7.96064	10.5321	10.4952	1.28332	1.29407	0.945463	0.914524	0.736773	0.706704	SMAC_01745	171.506	42.6375	35.3803	29.662	8.93811	4.83366	1.93165	1.57989	1.58594	1.33999	0.913467	0.848154
PCON_04752	126.593	107.126	142.171	0.861503	0.823486	0.696901	0.705035	0.850076	0.856159	SMAC_01722	12.3028	15.9093	78.4628	10.1215	4.43871	1.49159	29.1845	14.8297	3.73255	1.87017	0.195715	0.12611
PCON_04753	488.455	501.856	478.163	1.00006	0.996224	0.968915	0.970309	0.972494	0.973986	SMAC_01721	37.1636	72.1883	15.8001	16.0993	0.831008	0.478917	0.321391	0.0948605	0.320751	0.0976522	1.03589	1.02943
PCON_04754	7.65775	59.4072	5.18464	7.63847	7.59045	10.8386	10.4037	1.4391	1.37063	SMAC_01560	16.8616	19.5555	16.3149	18.8854	1.32563	0.941292	1.32563	1.20667	1.50431	1.4078	1.17018	1.16668
PCON_04756	108.919	114.597	157.07	1.02297	1.0168	0.67373	0.671998	0.659943	0.660895	SMAC_01710	75.8358	106.052	11.0262	11.1769	0.728279	0.663914	0.105628	0.0876724	0.104933	0.0905612	1.01275	1.03295
PCON_04757	28.8678	36.9929	30.388	1.24315	1.23457	1.12715	1.12703	0.906692	0.912892	SMAC_02235	21.6874	27.458	2.79586	22.6061	0.833826	0.355645	0.10759	0.0539767	0.86969	0.426995	10.0731	7.91072
PCON_04765	20.4703	80.4324	12.4612	4.22397	3.74742	6.10744	6.0375	1.60529	1.61111	SMAC_07309	4.79449	4.869	310.445	41.4951	1.47125	1.55884	94.2107	86.2208	12.3825	11.5906	0.132201	0.134429
PCON_04771	137.126	165.654	180.053	1.1722	1.1725	0.853703	0.858408	0.72857	0.732118	SMAC_06257	281.247	251.569	0.860955	0.498848	1.15168	0.966342	0.00370448	0.00319321	0.00205804	0.00176904	1.40625	0.554001
PCON_04772	45.9303	54.1079	56.572	1.14276	1.148	0.883644	0.882887	0.773299	0.769065	SMAC_04510	68.0185	68.4981	96.9	122.085	1.09314	1.8121	1.38851	1.10574	1.717	1.40952	1.2366	1.27473
PCON_04773	0	0	0	n.d.	#DIV/0!	n.d.	#DIV/0!	n.d.	#DIV/0!	SMAC_04509	7.33594	11.9495	9.30451	14.5334	0.654919	1.00147	0.743421	0.554659	1.14168	0.886733	1.60963	1.5987
PCON_04774	75.1736	70.6227	80.5882	0.920656	0.913109	0.80966	0.815987	0.889027	0.893636	SMAC_06752	47.0632	55.2311	135.185	192.791	0.988672	0.806172	2.6437	1.25861	3.70808	1.80043	1.4041	1.43049
PCON_04775	127.235	172.046	237.179	1.31245	1.33404	0.669684	0.681498	0.510536	0.510853	SMAC_06731	390.54	284.38	40.0586	42.7701	1.45418	1.99751	0.13911	0.109802	0.145311	0.120565	1.1043	1.09802
PCON_04776	17.8109	26.0036	29.8878	1.43722	1.45367	0.80736	0.829967	0.569713	0.570946	SMAC_02384	19.2336	24.2076	37.0169	38.0649	0.96876	0.735776	1.72909	0.758916	1.74964	0.785418	1.01547	1.03492
PCON_04778	18.9936	38.3445	32.4583	2.0015	1.99023	1.09078	1.11526	0.557556	0.560368	SMAC_00651	72.6835	80.0699	15.47	9.07454	0.973479	1.08091	0.189999	0.113345	0.108876	0.0677016	0.592172	0.597304
PCON_04779	66.2774	95.5046	74.325	1.39963	1.40922	1.18619	1.19709	0.848805	0.849473	SMAC_02261	87.1046	80.6592	17.1641	20.8778	2.12006	1.25582	0.434432	0.379896	0.520982	0.457273	1.20204	1.20368
PCON_04784	63.0157	47.6952	52.1424	0.734213	0.737882	0.847128	0.855417	1.15379	1.15929	SMAC_04511	5.96394	5.95155	0.821258	2.38238	1.11789	1.49682	0.145811	0.131865	0.408271	0.384699	3.15	2.91737
PCON_04790	9.78601	18.996	16.8614	1.94672	1.91733	1.04662	1.06912	0.555095	0.557609	SMAC_07444	7.60421	7.10888	0.40582	3.92354	5.08916	1.75024	0.26506	0.166052	2.6506	1.57388	15.625	9.47825
PCON_04791	137.997	107.765	139.093	0.758999	0.755909	0.716327	0.710005	0.94587	0.939273	SMAC_02919	15.0119	37.6068	295.622	85.3964	0.402454	0.318555	7.67228	4.67765	2.19296	1.33522	0.324884	0.285447
PCON_04795	66.4827	45.5314	51.6134	0.665994	0.661844	0.814766	0.812288	1.22606	1.22731	SMAC_02157	53.354	52.8613	87.9048	56.9468	1.28158	1.05888	1.91395	0.811294	1.21738	0.532391	0.636306	0.656224
PCON_04797	43.5422	44.9963	36.1066	1.00253	0.992558	1.15281	1.1297	1.15019	1.13817	SMAC_01902	125.632	77.866	22.87	52.871	2.34917	1.44954	0.444182	0.413652	1.01285	0.961059	2.2848	2.32335
PCON_04798	75.3026	82.244	113.807	1.0608	1.05823	0.669521	0.672849	0.632072	0.635825	SMAC_05391	48.3576	48.0607	119.778	99.2132	1.0134	0.746742	2.56339	2.16319	2.08821	1.79143	0.826873	0.828144
PCON_04799	311.642	192.321	443.001	0.603088	0.598738	0.401871	0.396942	0.670957	0.662965	SMAC_01214	91.3795	212.808	19.803	15.4775	0.487841	0.265901	0.103966	0.0465426	0.0796883	0.0368086	0.774929	0.790858
PCON_04800	42.0083	51.3253	46.1129	1.18513	1.16542	1.09021	1.04762	0.919967	0.898917	SMAC_00907	5.93941	22.678	12.6649	29.5446	0.375133	0.538538	0.758696	0.711042	1.75343	1.62238	2.50435	2.28169
PCON_04801	89.8796	113.346	112.693	1.22412	1.24501	0.928558	0.944119	0.759197	0.758323	SMAC_01211	87.2252	135.669	16.0939	12.3911	1.28716	0.619468	0.21183	0.0483844	0.160343	0.0377351	0.810451	0.779903
PCON_04807	338.906	298.263	337.004	0.859746	0.85384	0.817862	0.821706	0.958456	0.962366	SMAC_06854	515.687	557.66	633.03	1018.8	0.988687	1.47744	1.09383	0.841482	1.73765	1.34699	1.66383	1.60074
PCON_04808	10.5291	16.9371	12.8943	1.59517	1.54944	1.21704	1.21405	0.779104	0.783539	SMAC_01313	9.63874	14.1904	29.9918	32.5705	0.694978	0.523097	2.10334	1.20882	2.25062	1.31536	1.07323	1.08814
PCON_04817	45.9544	58.2611	42.4967	1.23334	1.22553	1.26721	1.2521	1.03009	1.02168	SMAC_06856	8.82584	16.0754	45.5078	85.2734	0.712141	0.627904	3.7207	3.44139	6.8469	6.51187	1.86854	1.89222
PCON_04818	39.2321	51.3133	41.9919	1.27504	1.26876	1.18709	1.09363	0.93598	0.861965	SMAC_05388	96.6684	108.26	26.0579	35.5374	0.938418	0.822824	0.254351	0.221786	0.340252	0.305854	1.33878	1.37905
PCON_04821	45.8094	15.7851	127.226	0.334376	0.338065	0.117683	0.113011	0.352059	0.334286	SMAC_01472	145.692	188.51	152.314	18.1679	1.40791	0.772363	1.31311	0.337558	0.153203	0.0411528	0.126338	0.121913
PCON_04825	11.3492	40.8137	20.1496	3.4934	3.52833	1.87473	1.87741	0.537197	0.532096	SMAC_09861	87.5317	96.2979	0	0.0670275	4.93022	1.46943	0	0	0	0.00285603	n.d.	#DIV/0!
PCON_04833	36.3245	42.8143	39.2355	1.14501	1.13799	1.00991	0.996366	0.883465	0.875549	SMAC_03709	5.8719	11.9426	2.16899	1.61835	0.530084	0.584636	0.178555	0.104746	0.131126	0.0795963	0.854545	0.759896
PCON_04835	26.7446	36.9956	30.0962	1.34333	1.33282	1.15924	1.15061	0.863854	0.863289	SMAC_03321	61.5023	55.9185	17.7604	10.123	1.86693	2.09102	0.527368	0.487413	0.295949	0.277673	0.600995	0.569687
PCON_04839	80.8315	61.261	34.2388	0.746644	0.742384	1.72282	1.72386	2.34515	2.32206	SMAC_07943	19.542	32.8469	2.96874	8.12394	0.843714	0.591725	0.116144	0.0416646	0.311053	0.114586	2.72167	2.75019
PCON_04842	40.3134	38.5723	32.8836	0.928649	0.942747	1.08395	1.09599	1.16801	1.16255	SMAC_04483	13.1159	15.9211	7.64774	22.9651	0.791219	0.592864	0.464009	0.354274	1.37169	1.06758	2.96413	3.01343
PCON_04844	2.78334	11.2165	5.82608	4.64753	3.9879	1.78159	1.79001	0.45426	0.448859	SMAC_05413	89.2684	49.6548	24.5063	3.57739	1.91368	2.52188	0.473785	0.313803	0.0679778	0.047576	0.143478	0.151611
PCON_04851	24.9866	17.9521	26.505	0.697157	0.69242	0.632752	0.630489	0.907837	0.910559	SMAC_04892	38.6125	39.4769	0.73587	0.11626	1.33954	0.915009	0.0259546	0.0249601	0.00432576	0.00468347	0.166667	0.187638
PCON_04852	7.98118	13.4703	8.87017	1.64433	1.64272	1.40381	1.39805	0.857131	0.851057	SMAC_05331	5.66381	5.55769	0.0917438	0.651704	0.997591	0.757775	0.0143538	0.0146221	0.114831	0.0982546	n.d.	6.71959
PCON_04856	222.72	202.167	243.066	0.88062	0.879724	0.795075	0.788905	0.902897	0.896764	SMAC_05330	249.43	312.896	147.683	323.378	0.847104	1.20532	0.463591	0.362588	0.995092	0.804351	2.25319	2.21836
PCON_04869	0.209484	8.29232	0.314262	157.516	35.978	24.7083	23.4494	0.666667	0.651772	SMAC_08520	250.705	129.57	1.30756	12.1089	2.28465	1.77014	0.0114101	0.0117129	0.112346	0.10184	13.8667	8.69476
PCON_04870	53.9437	37.189	46.6274	0.670393	0.664642	0.736285	0.730273	1.10137	1.09875	SMAC_04019	28.4481	37.0221	1.60548	3.69604	2.01654	0.978263	0.119032	0.0936952	0.269572	0.213355	2.27257	2.27712
PCON_04871	211.238	320.827	252.113	1.47717	1.47984	1.18034	1.19077	0.800937	0.804661	SMAC_00313	141	202.203	417.941	424.949	0.854284	0.703487	2.31734	1.02791	2.31774	1.04723	1.00026	1.01879
PCON_04873	26.8355	40.0636	35.6284	1.45575	1.44086	1.04926	1.01774	0.724969	0.706339	SMAC_03410	16.1692	19.8197	2.44508	1.8424	1.47447	0.848054	0.197872	0.0519876	0.146809	0.0404963	0.84881	0.778962
PCON_04877	41.4767	43.9408	32.5707	1.04697	1.02276	1.24556	1.24405	1.21301	1.21637	SMAC_07195	14.6971	19.8471	30.9555	15.9664	1.07001	0.810338	2.00543	0.711425	1.01617	0.372331	0.511011	0.52336
PCON_04880	763.219	664.297	1017.97	0.845004	0.858531	0.605302	0.618215	0.716805	0.720085	SMAC_09126	538.298	594.698	250.542	37.0078	1.00485	1.02345	0.42935	0.230425	0.0619651	0.0348855	0.16271	0.151396
PCON_04882	111.938	102.007	100.343	0.885711	0.882862	0.938664	0.94069	1.06213	1.0655	SMAC_01844	29.5522	58.056	73.2504	43.1896	0.524004	0.382932	1.2657	0.709584	0.731455	0.424139	0.581021	0.597729
PCON_04885	13.5537	15.6614	10.5805	1.12125	1.11838	1.36629	1.36357	1.21859	1.21924	SMAC_07197	21.617	20.1581	43.9237	17.6066	1.13403	1.53731	2.15411	1.76944	0.849165	0.715466	0.398669	0.404346
PCON_04887	17.0678	16.6497	14.0236	0.985087	0.965663	1.13581	1.15361	1.20121	1.19463	SMAC_07198	44.0807	13.0186	76.2556	25.6926	3.65963	5.17553	5.64535	3.75435	1.85772	1.29659	0.351889	0.345357
PCON_04889	103.814	212.001	103.345	1.98146	1.97934	1.89567	1.88224	0.956852	0.950941	SMAC_07196	38.2266	46.8064	24.7609	52.5941	1.0455	0.744462	0.628581	0.251749	1.31275	0.535302	2.13778	2.12633
PCON_04890	30.5584	91.6005	45.9436	2.92362	2.9743	1.87256	1.91431	0.643634	0.643617	SMAC_01726	11.7621	15.5771	1.07614	0.824451	1.52787	0.681316	0.121854	0.0289676	0.103108	0.0223676	0.993056	0.772159
PCON_04891	16.9475	24.1729	35.8828	1.39042	1.39056	0.680252	0.599516	0.491835	0.431133	SMAC_01725	18.4854	18.8507	10.9288	16.3749	1.34374	1.01096	0.818172	0.753926	1.20396	1.13841	1.54382	1.50998
PCON_04892	13.6258	13.531	81.4168	0.964945	0.964674	0.342515	0.138877	0.35565	0.143963	SMAC_01724	172.371	108.047	8.30759	0.872548	2.21534	1.46414	0.11082	0.102699	0.0116467	0.0109924	0.105938	0.107035
PCON_04893	12.7566	20.5996	11.3145	1.57289	1.5584	1.70026	1.64854	1.08583	1.05784	SMAC_02638	34.8286	27.3506	12.6898	37.2806	1.79277	1.11152	0.679661	0.63107	1.9645	1.86471	2.89095	2.95484
PCON_04894	180.485	230.942	178.052	1.2425	1.2285	1.1977	1.18253	0.965099	0.962584	SMAC_02648	193.932	167.888	11.1233	4.20717	1.32672	0.990238	0.0721554	0.0338778	0.0265399	0.012995	0.374552	0.383584
PCON_04895	16.9994	23.3968	17.7959	1.33683	1.32713	1.21914	1.21745	0.912823	0.917355	SMAC_05078	13.7428	24.0979	20.4095	38.2936	0.735189	0.577331	1.11452	1.04377	2.05501	1.96827	1.87376	1.88574
PCON_04896	0.709297	4.42597	0.602571	6.1714	6.1735	6.8625	6.97037	1.13437	1.12908	SMAC_03194	9.13809	10.5211	0.448376	1.14371	6.32761	1.3822	0.311194	0.138399	0.829851	0.373468	3	2.69848
PCON_04897	31.9898	26.8848	32.5046	0.818035	0.81408	0.781668	0.77792	0.958537	0.955581	SMAC_04486	9.54683	15.3754	19.192	32.1381	0.645883	0.739464	1.20183	0.789889	1.98261	1.30904	1.66073	1.65724
PCON_04900	42.7502	40.938	35.7696	0.929948	0.919534	1.05723	1.05077	1.13836	1.14272	SMAC_03100	9.1895	20.6413	6.89762	25.6995	0.698413	0.360191	0.4884	0.143697	1.78022	0.55061	4.00549	3.83174
PCON_04902	15.6787	28.1861	19.9944	1.7671	1.76468	1.30151	1.31252	0.745844	0.743771	SMAC_03129	229.272	105.578	30.3091	41.7574	2.48068	1.83351	0.335765	0.307987	0.455177	0.426494	1.36042	1.38478
PCON_04903	32.7407	47.0836	26.3475	1.39565	1.38398	1.64974	1.63225	1.18248	1.17939	SMAC_03191	31.7781	21.9657	5.76554	6.80375	1.48083	0.924541	0.278051	0.240699	0.322287	0.28718	1.23146	1.19311
PCON_04904	30.047	33.9454	24.7665	1.09621	1.08622	1.26592	1.25866	1.15519	1.15875	SMAC_04393	48.3665	39.2096	12.6477	9.80059	4.36224	1.93185	1.19193	0.790704	0.905635	0.620652	0.796172	0.784936
PCON_04906	39.4403	36.3573	65.4943	0.903034	0.910631	0.52169	0.512558	0.583748	0.56286	SMAC_04394	27.1208	32.0171	85.6745	104.163	1.11762	0.919997	3.16628	1.2809	3.77992	1.57084	1.19395	1.22635
PCON_04909	12.9869	18.5825	14.5399	1.3879	1.41113	1.17958	1.20122	0.850084	0.851245	SMAC_02247	142.584	72.8025	1.83181	7.6654	2.77263	1.80335	0.0369443	0.0342928	0.152283	0.144178	4.18418	4.20432
PCON_04913	174.422	107.404	162.273	0.607326	0.596072	0.611112	0.609842	1.02385	1.0231	SMAC_05057	61.7857	57.6074	225.773	330.925	1.39712	1.07958	4.63154	1.89261	6.68428	2.78189	1.50207	1.46987
PCON_04915	4.83032	23.5254	6.76981	4.87013	4.55493	3.44228	2.97234	0.727915	0.652554	SMAC_06291	2.81585	17.3214	70.9071	8.78263	0.176571	0.111763	4.38288	2.07698	0.527751	0.269509	0.369313	0.12976
PCON_04917	150.147	270.1	228.659	1.74512	1.72806	1.0922	1.07366	0.625892	0.621307	SMAC_04402	200.279	188.687	51.7238	118.542	1.01945	0.755333	0.26316	0.178212	0.59223	0.411844	2.33359	2.31098
PCON_04921	173.246	79.7587	80.4506	0.448588	0.448898	0.9259	0.905018	2.07247	2.01609	SMAC_01373	26.7125	13.8723	0.471996	0.131849	1.88683	1.04572	0.034842	0.0290089	0.0107206	0.00876194	1.08333	0.302043
PCON_04922	24.8048	25.0062	24.6698	1.00178	0.977775	0.944035	0.919895	0.964194	0.940805	SMAC_01270	61.7425	118.506	15.0435	3.1291	2.03657	1.14984	0.504246	0.323293	0.102807	0.0682888	0.212726	0.211229
PCON_04928	16.4398	25.5847	15.0332	1.5101	1.48986	1.58806	1.57752	1.05186	1.05884	SMAC_03719	34.0924	54.6453	6.54911	7.81046	0.598032	0.42073	0.114822	0.0762625	0.134643	0.0933499	1.26766	1.22406
PCON_04930	17436.1	16613.8	14705.5	0.929467	0.924694	1.04449	1.03575	1.12953	1.1201	SMAC_05446	11324.1	20817.2	2879.93	2254.12	1.0064	0.520588	0.230473	0.0588201	0.175864	0.047498	0.9026	0.807513
PCON_04937	14.1579	22.6904	10.9812	1.55636	1.55494	1.94767	1.8651	1.25267	1.19947	SMAC_07239	61.5555	36.9936	16.3516	52.7039	3.43086	1.79093	0.953139	0.817087	3.02701	2.63247	3.20589	3.22177
PCON_04941	272.394	317.537	445.447	1.1413	1.1329	0.659161	0.664196	0.583248	0.58628	SMAC_05316	68.3301	124.669	126.145	175.312	0.767567	0.556067	1.2771	0.469125	1.74739	0.654321	1.37376	1.39477
PCON_04942	40.2345	49.4536	53.2347	1.19327	1.19176	0.863479	0.867321	0.724145	0.727765	SMAC_00001	13.3738	15.5891	7.85605	3.73579	1.35701	0.762265	0.72785	0.220126	0.341308	0.104049	0.472319	0.472679
PCON_04945	1.17267	1.95077	1.33453	2.6035	1.59126	1.35702	1.35924	0.842717	0.85419	SMAC_03081	395.773	214.581	144.917	408.984	2.47334	2.03179	0.804145	0.326721	2.24774	0.90875	3.37505	2.78143
PCON_04948	5.26162	8.2754	9.51678	1.55691	1.55454	0.85822	0.793404	0.56284	0.510379	SMAC_08153	92.103	79.4356	6.62066	10.1056	1.15261	0.84619	0.0844144	0.0710404	0.127016	0.106126	1.52075	1.49388
PCON_04951	11.7991	16.3796	14.3005	1.3486	1.33945	1.08777	1.02789	0.807944	0.767395	SMAC_09176	273.593	209.358	3.76915	2.45077	1.38596	1.04257	0.0182744	0.0099589	0.0118115	0.00645228	0.649821	0.647891
PCON_04955	0.0429103	41.2754	0.104528	2645.56	929.976	404.614	392.949	0.424837	0.422536	SMAC_05711	49.3767	79.0888	68.5265	8.33669	2.92009	1.39227	4.12086	2.42459	0.495183	0.288482	0.156979	0.118982
PCON_04956	0.617348	390.307	1.5061	615.053	604.918	241.327	241.502	0.395207	0.39923	SMAC_05710	262.229	99.2243	1894.93	8008.73	3.03808	3.46732	19.4348	10.4651	81.0929	43.8944	4.24277	4.19436
PCON_04957	25.2746	36.6045	24.553	1.40903	1.40391	1.37605	1.37594	0.979843	0.980075	SMAC_08349	311.203	135.29	1.98532	5.05935	2.43232	1.68318	0.0158599	0.0144398	0.0399946	0.0364122	2.72864	2.52165
PCON_04961	230.92	105.932	559.718	0.445011	0.446201	0.180985	0.170524	0.406699	0.382169	SMAC_03650	283.433	286.598	13.0032	0.944229	1.08602	0.862151	0.0469199	0.0246211	0.00351101	0.00183341	0.0975978	0.0744652
PCON_04971	49.5887	48.6071	115.94	0.952786	0.96526	0.394921	0.402068	0.415497	0.416539	SMAC_05737	65.325	198.296	6.09818	21.5757	0.48765	0.307853	0.0417013	0.0138097	0.144111	0.049182	3.61662	3.5614
PCON_04978	102.23	82.6279	87.7177	0.786409	0.78295	0.869678	0.868644	1.10957	1.10945	SMAC_08906	81.8154	79.9002	42.5476	77.3431	1.06575	0.943418	0.528567	0.304497	0.942587	0.558783	1.88886	1.8351
PCON_04982	12.3302	2.35284	1.84016	0.229824	0.197391	1.2605	1.31102	6.81637	6.64174	SMAC_01445	808.523	453.32	2.46985	3.24033	2.77618	1.75921	0.0076393	0.00239982	0.0099028	0.0032837	1.77298	1.36831
PCON_04983	50.069	93.7754	43.9842	1.81694	1.78935	1.97986	1.95832	1.08979	1.09443	SMAC_00393	4.46004	9.87904	51.0539	188.266	0.484078	0.486275	5.10276	3.01093	18.5317	11.1618	3.80269	3.70709
PCON_04985	58.5264	65.1071	47.2437	1.08284	1.09079	1.27284	1.28155	1.17915	1.17488	SMAC_03134	69.8898	83.7154	69.5278	39.0898	1.09346	0.942458	1.10085	1.02787	0.608656	0.581061	0.55876	0.565307
PCON_04988	0.729429	28.6341	0.511367	42.6198	40.3633	56.3813	53.3607	1.49716	1.32201	SMAC_07510	4.35117	3.48397	1.01533	1.09096	1.32692	1.85733	0.265385	0.197307	0.265385	0.212868	1	1.07887
PCON_04993	108.197	117.571	127.398	1.05612	1.05115	0.852269	0.84503	0.808287	0.80391	SMAC_02808	13.1895	15.1975	9.00233	11.3544	0.862107	0.808731	0.570906	0.382936	0.705012	0.495972	1.37135	1.29518
PCON_05001	147.613	194.466	182.178	1.27827	1.28074	0.986139	0.984087	0.771741	0.768374	SMAC_03904	22.1608	37.2907	78.3385	68.185	0.68899	0.629699	2.21156	1.12163	1.90616	0.963981	1.25509	0.859445
PCON_05004	35.2469	43.0642	53.7373	1.22399	1.1821	0.74022	0.743426	0.625267	0.628903	SMAC_05731	12.9771	10.1243	1.87335	4.52836	1.43066	1.99395	0.193988	0.169099	0.464186	0.406358	2.40513	2.40308
PCON_05014	4.32268	4.36391	3.05961	0.980302	0.989366	1.37821	1.37323	1.40715	1.38799	SMAC_06693	59.6228	31.9511	0.387204	0.40018	8.23099	3.07084	0.0537806	0.0341205	0.0563416	0.0353014	1.11058	1.03461
PCON_05016	71.5015	48.7083	52.3482	0.669853	0.662208	0.880672	0.878912	1.33187	1.32725	SMAC_06527	7.95944	7.25258	2.17156	3.03077	1.24081	1.10912	0.33701	0.321323	0.474877	0.448741	1.45726	1.39654
PCON_05017	341.45	358.476	237.723	1.01929	1.0108	1.39314	1.37523	1.36769	1.36053	SMAC_07831	45.4187	80.9688	1291.94	929.449	0.807483	0.610024	20.4412	7.30961	14.4341	5.31626	0.709111	0.727297
PCON_05025	2.18661	1.16405	0.817597	0.516106	0.516478	1.30809	1.30936	2.5356	2.53517	SMAC_04709	22.2405	28.7245	2.44112	0.86466	0.838292	0.746271	0.0867199	0.0465489	0.0301634	0.0167458	0.370304	0.359747
PCON_05028	109.129	51.4835	63.0396	0.458753	0.462811	0.754977	0.766495	1.65024	1.65617	SMAC_02680	57.2866	64.3334	127.473	42.4952	1.35996	1.13516	3.07466	2.83319	1.0085	0.950525	0.328015	0.335496
PCON_05029	48.8041	57.4197	52.6744	1.14159	1.13507	1.00655	0.999384	0.882028	0.88046	SMAC_03066	89.3395	29.4149	11.7579	14.3515	3.11604	1.89333	0.425023	0.374239	0.510982	0.458596	1.21762	1.22541
PCON_05035	352.582	249.068	229.033	0.686211	0.673668	1.00562	0.981585	1.4678	1.45708	SMAC_02147	185.519	215.264	255.769	201.222	1.38006	0.607059	1.80517	0.509481	1.39212	0.406745	0.779409	0.798352
PCON_05038	78.7993	54.6425	91.8483	0.672967	0.683606	0.563028	0.545414	0.836913	0.797848	SMAC_05224	143.758	135.54	19.2098	14.6155	1.06487	1.07874	0.136547	0.0921719	0.101655	0.071424	0.793326	0.774899
PCON_05039	35.3819	50.109	30.8941	1.37747	1.38295	1.49894	1.49786	1.09071	1.08309	SMAC_01868	17.8537	21.6275	1.92497	3.60322	1.13878	0.984045	0.123747	0.115857	0.228697	0.217163	1.85077	1.87441
PCON_05040	16.6375	31.6009	18.2789	1.89399	1.82856	1.5961	1.57904	0.865392	0.863543	SMAC_01625	72.6125	19.2166	0.132767	0.489031	5.78423	3.30149	0.0069522	0.0125867	0.0417132	0.0424259	n.d.	3.3707
PCON_05043	65.0134	105.5	80.9908	1.57677	1.56902	1.20391	1.19259	0.764597	0.760086	SMAC_01935	63.314	71.5621	139.258	119.648	0.891052	0.87637	1.92126	1.56291	1.62664	1.34337	0.871494	0.859532
PCON_05045	138.561	166.558	172.899	1.16611	1.16303	0.890088	0.891142	0.763313	0.766225	SMAC_07871	95.8869	112.649	15.509	35.9364	0.847683	0.617691	0.134086	0.08206	0.307664	0.189017	2.35824	2.3034
PCON_05046	78.7372	72.7089	61.3994	0.897598	0.877041	1.09542	1.06471	1.22316	1.21398	SMAC_02080	41.6242	52.5758	210.683	266.081	1.08416	0.80586	4.95813	1.87233	6.15728	2.37942	1.24202	1.27083
PCON_05051	19.8866	31.8713	17.7769	1.55649	1.55084	1.65789	1.63761	1.06618	1.05595	SMAC_04659	49.4275	65.4434	13.5135	19.1743	1.65078	1.02108	0.46814	0.388063	0.65013	0.560639	1.52863	1.44471
PCON_05053	205.276	164.399	166.367	0.782645	0.782534	0.971032	0.888376	1.2506	1.13526	SMAC_00989	178.674	158.165	529.687	152.088	1.14955	1.32996	3.20749	2.30083	0.903739	0.669842	0.281772	0.29113
PCON_05054	30.7558	38.7237	9.43676	1.2226	1.28681	3.8264	3.92461	3.13196	3.04988	SMAC_00802	103.197	222.363	3197.53	912.309	0.865906	0.783018	26.8296	24.2549	7.5417	6.92856	0.310865	0.285656
PCON_05055	25.9928	20.4871	25.4834	0.765356	0.763143	0.742442	0.738367	0.970885	0.967534	SMAC_04748	33.6935	37.3395	5.99313	14.5342	1.04787	0.767301	0.191262	0.176191	0.456791	0.427746	2.39263	2.42774
PCON_05056	28.2176	20.1242	37.3402	0.694806	0.693188	0.497631	0.499049	0.719044	0.719934	SMAC_01181	8.41134	15.256	67.9386	68.3625	0.541417	0.487037	4.30065	3.29638	4.26339	3.32311	1.0085	1.00811
PCON_05057	125.752	123.073	97.2932	0.954191	0.959514	1.17231	1.19162	1.23535	1.2419	SMAC_01828	64.2746	60.1323	66.1302	35.1828	1.14462	1.64459	1.09059	0.86734	0.565696	0.477452	0.560145	0.550479
PCON_05059	27.7273	31.126	21.9272	1.08941	1.08512	1.31056	1.30318	1.20327	1.20095	SMAC_08954	59.3745	82.0416	30.7937	24.5942	0.87421	0.63273	0.466315	0.429941	0.366718	0.343744	0.786451	0.799514
PCON_05060	17.354	37.9092	10.2576	2.21046	2.16516	3.41499	3.5156	1.61356	1.62371	SMAC_08955	26.7732	32.6972	12.8902	24.2876	0.892093	1.04506	0.386746	0.230021	0.71505	0.444171	1.85332	1.931
PCON_05061	51.6064	57.4116	54.6042	1.0804	1.07916	0.971116	0.968152	0.900024	0.897135	SMAC_02361	10.1189	19.1537	55.1475	28.1843	0.563531	0.62227	2.82025	1.69168	1.41013	0.881675	0.508948	0.521184
PCON_05062	27.6901	22.4296	22.4654	0.785799	0.789434	0.921938	0.927945	1.17328	1.17546	SMAC_02360	33.1026	32.2517	14.8514	32.6497	1.78777	1.10275	0.836688	0.740466	1.79757	1.66706	2.31153	2.25136
PCON_05063	176.357	10.935	132.754	0.0602082	0.0606127	0.0810999	0.0794035	1.34843	1.31002	SMAC_07347	139.892	121.364	12.7303	23.602	1.15742	0.907534	0.102799	0.0624391	0.187639	0.113736	1.86427	1.82155
PCON_05065	18.3097	36.6163	56.5858	1.94346	1.91615	0.597779	0.587628	0.308078	0.306671	SMAC_04777	9.03324	14.9254	1.53856	1.51765	0.972124	0.35435	0.15752	0.0446132	0.15302	0.0461175	0.991667	1.03372
PCON_05067	52.811	21.7713	29.2237	0.522277	0.400503	0.731989	0.722382	1.83576	1.80369	SMAC_02367	246.127	112.48	0.300194	0.584727	2.49919	2.4278	0.00286967	0.00284664	0.00573933	0.00578868	2.38095	2.03351
PCON_05073	26.0463	41.2439	39.4763	1.53609	1.54935	0.976045	0.987936	0.635414	0.637645	SMAC_01830	45.3075	31.5969	0.932343	0.819182	1.45747	1.65719	0.0272254	0.0206998	0.0254104	0.0182947	0.972222	0.883814
PCON_05075	9.2212	20.129	13.0031	2.12886	2.11983	1.43704	1.44937	0.678806	0.683719	SMAC_01009	1.78367	3.9895	0.138471	0.0889071	0.725225	0.599356	0.0690691	0.0597691	0.0345345	0.0442931	n.d.	0.74107
PCON_05076	52.3175	56.6815	39.8751	1.05174	1.03947	1.32057	1.28071	1.25633	1.23208	SMAC_01010	6.2226	12.4643	20.0754	30.6938	0.528383	0.543661	1.58717	0.93905	2.38279	1.44712	1.55146	1.54104
PCON_05079	35.8107	55.1296	28.9765	1.49705	1.48077	1.75747	1.74969	1.17709	1.18161	SMAC_00987	79.9443	90.3826	12.0492	30.0037	2.5201	1.18569	0.397686	0.295345	0.974013	0.736487	2.53811	2.49365
PCON_05080	73.9266	76.834	98.5427	1.00857	1.0152	0.737104	0.741006	0.730958	0.729911	SMAC_00801	86.9008	76.56	63.3225	23.6697	1.12084	1.00795	0.795647	0.531469	0.291593	0.200208	0.389935	0.376707
PCON_05084	8.71368	9.42632	6.43847	1.06209	1.03887	1.38253	1.30472	1.31658	1.2559	SMAC_08254	23.2646	28.164	0.280649	0.209539	1.29068	0.852771	0.0154019	0.0151114	0.0115514	0.0108565	0.75	0.718427
PCON_05085	12.1562	14.8853	10.1454	1.22011	1.18357	1.35444	1.34096	1.13919	1.13298	SMAC_00184	115.928	51.4176	3.79679	4.04943	3.2886	2.23096	0.111264	0.103852	0.117278	0.110693	1.05482	1.06587
PCON_05086	102.186	115.447	109.698	1.0978	1.09291	0.971527	0.969347	0.886682	0.886942	SMAC_00185	17.1522	29.2652	26.4052	14.8949	0.59844	0.627467	0.867359	0.571833	0.482287	0.3199	0.559122	0.559428
PCON_05088	49.4464	75.5817	46.5383	1.4892	1.47275	1.50031	1.49219	1.01144	1.0132	SMAC_07820	22.1379	28.7294	4.92454	7.17733	0.770081	0.733377	0.168192	0.136079	0.241476	0.194504	1.56333	1.42934
PCON_05089	7.97742	12.4822	9.76125	1.51967	1.52138	1.18153	1.17566	0.779145	0.772762	SMAC_02695	371.433	284.107	71.9664	88.7301	1.84148	1.49168	0.364423	0.337245	0.440718	0.42071	1.23042	1.24749
PCON_05091	11.9195	19.8954	13.1671	1.62073	1.63752	1.41813	1.38558	0.875839	0.846145	SMAC_07818	12.4643	5.58391	0.477077	0.185281	8.9282	3.26073	0.344866	0.226085	0.153274	0.0911594	0.5	0.403208
PCON_05094	37.5693	56.7203	29.1062	1.46724	1.46067	1.79911	1.79025	1.22811	1.22564	SMAC_05518	21.3586	28.8155	47.3827	10.5058	1.12774	0.773778	2.23211	0.73514	0.484987	0.167321	0.218718	0.227604
PCON_05095	29.0681	32.3829	23.5624	1.08254	1.08712	1.27361	1.26295	1.17817	1.16174	SMAC_05561	11.2941	10.2587	33.7044	32.4716	1.87352	1.28629	5.78234	5.19391	5.45504	5.0942	0.987551	0.980803
PCON_05099	50.2871	51.1957	52.3734	0.989474	0.980748	0.909666	0.906701	0.920832	0.924499	SMAC_02867	23.533	21.3469	30.7751	25.69	1.16298	1.19495	1.49865	1.27795	1.22683	1.08015	0.821982	0.845221
PCON_05103	59.5817	51.6871	51.8888	0.842099	0.856274	0.92063	0.929437	1.09388	1.08544	SMAC_02868	53.2606	67.3223	15.4009	7.27952	1.03044	0.94178	0.301647	0.276541	0.140131	0.130322	0.51788	0.471258
PCON_05104	237.822	337.887	424.051	1.40776	1.37237	0.945622	0.687381	0.686716	0.500872	SMAC_01453	58.4019	50.6944	410.716	678.27	2.98984	1.67597	21.8687	16.9391	35.3571	28.4463	1.7595	1.67933
PCON_05108	39.5173	57.3671	39.2198	1.43163	1.41501	1.35686	1.34785	0.964199	0.952535	SMAC_09033	315.818	135.821	6.92918	4.48452	2.41323	3.13724	0.0485502	0.0361603	0.0309388	0.0239464	0.641199	0.66223
PCON_05111	26.8944	77.3889	70.6565	2.9173	2.71312	1.2691	1.05539	0.455137	0.388995	SMAC_02092	124.704	162.876	20.211	23.4381	0.963686	0.877997	0.139939	0.0617017	0.159228	0.071827	1.13867	1.1641
PCON_05114	33.2055	51.1881	32.4991	1.50058	1.48589	1.49912	1.40672	1.00211	0.946719	SMAC_07069	6.91197	7.76169	0.86317	2.70173	0.92311	0.872078	0.114317	0.0959407	0.351525	0.308649	3.17215	3.21708
PCON_05130	2.7547	2.10996	0.406315	0.834135	0.729833	5.00882	4.82787	6.75541	6.61503	SMAC_01511	99.5737	111.916	342.683	88.6186	0.933413	0.708707	3.26265	2.91019	0.831955	0.752002	0.285749	0.258403
PCON_05138	258.474	335.219	224.545	1.26257	1.25106	1.37921	1.37733	1.09665	1.10093	SMAC_06003	690.225	382.466	1728.94	989.701	1.96852	2.34977	4.43872	2.65529	2.50022	1.52483	0.563366	0.574261
PCON_05139	80.8442	89.7181	143.846	1.07673	1.07129	0.624523	0.550622	0.580108	0.51398	SMAC_09059	22.6251	17.2657	38.2416	43.1148	1.33572	1.17499	2.26424	1.89395	2.50545	2.15254	1.12094	1.13653
PCON_05175	32.9829	61.9749	44.591	1.84055	1.84152	1.2922	1.31021	0.708522	0.71148	SMAC_01680	25.7488	33.6037	0.983214	1.04487	0.847211	0.762877	0.02878	0.016202	0.0323775	0.0172916	1.125	1.06725
PCON_05176	7.48313	11.3656	7.96019	1.47624	1.47526	1.336	1.34133	0.906437	0.909215	SMAC_05386	40.5082	46.3131	76.7579	39.8824	0.859754	0.562053	1.623	0.981034	0.829048	0.513281	0.513021	0.523204
PCON_05187	1052.33	1011.23	1376.98	0.935388	0.941433	0.68033	0.689384	0.72959	0.732271	SMAC_05035	1602.24	1155.74	309.172	301.652	1.56808	2.63228	0.273954	0.225586	0.261272	0.225197	1.17689	0.998273
PCON_05188	54.8843	69.2879	57.1604	1.22669	1.21055	1.15316	1.07986	0.941873	0.892037	SMAC_05033	15.7932	37.511	18.4248	21.7347	0.742005	0.357364	0.79588	0.206369	0.92322	0.243465	1.18067	1.17976
PCON_05195	48.1248	63.6724	45.524	1.28722	1.2806	1.29924	1.27225	1.01194	0.993483	SMAC_01242	31.5133	43.6104	8.59297	14.3531	1.18361	0.957873	0.328279	0.300861	0.540562	0.50131	1.64747	1.66625
PCON_05196	109.994	102.535	90.9891	0.906534	0.896359	1.04674	1.01847	1.1572	1.13623	SMAC_01243	35.9584	22.4984	4.45541	5.22949	3.82243	1.91663	0.495612	0.402956	0.572329	0.472539	1.15636	1.17268
PCON_05202	75.97	87.6916	61.5515	1.12072	1.12431	1.31956	1.33308	1.1787	1.18569	SMAC_09057	7.64965	16.3984	71.6661	20.1225	0.875791	0.395994	7.531	1.78978	2.07042	0.507407	0.331339	0.283502
PCON_05206	28.768	60.2467	35.9148	2.03912	2.07667	1.54907	1.5857	0.76214	0.76358	SMAC_09058	60.8179	52.6767	13.3705	69.1651	1.26742	1.50018	0.249577	0.146974	1.2761	0.764863	5.28942	5.20407
PCON_05208	230.598	123.061	327.473	0.517791	0.528927	0.352797	0.347517	0.681448	0.657022	SMAC_05032	521.422	941.431	275.915	182.316	0.596186	0.790711	0.282782	0.182584	0.183171	0.122527	0.654136	0.671073
PCON_05209	31.5018	20.8007	25.5057	0.641821	0.632215	0.75858	0.732526	1.18394	1.15867	SMAC_08880	15.4312	17.3804	44.0432	176.757	0.912533	0.510425	2.60708	1.37257	10.2594	5.58829	3.9529	4.07139
PCON_05214	0.615911	124.181	3.52256	232.55	200.645	33.5036	34.2119	0.170119	0.17051	SMAC_07269	91.2652	143.394	132.429	96.6499	0.692094	0.750013	0.915259	0.53078	0.656178	0.391425	0.730048	0.737452
PCON_05220	108.866	106.23	82.6567	0.94658	0.939888	1.18653	1.1758	1.25352	1.251	SMAC_01974	10.5771	10.7207	1.05659	3.21793	0.984748	1.01437	0.0911804	0.0761806	0.27962	0.237908	3.08036	3.12295
PCON_05223	0.566093	13.181	0.699752	25.1337	23.0687	18.9221	16.9468	0.834613	0.734624	SMAC_04011	10.7435	9.85489	3.94845	7.20463	1.12391	0.823228	0.419657	0.367976	0.757312	0.678389	1.82412	1.84357
PCON_05225	92.3972	90.7673	73.4129	0.9544	0.947625	1.1423	1.12918	1.19842	1.19159	SMAC_01862	28.6448	39.9598	9.21922	9.9495	0.90062	0.661312	0.298321	0.276577	0.316701	0.298067	1.06801	1.0777
PCON_05227	29.6019	148.459	86.1818	5.03324	4.73382	1.59117	1.53477	0.326642	0.324213	SMAC_07992	10.6075	8.47843	29.3734	6.35522	1.18304	0.758928	3.30357	2.34108	0.706845	0.5217	0.260705	0.222846
PCON_05228	4.47506	3.57742	2.50092	0.784609	0.769623	1.34681	1.28183	1.73567	1.66553	SMAC_08888	34.044	22.1167	2.13963	6.08731	2.11154	1.21228	0.139635	0.127417	0.390769	0.36094	3.1602	2.83275
PCON_05229	71.2067	73.0955	54.2791	1.00057	0.987662	1.24361	1.22794	1.2483	1.24328	SMAC_02263	35.9662	26.7361	1.80056	5.05693	1.57796	1.04185	0.0816048	0.0750542	0.224615	0.214772	2.75924	2.86156
PCON_05230	27.9823	45.6477	34.2587	1.58464	1.60051	1.23022	1.24604	0.777096	0.778525	SMAC_00144	7.70574	9.96518	1.11959	0.677824	0.926816	0.742246	0.127063	0.0567961	0.0747432	0.0343438	0.607143	0.604686
PCON_05233	56.7122	46.9692	53.0216	0.808095	0.806361	0.817948	0.821032	1.01772	1.01819	SMAC_04405	28.8997	45.777	9.15581	31.8422	0.671716	0.563741	0.202521	0.11136	0.6931	0.38532	3.42249	3.46013
PCON_05238	32.901	27.2676	25.3635	0.829086	0.801774	1.01578	1.01677	1.26485	1.26815	SMAC_06220	21.5918	20.584	11.3278	17.316	1.2218	1.25505	0.579897	0.286803	0.868022	0.444525	1.73587	1.54993
PCON_05239	102.339	66.1117	180.862	0.63164	0.634192	0.342502	0.34662	0.546255	0.546555	SMAC_06217	8.61611	11.7036	0.999942	3.53057	1.68107	1.83779	0.198836	0.160553	0.650735	0.56994	3.3	3.54985
PCON_05240	20.8134	18.7001	20.1992	0.872758	0.865718	0.871789	0.867611	1.00038	1.00219	SMAC_08431	20.0927	12.7182	1.31339	2.34895	1.60413	1.17874	0.10996	0.0948551	0.187579	0.16776	1.86742	1.76859
PCON_05241	6.69163	65.3852	7.85981	9.59901	9.62337	7.70446	7.71029	0.812266	0.801205	SMAC_06185	3.21401	1.42352	3.44717	1.84181	n.d.	4.11873	n.d.	7.85131	n.d.	4.37377	0.594771	0.557075
PCON_05242	98.8426	98.6207	99.4036	0.968117	0.96567	0.916178	0.910622	0.946707	0.942995	SMAC_08717	90.9644	82.2953	16.2651	14.3667	1.23547	0.946707	0.225292	0.205915	0.197022	0.178979	0.880742	0.869187
PCON_05243	13.7911	12.6849	9.77164	0.892329	0.889907	1.23024	1.17037	1.37896	1.31516	SMAC_02304	27.7692	21.9236	0.632948	0.288401	1.36645	1.15603	0.0313294	0.0291504	0.0144597	0.014222	0.464286	0.487883
PCON_05249	159.162	136.024	161.213	0.850729	0.842993	0.779217	0.796921	0.94084	0.945347	SMAC_00754	21.8936	23.3818	1.06703	0.147719	1.45539	0.960069	0.0612081	0.0203006	0.0068009	0.00320291	0.138462	0.157774
PCON_05257	222.055	194.465	137.01	0.858136	0.841292	1.33317	1.31902	1.56836	1.56785	SMAC_05026	31.3538	50.602	11.1328	12.1014	0.749427	0.511575	0.252054	0.106806	0.268408	0.118379	1.1418	1.10835
PCON_05258	204.576	247.977	147.348	1.18611	1.17503	1.56746	1.57071	1.3323	1.33674	SMAC_05027	65.859	94.1588	102.133	104.256	0.710318	0.720387	1.0414	0.68588	1.04573	0.705161	1.03788	1.02811
PCON_05259	125.108	139.637	77.5607	1.0853	1.07814	1.66336	1.66043	1.53584	1.54009	SMAC_01282	30.0117	48.8115	32.7567	21.2126	1.15269	0.570636	1.13719	0.277217	0.71879	0.185289	0.707778	0.668391
PCON_05265	61.7542	61.7568	48.0792	0.972328	0.980354	1.20707	1.22255	1.24465	1.24705	SMAC_01340	45.1126	38.4372	45.7333	108.518	1.23171	1.68709	1.14857	0.862285	2.67744	2.05765	2.37035	2.38628
PCON_05266	0	0	0	n.d.	#DIV/0!	n.d.	#DIV/0!	n.d.	#DIV/0!	SMAC_06825	93.363	31.884	37.8361	12.9671	3.16427	4.94256	1.14996	0.893362	0.391743	0.297771	0.344994	0.333316
PCON_05267	75.8659	90.5612	68.0364	1.15827	1.1628	1.23209	1.24348	1.06411	1.06938	SMAC_01011	1.84332	4.17026	5.31992	9.89245	0.460358	0.500766	1.23615	0.78773	2.25916	1.4482	1.86674	1.83845
PCON_05269	18.6842	21.6994	20.6505	1.1307	1.12336	0.982789	0.948712	0.872351	0.84453	SMAC_00758	14.4569	11.8823	1.26206	2.38617	1.5331	1.22798	0.137037	0.126291	0.256944	0.240132	2.18182	1.90141
PCON_05270	56.2447	59.7943	61.2395	1.03237	1.03463	0.908714	0.917006	0.881214	0.886313	SMAC_01293	137.577	87.4526	32.3141	19.85	1.60423	1.15997	0.384466	0.332831	0.232765	0.205743	0.628379	0.618162
PCON_05271	100.837	81.2063	98.8672	0.781735	0.771188	0.758336	0.75057	0.970898	0.973265	SMAC_08497	85.3985	147.548	295.621	164.716	0.595921	0.533285	1.96216	1.18735	1.07857	0.658095	0.570914	0.554256
PCON_05273	728.747	650.075	800.06	0.867593	0.875603	0.750073	0.758075	0.866556	0.865775	SMAC_02509	1218.41	1553.06	732.137	1464.91	0.842559	1.09174	0.454368	0.294184	0.89508	0.589498	1.98542	2.00384
PCON_05276	47.5669	31.613	40.6209	0.648056	0.641914	0.732771	0.73006	1.13711	1.13732	SMAC_02864	14.6873	12.7442	3.11973	1.64671	1.20852	1.39345	0.241704	0.20596	0.131211	0.109415	0.565476	0.531245
PCON_05281	54.6483	93.2935	70.5593	1.65808	1.66714	1.22088	1.22613	0.737449	0.735467	SMAC_02212	33.1002	60.634	93.5007	103.515	0.760455	0.571099	1.92343	0.721892	2.08416	0.818168	1.10909	1.13337
PCON_05282	62.0427	98.5325	67.6079	1.54055	1.54269	1.34571	1.34981	0.873605	0.874975	SMAC_01566	53.5116	52.1434	43.2549	62.7714	1.46478	1.03444	1.06895	0.380056	1.52406	0.555095	1.4258	1.46056
PCON_05283	97.2292	155.206	123.4	1.55336	1.55109	1.16226	1.15568	0.750324	0.745073	SMAC_01567	41.5891	31.764	22.6014	12.8852	1.40833	1.39014	0.714836	0.398069	0.39864	0.231141	0.688225	0.580656
PCON_05284	12.0903	14.1539	14.9622	1.13549	1.1377	0.876534	0.866694	0.772122	0.761794	SMAC_09049	0.683786	0.644894	0.212627	0.261025	1.125	0.624231	0.375	0.335086	0.375	0.410788	1	1.22592
PCON_05287	42.6926	40.2494	26.5248	0.951915	0.915133	1.4359	1.36418	1.56813	1.49069	SMAC_08547	124.463	76.0219	33.0933	39.0499	3.666	1.90663	1.01686	0.849365	1.18377	0.999864	1.18582	1.17719
PCON_05290	6.90816	9.3539	7.99699	1.32732	1.31671	1.08442	1.07537	0.825123	0.816713	SMAC_03684	18.038	33.1724	39.6306	13.7932	0.603553	0.661995	1.20001	0.671646	0.406156	0.244626	0.340353	0.364219
PCON_05297	12.9818	17.7877	12.1679	1.33669	1.32611	1.34994	1.34381	1.01514	1.01335	SMAC_02334	7.13786	18.6664	2.88326	3.61746	0.379587	0.375969	0.150467	0.114768	0.184664	0.147692	1.26923	1.28687
PCON_05298	174.51	144.988	99.6036	0.806329	0.79507	1.34415	1.32201	1.66756	1.66276	SMAC_02335	63.6125	72.1652	205.904	175.196	2.02529	1.17855	6.78761	5.62413	5.68241	4.80765	0.848082	0.854826
PCON_05307	54.5522	49.3646	63.8693	0.88037	0.888676	0.717846	0.730412	0.818073	0.821911	SMAC_09135	39.0373	29.1472	9.76073	11.7104	1.31753	1.18404	0.319055	0.22519	0.381029	0.264698	1.30805	1.17544
PCON_05309	132.304	45.1483	489.668	0.331055	0.34619	0.0851125	0.0890313	0.257108	0.257175	SMAC_02417	14.1149	22.3348	1392.96	445.354	0.641032	0.534731	63.0969	54.5992	19.951	17.3111	0.5155	0.317058
PCON_05315	23.2674	25.4219	26.38	1.06321	1.06864	0.917754	0.919205	0.865491	0.860163	SMAC_00732	33.548	47.9731	210.598	809.462	0.742895	0.954681	4.21573	2.77391	15.8914	10.8457	3.77394	3.90988
PCON_05316	19.6368	22.2395	20.3818	1.11573	1.10262	1.00954	1.01452	0.918193	0.920099	SMAC_01341	10.2315	19.39	11.8097	36.9164	0.836605	0.453833	0.882238	0.268921	2.72657	0.836182	3.28172	3.1094
PCON_05318	19.8508	45.1873	46.1713	2.23221	2.18803	0.942912	0.872236	0.427318	0.39864	SMAC_05294	38.5992	41.0959	59.3166	62.9967	0.962327	1.13441	1.41542	1.09166	1.47156	1.1826	1.18533	1.0833
PCON_05319	28.4756	35.5073	27.1688	1.2098	1.19923	1.227	1.21853	1.0143	1.01609	SMAC_07802	15.192	7.56395	0.0480252	0.140812	4.05575	2.43314	0.00836237	0.0134536	0.0334495	0.0358092	n.d.	2.66169
PCON_05320	62.7259	53.2996	62.0621	0.830132	0.825825	0.792878	0.796514	0.962433	0.964507	SMAC_01829	44.9334	44.0925	80.1361	138.329	1.49389	1.06061	2.38418	0.823818	4.04662	1.42713	1.69843	1.73233
PCON_05323	113.527	38.2003	48.6526	0.326587	0.330352	0.724836	0.733929	2.22107	2.22165	SMAC_07350	68.6841	62.7821	34.4079	9.19863	1.0651	0.926965	0.527019	0.394217	0.138487	0.106666	0.263512	0.270576
PCON_05333	224.53	223.47	204.613	0.965866	0.962014	1.0107	1.01098	1.04672	1.0509	SMAC_07220	42.3253	45.0146	27.2024	68.616	0.975327	1.00629	0.614774	0.515935	1.52838	1.30135	2.4875	2.52231
PCON_05336	23.317	38.1854	30.5299	1.589	1.62252	1.15871	1.19043	0.729294	0.733692	SMAC_02924	61.3466	69.0284	30.0896	48.0773	0.885413	0.91113	0.419244	0.304516	0.655724	0.492789	1.59945	1.61827
PCON_05340	89.514	79.6861	54.6682	0.87075	0.860656	1.4007	1.37803	1.62106	1.60114	SMAC_08018	47.4112	33.9492	0.42265	0.0749579	57.8588	3.03722	0.56601	0.0502526	0.12578	0.0111704	0.5625	0.222285
PCON_05345	21.8617	24.0444	28.2847	1.06683	1.07371	0.787781	0.783535	0.738441	0.729746	SMAC_07336	61.1236	39.1618	13.8591	22.8944	1.78602	1.45769	0.412409	0.3727	0.666783	0.629349	1.63219	1.68862
PCON_05348	69.066	39.9026	33.2568	0.560979	0.553149	1.25901	1.14816	2.24594	2.07568	SMAC_00828	12.9371	5.32313	4.28133	6.80284	3.49079	1.90338	1.19913	1.10443	1.89196	1.7103	1.5975	1.54858
PCON_05349	91.7615	111.172	109.164	1.18049	1.20232	0.940102	0.96312	0.800328	0.801051	SMAC_01092	60.1113	86.6486	2.47766	0.790759	0.775948	0.938878	0.0312301	0.0277379	0.00960927	0.00923293	0.309524	0.332863
PCON_05350	122.506	120.198	113.447	0.952119	0.956865	0.98042	0.989227	1.02998	1.03382	SMAC_04262	31.8511	39.286	1.07481	0.916981	0.890665	0.728809	0.0280083	0.0151186	0.0224067	0.0130239	0.803571	0.861445
PCON_05351	35.6822	46.6805	49.9316	1.26909	1.29677	0.863181	0.882613	0.680158	0.680624	SMAC_07335	212.886	117.561	26.3274	55.1024	1.78603	1.68049	0.215	0.150175	0.440368	0.319841	2.09685	2.12978
PCON_05352	70.4895	113.557	71.992	1.56357	1.56523	1.45611	1.45747	0.931895	0.931151	SMAC_03353	259.536	139.387	17.5819	15.5645	1.81849	1.29954	0.125445	0.102622	0.109416	0.0914695	0.872234	0.891321
PCON_05356	66.9002	81.9197	60.9505	1.19348	1.18714	1.25911	1.25975	1.05951	1.06116	SMAC_07167	4.21659	6.56571	1.15937	1.61954	1.00368	0.540216	0.231618	0.0812651	0.360294	0.115609	1.575	1.42261
PCON_05357	70.8264	86.2266	58.5652	1.18203	1.17173	1.36002	1.34136	1.15141	1.14477	SMAC_00424	11.844	16.368	28.6014	44.4362	0.762466	0.796762	1.70496	1.04459	2.61215	1.62082	1.59375	1.55164
PCON_05358	61.3331	74.6149	53.1765	1.19188	1.17777	1.30257	1.28072	1.10447	1.08741	SMAC_06615	12.3842	26.7449	54.4184	32.7485	0.511047	0.826829	2.01774	1.63834	1.19443	0.991169	0.593005	0.604985
PCON_05359	103.139	469.69	92.2324	4.41844	4.29552	4.71349	4.60076	1.06686	1.07106	SMAC_05464	27.5434	30.0378	45.465	351.052	0.975049	0.698924	1.6497	1.47278	12.5147	11.4652	7.71597	7.78475
PCON_05363	26.3906	52.2192	36.368	1.92634	1.96104	1.33195	1.36317	0.693724	0.695125	SMAC_08098	84.0519	73.9231	33.0998	62.2719	1.08665	0.787523	0.428942	0.299978	0.789693	0.573396	1.84107	1.91146
PCON_05364	46.4945	49.7253	32.74	1.03751	1.04293	1.40265	1.40566	1.35203	1.3478	SMAC_07033	25.7226	25.7596	29.8645	21.1045	1.04271	1.11208	1.18669	0.993211	0.820726	0.713099	0.717823	0.717973
PCON_05368	125.34	76.009	97.4544	0.592986	0.589477	0.724193	0.730364	1.23171	1.239	SMAC_06194	6.79914	16.2005	15.5981	23.3753	0.573978	0.450187	1.18094	0.452393	1.73513	0.688997	1.47152	1.52301
PCON_05383	166.976	211.601	155.353	1.23909	1.21637	1.25761	1.25	1.02357	1.02765	SMAC_02646	374.182	394.091	288.677	347.886	0.940184	0.926541	0.70079	0.511907	0.830513	0.621194	1.21039	1.21349
PCON_05384	12.2922	25.5501	12.0611	2.08847	2.023	1.95988	1.95676	0.973026	0.967258	SMAC_04053	8.03832	8.84615	69.9199	58.6115	0.880289	0.699086	7.59109	5.16947	6.2225	4.4368	0.831	0.858271
PCON_05391	13.1876	14.8408	19.804	1.10155	1.10545	0.691797	0.701397	0.633335	0.63449	SMAC_07891	125.657	117.732	11.3586	21.7442	1.0341	0.868668	0.0925185	0.0680758	0.173326	0.131824	1.88429	1.93643
PCON_05393	8.47363	12.0609	12.3977	1.41417	1.39457	0.903497	0.893331	0.653912	0.640578	SMAC_06457	27.2806	28.2309	0.850167	1.57182	1.25287	1.05626	0.0340028	0.0152801	0.0627743	0.0279198	2.16667	1.8272
PCON_05394	37.9892	70.4621	61.1106	1.80366	1.80748	1.07765	1.08375	0.598723	0.599592	SMAC_01967	37.916	67.0225	90.8692	7.49439	0.715105	1.29759	1.54535	1.37767	0.125244	0.116241	0.0901409	0.0843754
PCON_05396	40.6169	211.457	41.6978	5.05777	5.12885	4.68808	4.72274	0.928103	0.920819	SMAC_12071	19.4099	52.8766	49.2903	31.9997	0.502954	0.326093	1.18348	0.428584	0.753722	0.280882	0.661548	0.655372
PCON_05397	97.5878	83.7357	119.509	0.834992	0.837283	0.724577	0.622266	0.870776	0.743197	SMAC_02618	73.4662	88.3364	55.1221	63.267	1.22804	0.906201	0.817713	0.282844	0.924712	0.324258	1.1358	1.14642
PCON_05399	20.7306	24.4715	26.1378	1.14847	1.16259	0.871486	0.891078	0.761239	0.76646	SMAC_02951	14.8164	18.0775	72.6517	46.7414	0.838964	1.0138	3.84564	2.78741	2.43721	1.79165	0.636075	0.642765
PCON_05401	53.2167	73.6651	57.6999	1.34699	1.34075	1.17861	1.17738	0.878018	0.878148	SMAC_02918	26.5519	43.4003	79.2205	51.5068	1.63993	0.563844	4.33983	0.717604	2.77828	0.469667	0.669167	0.654493
PCON_05404	709.785	156.246	601.565	0.216348	0.216963	0.240142	0.245395	1.12537	1.13104	SMAC_00311	1210.07	623.344	326.429	328.749	2.81671	2.09626	0.677267	0.238588	0.667326	0.24543	1.01003	1.02868
PCON_05408	13.5806	21.1209	20.5121	1.51069	1.48944	0.962906	0.951093	0.638165	0.638557	SMAC_00783	49.0662	28.5746	7.34479	29.109	1.59489	0.871949	0.244945	0.174825	0.959138	0.689319	4.34587	3.9429
PCON_05409	440.901	625.414	607.756	1.37853	1.37391	0.957071	0.961462	0.695712	0.6998	SMAC_04743	189.846	297.07	700.568	414.629	0.798574	1.408	2.67114	2.38109	1.55005	1.43048	0.598306	0.600767
PCON_05410	147.861	149.847	145.484	0.986493	0.973208	0.952297	0.948047	0.969046	0.974147	SMAC_07170	48.1388	53.8027	38.864	68.0926	0.977814	1.15589	0.709284	0.425289	1.22255	0.74885	1.75839	1.7608
PCON_05411	35.8951	34.4659	36.131	0.934136	0.929316	0.884971	0.867912	0.94987	0.933926	SMAC_07169	13.9303	20.5071	30.5025	26.8052	0.673734	0.559585	1.43122	0.928519	1.24997	0.792305	0.984692	0.8533
PCON_05414	128.817	126.761	110.732	0.95526	0.945278	1.05689	1.04785	1.10736	1.10851	SMAC_01149	10.1319	12.9054	38.8303	39.569	0.961889	0.824661	3.35174	1.50277	3.35835	1.53958	1.00198	1.0245
PCON_05415	231.847	297.688	261.191	1.2466	1.26986	1.0561	1.06206	0.847784	0.836358	SMAC_00816	177.596	176.747	60.4516	45.1655	1.22755	0.887631	0.392317	0.16582	0.286801	0.12595	0.856729	0.759555
PCON_05425	19.3208	62.6477	14.6792	3.14543	3.12826	3.97412	3.86403	1.26349	1.2352	SMAC_05131	8.47617	15.9223	3.50574	7.28729	0.560644	0.559509	0.215968	0.129473	0.447206	0.265224	2.13362	2.04849
PCON_05428	51.4412	54.1594	42.518	1.0286	1.01125	1.17771	1.16818	1.15248	1.15518	SMAC_00874	33.3731	13.9484	0.847663	0.340139	3.24159	1.97941	0.086536	0.0813068	0.0327434	0.033995	0.431667	0.418107
PCON_05429	32.4306	66.8355	41.5176	2.00322	1.98595	1.48609	1.47992	0.743513	0.745195	SMAC_01709	53.8131	30.4436	4.11865	13.6659	1.8559	2.53925	0.131032	0.101279	0.428833	0.330417	3.61842	3.26244
PCON_05430	14.2758	22.9077	15.5245	1.55663	1.54584	1.36376	1.36045	0.876332	0.880073	SMAC_01106	15.8577	16.149	15.7947	9.647	1.2649	1.12473	1.12197	0.478018	0.671754	0.29639	0.598726	0.62004
PCON_05432	15.2964	24.736	28.2682	1.59897	1.54481	0.807899	0.798195	0.515182	0.516694	SMAC_07766	233.029	130.931	3.91761	0.823241	9.25192	3.33157	0.161281	0.0870732	0.0332803	0.0188922	0.207657	0.21697
PCON_05436	35.003	18.2125	44.5443	0.511362	0.515985	0.396909	0.397325	0.785595	0.770032	SMAC_00995	291.416	274.728	9.86961	8.66107	1.79788	1.56275	0.061298	0.0559113	0.0527448	0.0501784	0.863623	0.897465
PCON_05437	24.5981	40.3717	22.6698	1.60156	1.60608	1.64588	1.6662	1.03432	1.03743	SMAC_01758	163.033	94.9565	20.7905	17.6086	3.72067	1.88382	0.496882	0.41736	0.413611	0.356691	0.833659	0.854635
PCON_05438	80.1818	95.4668	71.3328	1.15594	1.14769	1.24966	1.20911	1.08179	1.05352	SMAC_00993	59.835	42.1648	30.6988	76.6237	1.78727	1.48334	0.932186	0.864252	2.28591	2.17795	2.45226	2.52004
PCON_05439	299.863	359.113	338.119	1.16467	1.17248	0.990426	1.00448	0.852856	0.856715	SMAC_00994	75.8207	123.235	12.7487	7.18335	0.698262	0.748381	0.106562	0.0565427	0.0588896	0.0324047	0.566761	0.573102
PCON_05440	51.3556	64.0989	58.4901	1.21432	1.21638	1.02023	1.03072	0.842923	0.847364	SMAC_00879	84.5426	69.1976	41.3118	39.0074	1.31385	1.60607	0.617431	0.519658	0.571105	0.498798	0.98143	0.959859
PCON_05441	39.4389	34.1832	59.2498	0.843014	0.841645	0.556208	0.550718	0.66177	0.654336	SMAC_01751	4.55311	9.35901	0.310333	0.366755	0.549341	0.437686	0.0308042	0.0180693	0.0410722	0.0219136	1.5	1.21275
PCON_05442	114.912	136.781	108.327	1.15886	1.15573	1.16573	1.16361	1.00921	1.00682	SMAC_01674	18.7787	42.0524	54.7065	39.5936	0.577353	0.444433	1.53518	0.62637	1.08945	0.459188	0.710244	0.733094
PCON_05445	19.8997	35.1019	15.0368	1.71091	1.69686	2.16365	2.15306	1.26468	1.26885	SMAC_04195	14.6273	13.682	33.0571	11.6899	1.05838	0.783765	2.43581	2.01416	0.852839	0.707019	0.351305	0.351024
PCON_05446	27.5036	23.2723	27.7758	0.841825	0.80329	0.802868	0.778192	0.977491	0.968756	SMAC_03370	0.622562	5.56082	2.79812	2.31977	0.159247	0.0955493	0.668836	0.227682	0.541438	0.201152	0.94695	0.883481
PCON_05450	5.74445	17.1063	6.9866	2.91781	2.85534	2.26143	2.23664	0.782483	0.783318	SMAC_04713	18.8482	12.2173	13.3249	8.26489	2.89116	1.92191	2.11168	1.85552	1.28968	1.15553	0.614085	0.622753
PCON_05460	14.0616	29.9859	19.8797	2.08566	2.06955	1.39407	1.39143	0.674317	0.672332	SMAC_01124	102.817	84.5186	108.876	149.225	1.61527	1.33721	1.74254	1.61223	2.34712	2.22466	1.35989	1.37987
PCON_05465	74.4152	75.5761	117.689	0.985268	0.969829	0.602883	0.572597	0.611955	0.59041	SMAC_01772	75.7113	50.2442	82.9551	119.633	1.58067	1.19014	1.76354	1.56228	2.50447	2.25754	1.47771	1.44503
PCON_05469	3.92457	11.8188	3.73116	2.9325	2.88778	3.11696	2.99162	1.0661	1.03596	SMAC_01763	6.26446	5.84111	1.41248	0.250344	5.04231	2.02396	1.19423	0.675675	0.199038	0.128606	0.16875	0.190337
PCON_05470	51.4722	193.99	33.792	4.40672	3.71392	5.60621	5.62744	1.53726	1.51523	SMAC_01849	33.4919	35.5237	174.145	128.99	1.57402	0.95229	8.52558	7.72765	6.21122	5.745	0.728552	0.743433
PCON_05471	47.5086	18.5095	38.998	0.377996	0.381286	0.438195	0.442531	1.15929	1.16063	SMAC_02605	31.5783	63.3782	1.14999	8.21055	0.818859	0.462518	0.026919	0.00798282	0.19017	0.0564052	7.44408	7.06582
PCON_05472	24.9479	17.4175	9.24483	0.678575	0.673423	1.881	1.8041	2.77872	2.679	SMAC_07329	9.67867	13.7548	15.8275	32.8263	1.35428	0.667241	1.99256	0.47059	4.02953	1.01008	2.51577	2.1464
PCON_05477	59.3469	74.6747	99.7987	1.22583	1.21175	0.690831	0.683523	0.565756	0.564079	SMAC_05569	30.8319	29.4105	2.77081	14.6729	1.04104	0.920841	0.0921123	0.0769953	0.484893	0.410579	5.35761	5.33252
PCON_05483	383.659	377.494	361.61	0.957389	0.954226	0.963919	0.963753	1.00958	1.00998	SMAC_08796	867.502	569.931	495.527	292.973	2.25176	1.67498	1.13896	0.394939	0.661688	0.235222	0.582152	0.595589
PCON_05484	72.6989	71.2051	59.4172	0.958116	0.949523	1.10675	1.0997	1.1643	1.15816	SMAC_06206	44.6691	49.7942	66.5412	69.7728	0.923421	0.870587	1.36053	1.16372	1.40784	1.21803	1.15273	1.04667
PCON_05485	278.483	280.608	202.982	0.994477	0.985308	1.28108	1.30102	1.31167	1.32042	SMAC_02435	104.642	104.7	3.08587	2.26184	1.84369	0.96515	0.0486366	0.0120612	0.0351265	0.00890615	0.791729	0.738411
PCON_05496	91.3005	220.455	120.062	2.37546	2.37117	1.73951	1.76118	0.743234	0.742749	SMAC_04477	131.508	351.943	848.848	470.239	0.39566	0.560431	2.32415	1.65816	1.25629	0.945067	0.631144	0.569947
PCON_05502	2.46623	4.74147	3.67221	1.87311	1.84428	1.23403	1.15098	0.661941	0.624083	SMAC_00070	33.3344	32.6122	70.8769	11.0053	1.19607	1.02112	2.57138	2.36163	0.392108	0.370589	0.153887	0.156921
PCON_05516	26.9031	32.3572	20.9374	1.16757	1.15943	1.43463	1.39971	1.22954	1.20724	SMAC_02386	21.4823	27.481	2.24644	2.36798	0.760757	0.546115	0.0785	0.0507906	0.081386	0.0546887	1.0424	1.07675
PCON_05517	20.4867	32.8147	22.9042	1.55604	1.57425	1.33519	1.35847	0.859654	0.862932	SMAC_12072	29.2287	24.0538	21.7512	9.50223	1.17288	0.843705	0.864224	0.584101	0.372756	0.253348	0.534613	0.43374
PCON_05521	205.991	312.83	365.553	1.47401	1.49826	0.808993	0.821545	0.54926	0.548333	SMAC_12758	119.909	108.792	27.6126	12.7044	1.17998	1.54228	0.244674	0.159	0.109873	0.0750154	0.452465	0.471796
PCON_05522	9.99412	69.1534	8.35796	6.73475	6.64586	7.63832	7.54691	1.13839	1.13558	SMAC_02405	7.20198	17.4101	33.3033	5.22819	0.417125	0.443716	1.85756	1.41145	0.288086	0.221111	0.160435	0.156655
PCON_05523	26.471	30.315	30.3043	1.1327	1.12205	0.93019	0.917442	0.837015	0.817648	SMAC_02407	3.95438	12.268	12.2235	11.6863	0.362017	0.58271	1.02216	0.865837	0.958279	0.841363	0.957871	0.971734
PCON_05529	13.849	24.9549	15.7719	1.75727	1.74402	1.46736	1.47283	0.839898	0.844502	SMAC_03598	26.9201	33.2417	52.1406	43.1085	0.884797	0.915642	1.69399	1.48997	1.37858	1.23541	0.816884	0.829152
PCON_05532	35.6201	49.6371	33.1604	1.35241	1.34354	1.41837	1.34353	1.04936	0.99999	SMAC_03976	106.769	106.494	102.428	72.7381	0.996461	0.895401	0.949168	0.766013	0.664584	0.542414	0.702657	0.7081
PCON_05534	125.264	138.093	117.978	1.07132	1.07038	1.08273	1.08999	1.01276	1.01832	SMAC_06284	510.974	322.075	738.849	910.467	1.62548	1.0847	2.43324	2.07669	2.93296	2.60922	1.36947	1.25643
PCON_05535	24.9974	42.3924	37.3246	1.64907	1.62216	1.05028	1.0392	0.638317	0.640627	SMAC_03591	107.547	55.6418	5.34357	10.3456	3.30448	2.5117	0.168024	0.153233	0.320491	0.299597	1.91003	1.95517
PCON_05536	26.9855	33.0081	30.3301	1.19103	1.1829	1.01413	0.988642	0.854982	0.835778	SMAC_05543	39.9152	46.5762	10.8578	46.057	0.856499	0.710947	0.233513	0.193874	0.981777	0.80794	4.2269	4.16734
PCON_05539	3.50653	2.59683	6.65543	0.721222	0.713053	0.376184	0.346889	0.522815	0.486483	SMAC_01627	121.255	168.57	11.1219	27.0356	0.807744	0.773119	0.0680307	0.0357523	0.16289	0.0860981	2.39484	2.40818
PCON_05556	37.8393	38.2596	32.4023	0.983567	0.980064	1.09269	1.0953	1.11365	1.11758	SMAC_00411	9.10239	8.26006	1.24058	4.89648	1.0596	0.639603	0.146714	0.123716	0.578704	0.485354	3.94444	3.92312
PCON_05563	30.2471	24.4931	182.632	0.796028	0.788924	0.127565	0.120993	0.162273	0.153365	SMAC_02858	5.04558	4.16444	1.70913	1.95473	1.19143	1.05628	0.38979	0.284026	0.448626	0.328104	1.18512	1.15519
PCON_05566	52.943	31.8142	42.372	0.584269	0.578891	0.693241	0.68956	1.18898	1.19117	SMAC_00335	58.8891	70.4026	108.075	42.5579	0.847014	0.856463	1.51453	1.24961	0.588983	0.493425	0.463327	0.394864
PCON_05570	58.3423	78.5968	57.9378	1.30962	1.29738	1.26846	1.26256	0.970405	0.97316	SMAC_04643	43.1681	43.5422	32.9234	16.9489	1.256	0.84842	0.995034	0.914851	0.500569	0.480093	0.523895	0.524777
PCON_05576	132.187	105.092	86.3753	0.772587	0.768209	1.12322	1.11749	1.45603	1.45467	SMAC_04646	203.314	205.96	16.919	32.8826	0.984666	0.790463	0.082569	0.0688724	0.158272	0.133528	1.93466	1.93878
PCON_05577	45.6929	23.7217	91.8474	0.510926	0.515031	0.23858	0.24357	0.474031	0.472922	SMAC_04649	92.8185	236.915	3.83066	7.82451	0.779852	0.368768	0.0286936	0.00663152	0.0578997	0.0138616	2.31287	2.09026
PCON_05579	932.115	767.047	860.384	0.799328	0.806673	0.823549	0.827493	1.03145	1.02581	SMAC_04642	1944.35	2082.31	212.722	939.279	0.995318	1.46704	0.0985267	0.0734765	0.425722	0.330963	4.36848	4.50434
PCON_05581	38.2315	41.344	65.1443	1.06756	1.05889	0.58708	0.597258	0.560007	0.564041	SMAC_05166	78.7173	55.0732	2.06458	1.25525	2.1648	2.02832	0.0569883	0.0524819	0.034193	0.0330191	0.641147	0.629152
PCON_05582	241.968	220.248	266.173	0.884332	0.880817	0.777602	0.777339	0.880849	0.882521	SMAC_02395	105.633	163.607	18.6686	0.995284	1.03491	0.641724	0.163823	0.0501696	0.008553	0.00291222	0.0525146	0.0580474
PCON_05583	27.1454	30.4103	36.2702	1.08785	1.09689	0.774908	0.785265	0.713227	0.715902	SMAC_00227	34.9028	18.5507	2.06479	9.58365	1.83132	1.55676	0.107208	0.0823093	0.490343	0.385602	4.575	4.6848
PCON_05595	5.46198	6.32501	22.1885	1.12316	1.14918	0.352424	0.251208	0.313786	0.218597	SMAC_04052	23.9055	13.9302	0.524659	0.358457	57.9423	3.73471	1.25962	0.153127	0.881731	0.108886	0.833333	0.711086
PCON_05599	50.1157	51.7092	45.6367	1.00108	1.01082	1.04711	1.05115	1.04608	1.0399	SMAC_03810	8.33181	12.6209	22.5445	23.179	0.753754	0.534502	1.93171	0.920145	1.95976	0.944839	1.06592	1.02684
PCON_05603	223.113	180.331	243.178	0.785167	0.790458	0.684603	0.688407	0.872979	0.870896	SMAC_03786	57.6354	106.954	154.3	199.398	0.651367	0.593239	1.58013	0.729441	2.00141	0.957803	1.29389	1.31306
PCON_05604	344.976	299.79	329.137	0.848827	0.845466	0.842955	0.850521	1.00044	1.00598	SMAC_07512	174.867	129.349	263.511	552.322	1.72735	1.47151	2.34263	0.994273	4.82702	2.09299	2.06377	2.10505
PCON_05605	1020.43	826.133	884.942	0.787278	0.776211	0.862	0.850854	1.09791	1.09616	SMAC_01302	2175.26	1831.9	2765.45	4500.35	1.28635	2.02796	1.46801	1.12335	2.33982	1.8602	1.64399	1.65594
PCON_05607	24.2159	45.4792	26.4224	1.82183	1.7991	1.62859	1.53393	0.893935	0.852609	SMAC_07410	24.1723	18.3553	2.92466	2.95836	1.35956	1.21567	0.163148	0.14074	0.163148	0.146106	1.00775	1.03813
PCON_05609	1221.3	1029.68	1189.73	0.819216	0.829586	0.799283	0.811715	0.977068	0.978457	SMAC_04007	2541.57	2346.5	177.496	157.448	1.15844	1.63772	0.0725638	0.0496436	0.0631017	0.0449089	0.903575	0.904625
PCON_05610	53.5254	48.1179	59.8361	0.872808	0.874134	0.751672	0.731368	0.861717	0.836678	SMAC_09143	24.2507	43.91	17.8909	32.057	1.06299	0.54291	0.697104	0.170586	1.23052	0.30394	1.78283	1.78174
PCON_05611	1441.32	1060.69	1278.62	0.714012	0.721527	0.76609	0.775278	1.07307	1.0745	SMAC_02651	1481.87	2042.97	9744.49	19398.8	0.769049	1.02627	4.57606	3.07719	8.93636	6.20428	1.96753	2.01622
PCON_05622	16.5857	15.0825	15.8103	0.920823	0.873813	0.882447	0.875434	0.999465	1.00186	SMAC_06275	33.6687	38.863	180.159	153.416	0.880832	0.700486	4.77718	4.03231	3.99509	3.46094	0.842134	0.858303
PCON_05623	36.4048	46.3619	44.3272	1.23732	1.2312	0.97357	0.97395	0.787782	0.791058	SMAC_05872	115.84	106.904	4.0788	6.15394	1.0717	0.946888	0.036955	0.0298614	0.0554325	0.045287	1.54286	1.51657
PCON_05625	1167.83	922.613	987.567	0.766811	0.767689	0.862463	0.862173	1.12524	1.12308	SMAC_00420	1564.7	1978.18	550.78	1442.49	0.885366	1.01693	0.279298	0.156762	0.717475	0.416365	2.57888	2.65604
PCON_05627	1205.69	976.392	1106.1	0.786168	0.791797	0.814886	0.820957	1.03717	1.03683	SMAC_05267	2850.39	3064.13	676.701	2040.54	1.12516	1.11033	0.239053	0.112943	0.704711	0.348859	3.08681	3.08881
PCON_05630	100.804	78.686	111.951	0.757812	0.754375	0.679403	0.627754	0.897352	0.832151	SMAC_07913	97.5341	86.0934	42.5228	31.4124	1.51421	1.16184	0.67663	0.628041	0.489736	0.472815	0.72624	0.752842
PCON_05631	144.404	170.507	167.743	1.1454	1.16081	0.961654	0.972366	0.839576	0.837661	SMAC_05585	85.6339	70.0183	25.0523	14.3668	1.3044	0.89091	0.370578	0.19304	0.207406	0.113808	0.564003	0.589557
PCON_05632	48.7254	40.4994	35.6847	0.806548	0.805906	1.06538	1.06635	1.32124	1.32317	SMAC_01889	56.8433	54.4385	29.575	42.5077	1.64845	1.39382	0.872272	0.796413	1.23572	1.1384	1.45437	1.42941
PCON_05634	51.9876	35.6442	45.2218	0.665141	0.667165	0.727642	0.729954	1.094	1.09411	SMAC_01245	40.1273	60.6885	74.1959	55.6431	0.703953	0.544796	1.24986	0.666302	0.919705	0.505794	0.741581	0.759105
PCON_05635	237.483	185.207	289.938	0.75655	0.76085	0.596554	0.602573	0.78853	0.791974	SMAC_04839	51.8367	154.397	197.77	208.261	0.439334	0.267833	1.58358	0.594627	1.63442	0.637118	1.09178	1.07146
PCON_05636	99.0511	64.8879	85.7947	0.635802	0.639435	0.701025	0.709009	1.10303	1.1088	SMAC_07798	18.8289	29.9061	22.9306	5.49048	0.680932	0.712533	0.818025	0.711629	0.191477	0.173296	0.235811	0.24352
PCON_05637	11.8496	23.2277	12.3486	1.91863	1.88188	1.73649	1.71454	0.912821	0.911079	SMAC_06764	86.3369	48.5718	5.8997	26.7107	6.66472	2.71144	0.476188	0.310651	2.12085	1.40122	4.66517	4.5106
PCON_05638	171.016	161.182	138.205	0.921192	0.898063	1.08351	1.04733	1.18572	1.16621	SMAC_05120	260.856	307.045	38.9608	39.9618	1.43761	0.835076	0.192609	0.0541603	0.193552	0.0565916	1.03575	1.04489
PCON_05639	187.433	140.498	198.696	0.727168	0.729826	0.653849	0.658944	0.899173	0.902878	SMAC_03990	38.7117	46.2852	4.30736	4.56613	0.81476	0.706568	0.0883586	0.0642645	0.0930091	0.0673504	1.05275	1.04802
PCON_05642	68.2572	53.3963	81.541	0.759238	0.754102	0.604532	0.599639	0.796569	0.795169	SMAC_08261	41.9284	43.9164	19.0878	52.065	1.02417	0.606259	0.457732	0.230525	1.23371	0.623281	2.90787	2.70375
PCON_05644	45.0111	53.5327	54.0503	1.1547	1.1486	0.918788	0.918976	0.796158	0.800083	SMAC_04794	69.5238	55.4059	14.0944	10.1963	1.61363	1.38471	0.295739	0.123409	0.208866	0.0927713	0.769886	0.751738
PCON_05646	1587.32	1389	1637.61	0.852161	0.856164	0.783139	0.786553	0.922245	0.918694	SMAC_00248	2448.69	2744.9	2514.72	5766.53	0.964306	1.49144	0.895004	0.70004	2.01339	1.62504	2.26087	2.32136
PCON_05647	95.9165	90.2662	64.4078	0.915676	0.907012	1.29427	1.28266	1.41821	1.41416	SMAC_07066	103.836	71.8281	84.853	47.9166	2.44968	1.74197	2.05764	1.86754	1.14125	1.06669	0.556358	0.571174
PCON_05649	86.3529	133.082	107.502	1.49565	1.49644	1.14667	1.13281	0.766899	0.757002	SMAC_01971	46.3861	50.2037	14.477	3.86805	0.981758	0.924936	0.307506	0.261682	0.080042	0.072956	0.321145	0.278796
PCON_05650	348.312	157.619	175.591	0.438972	0.442942	0.848869	0.854708	1.93377	1.92961	SMAC_03884	29.8868	30.3595	24.3052	10.6039	1.48922	0.934747	1.26695	1.13742	0.540862	0.501754	0.552376	0.441135
PCON_05651	612.116	494.388	669.521	0.783534	0.800583	0.683708	0.691085	0.872704	0.863227	SMAC_12701	752.351	1203.86	1195.72	2867.59	0.661322	0.932662	0.954573	0.684261	2.2464	1.65858	2.45686	2.4239
PCON_05652	83.5199	86.0391	76.4766	1.00162	1.00329	1.04217	1.04945	1.04243	1.04601	SMAC_07970	68.9553	18.3737	0.190534	0.181623	3.58748	2.11646	0.00674339	0.0102203	0.00674339	0.0106105	n.d.	1.03817
PCON_05653	28.914	43.1941	39.0602	1.45146	1.44608	1.04485	1.04127	0.721261	0.720062	SMAC_05128	5.03528	3.88499	0.549581	1.41493	2.03636	1.26076	0.226263	0.219457	0.593939	0.536175	6	2.44319
PCON_05654	25.2224	26.5576	25.9218	1.02367	1.02151	0.94588	0.946149	0.92581	0.926226	SMAC_01838	80.6081	53.4645	5.85043	5.40722	2.51099	1.35006	0.191742	0.170846	0.171734	0.162669	0.947903	0.952136
PCON_05655	90.6632	100.995	78.143	1.08099	1.07467	1.20981	1.16646	1.11944	1.08541	SMAC_07812	78.9949	77.2111	8.71489	11.5567	0.988749	0.74998	0.108503	0.0724422	0.140595	0.0984657	1.35975	1.35923
PCON_05656	194.208	197.107	200.554	0.987909	0.985688	0.907469	0.904814	0.9214	0.917952	SMAC_03013	24.7405	47.4874	15.4368	38.7418	0.71744	0.353609	0.429771	0.146614	1.06334	0.366734	2.48256	2.50135
PCON_05657	168.582	168.723	159.552	0.975187	0.972072	0.986481	0.990668	1.01566	1.01913	SMAC_06984	11.7201	4.17509	0	0.0638771	4.375	2.33576	0	0	0	0.0299806	n.d.	#DIV/0!
PCON_05658	35.4814	34.9575	33.2227	0.960758	0.969913	0.974135	0.979576	1.0199	1.00996	SMAC_08841	27.9608	33.2085	5.22875	6.10826	0.86002	0.805112	0.153575	0.0970186	0.177464	0.111202	1.24402	1.14619
PCON_05659	94.5534	86.0315	85.3116	0.88266	0.874332	0.93182	0.918071	1.0557	1.05003	SMAC_07829	3.71826	7.70001	5.54249	2.98452	0.618503	0.458621	0.852391	0.341109	0.452183	0.189301	0.696136	0.554957
PCON_05660	34.5957	19.1812	44.1947	0.541102	0.545384	0.405974	0.413978	0.755066	0.759057	SMAC_03481	34.3945	37.659	3.98493	2.33943	1.13774	0.877444	0.132689	0.125979	0.0790489	0.0731459	0.598182	0.580622
PCON_05662	103.028	82.802	97.7791	0.779593	0.773916	0.781909	0.778283	1.00299	1.00564	SMAC_02534	139.712	49.124	13.7993	5.82137	2.83794	2.04725	0.285603	0.242466	0.119001	0.101792	0.425827	0.419821
PCON_05669	6.63946	8.46713	5.02397	1.23826	1.23304	1.5918	1.57963	1.28592	1.28109	SMAC_00719	6.39479	6.51608	4.15095	6.39098	1.11905	1.08117	0.661802	0.333818	0.99872	0.515079	1.63036	1.54299
PCON_05670	178.57	226.507	120.808	1.23743	1.22829	1.79668	1.78063	1.4608	1.44968	SMAC_01553	19.3795	13.4887	82.1646	11.3365	1.82293	1.16597	8.00371	7.56449	1.09867	1.01536	0.14846	0.134227
PCON_05671	109.6	77.1764	98.8187	0.684829	0.688947	0.7215	0.724202	1.05655	1.05117	SMAC_01700	18.6543	32.3766	43.5806	182.035	0.723245	0.483615	1.5881	0.643755	6.53196	2.68533	4.18981	4.17135
PCON_05672	20.916	15.3369	32.41	0.717704	0.712672	0.438599	0.435227	0.61688	0.610698	SMAC_05472	42.0281	41.3265	145.085	165.242	1.10988	0.950471	3.60105	1.90697	4.03325	2.1805	1.12002	1.14344
PCON_05675	21.5751	11.1465	18.1868	0.504576	0.506568	0.575426	0.583135	1.14878	1.15115	SMAC_04035	14.252	21.9832	57.4301	15.1713	0.763885	0.773003	3.08018	2.73619	0.794687	0.739475	0.371065	0.270257
PCON_05677	75.9111	74.6164	58.537	0.958076	0.959556	1.18484	1.16753	1.24205	1.21674	SMAC_03749	591.198	256.475	18.6899	39.7592	2.70729	2.60872	0.0772893	0.0381404	0.161802	0.0818993	2.09387	2.14731
PCON_05679	32.6214	28.4287	24.2067	0.860019	0.8493	1.08433	1.08961	1.28377	1.28295	SMAC_04380	37.6125	51.0426	46.2008	26.94	0.758804	0.755813	0.922107	0.762469	0.527949	0.446983	0.612239	0.586232
PCON_05681	122.241	112.584	106.947	0.893862	0.887894	0.984723	0.948803	1.10201	1.0686	SMAC_02792	97.0366	99.1771	50.7935	49.6949	0.941645	0.749739	0.491918	0.359155	0.473167	0.353127	0.974341	0.983216
PCON_05682	34.2035	29.0729	30.1207	0.824872	0.833056	0.908267	0.882683	1.10159	1.05957	SMAC_02696	30.6697	63.2998	23.9332	44.1508	0.601009	0.679621	0.460572	0.423776	0.83658	0.776319	1.81688	1.83191
PCON_05683	28.048	40.5491	24.3504	1.40234	1.42522	1.56941	1.52912	1.11915	1.0729	SMAC_01475	22.2831	25.8979	11.5632	12.6788	1.15605	0.983558	0.609599	0.565809	0.656959	0.618882	1.09438	1.0938
PCON_05684	30.0841	35.4079	32.6812	1.14461	1.15297	1.00569	0.998113	0.880688	0.865688	SMAC_07067	15.2639	20.2642	3.39682	7.71903	0.917952	0.90678	0.202834	0.188149	0.457676	0.422748	2.26236	2.24688
PCON_05685	18.7714	17.4992	13.7719	0.916412	0.901636	1.18259	1.18457	1.30872	1.3138	SMAC_08085	20.4684	34.1308	53.3191	39.3455	0.648611	0.96539	1.54452	1.23485	1.115	0.931368	0.725488	0.754233
PCON_05686	13.2029	10.0457	10.1757	0.740617	0.735197	0.926057	0.9256	1.25516	1.25898	SMAC_02653	9.66415	8.73078	0.187097	0.157253	1.82791	1.16067	0.0383478	0.0349642	0.0298261	0.0303994	1.96875	0.869444
PCON_05692	9.83283	16.7681	10.2047	1.6809	1.63656	1.52422	1.48897	0.922169	0.909819	SMAC_02123	20.1378	33.6919	11.9562	2.10229	0.61563	0.566962	0.348174	0.21053	0.0602378	0.0366603	0.173062	0.174133
PCON_05693	78.2712	56.9647	71.987	0.706227	0.702909	0.73051	0.726296	1.03457	1.03327	SMAC_02265	22.7318	19.3679	27.4409	67.5409	1.1292	0.801199	1.36555	0.893857	3.29689	2.22882	2.60834	2.49349
PCON_05695	152.743	282.648	235.657	1.79586	1.78454	1.1113	1.09076	0.619143	0.611228	SMAC_05553	37.0905	71.0487	84.7564	61.1629	0.800582	0.492989	1.66439	0.525085	1.17396	0.387857	0.757681	0.738656
PCON_05697	164.497	152.587	146.348	0.900063	0.899175	0.963636	0.957304	1.07104	1.06465	SMAC_06093	15.5228	23.9858	27.6039	35.7306	0.646434	0.642955	1.12356	0.886756	1.4322	1.14632	1.2795	1.29272
PCON_05698	56.3481	57.1039	54.8574	0.986542	0.988338	0.961037	0.965447	0.977914	0.976839	SMAC_05395	15.9406	24.8665	7.60187	9.14523	0.854545	0.510736	0.382765	0.140607	0.453977	0.175235	1.19185	1.24627
PCON_05702	80.8156	31.9684	81.9704	0.386973	0.386955	0.3623	0.359318	0.944662	0.928578	SMAC_08865	10.1004	15.8279	6.06493	2.17116	0.675318	0.410884	0.399789	0.205055	0.140466	0.074579	0.354524	0.363702
PCON_05703	89.0404	105.331	112.92	1.15447	1.17215	0.861496	0.876184	0.750415	0.747501	SMAC_02595	265.552	369.03	66.3688	90.7189	1.46913	0.633502	0.333601	0.0731294	0.446955	0.101038	1.40734	1.38163
PCON_05704	93.9302	132.135	85.1411	1.36536	1.36149	1.43336	1.42459	1.05054	1.04635	SMAC_04074	53.0947	47.5789	26.4473	36.7924	1.11172	1.06884	0.530886	0.364945	0.727864	0.507682	1.44645	1.39112
PCON_05705	124.855	138.375	146.474	1.0763	1.07376	0.872212	0.868871	0.811137	0.809186	SMAC_05824	49.7434	87.8979	29.5938	183.707	1.12531	0.512598	0.604192	0.138498	3.67897	0.86543	6.09627	6.24869
PCON_05708	40.2678	40.2594	47.4138	0.9714	0.967268	0.785185	0.786164	0.809837	0.812767	SMAC_08437	26.0986	26.54	27.925	68.3698	1.3772	1.15094	1.50016	1.38191	3.60109	3.42217	2.42281	2.47641
PCON_05709	56.3053	77.8498	53.4697	1.3435	1.33454	1.36292	1.3133	1.01594	0.984087	SMAC_00642	94.554	35.6727	16.3911	43.5888	11.4473	3.78949	2.08935	1.23605	5.47874	3.26623	2.62495	2.64247
PCON_05710	45.3944	35.2588	37.7311	0.754683	0.750965	0.866103	0.853191	1.1497	1.13613	SMAC_02647	53.8044	64.1988	43.3656	40.1855	0.873447	0.627688	0.720608	0.630944	0.657264	0.586586	0.918558	0.929696
PCON_05713	12.3568	34.7347	11.5477	2.74152	2.7509	2.77766	2.78765	1.01824	1.01336	SMAC_09434	86.3356	60.0329	0.533299	0.475424	1.81282	1.32436	0.0115498	0.0110406	0.0100433	0.0101295	0.884615	0.917473
PCON_05714	69.5493	74.1086	56.1166	1.03496	1.03581	1.22855	1.23857	1.18883	1.19575	SMAC_08130	108.269	81.604	10.5669	4.32143	2.189	1.38633	0.222902	0.198688	0.0888098	0.0842361	0.453336	0.423961
PCON_05718	36.3546	81.1145	100.69	2.19062	2.16643	0.743648	0.746088	0.343831	0.344386	SMAC_06570	181.745	102.154	182.847	201.564	1.89284	1.96169	1.76439	1.04146	1.91003	1.15893	1.0832	1.11279
PCON_05719	22.199	16.9598	21.5935	0.743856	0.739087	0.725126	0.723071	0.97892	0.97833	SMAC_12075	60.9221	47.3469	0.141956	0.354754	2.97699	1.47749	0.00684364	0.00618016	0.0182497	0.0160209	3	2.59231
PCON_05720	49.8987	56.0321	43.4623	1.09632	1.08942	1.20994	1.17005	1.1113	1.07401	SMAC_00825	50.959	51.2548	198.219	99.8411	0.998053	1.07359	3.72916	2.785	1.84446	1.41332	0.495754	0.507476
PCON_05721	165.533	196.635	142.376	1.15238	1.15178	1.27873	1.26401	1.10976	1.09744	SMAC_03442	10.9111	20.3625	0.985882	0.300959	0.655478	0.582882	0.0595889	0.0561439	0.0183351	0.0184429	0.309524	0.328494
PCON_05723	23.5108	14.0691	14.4102	0.597527	0.576113	0.903171	0.892291	1.5575	1.54881	SMAC_08500	30.6984	20.1375	0.102044	0.0698701	4.54847	2.35967	0.0151616	0.012074	0.00909695	0.00888021	0.625	0.735483
PCON_05724	20.6651	44.4785	18.2527	2.11054	2.04386	2.4808	2.31085	1.18912	1.13063	SMAC_03440	88.6128	127.772	481.066	65.1216	0.823126	0.617143	4.58312	4.21979	0.609232	0.576791	0.132945	0.136687
PCON_05726	3.60708	3.78191	16.6038	1.04091	1.07471	0.211701	0.226636	0.20827	0.210881	SMAC_06438	8.05306	16.4736	4.47842	14.7204	0.494216	0.548955	0.262552	0.195481	0.845572	0.642776	3.23177	3.28818
PCON_05733	445.444	225.509	359.587	0.491287	0.50404	0.585629	0.603085	1.19239	1.1965	SMAC_07852	1216.61	791.063	172.231	937.727	1.89904	1.75115	0.241677	0.108738	1.29019	0.60088	5.53086	5.52596
PCON_05742	328.993	433.75	324.06	1.28147	1.28353	1.24477	1.22569	0.973552	0.954937	SMAC_03445	8.21581	13.1825	44.5732	92.1306	0.642649	0.670637	3.27445	2.06971	6.62923	4.36072	2.08018	2.10692
PCON_05743	160.334	94.982	93.9419	0.574936	0.571948	0.933755	0.930735	1.62467	1.62731	SMAC_03444	97.1269	47.4999	78.6192	150.906	2.0329	1.96243	1.61649	1.26434	3.04877	2.43912	1.89855	1.92916
PCON_05744	90.7895	73.2275	83.5883	0.783333	0.792707	0.812343	0.827869	1.0386	1.04436	SMAC_03441	100.198	89.0626	14.9715	23.1756	1.13761	1.08039	0.16261	0.103174	0.246537	0.164233	1.59159	1.59181
PCON_05751	149.556	126.792	93.7385	0.822775	0.821924	1.26729	1.26901	1.54072	1.54395	SMAC_05304	13.9551	15.8393	58.5778	174.402	0.88893	0.916851	3.53212	2.41024	10.3525	7.20402	3.19644	2.98893
PCON_05757	11.7244	20.311	12.1253	1.68021	1.69006	1.549	1.54341	0.922051	0.913225	SMAC_05189	2.59794	8.19477	4.23197	4.24933	0.443668	0.297788	0.654126	0.237071	0.654126	0.239601	1.04167	1.01067
PCON_05758	103.435	156.267	101.104	1.46734	1.46921	1.43209	1.44369	0.977395	0.982627	SMAC_01081	45.9224	50.174	179.35	271.4	0.893971	0.795475	3.43126	2.42821	5.09065	3.71753	1.57219	1.53098
PCON_05760	67.9235	63.4631	46.9804	0.911865	0.897401	1.25189	1.24842	1.38198	1.39115	SMAC_01080	48.1116	44.5045	4.96003	2.90543	1.15748	0.888125	0.121952	0.107045	0.0705201	0.0623574	0.606944	0.582533
PCON_05763	319.318	346.996	499.385	1.05541	1.04841	0.653743	0.625849	0.620302	0.596951	SMAC_09269	145.554	179.114	108.306	134.327	0.778689	0.571523	0.580203	0.397659	0.707297	0.49485	1.24967	1.24441
PCON_05764	564.333	729.269	712.685	1.26621	1.25172	0.946962	0.93863	0.75586	0.749873	SMAC_01661	265.288	375.345	122.165	70.1401	0.998459	0.625651	0.425234	0.147271	0.239194	0.085634	0.598859	0.581473
PCON_05765	51.6121	83.3637	53.9885	1.57596	1.57779	1.46418	1.47235	0.934951	0.933175	SMAC_04714	21.3306	17.2221	12.7404	6.30716	2.02388	1.01116	1.12369	0.314847	0.540116	0.157357	0.53358	0.499788
PCON_05772	25.7052	22.6482	27.5203	0.855471	0.843398	0.773237	0.735878	0.904846	0.872516	SMAC_07162	29.3377	27.2897	47.9034	88.4802	1.26025	0.912559	2.11348	1.94711	3.84512	3.59404	1.82829	1.84583
PCON_05774	96.128	70.09	74.8282	0.707333	0.705348	0.867159	0.855088	1.22596	1.21229	SMAC_00815	373.687	291.21	155.635	128.522	1.29318	1.00783	0.546868	0.459129	0.44392	0.381166	0.821967	0.830192
PCON_05775	25.3416	29.4175	18.8776	1.1283	1.11814	1.4463	1.44135	1.28408	1.28906	SMAC_01821	26.3031	24.6072	13.721	15.218	1.19163	0.762291	0.64343	0.590845	0.702035	0.658586	1.12165	1.11465
PCON_05776	69.9182	37.3914	83.6925	0.521377	0.516302	0.413442	0.412042	0.796598	0.798063	SMAC_04735	58.867	73.0025	80.5958	89.5253	0.786076	0.647304	1.05805	0.717627	1.15379	0.804812	1.0905	1.12149
PCON_05777	105.023	50.094	78.6764	0.46357	0.471545	0.588138	0.596225	1.27081	1.26441	SMAC_00763	24.9341	26.3213	6.28354	10.3859	1.10918	0.991928	0.255418	0.121938	0.418602	0.200881	1.89944	1.6474
PCON_05782	22.8244	22.3973	23.6573	0.952051	0.964116	0.886571	0.8992	0.931234	0.932668	SMAC_06052	3.51687	10.6917	1.27093	3.09008	0.337232	0.386458	0.114224	0.0774875	0.277401	0.179663	2.47917	2.3186
PCON_05783	64.8396	89.2839	75.0609	1.33813	1.35424	1.10185	1.10273	0.82476	0.814279	SMAC_01757	159.575	169.259	15.1925	3.87146	1.02607	1.29047	0.08775	0.0537552	0.0217203	0.0144923	0.277107	0.269598
PCON_05784	28.1694	33.29	33.8828	1.14634	1.14655	0.907252	0.904576	0.791458	0.788955	SMAC_04765	86.4172	58.0191	8.53614	10.0972	1.58424	1.20298	0.158824	0.142704	0.185518	0.168828	1.17013	1.18306
PCON_05785	208.188	121.597	170.113	0.57154	0.562977	0.661029	0.653211	1.16733	1.16028	SMAC_06641	83.5893	185.884	66.6922	27.1047	0.883693	0.279664	0.677567	0.143928	0.269454	0.05976	0.439505	0.415207
PCON_05786	74.4674	86.0851	102.836	1.12274	1.13259	0.773757	0.784141	0.689879	0.692343	SMAC_06640	464.948	481.05	164.21	289.355	1.0338	1.31653	0.330183	0.210364	0.571088	0.375422	1.79184	1.78463
PCON_05787	21.9899	21.8778	18.5529	0.977669	0.959186	1.09313	1.06862	1.13196	1.11409	SMAC_03240	85.3355	68.2199	6.62899	9.44409	2.20874	1.30692	0.178806	0.159605	0.250108	0.228985	1.39883	1.4347
PCON_05788	36.093	36.5016	32.4122	0.984116	0.978852	1.04022	1.03866	1.05994	1.0611	SMAC_03239	7.50642	10.4981	2.21422	2.11507	0.686118	0.514647	0.202405	0.139951	0.188683	0.138981	1.06743	0.993068
PCON_05793	295.279	339.738	247.924	1.11677	1.12459	1.27283	1.28999	1.1406	1.14708	SMAC_06646	191.525	203.291	562.094	150.778	0.96227	1.13424	2.69761	2.04147	0.706158	0.563333	0.307363	0.275945
PCON_05797	11.1518	4.70138	436.333	0.441391	0.418559	0.0101385	0.0104432	0.0248229	0.0249504	SMAC_02745	16.617	58.3934	7.09905	65.9462	0.271597	0.128152	0.11943	0.0715471	1.09487	0.657855	9.16964	9.19471
PCON_05843	0	30.1117	0.157254	1106.5	#DIV/0!	207.469	265.352	0	0	SMAC_02743	37.1488	18.0583	46.4445	103.6	13.3614	5.60295	16.8583	8.06834	37.4224	17.4893	2.59631	2.16765
PCON_05853	38.5399	28.0816	36.1573	0.712798	0.700138	0.718591	0.703106	1.01621	1.00424	SMAC_01626	159.259	63.9038	23.2055	43.8979	2.31563	1.22432	0.350053	0.264166	0.65068	0.502953	1.85936	1.90393
PCON_05856	31.2894	38.1678	24.7886	1.18943	1.17391	1.42184	1.40769	1.20213	1.19915	SMAC_04902	49.4657	25.7733	21.8198	9.84125	4.45356	2.79476	2.02726	1.66356	0.897813	0.755961	0.444174	0.454424
PCON_05858	169.177	84.334	206.745	0.483658	0.483849	0.383138	0.384113	0.792368	0.79387	SMAC_01606	39.5533	30.1936	354.646	242.672	6.58277	2.29302	61.3054	33.5714	41.3669	22.9602	0.7461	0.683921
PCON_05862	1467.18	1636.54	2059.61	1.08209	1.08552	0.734908	0.731088	0.679169	0.673491	SMAC_01609	1268.1	1417.41	286.428	168.656	1.26241	0.985752	0.253251	0.0941613	0.146483	0.0559854	0.579996	0.594569
PCON_05872	24.8929	27.1222	16.9385	1.05722	1.04576	1.48108	1.454	1.40164	1.39037	SMAC_01299	40.0589	40.0669	22.1703	22.8789	1.09861	0.875675	0.619955	0.552581	0.627909	0.575524	1.03387	1.04152
PCON_05873	38.6808	35.6614	34.535	0.894324	0.887075	0.954247	0.941451	1.06702	1.0613	SMAC_05497	8.22092	11.831	4.6137	17.5342	0.70975	0.46084	0.392284	0.220979	1.47005	0.829579	4.06215	3.75411
PCON_05874	42.7376	32.2741	35.1234	0.758648	0.728083	0.849997	0.851535	1.16147	1.16956	SMAC_05505	13.2457	20.9566	0.176917	0.56687	0.934553	0.726148	0.0106199	0.0131322	0.0389397	0.0401666	4.125	3.05864
PCON_05877	65.401	51.3869	50.9282	0.78711	0.771659	0.938511	0.95926	1.23256	1.24311	SMAC_06521	524.232	354.693	1084.16	491.669	1.75717	2.70775	3.36509	3.03065	1.49968	1.38801	0.46619	0.457991
PCON_05878	29.4157	31.7129	26.8957	1.04917	1.04704	1.08841	1.09004	1.04115	1.04107	SMAC_06520	11.8834	18.5642	75.7731	121.582	0.867669	0.645257	5.01032	1.92075	7.91748	3.07744	1.58181	1.60221
PCON_05880	34.6349	23.3632	24.2915	0.656097	0.662348	0.889281	0.903334	1.35868	1.36384	SMAC_03435	37.0198	32.3239	4.19151	9.47568	1.4812	1.10393	0.172468	0.160697	0.384502	0.356553	2.25469	2.21879
PCON_05884	122.812	106.824	103.15	0.843905	0.837626	0.965828	0.964106	1.14468	1.151	SMAC_04319	244.61	113.152	13.5729	38.0007	2.26427	2.73574	0.11589	0.0749839	0.316809	0.216573	3.41117	2.88826
PCON_05888	23.8413	28.1598	27.6898	1.14595	1.13343	1.09846	0.880266	0.958595	0.776639	SMAC_04048	48.3659	38.7283	3.02917	6.36347	1.33597	0.768995	0.0875038	0.0780122	0.180554	0.164603	2.09338	2.10996
PCON_05890	72.3411	83.6678	82.1419	1.12225	1.12752	0.942741	0.950796	0.840195	0.843263	SMAC_06216	18.895	25.9809	5.30064	4.66896	0.763118	0.784938	0.201199	0.120023	0.173893	0.10583	0.968886	0.881749
PCON_05891	23.5059	25.4107	19.8959	1.04883	1.05767	1.1891	1.20513	1.13374	1.13942	SMAC_06302	96.5672	235.955	45.1685	104.133	0.937321	0.38879	0.391027	0.0761464	0.883025	0.177444	2.3683	2.3303
PCON_05894	70.7317	65.429	61.4566	0.8979	0.894103	1.01026	1.00245	1.12556	1.12118	SMAC_06304	37.5425	52.7356	10.8406	3.42803	1.03127	0.725365	0.26824	0.0944327	0.0833718	0.0301671	0.313617	0.319456
PCON_05895	303.952	261.801	224.684	0.836667	0.837521	1.0757	1.07536	1.2872	1.28398	SMAC_02133	224.407	315.413	62.998	61.046	0.838011	0.660701	0.218618	0.102113	0.208201	0.0994599	0.983644	0.974023
PCON_05897	149.131	187.307	185.444	1.21891	1.22365	0.933307	0.940249	0.765939	0.768397	SMAC_03664	77.0433	114.365	81.7902	78.7929	0.957472	0.531737	0.956597	0.320424	0.900584	0.316788	0.980449	0.98865
PCON_05898	39.449	48.2346	31.5223	1.18665	1.16515	1.42852	1.36528	1.20421	1.17176	SMAC_02230	134.103	49.3208	0.0985667	0.475003	6.39546	3.36162	0.00427933	0.00418896	0.0228231	0.020638	6	4.92677
PCON_05899	153.3	187.174	168.29	1.18632	1.17983	1.02911	1.02874	0.868678	0.871938	SMAC_01284	17.7615	36.4098	157.384	48.5206	0.48836	0.46676	4.15766	2.74202	1.2583	0.854021	0.303975	0.311457
PCON_05901	0.727492	84.7281	2.12557	113.389	106.946	43.8524	37.327	0.391578	0.349027	SMAC_05923	4.53341	2.71627	8.38524	1.83416	2.5372	2.60585	4.6131	4.09357	0.96875	0.889608	0.227865	0.217319
PCON_05902	18.1877	25.5065	22.8481	1.3685	1.35026	1.03138	1.01757	0.757775	0.753614	SMAC_05924	2.63917	5.1343	0.341635	0.636061	0.570205	0.521512	0.0700252	0.0664951	0.14005	0.135973	2.04167	2.04485
PCON_05903	0.0819155	0.212086	0.128126	2.75	2.68133	1.67895	1.52634	0.686842	0.569249	SMAC_03224	53.0738	29.9516	0.206008	0.496332	31.51	3.71538	0.126852	0.0281585	0.304444	0.0599377	n.d.	2.12858
PCON_05904	2.80633	8.66421	10.3524	3.00987	2.98301	0.866873	0.809121	0.290142	0.271243	SMAC_01426	18.7409	28.0706	5.31688	14.4575	0.797114	0.667157	0.206271	0.0979605	0.55763	0.261916	3.05437	2.67369
PCON_05905	79.6266	51.4195	188.446	0.627067	0.630644	0.255047	0.257432	0.407091	0.408205	SMAC_01427	26.7809	43.5245	413.969	291.285	0.808262	0.571034	11.5258	4.48291	7.97047	3.16834	0.702181	0.706758
PCON_05909	80.4779	59.9624	66.782	0.725567	0.719714	0.837052	0.812163	1.1577	1.12845	SMAC_05949	55.3952	65.885	33.5321	29.3299	0.939477	0.643342	0.58621	0.5338	0.501746	0.479566	0.861986	0.8984
PCON_05911	42.8449	38.3046	23.9073	0.867397	0.862851	1.47906	1.47217	1.70558	1.70617	SMAC_08856	46.0922	92.091	430.215	77.7982	0.726108	0.619675	6.88477	6.37137	1.22113	1.16374	0.178935	0.182652
PCON_05914	91.6078	83.7262	70.6404	0.890722	0.876158	1.09431	1.07841	1.23378	1.23084	SMAC_03497	16.5269	20.5037	36.0023	41.5786	0.809153	0.698817	1.76757	1.45418	2.00089	1.70395	1.14481	1.17176
PCON_05915	98.104	91.4829	73.8812	0.904729	0.910114	1.15197	1.1651	1.27353	1.28017	SMAC_07237	51.2768	41.8836	3.43582	3.13778	2.3565	1.45896	0.16334	0.145606	0.146822	0.136004	0.963203	0.934056
PCON_05916	90.0023	81.9231	81.4459	0.884573	0.880592	0.92854	0.925677	1.05135	1.0512	SMAC_06049	62.2724	47.2586	30.6177	30.2808	1.49984	1.16405	0.75432	0.68299	0.730862	0.685148	0.985871	1.00316
PCON_05917	46.5396	60.1433	39.5736	1.25934	1.23367	1.40634	1.37349	1.12224	1.11334	SMAC_08733	40.9453	44.2074	1.95153	3.52825	0.939445	0.719138	0.0454717	0.0392984	0.0804849	0.0709596	1.79586	1.80566
PCON_05919	805.573	829.38	738.816	1.00019	0.993127	1.04043	1.04041	1.042	1.04761	SMAC_05926	447.118	571.679	1755.13	1510.2	0.88655	0.918856	3.14456	1.6749	2.66362	1.44372	0.854848	0.861977
PCON_05920	54.3688	57.2396	51.2619	1.02681	1.01695	1.04257	1.04397	1.02128	1.02657	SMAC_08742	7.33454	11.1009	31.5819	25.2034	0.65386	0.557519	2.82287	2.26282	2.21411	1.80635	0.809335	0.798272
PCON_05921	2985.13	2572.48	2813.46	0.836052	0.824321	0.85296	0.844637	1.02038	1.02465	SMAC_08324	611.929	1332.18	540.666	264.202	0.516138	0.838439	0.412549	0.351895	0.198427	0.172579	0.508616	0.490427
PCON_05922	2518.03	2654.74	2386.3	1.03723	1.01519	1.03094	1.02621	1.00731	1.01086	SMAC_08323	561.619	634.52	392.237	232.953	0.978768	1.60741	0.61331	0.497053	0.357298	0.299197	0.582646	0.601942
PCON_05923	125.611	118.193	111.424	0.914153	0.920099	0.979819	0.983652	1.07373	1.06907	SMAC_08326	107.207	124.278	34.3903	24.9549	1.22169	0.865223	0.353949	0.127693	0.252227	0.0931654	0.714385	0.729602
PCON_05924	77.7437	82.9106	90.8965	1.04468	1.031	0.84204	0.836953	0.813433	0.811787	SMAC_08325	215.093	199.127	25.0822	10.3295	1.2636	1.32667	0.131973	0.0666652	0.0530926	0.0283014	0.408835	0.424531
PCON_05926	77.311	50.5679	63.3627	0.634531	0.643054	0.737744	0.750689	1.16285	1.16738	SMAC_07606	39.4955	53.9555	132.442	162.904	0.73953	0.551143	2.42888	1.41545	2.93055	1.76365	1.24118	1.246
PCON_05927	196.773	197.202	186.647	0.972833	0.967174	0.98744	0.954153	1.01554	0.986537	SMAC_03492	143.025	236.244	227.333	152.578	0.75947	0.647533	1.09401	0.471858	0.719866	0.321237	0.681061	0.680791
PCON_05934	46.0512	50.9077	33.9018	1.07331	1.05563	1.39143	1.35265	1.29777	1.28137	SMAC_06469	399.014	215.954	15.9632	19.0149	3.96931	2.45748	0.164343	0.138549	0.192589	0.164953	1.17579	1.19057
PCON_05935	127.599	101.053	114.708	0.768621	0.766859	0.817459	0.820627	1.06415	1.07011	SMAC_05307	266.9	240.88	217.91	118.769	1.08314	0.943212	0.879823	0.668912	0.467846	0.376553	0.56033	0.562933
PCON_05936	36.9844	26.7525	33.9661	0.701789	0.699047	0.735137	0.735824	1.04773	1.05261	SMAC_00143	31.8871	41.7456	22.0018	33.323	0.94475	1.17516	0.629335	0.585902	0.940266	0.886253	1.58152	1.51263
PCON_05937	37.1176	43.3644	38.0503	1.14324	1.12699	1.05206	1.04693	0.928846	0.928962	SMAC_01996	12.3535	14.0002	159.367	70.2886	1.00667	1.01832	11.7785	6.08499	5.09314	2.72285	0.438813	0.44747
PCON_05938	109.062	219.347	230.506	1.95349	1.94586	0.878576	0.878817	0.450395	0.451634	SMAC_03439	70.9595	92.6355	31.1164	16.7954	0.953396	0.894588	0.421345	0.386073	0.223065	0.21106	0.565002	0.546684
PCON_05940	194.533	172.976	127.132	0.862623	0.852553	1.25604	1.24315	1.45618	1.45815	SMAC_05318	49.9196	58.4563	20.5699	14.3115	0.853853	0.661745	0.356171	0.299259	0.2443	0.206208	0.694527	0.689061
PCON_05941	134.387	140.538	129.378	1.015	1.01676	1.01812	1.02365	1.0038	1.00678	SMAC_01987	28.856	39.147	206.541	158.575	0.746753	0.794957	5.18218	4.1332	3.91775	3.1703	0.756037	0.767031
PCON_05944	111.892	141.489	101.053	1.22754	1.21257	1.30392	1.29606	1.06313	1.06885	SMAC_07079	50.8199	93.784	110.336	255.079	0.540683	0.542797	1.129	0.782583	2.55988	1.83041	2.32496	2.33893
PCON_05945	25.67	48.0342	57.6388	1.8166	1.81994	0.975982	0.722921	0.537836	0.397223	SMAC_00120	22.5197	75.0402	101.643	54.2126	0.412399	0.192255	1.79257	0.617524	0.944063	0.327339	0.562155	0.530082
PCON_05946	81.0808	99.7297	69.0752	1.19347	1.19787	1.333	1.33959	1.1171	1.11831	SMAC_00121	35.8607	40.5571	58.1124	43.2638	0.862479	0.731862	1.37657	0.931587	1.00552	0.702464	0.805116	0.754051
PCON_05947	50.8348	78.6826	64.239	1.52216	1.539	1.14345	1.17196	0.761138	0.76151	SMAC_07077	81.215	135.843	20.8478	78.91	1.61199	1.26799	0.415669	0.327908	1.54609	1.24252	3.75526	3.78924
PCON_05948	20.7015	27.5497	29.3616	1.29477	1.29781	0.871979	0.85967	0.67517	0.662401	SMAC_08836	6.42099	14.4646	16.0278	19.2622	0.484024	0.517264	1.10767	0.622992	1.29849	0.772823	1.27647	1.2405
PCON_05951	38.3427	35.8841	33.8771	0.908769	0.903489	0.978275	0.974364	1.07736	1.07845	SMAC_00077	20.98	25.4199	23.5322	19.0334	0.83876	0.896401	0.911777	0.733688	0.724554	0.60204	0.797489	0.820567
PCON_05952	30.3087	40.3894	38.6957	1.29251	1.28488	0.963505	0.956425	0.745456	0.744369	SMAC_07078	14.2333	18.9885	3.84056	2.86212	1.55038	1.10928	0.424095	0.374914	0.312857	0.283585	0.83689	0.756401
PCON_05953	61.5718	64.2876	59.6699	1.01398	1.01175	0.995326	0.996327	0.982541	0.984756	SMAC_01972	14.5373	12.8773	0.035248	0	2.22664	1.67285	0	0.0059709	0	0	n.d.	0
PCON_05954	27.0494	32.959	23.5749	1.18271	1.1595	1.29545	1.25515	1.09595	1.08249	SMAC_02262	93.2898	61.3675	23.6731	16.0658	1.70445	1.23535	0.444713	0.401733	0.295905	0.277469	0.665739	0.690679
PCON_05960	46.0522	40.4005	34.2939	0.85177	0.846638	1.1045	1.10096	1.2978	1.30039	SMAC_01995	29.6765	27.9833	33.2968	0.989108	7.62621	1.89933	9.05363	3.6647	0.259531	0.115849	0.0500679	0.0316122
PCON_05961	64.3421	60.8949	64.2563	0.918634	0.913668	0.875435	0.872326	0.953422	0.954752	SMAC_06474	26.8166	42.4068	95.808	119.07	0.645324	0.661113	2.17701	1.41064	2.66506	1.75263	1.22444	1.24244
PCON_05962	2.48024	73.8657	9.85896	29.1183	27.914	7.82867	7.04277	0.270531	0.252302	SMAC_08769	6.49547	14.0319	0.4349	3.55604	0.474987	0.578503	0.0273374	0.0246104	0.242619	0.194995	9.46667	7.92329
PCON_05968	19.0377	8.69065	18.1499	0.442908	0.438331	0.458521	0.426003	1.03528	0.971875	SMAC_07547	39.3061	69.3033	195.244	76.8156	0.667413	0.668632	3.29458	3.01708	1.28034	1.17762	0.393291	0.390316
PCON_05970	117.812	60.4013	97.6024	0.503213	0.506547	0.571284	0.582564	1.14952	1.15007	SMAC_12112	145.701	128.108	72.9883	79.2662	2.09682	1.86662	1.05986	0.938976	1.12856	1.03468	1.09864	1.10192
PCON_05973	53.5019	60.284	30.2255	1.12996	1.07873	1.893	1.86876	1.73367	1.73237	SMAC_01907	88.2495	80.8914	25.2996	67.8918	1.35264	1.12063	0.352929	0.15586	0.933064	0.415716	2.66756	2.66724
PCON_05974	78.6129	63.8061	67.0689	0.799188	0.786671	0.880573	0.886541	1.11922	1.12695	SMAC_06466	9.0756	11.8869	2.98268	2.69987	0.973343	0.687783	0.292639	0.120141	0.267192	0.105771	0.979716	0.88039
PCON_05977	0.596849	11.807	27.6741	20.1	19.6767	0.715712	0.386971	0.0379814	0.0196665	SMAC_05460	365.621	307.026	209.348	149.787	1.29563	2.01384	0.676423	0.532653	0.472474	0.39134	0.805408	0.7347
PCON_05985	393.24	35.0532	1055.39	0.0864629	0.0884956	0.0316196	0.0305868	0.365707	0.345631	SMAC_01932	47.0599	77.7476	27.9538	6.28666	0.678493	0.5386	0.381906	0.18629	0.0841587	0.0427824	0.264191	0.229655
PCON_05989	221.121	341.377	235.493	1.51402	1.48724	1.34307	1.31975	0.897355	0.887382	SMAC_03602	126.202	97.5596	386.402	1108.02	2.31427	1.35521	7.39857	6.54279	20.8275	18.9386	2.86047	2.89458
PCON_06006	6.54981	13.2957	5.54385	2.31463	2.02053	2.46807	2.18708	1.2552	1.08243	SMAC_03200	82.3169	41.7366	71.5753	32.8007	3.52817	3.56315	3.03571	2.77835	1.36944	1.27706	0.509209	0.459647
PCON_06020	55.6694	14.5381	36.7169	0.253455	0.255622	0.365568	0.368387	1.44281	1.44114	SMAC_02971	121.924	102.954	33.1792	45.1257	1.63366	1.21785	0.400399	0.150843	0.534904	0.206421	1.33928	1.36845
PCON_06024	17.6944	17.1044	16.1725	0.938273	0.940053	0.976401	0.976286	1.04159	1.03854	SMAC_08255	20.1903	16.4565	4.1969	11.2969	1.25572	1.11117	0.262041	0.220053	0.690127	0.598158	2.63599	2.71825
PCON_06025	176.1	152.171	190.966	0.846689	0.83138	0.739187	0.738612	0.882356	0.888418	SMAC_05743	26.6599	30.2501	0.521069	0.150382	1.36199	0.716325	0.0250115	0.00792586	0.00682133	0.00250803	0.294643	0.316436
PCON_06026	38.5311	57.5174	42.2643	1.44851	1.4606	1.26715	1.28347	0.874983	0.878727	SMAC_04162	66.8906	73.3855	22.2708	22.7196	1.57962	1.23993	0.536171	0.481761	0.538579	0.494922	1.00522	1.02732
PCON_06031	0.157452	332.265	0.227136	3619.55	2057.61	1366.35	1376.47	0.679487	0.668963	SMAC_02445	143.05	44.9501	1.18952	0.0826515	39.777	6.15944	0.352164	0.0917906	0.0176082	0.00726628	0.0666667	0.0791615
PCON_06033	473.18	472.495	563.767	0.971959	0.966837	0.78393	0.786015	0.809597	0.812976	SMAC_04172	1511.02	1262.49	20.1996	40.7704	1.3201	1.47851	0.0159865	0.00913117	0.0316579	0.0186963	2.01596	2.04752
PCON_06034	20.5741	24.6293	17.4367	1.16542	1.1708	1.30574	1.32198	1.12438	1.12913	SMAC_02447	12.4784	20.2446	17.2044	3.47239	0.639123	0.838062	0.815433	0.602494	0.159781	0.12135	0.197243	0.201412
PCON_06035	38.2984	53.9146	41.3532	1.36592	1.36396	1.20357	1.20242	0.881301	0.881562	SMAC_04568	67.1448	31.3627	3.92352	27.8468	2.20836	1.26893	0.134448	0.118275	0.93913	0.844195	6.98663	7.13758
PCON_06036	31.5306	32.2771	29.0571	0.997113	0.994291	1.02549	1.02408	1.0323	1.02996	SMAC_00002	5.92638	6.71957	33.6423	26.4463	0.907256	0.677998	5.23379	4.52938	4.06314	3.53316	0.794209	0.780053
PCON_06037	39.1931	54.5835	41.3295	1.35102	1.34927	1.24681	1.19075	0.922871	0.882511	SMAC_12609	57.6829	45.993	9.71472	29.1716	1.25501	1.0745	0.21211	0.173341	0.626357	0.523196	3.09136	3.01831
PCON_06038	111.882	99.6211	104.135	0.868451	0.857045	0.885293	0.871255	1.02542	1.01658	SMAC_02375	66.1153	165.811	105.902	118.563	0.463426	0.322621	0.704883	0.323025	0.776684	0.361849	1.10792	1.12019
PCON_06039	58.2539	84.9606	38.4417	1.41545	1.40971	2.05403	2.00722	1.45205	1.42385	SMAC_02348	49.0456	63.2014	64.5736	35.2678	0.85048	0.462168	1.11488	0.514822	0.595946	0.285804	0.657905	0.555152
PCON_06041	6.91301	15.7251	5.82685	2.20665	2.19749	2.50765	2.45176	1.13688	1.11571	SMAC_07793	13.9992	16.6745	6.64913	3.52395	1.29665	0.687266	0.643953	0.602005	0.338003	0.310977	0.670538	0.516569
PCON_06042	27.6105	24.3255	22.7231	0.856255	0.854044	0.99066	0.992812	1.15887	1.16248	SMAC_03121	6.746	5.94115	5.29394	11.3663	1.18831	1.47799	0.883867	0.701469	1.86594	1.47724	2.11111	2.10593
PCON_06043	46.1121	45.2055	49.6713	0.953695	0.941531	0.840412	0.828892	0.883438	0.880366	SMAC_02229	31.9408	22.4192	17.2164	25.4128	1.36972	1.07902	0.739346	0.536032	1.07178	0.802569	1.55905	1.49724
PCON_06044	60.1093	53.7659	47.3446	0.867982	0.866463	1.05155	1.05478	1.21203	1.21734	SMAC_01309	64.1054	95.4609	46.8774	18.7569	0.86291	0.64424	0.580796	0.234466	0.228826	0.0940955	0.412251	0.401318
PCON_06045	29.5934	23.3128	81.9688	0.766749	0.78103	0.265945	0.272802	0.348136	0.349285	SMAC_03660	248.246	123.823	230.759	54.1326	2.17574	2.75317	1.81993	1.11353	0.416471	0.267902	0.252543	0.240589
PCON_06046	155.132	134.345	183.311	0.840857	0.850282	0.689407	0.698426	0.82051	0.821405	SMAC_02414	276.08	225.697	79.76	67.6134	1.36311	1.61424	0.35271	0.200483	0.292309	0.173286	0.853791	0.864342
PCON_06047	4.07498	28.8844	10.0834	7.22221	6.76188	2.66084	2.5881	0.388112	0.382749	SMAC_02413	4.99864	7.99671	0	0	0.780242	0.900536	0	0	0	0	n.d.	#DIV/0!
PCON_06048	8.39117	8.45802	10.0999	0.992561	0.983371	0.774996	0.771194	0.79128	0.784235	SMAC_02412	38.4322	31.1208	12.125	8.94003	1.18559	0.880332	0.380384	0.285234	0.273197	0.215626	0.915177	0.755961
PCON_06050	49.4647	47.481	50.2876	0.931115	0.926235	0.895658	0.847975	0.961932	0.915508	SMAC_06861	28.5905	43.8241	34.1795	40.9733	0.952604	0.53945	1.05472	0.352718	1.24989	0.419589	1.29933	1.18959
PCON_06051	14.1748	23.4042	14.7701	1.61028	1.61408	1.48747	1.44309	0.92833	0.894063	SMAC_02383	22.3518	32.3377	8.87974	9.15159	1.17251	1.03099	0.47019	0.431202	0.476112	0.446725	1.02053	1.036
PCON_06052	51.6033	133.308	48.2325	2.54007	2.58269	2.55193	2.6291	1.01768	1.01797	SMAC_06293	125.494	69.0259	112.147	77.2578	2.19138	1.81535	1.80946	0.803331	1.21791	0.566248	0.845148	0.704876
PCON_06053	83.6999	52.1666	106.096	0.60463	0.607611	0.454697	0.453714	0.752109	0.746719	SMAC_07794	25.8405	68.3805	27.8897	23.7515	0.777283	0.33088	0.761917	0.165739	0.635144	0.144051	0.847812	0.869142
PCON_06054	51.3007	31.169	54.9421	0.591918	0.587592	0.529938	0.531082	0.899598	0.903826	SMAC_05251	9.78226	10.8533	34.2282	49.3414	1.01161	1.03732	3.20898	1.72983	4.56885	2.47236	1.4651	1.42925
PCON_06056	133.771	74.0361	127.508	0.537862	0.536452	0.536424	0.532884	0.998914	0.99335	SMAC_06007	28.6023	16.2778	0.242788	0.135084	1.65266	0.993336	0.0137435	0.0117659	0.00687176	0.00682771	0.5	0.580299
PCON_06057	37.7222	50.0939	91.7227	1.29578	1.27771	0.559827	0.525147	0.434802	0.411007	SMAC_06773	28.2159	26.0248	10.2223	20.7303	1.13059	0.972657	0.390704	0.225473	0.777634	0.456371	2.036	2.02406
PCON_06058	102.167	97.5528	107.375	0.92679	0.923566	0.839734	0.831753	0.906478	0.900589	SMAC_04158	109.605	72.7102	0.446845	0.63514	1.54243	1.02383	0.00610411	0.00582418	0.00877465	0.00829526	1.91667	1.42428
PCON_06059	201.126	199.649	169.797	0.963682	0.957701	1.08546	1.07863	1.12705	1.12627	SMAC_03231	19.3757	18.7454	73.5226	149.194	1.18812	1.15361	4.1052	2.08193	8.18983	4.23629	2.00412	2.03479
PCON_06060	92.3473	54.1912	98.7432	0.569991	0.576878	0.510227	0.519187	0.8961	0.899994	SMAC_08901	46.4299	63.606	10.0745	12.1324	0.75242	0.84118	0.152755	0.0998652	0.17959	0.123018	1.27865	1.23184
PCON_06062	55.3028	86.4469	46.0392	1.5293	1.52832	1.74844	1.77432	1.15377	1.16096	SMAC_07799	36.4355	39.7181	3.91903	1.5325	0.902858	0.670629	0.0946766	0.0598953	0.0370474	0.0239023	0.39337	0.399068
PCON_06063	51.2278	62.0317	47.9081	1.17594	1.17493	1.20329	1.18257	1.02465	1.0065	SMAC_02403	84.1654	56.4055	6.83075	33.399	1.76474	1.10387	0.148739	0.136682	0.716389	0.675609	4.81744	4.94293
PCON_06064	41.8685	70.7216	36.7165	1.63864	1.67837	1.77796	1.81751	1.08518	1.0829	SMAC_02310	156.799	173.97	74.4278	136.851	0.936688	0.892756	0.441351	0.377912	0.798095	0.697111	1.81651	1.84464
PCON_06065	157.615	210.711	200.057	1.29835	1.30635	0.975478	0.986878	0.752072	0.755447	SMAC_02307	634.49	481.484	25.917	23.6669	1.30726	1.18411	0.0517491	0.0343112	0.0464486	0.0312153	0.897894	0.909769
PCON_06067	143.132	96.2866	91.2562	0.65268	0.643911	0.980005	0.973141	1.5019	1.5113	SMAC_04736	32.5306	52.0616	98.7648	35.8715	0.723093	0.538767	2.07554	0.958598	0.741633	0.348263	0.370282	0.363305
PCON_06069	60.4632	51.633	48.0656	0.831542	0.822964	0.994846	0.992093	1.20052	1.20551	SMAC_08905	26.939	14.0976	0.14591	0.62115	2.36675	1.42584	0.0127588	0.013813	0.0574144	0.0554013	4.5	4.01082
PCON_06070	22.4736	26.6262	28.7563	1.15082	1.15347	0.854888	0.856401	0.743878	0.742457	SMAC_02512	60.9121	83.0773	3.91633	3.05366	0.841754	0.399823	0.0537631	0.0229608	0.0417266	0.0182933	0.829524	0.796718
PCON_06078	38.1344	39.5945	32.1551	1.00846	0.996764	1.14869	1.1089	1.14067	1.1125	SMAC_08715	441.341	336.473	3.60581	0.624328	1.58694	1.06715	0.0134794	0.0127132	0.00224657	0.00222398	0.169452	0.174935
PCON_06079	8.31162	13.708	10.3744	1.59948	1.6312	1.34558	1.19074	0.841274	0.729975	SMAC_01272	35.5157	44.6764	72.8055	41.2592	1.77935	1.23781	3.73195	3.13969	2.08179	1.78593	0.560703	0.568824
PCON_06080	4.11937	11.7574	4.75062	2.77583	2.75677	2.28228	2.28113	0.824443	0.827465	SMAC_03551	5.55563	10.6962	2.08042	1.9576	0.501812	0.399667	0.185135	0.127117	0.170519	0.121563	0.921053	0.956306
PCON_06085	30.6989	39.9304	31.425	1.26252	1.26756	1.17996	1.16309	0.934967	0.917583	SMAC_01304	76.7179	48.9351	1.56931	3.44071	5.64689	2.2957	0.119855	0.083129	0.263681	0.178374	2.29167	2.14575
PCON_06086	162.078	263.745	215.67	1.57891	1.59803	1.13683	1.12915	0.720271	0.706589	SMAC_01458	194.889	340.015	21.9038	17.2534	0.927641	0.543852	0.0946388	0.0278233	0.0729555	0.0223153	0.843579	0.802034
PCON_06087	256.4	195.86	153.846	0.748308	0.730855	1.19473	1.18272	1.61318	1.61827	SMAC_12744	25.9657	25.7234	28.0011	26.3648	1.06349	1.40511	1.07396	0.862262	0.993757	0.823052	0.93007	0.954526
PCON_06088	32.9917	54.7092	36.2336	1.61661	1.59809	1.39388	1.38703	0.866882	0.867927	SMAC_02959	17.6927	36.5664	51.5221	31.3341	0.593553	0.464462	1.59268	0.698349	0.9502	0.431868	0.59836	0.618414
PCON_06089	27.5104	32.9628	27.5546	1.16999	1.16596	1.10742	1.11801	0.953416	0.958874	SMAC_04661	74.6429	42.5958	3.2637	2.66189	4.53935	2.58288	0.205927	0.163187	0.164518	0.134477	0.808465	0.824069
PCON_06090	15.6365	13.3646	12.1819	0.828885	0.831849	1.01298	1.01924	1.22213	1.22527	SMAC_03801	29.1048	34.4346	18.601	13.1376	0.94913	1.04227	0.546834	0.297621	0.378207	0.215966	0.719922	0.725642
PCON_06091	49.2846	44.9832	39.5809	0.89727	0.884113	1.05734	1.06289	1.19491	1.20221	SMAC_03886	91.6072	86.4247	6.73419	6.60454	1.08583	0.935009	0.079997	0.0679542	0.0767972	0.0680296	0.974026	1.00111
PCON_06094	86.5559	150.275	92.372	1.68898	1.69363	1.50581	1.49989	0.894406	0.885606	SMAC_08244	35.6549	50.4847	147.523	116.352	0.70326	0.527958	2.86016	1.72704	2.20939	1.38748	0.790955	0.803385
PCON_06095	19.9199	26.062	17.5805	1.27078	1.25721	1.42674	1.31969	1.12591	1.0497	SMAC_08268	79.4064	209.118	114.882	73.8733	0.447846	0.58626	0.620597	0.56111	0.39123	0.367426	0.630555	0.654819
PCON_06096	852.499	1041.79	861.374	1.1855	1.17097	1.11906	1.09553	0.944014	0.935576	SMAC_12708	234.406	273.569	815.427	379.508	0.970016	0.907185	3.09849	1.59741	1.42024	0.74222	0.459218	0.464641
PCON_06098	10.0849	19.1623	9.46778	1.89683	1.85572	1.8755	1.89239	1.01646	1.01976	SMAC_02113	3.11182	3.24426	0.697026	0.0903949	0.984848	0.863286	0.208333	0.129841	0.0189394	0.021703	0.114583	0.167151
PCON_06099	12.2268	22.1587	13.9331	1.75867	1.77077	1.47378	1.48684	0.838029	0.839659	SMAC_01286	28.8063	38.2534	35.1022	49.0912	0.745202	0.64082	0.902934	0.733156	1.24898	1.01587	1.4098	1.38561
PCON_06103	12.6062	15.4863	12.0652	1.2037	1.1802	1.18534	1.1705	0.99405	0.991778	SMAC_01706	5.56226	7.87718	0.22285	0.843074	0.672274	0.450936	0.0259816	0.0191593	0.100679	0.0742421	3.875	3.875
PCON_06104	150.118	161.597	177.21	1.0509	1.04409	0.846171	0.852207	0.810706	0.81622	SMAC_01327	165.495	157.236	40.9777	45.1493	1.52885	0.975801	0.346992	0.116716	0.375691	0.12971	1.15012	1.11133
PCON_06105	87.0617	68.9293	115.638	0.769811	0.76825	0.551172	0.54775	0.717853	0.712984	SMAC_04647	57.7121	43.2743	9.31338	6.31823	1.63958	1.30187	0.270769	0.248127	0.180275	0.170502	0.717484	0.687153
PCON_06114	6.74934	16.9616	9.31651	2.4809	2.49199	1.7543	1.78068	0.720944	0.714561	SMAC_02817	20.8933	13.5221	11.8966	9.36124	1.86047	2.75766	0.974529	0.899251	0.779623	0.697807	0.864286	0.775988
PCON_06116	13.1531	21.0478	18.5878	1.64816	1.56085	1.0672	1.06744	0.686804	0.683882	SMAC_02102	33.57	47.3942	11.8979	4.38414	1.48247	1.08415	0.534704	0.461788	0.192595	0.174674	0.363793	0.378255
PCON_06117	70.6911	55.6073	53.3489	0.770488	0.762445	0.971883	0.977813	1.27445	1.28247	SMAC_02008	119.653	82.0458	76.6579	107.334	1.90748	1.13726	1.27844	1.17809	1.75918	1.65848	1.4286	1.40777
PCON_06118	71.8325	71.9409	72.2366	0.972721	0.973359	0.920415	0.925729	0.947603	0.951066	SMAC_02075	144.943	185.214	28.3373	25.1184	1.37098	0.688041	0.244748	0.0646671	0.212682	0.0581764	0.879039	0.899628
PCON_06119	123.902	130.51	97.1787	1.03432	1.01461	1.24054	1.23827	1.21486	1.22044	SMAC_02006	6.13335	4.23334	0	0.0965985	2.26562	1.19942	0	0	0	0.0260077	n.d.	#DIV/0!
PCON_06120	98.4231	150.474	106.809	1.4962	1.48483	1.30714	1.2919	0.881901	0.870065	SMAC_01845	124.428	78.372	24.8494	24.1513	1.5453	1.10895	0.315507	0.251396	0.300855	0.245166	1.04179	0.97522
PCON_06124	74.5409	73.983	62.2586	0.963319	0.956572	1.10292	1.07797	1.14535	1.12691	SMAC_08582	198.196	124.258	55.9426	29.278	5.09738	2.18806	1.50223	1.07261	0.774363	0.56352	0.538907	0.525373
PCON_06125	112.059	162.47	135.689	1.40757	1.41543	1.10588	1.11711	0.786443	0.789235	SMAC_01159	56.0192	101.086	64.6574	27.5225	0.902493	0.557137	0.934445	0.276664	0.389298	0.120524	0.443848	0.435633
PCON_06126	40.5654	46.7168	40.3969	1.11797	1.1131	1.06761	1.06387	0.955465	0.955776	SMAC_01848	30.522	29.6992	1.20434	1.276	1.62548	1.10193	0.0659613	0.0609842	0.0706729	0.0647829	1.11176	1.06229
PCON_06128	16.1969	15.0969	15.3025	0.905727	0.901835	0.929988	0.926535	1.02857	1.02739	SMAC_01904	9.76103	15.6176	22.754	12.6612	0.713021	0.671264	1.5301	0.762897	0.836354	0.430908	0.570342	0.564831
PCON_06129	210.889	271.568	223.794	1.24946	1.25675	1.1219	1.13199	0.898049	0.90073	SMAC_07013	122.781	145.592	207.676	246.644	0.859412	0.75061	1.39364	0.847941	1.62998	1.00759	1.17162	1.18828
PCON_06130	39.39	20.2091	43.5634	0.520051	0.496741	0.431847	0.419368	0.866583	0.844238	SMAC_03222	13.1065	23.4113	22.528	35.1875	0.566827	0.406521	0.996187	0.849839	1.53356	1.32131	1.53955	1.55478
PCON_06132	180.575	153.705	159.178	0.82631	0.808029	0.894859	0.863759	1.08355	1.06897	SMAC_01799	27.1412	46.2954	266.623	242.226	0.844188	0.559441	7.51335	2.64726	6.73221	2.39844	0.976621	0.90601
PCON_06133	67.6674	56.8422	48.0155	0.81525	0.80867	1.09869	1.07359	1.34848	1.3276	SMAC_01800	100.117	102.426	210.498	194.695	0.938218	0.520351	1.99654	1.24249	1.82059	1.14814	0.99643	0.924064
PCON_06141	3.94263	6.5745	4.35983	1.6691	1.62281	1.48651	1.34146	0.918556	0.826631	SMAC_00136	97.8766	99.1071	303.352	171.949	1.00721	0.676155	3.07413	1.71828	1.71055	0.985537	0.556508	0.57356
PCON_06145	110.921	65.1348	72.6067	0.569722	0.563679	0.830763	0.826323	1.45857	1.46595	SMAC_08237	36.2559	38.3793	16.1671	45.9262	0.931305	0.835201	0.403392	0.274916	1.12846	0.782019	2.80683	2.84457
PCON_06146	108.262	157.692	105.321	1.41307	1.40817	1.38218	1.37667	0.978271	0.977632	SMAC_09140	85.3852	86.9847	118.025	208.435	0.990791	0.869369	1.37002	1.13614	2.38029	2.01028	1.74034	1.76939
PCON_06148	33.2204	31.7868	62.8989	0.928186	0.941628	0.466549	0.472708	0.502646	0.502011	SMAC_00137	111.217	206.222	22.6542	20.1488	0.685888	0.463926	0.130484	0.0528854	0.113939	0.0474726	0.880224	0.89765
PCON_06150	12.0029	8.77128	11.3553	0.7097	0.705681	0.73847	0.727839	1.04146	1.0314	SMAC_08236	43.89	40.7028	7.9282	2.09785	1.11858	1.45835	0.187996	0.143824	0.051699	0.0366019	0.277778	0.25449
PCON_06156	36.9176	48.9357	38.1018	1.28595	1.27135	1.20315	1.15113	0.935703	0.905436	SMAC_02664	60.4112	46.4338	0.342525	0.436975	1.68424	1.12806	0.0100552	0.00937444	0.0123756	0.0118497	1.2381	1.26404
PCON_06158	46.4412	73.9833	89.0313	1.56861	1.53137	0.768832	0.763003	0.497117	0.498249	SMAC_03260	28.9877	173.279	183.66	346.139	0.180286	0.264679	1.04981	0.848813	1.94752	1.60262	1.85524	1.88807
PCON_06162	14.9018	15.8456	13.6634	1.04271	1.03136	1.07125	1.07708	1.03867	1.04433	SMAC_02661	8.12362	11.8614	1.71547	2.23091	1.67397	1.67957	0.350367	0.291085	0.441202	0.376172	1.63929	1.29231
PCON_06165	0.361398	0.297635	1.05161	0.894118	0.761377	0.264794	0.257057	0.335406	0.337621	SMAC_06377	266.761	192.539	3.33267	2.04687	2.82532	1.54722	0.0366322	0.0320001	0.0222576	0.0194173	0.608472	0.606789
PCON_06166	28.2463	32.243	28.0476	1.10882	1.09756	1.08943	1.0259	0.983656	0.93471	SMAC_04497	30.0752	27.385	0.456501	0.320729	1.41897	0.967454	0.0227237	0.0211861	0.0151492	0.0152562	0.701299	0.720103
PCON_06167	81.5559	89.7426	57.2544	1.0675	1.05993	1.45327	1.45037	1.36139	1.36836	SMAC_03050	195.62	133.935	72.7186	53.2457	6.53458	2.48653	2.53068	1.48156	1.82571	1.08297	0.724204	0.730966
PCON_06168	61.7931	90.1347	55.6471	1.41843	1.40388	1.49529	1.48069	1.0564	1.05471	SMAC_08474	24.5872	29.1067	15.0075	21.7513	0.876584	0.845367	0.530703	0.451192	0.753369	0.664814	1.41989	1.47346
PCON_06169	61.0034	57.8107	60.8914	0.922973	0.911544	0.877633	0.872707	0.95429	0.957394	SMAC_04291	54.8611	61.1514	36.7298	38.2691	0.914207	0.853515	0.583318	0.365454	0.59901	0.379078	1.0295	1.03728
PCON_06170	23.0681	18.1866	22.2102	0.77357	0.762422	0.755919	0.751399	0.987761	0.985543	SMAC_04315	41.8261	26.0986	2.5859	1.11427	3.93975	1.94813	0.256137	0.202248	0.108264	0.0914804	0.485948	0.452319
PCON_06171	12.5009	4.57599	4.55555	0.383253	0.368518	1.00113	0.991218	2.81467	2.68974	SMAC_06602	14.5448	15.1528	3.26642	2.93126	1.17929	0.995062	0.241485	0.106592	0.213351	0.098958	0.887595	0.928384
PCON_06172	5.87361	37.6684	1.19545	6.93687	6.26646	30.2027	28.6424	4.86486	4.57075	SMAC_06221	99.6725	81.5205	177.704	146.715	3.0769	2.13511	5.60705	4.44985	4.53798	3.73012	0.832028	0.838257
PCON_06173	51.0951	58.827	58.3633	1.1338	1.12445	0.971209	0.962409	0.868958	0.855893	SMAC_06226	48.3383	44.4428	10.854	25.681	1.30678	1.24785	0.263899	0.125808	0.616824	0.294223	2.33769	2.33867
PCON_06174	65.5615	80.1888	100.089	1.18679	1.18708	0.745073	0.749178	0.627824	0.63111	SMAC_02344	64.8461	107.473	18.9424	55.1041	0.623272	0.745336	0.174516	0.136907	0.495294	0.406565	3.02348	2.96965
PCON_06175	10.4434	16.3637	11.59	1.52118	1.52797	1.30374	1.30943	0.858082	0.856971	SMAC_06749	31.8718	33.0513	2.32605	14.9538	1.38734	0.962737	0.104971	0.0969274	0.659595	0.630713	6.33438	6.50707
PCON_06176	87.0408	95.5221	88.6831	1.06474	1.05909	0.995231	0.985466	0.934943	0.930484	SMAC_04201	62.5018	42.6154	80.4678	58.3803	2.04849	1.62196	2.68411	2.52713	1.91614	1.85339	0.770061	0.733397
PCON_06177	8.4256	15.763	13.7284	1.82986	1.83752	1.08902	1.04525	0.599944	0.568838	SMAC_07340	9.94984	20.4985	110.228	89.7484	0.5183	0.669927	5.18497	3.34172	4.14245	2.75031	0.80451	0.823024
PCON_06178	71.3084	100.283	77.208	1.36485	1.37727	1.22437	1.23526	0.897365	0.896893	SMAC_04197	91.2679	178.888	85.5672	29.3303	0.566837	0.915763	0.482958	0.397034	0.162549	0.137328	0.352152	0.345886
PCON_06180	28.0825	33.4491	27.9836	1.15587	1.1388	1.11944	1.06815	0.968706	0.937963	SMAC_03354	38.0605	38.1505	0.273867	0.237421	2.09101	1.09194	0.0154084	0.0136899	0.0126893	0.0119749	0.85	0.87473
PCON_06181	180.892	225.365	260.865	1.21008	1.22615	0.805741	0.820167	0.666578	0.668896	SMAC_03355	146.936	218.228	72.1198	73.579	0.822718	1.41823	0.367552	0.322225	0.367018	0.335946	1.15902	1.04258
PCON_06182	80.5354	87.0343	75.0813	1.05384	1.04366	1.09759	1.09085	1.04747	1.04522	SMAC_04264	46.1861	71.4796	25.3836	11.0658	0.745256	0.638611	0.414997	0.377989	0.178166	0.165867	0.429478	0.438814
PCON_06183	8.68634	10.1572	6.92884	1.13792	1.14011	1.35478	1.35341	1.1936	1.18709	SMAC_07339	77.4743	32.4728	13.4716	14.9237	2.57893	3.87249	0.39416	0.277381	0.430198	0.310348	1.12225	1.11885
PCON_06184	7.17339	16.9057	8.95091	2.3772	2.28991	1.75133	1.72119	0.765272	0.751642	SMAC_01091	8.85994	6.67219	0.124341	0.687381	2.91337	1.31042	0.0410334	0.04595	0.205167	0.204459	n.d.	4.4496
PCON_06185	14.6359	21.7692	21.9879	1.44594	1.44839	0.923122	0.930376	0.639854	0.642352	SMAC_06510	21.2112	14.3678	82.134	97.2585	1.65258	1.51791	6.40316	5.73221	7.46795	6.78034	1.17203	1.18285
PCON_06186	172.504	180.001	123.499	1.01268	1.00862	1.34551	1.34051	1.32946	1.32906	SMAC_04258	83.8166	90.7529	229.726	157.188	0.979258	0.692497	2.75662	2.44945	1.85783	1.67389	0.674402	0.683373
PCON_06192	67.4619	82.2034	89.891	1.18823	1.1846	0.858469	0.861083	0.726078	0.726897	SMAC_04245	24.6605	50.1766	144.644	89.312	0.542674	0.858679	2.89108	2.35152	1.75796	1.44764	0.629787	0.615619
PCON_06193	41.5011	48.3717	39.7026	1.13367	1.1324	1.1295	1.11394	0.998742	0.9837	SMAC_01071	21.8452	39.794	51.6209	34.7515	1.04821	0.657864	2.55775	2.26967	1.7012	1.51088	0.694037	0.665683
PCON_06209	33.0693	43.9422	42.1121	1.28905	1.30592	0.963686	0.970988	0.747605	0.743528	SMAC_02826	18.1897	22.9068	8.87005	41.6771	0.817407	0.965276	0.37974	0.304625	1.76354	1.42953	4.71037	4.69275
PCON_06212	82.9379	91.027	67.5409	1.06498	1.05155	1.24612	1.22177	1.17054	1.16188	SMAC_01317	39.6352	73.0737	12.7221	12.3657	0.522332	0.385874	0.1703	0.131884	0.162022	0.130954	1.00756	0.99295
PCON_06213	38.3036	36.3007	37.5966	0.919406	0.90726	0.906951	0.897014	0.986658	0.988707	SMAC_07579	85.0046	45.1987	5.49429	6.61676	1.96161	1.43756	0.128921	0.114116	0.153372	0.137146	1.18966	1.20182
PCON_06218	4.87899	9.29686	24.2367	1.85654	1.89814	0.374107	0.376123	0.20212	0.198154	SMAC_03489	115.728	50.4683	11.2412	11.4268	2.54926	3.01908	0.221517	0.126073	0.219701	0.133491	1.25655	1.05884
PCON_06219	34.6027	37.6632	32.6815	1.05682	1.06285	1.06431	1.06806	1.00815	1.0049	SMAC_05925	7.46455	13.5386	0.602677	0.45478	0.576688	0.480124	0.0443606	0.0261568	0.0325311	0.0198807	0.763889	0.760057
PCON_06221	46.9622	54.0479	41.4428	1.12022	1.11961	1.20415	1.20944	1.07892	1.08023	SMAC_01634	11.4679	32.215	60.4579	23.748	0.547326	0.283517	2.69822	0.816573	1.03896	0.32607	0.390438	0.399315
PCON_06222	144.052	186.202	188.44	1.25444	1.24845	0.91254	0.910168	0.727675	0.729038	SMAC_01428	45.9613	51.4084	50.2958	70.606	0.897735	0.773126	0.988971	0.803541	1.35232	1.16846	1.56729	1.45414
PCON_06224	212.113	161.025	121.075	0.759345	0.738461	1.2367	1.25051	1.68115	1.6934	SMAC_08477	72.1517	68.3669	64.957	93.7416	1.40147	1.21538	1.12045	0.455726	1.59034	0.659673	1.44452	1.44752
PCON_06226	22.6281	156.581	750.906	6.75041	6.63006	0.197545	0.18633	0.0294436	0.0281039	SMAC_08732	26.5314	23.8488	2.55662	18.8469	1.0784	0.861101	0.104962	0.0810189	0.748276	0.615883	7.19643	7.60172
PCON_06233	12.9538	24.2759	17.3049	1.91765	1.86303	1.30074	1.33471	0.714774	0.71642	SMAC_08460	30.7841	40.8933	49.5684	123.825	0.851073	0.865269	1.36349	1.20955	3.3316	3.08031	2.50546	2.54666
PCON_06237	163.805	184.771	239.184	1.09667	1.08407	0.713227	0.708441	0.651972	0.653501	SMAC_03523	60.0942	75.0804	36.0784	15.4481	0.935296	0.896127	0.508327	0.253111	0.214493	0.108684	0.432494	0.429395
PCON_06239	79.0483	94.9567	75.4141	1.16579	1.15756	1.16512	1.14592	0.99971	0.989942	SMAC_05922	247.289	164.033	7.49783	13.7116	2.13167	1.49015	0.0665875	0.0624543	0.120076	0.113119	1.83021	1.81123
PCON_06240	89.9499	96.6075	94.7898	1.06771	1.03354	0.957924	0.918898	0.920287	0.889079	SMAC_07581	30.6449	38.809	14.5912	11.7506	0.8636	0.583812	0.397256	0.198894	0.315041	0.159374	0.82149	0.801301
PCON_06241	315.026	239.848	194.626	0.741827	0.735014	1.13954	1.14044	1.54354	1.55159	SMAC_03478	50.6415	48.4843	0.370528	0.310808	1.6337	0.78281	0.0113677	0.00337683	0.00811978	0.00290983	0.875	0.861705
PCON_06246	149.214	209.972	144.692	1.36827	1.36373	1.3439	1.34992	0.984813	0.989874	SMAC_05937	90.3428	119.676	45.8044	39.2662	0.850768	0.637159	0.409539	0.19786	0.344329	0.171931	0.843194	0.868953
PCON_06255	6.37928	14.113	9.18746	2.22516	2.13641	1.45223	1.38661	0.677382	0.649039	SMAC_05478	8.76487	10.5706	0.231681	0.226243	4.19484	1.56182	0.108755	0.0644877	0.108755	0.0625966	1.225	0.970676
PCON_06258	51.9703	136.997	95.2228	2.56422	2.52017	1.34037	1.32822	0.524331	0.527034	SMAC_08247	172.572	146.709	113.624	76.4118	1.91075	1.76515	1.26719	1.14921	0.837198	0.779107	0.678945	0.677948
PCON_06260	24.6516	38.1253	24.9412	1.50569	1.48824	1.42539	1.37774	0.949807	0.925754	SMAC_02656	18.3146	17.2654	13.2161	25.1707	1.29216	1.34322	0.921978	0.85656	1.73082	1.6309	1.93844	1.90401
PCON_06261	53.6839	39.9497	55.8885	0.723397	0.719927	0.667097	0.667731	0.923878	0.927498	SMAC_03836	18.1761	16.0103	2.70054	2.71322	1.47533	1.04091	0.224938	0.209787	0.222733	0.217969	1.00409	1.039
PCON_06263	17.8389	22.5615	15.2196	1.23502	1.21771	1.3799	1.3764	1.12409	1.13032	SMAC_04455	7.11343	5.90808	0.604034	1.17609	1.16536	0.9498	0.0966099	0.071972	0.187182	0.140196	1.9375	1.94793
PCON_06264	47.6479	51.98	78.0784	1.05842	1.07522	0.615416	0.627939	0.581599	0.58401	SMAC_04414	170.508	124.903	157.889	218.289	1.79461	1.4216	1.50225	0.604745	2.0423	0.840112	1.35979	1.3892
PCON_06272	261.993	286.07	214.475	1.05994	1.05046	1.23761	1.23425	1.1686	1.17496	SMAC_04680	84.4486	81.7448	71.7812	51.1128	1.00322	0.742333	0.865567	0.690597	0.606106	0.494743	0.70784	0.716399
PCON_06273	700.34	713.995	956.492	0.988996	0.987703	0.699625	0.700432	0.707448	0.709153	SMAC_04679	333.015	491.566	36.5465	127.34	1.10366	0.664072	0.108695	0.0324164	0.373336	0.112705	3.45739	3.47679
PCON_06274	227.739	324.721	218.01	1.38344	1.38591	1.37661	1.38558	0.995375	0.99976	SMAC_01359	213.299	363.472	10.1393	11.1851	1.83213	0.49641	0.0789478	0.0105907	0.085073	0.0118789	1.19243	1.12163
PCON_06275	291.035	308.268	215.328	1.03095	1.01936	1.33211	1.32953	1.29693	1.30428	SMAC_05990	406.42	288.32	255.148	189.602	1.93396	1.11976	1.14435	0.402233	0.834353	0.301941	0.778309	0.750661
PCON_06279	41.8639	41.6862	49.9073	0.966482	0.973141	0.771079	0.775675	0.79816	0.797083	SMAC_05987	359.26	90.857	194.123	62.3378	4.17063	5.50901	2.04935	1.39952	0.644917	0.456142	0.319392	0.325927
PCON_06280	47.213	319.306	365.275	6.62978	6.60931	0.813697	0.800038	0.123941	0.121047	SMAC_05988	513.379	138.346	412.075	189.286	5.11072	3.90729	3.70452	1.37008	1.66258	0.643985	0.553597	0.470035
PCON_06281	324.31	268.336	309.441	0.804459	0.801571	0.800852	0.802246	0.998073	1.00084	SMAC_00329	81.8563	82.921	44.2252	92.8874	1.06275	0.624526	0.566352	0.278467	1.16903	0.586997	2.07588	2.10796
PCON_06282	12.3767	20.7112	10.2006	1.6259	1.61885	1.89647	1.83911	1.1686	1.13606	SMAC_00327	16.0774	23.5346	50.0948	95.8749	0.661144	0.537383	2.04051	1.42085	3.83833	2.73232	1.89976	1.92302
PCON_06287	39.3524	55.4345	37.7565	1.36969	1.35267	1.36001	1.35456	0.994915	1.0014	SMAC_12740	17.2233	28.2351	14.3994	16.6006	0.702935	0.321001	0.58695	0.250411	0.664273	0.289122	1.13581	1.15459
PCON_06289	47.7292	72.5815	71.5954	1.47769	1.47959	0.949004	0.954858	0.64346	0.645353	SMAC_00451	186.554	63.9563	24.9756	26.792	4.23582	3.0642	0.508729	0.177856	0.535001	0.191907	1.06882	1.079
PCON_06293	55.9582	15.1564	42.5734	0.263462	0.265824	0.331447	0.336279	1.26111	1.26505	SMAC_03187	5.54807	6.94422	40.3574	39.1076	0.828488	0.992132	5.53388	3.74572	5.27896	3.66684	0.957777	0.978943
PCON_06294	95.6852	85.2683	107.429	0.868711	0.869255	0.732691	0.737893	0.847949	0.84888	SMAC_08468	181.15	377.324	81.2195	108.61	0.620416	0.365732	0.264492	0.100547	0.347037	0.135812	1.34635	1.35073
PCON_06295	29.7258	39.1332	36.7266	1.27767	1.29248	0.984681	1.00083	0.771094	0.774347	SMAC_05898	35.9997	36.3549	19.9717	13.8352	1.01921	0.865837	0.569251	0.486147	0.386417	0.345666	0.67883	0.71103
PCON_06296	17.1738	16.3321	16.0079	0.925764	0.919676	0.960319	0.921158	1.04114	1.00161	SMAC_00332	22.0569	21.4261	7.59176	10.993	1.25763	0.992941	0.443027	0.400416	0.628813	0.593721	1.82392	1.48276
PCON_06298	230.073	313.761	243.379	1.36238	1.3217	1.1971	1.20611	0.90583	0.912542	SMAC_00418	19.2394	38.6696	432.48	410.089	0.59588	0.511323	12.2232	5.69906	11.4192	5.40934	0.963159	0.949164
PCON_06299	77.2083	104.718	101.702	1.31576	1.31013	0.951122	0.949308	0.72289	0.72459	SMAC_00307	60.724	49.199	75.6546	150.999	1.15911	0.658605	1.47585	0.988316	2.89007	2.00109	1.95828	2.02474
PCON_06304	799.642	470.417	472.931	0.571455	0.564528	0.918599	0.911519	1.61003	1.61466	SMAC_00439	125.89	105.555	2045.5	1434.15	1.3932	0.955603	23.3712	21.4627	16.095	15.1986	0.68895	0.708138
PCON_06307	104.824	97.6431	100.763	0.90723	0.90551	0.896755	0.88911	0.992027	0.981889	SMAC_00430	18.8673	43.6575	21.7941	16.2322	0.74708	0.967666	0.827941	0.760775	0.606454	0.571367	0.732752	0.751033
PCON_06310	30.4327	46.4405	32.6155	1.49338	1.47393	1.33402	1.2836	0.900679	0.870868	SMAC_06600	11.537	13.6606	0.481511	0.277531	1.18392	0.959905	0.0515405	0.0464683	0.0288021	0.0278885	0.96131	0.600161
PCON_06311	17.1609	16.116	14.1595	0.934329	0.892129	1.07037	1.05207	1.17609	1.17928	SMAC_00466	11.1439	4.08653	0.841469	7.80232	3.02311	1.86987	0.231065	0.226475	2.15661	1.96218	16.8	8.66397
PCON_06313	18.0793	28.1671	27.0082	1.51545	1.52983	0.971266	0.961667	0.642766	0.628611	SMAC_12596	77.4057	61.6702	31.227	78.5907	1.18877	0.784856	0.487082	0.330894	1.1961	0.855105	2.78602	2.58423
PCON_06314	21.4917	28.8484	17.8538	1.34666	1.31232	1.49219	1.4965	1.14466	1.14035	SMAC_04351	61.1057	95.8772	33.2973	51.7447	0.664528	0.600796	0.360583	0.31452	0.554277	0.484842	1.6785	1.54153
PCON_06315	38.3517	167.255	86.8783	4.33482	4.18312	1.81162	1.79697	0.428645	0.429575	SMAC_00620	467.307	373.751	442.773	457.567	1.42775	2.46935	1.20321	1.0382	1.23364	1.04974	1.27192	1.01112
PCON_06316	75.5593	88.1473	69.3103	1.13245	1.12491	1.17406	1.1667	1.03729	1.03715	SMAC_00619	120.591	100.974	61.5385	56.3889	1.1714	0.76618	0.615135	0.509817	0.553647	0.472306	0.902677	0.926423
PCON_06317	159.709	193.229	154.34	1.1799	1.17828	1.15577	1.15862	0.984349	0.983313	SMAC_04346	28.2557	28.3357	10.2124	18.9535	1.0042	0.992918	0.347094	0.229861	0.630405	0.431744	1.82276	1.87828
PCON_06319	34.8595	75.0092	41.4593	2.08987	2.07331	1.68558	1.63657	0.807344	0.789353	SMAC_04266	28.7908	33.2752	6.45488	14.8833	1.20795	1.03685	0.27559	0.253991	0.623822	0.588095	2.36443	2.31542
PCON_06321	74.5075	87.94	61.1215	1.14507	1.13731	1.34342	1.29935	1.17328	1.14248	SMAC_04867	124.298	90.1193	155.961	218.085	2.9211	1.53748	3.83301	3.2464	5.26317	4.58072	1.37318	1.41102
PCON_06332	109.657	109.601	225.991	0.970763	0.979403	0.450932	0.446217	0.464996	0.455601	SMAC_04858	25.4346	43.4514	174.217	252.482	0.654011	0.560299	4.5353	4.05441	6.45456	5.93374	1.43879	1.46353
PCON_06356	0.537097	4.77634	1.87327	8.88108	8.57784	2.35672	2.37963	0.275692	0.277416	SMAC_05754	578.118	255.054	2.94351	5.95899	28.7853	5.35941	0.152374	0.0410595	0.300738	0.0856645	1.97917	2.08635
PCON_06358	32.1979	24.5904	27.232	0.741259	0.739765	0.841058	0.820526	1.13541	1.10917	SMAC_06277	78.3713	79.0358	3.43774	2.68553	2.95458	1.66398	0.133701	0.0988935	0.103016	0.0772147	0.770699	0.780786
PCON_06359	724.841	726.631	882.878	0.974851	0.973321	0.775898	0.777091	0.79812	0.798391	SMAC_06278	93.8784	129.798	93.6831	106.53	0.778365	0.846506	0.764132	0.647954	0.847563	0.760503	1.30798	1.1737
PCON_06361	25.6545	28.3266	18.263	1.0772	1.0623	1.44782	1.39562	1.35109	1.31377	SMAC_05260	65.3468	61.6198	0.125197	0.18789	3.65487	1.73626	0.0069524	0.00492456	0.0104286	0.00765109	1.5	1.55366
PCON_06367	147.804	82.3024	149.422	0.541671	0.539989	0.508474	0.507573	0.941034	0.939969	SMAC_04824	20.581	26.8605	25.5179	34.2024	0.795595	0.735657	0.981071	0.851949	1.30321	1.11334	1.40178	1.30682
PCON_06370	143.173	150.44	148.004	1.02035	1.01807	0.951698	0.95291	0.933555	0.935997	SMAC_07538	151.01	168.042	122.01	115.872	1.17207	1.03229	0.842806	0.351661	0.788935	0.333103	0.938675	0.94723
PCON_06372	68.1761	75.7779	51.9866	1.08118	1.07191	1.34617	1.34362	1.24886	1.25348	SMAC_01575	73.0878	43.3839	21.0984	35.6813	1.72294	1.67328	0.49085	0.410411	0.818451	0.694794	1.69725	1.69292
PCON_06391	86.023	102.68	81.1544	1.16203	1.15946	1.16932	1.1618	1.00948	1.00202	SMAC_00966	144.833	98.4552	27.1396	22.3548	1.53152	1.20115	0.291768	0.253522	0.236034	0.209838	0.809621	0.827691
PCON_06393	10.6723	19.1655	11.0559	1.74821	1.72856	1.60405	1.59993	0.920376	0.925583	SMAC_07773	5.58194	10.5275	6.19599	10.9555	0.527307	0.44992	0.567587	0.363463	0.992362	0.637456	1.74904	1.75384
PCON_06394	64.245	59.3426	54.8363	0.896063	0.894496	1.01302	1.01384	1.13065	1.13342	SMAC_01338	107.394	79.3966	10.2152	19.7916	2.85673	1.44644	0.285539	0.241544	0.541585	0.473414	1.89709	1.95995
PCON_06395	63.4563	41.3685	97.7897	0.635142	0.638358	0.397134	0.40134	0.627849	0.628708	SMAC_03106	20.7062	33.044	47.809	65.8166	0.653535	0.593166	1.4294	0.841429	1.93212	1.17147	1.35326	1.39224
PCON_06404	91.1957	80.4964	57.2844	0.856505	0.856489	1.30206	1.30809	1.52055	1.52727	SMAC_05385	52.213	58.644	18.671	10.767	1.47183	0.783691	0.478543	0.13783	0.273776	0.0786225	0.608163	0.570431
PCON_06413	132.454	109.64	124.561	0.802981	0.798888	0.818135	0.818036	1.01887	1.02397	SMAC_06184	21.3356	17.0047	9.00598	7.26713	1.18896	0.78881	0.507127	0.362896	0.40279	0.293039	0.817175	0.8075
PCON_06418	79.7852	103.931	91.2227	1.26386	1.26853	1.06252	1.04027	0.840918	0.820062	SMAC_06590	37.9535	47.6704	6.75175	12.9244	0.806816	0.86964	0.135928	0.0927618	0.254938	0.179077	1.90933	1.9305
PCON_06419	42.696	71.6388	52.1166	1.62784	1.65601	1.26926	1.28907	0.779724	0.778422	SMAC_06238	37.9314	65.4834	153.159	259.512	0.805134	0.429479	3.08498	1.05589	5.13783	1.79799	1.68876	1.70282
PCON_06420	15.0402	32.6067	19.4137	2.10362	2.12615	1.55329	1.56482	0.739053	0.735987	SMAC_04089	86.6451	82.5818	13.0699	9.30864	2.70743	1.34731	0.427626	0.333022	0.296453	0.240345	0.762123	0.721709
PCON_06425	7.10948	15.1477	17.3457	2.17064	2.09769	0.811251	0.813279	0.393068	0.387702	SMAC_01314	34.479	31.1932	19.4077	12.3322	1.05308	0.674087	0.60103	0.390839	0.372026	0.256259	0.68965	0.655665
PCON_06426	84.1134	97.3969	70.3098	1.12372	1.10759	1.28747	1.24672	1.14631	1.12562	SMAC_03644	200.837	180.753	22.6462	21.003	1.13158	1.01513	0.127068	0.107914	0.116046	0.10071	0.953074	0.933245
PCON_06427	156.209	213.954	208.623	1.33741	1.34408	0.948432	0.950525	0.713509	0.707194	SMAC_04615	1657.39	1291.61	87.6309	57.5336	2.24581	1.32117	0.105383	0.0287718	0.0675993	0.0194888	0.661819	0.67736
PCON_06428	80.8904	129.87	58.2949	1.56356	1.53186	2.1006	2.06768	1.34934	1.34978	SMAC_05864	28.4371	32.4878	38.6412	51.3045	1.27801	0.78792	1.60105	0.528614	2.0856	0.707307	1.4609	1.33804
PCON_06429	120.596	101.412	84.8594	0.82573	0.815448	1.10618	1.11391	1.3569	1.36601	SMAC_02205	57.9332	29.8519	19.0196	20.2317	2.90901	2.01149	0.987257	0.907655	1.02753	0.986712	1.04497	1.0871
PCON_06430	72.3952	51.9984	70.0027	0.699837	0.695952	0.687529	0.679971	0.987218	0.977037	SMAC_05110	27.8106	22.1893	14.2468	32.2209	1.24474	1.23409	0.620248	0.48568	1.38706	1.08131	2.62206	2.22638
PCON_06433	967.542	491.036	823.617	0.49296	0.488422	0.550428	0.546078	1.1178	1.11805	SMAC_01764	72.6285	125.35	758.146	1050.36	0.5569	0.426227	5.79079	4.02862	7.88707	5.60812	1.3632	1.39207
PCON_06434	61.7506	43.1395	57.9192	0.678155	0.680226	0.691315	0.696408	1.01987	1.02379	SMAC_02198	23.2143	19.4763	0.0867003	0.909141	1.50115	0.920306	0.00448773	0.00623974	0.0605843	0.0579008	13.5	9.27935
PCON_06435	52.7055	98.6004	75.1951	1.86351	1.84467	1.2176	1.21342	0.670329	0.6578	SMAC_01955	23.8633	23.6543	179.363	73.5838	1.08212	0.996592	8.171	7.07695	3.28718	2.93772	0.432651	0.415112
PCON_06436	21.122	86.4702	22.8789	3.98447	4.01966	3.53724	3.58303	0.890395	0.891377	SMAC_04948	5.62838	3.69504	0.0426686	0.332395	1.58482	1.93478	0	0.0160335	0.0892857	0.0765621	n.d.	4.77514
PCON_06438	27.2182	37.0429	28.4275	1.32136	1.32022	1.20766	1.19138	0.914914	0.902413	SMAC_02916	24.3271	25.2044	31.3096	20.1177	0.969774	1.01583	1.21059	0.940708	0.764755	0.609125	0.638382	0.647517
PCON_06440	20.6833	26.5802	19.9847	1.24697	1.24569	1.23384	1.21365	0.989464	0.974279	SMAC_01963	23.5736	29.4873	4.17991	3.12096	1.10432	0.999781	0.19687	0.183359	0.144576	0.13756	0.761134	0.750221
PCON_06442	42.0841	38.6707	36.5961	0.894289	0.900544	0.975813	0.990452	1.09509	1.09984	SMAC_00203	57.6126	65.6595	3.17239	9.03671	0.899711	0.56232	0.0490534	0.0268318	0.137589	0.0760974	2.98229	2.83609
PCON_06443	8.96601	12.5957	11.0033	1.36266	1.35008	1.05687	1.04613	0.775607	0.774863	SMAC_03937	10.0698	13.9306	11.7125	18.6957	0.774989	0.57243	0.86547	0.455365	1.35721	0.732273	1.60655	1.6081
PCON_06444	90.7771	123.045	101.148	1.31506	1.32628	1.12966	1.12064	0.859057	0.844951	SMAC_02708	16.8264	10.041	0.351063	0.272289	2.05702	1.34724	0.0372311	0.0429556	0.0279233	0.0344933	1	0.803
PCON_06445	55.2803	66.1278	82.399	1.16642	1.16119	0.741085	0.738506	0.638353	0.635991	SMAC_05895	72.4831	34.3995	9.22804	23.7976	2.39206	1.64605	0.313799	0.285319	0.796465	0.739495	2.53886	2.59182
PCON_06446	25.9203	28.5647	48.7546	1.07136	1.08003	0.564447	0.562021	0.52793	0.520375	SMAC_06614	72.5908	48.6397	13.0806	4.13936	1.45959	0.711343	0.268366	0.153402	0.0837936	0.0478535	0.314256	0.311948
PCON_06447	18.1909	23.307	15.2979	1.24368	1.24324	1.41353	1.42128	1.13658	1.14321	SMAC_06724	128.676	140.799	87.7213	95.4322	1.43894	1.6206	0.964581	0.887894	1.02983	0.975148	1.06807	1.09827
PCON_06450	2.71388	62.0729	3.92211	24.2777	21.7182	16.0252	15.1088	0.722967	0.695676	SMAC_01194	8.64753	16.6223	0.592624	4.34644	0.530783	0.342845	0.0329452	0.0206545	0.259901	0.147284	8.875	7.13088
PCON_06451	60.0039	97.4932	36.0988	1.59261	1.59667	2.50903	2.55823	1.59291	1.60223	SMAC_05423	11.3422	18.0314	31.9839	29.3139	0.706555	0.683854	1.83342	0.954838	1.65587	0.87004	0.911363	0.911191
PCON_06452	43.9961	36.8348	42.5009	0.815372	0.816486	0.813026	0.82056	1.00141	1.00499	SMAC_05510	13.5778	19.8995	3.77819	5.66187	0.681997	0.692854	0.182833	0.12544	0.266995	0.187456	1.47857	1.49439
PCON_06453	31.6687	32.7344	31.3469	1.00534	1.00518	0.965784	0.959013	0.962982	0.954071	SMAC_08354	37.5775	43.3606	4.78979	7.04455	0.965271	0.686198	0.117937	0.0572151	0.170555	0.0850903	1.46312	1.4872
PCON_06454	138.545	148.37	174.088	1.03881	1.04413	0.786933	0.788213	0.757538	0.754899	SMAC_02347	1052.83	901.449	165.834	202.606	1.26459	1.65741	0.178236	0.112986	0.213602	0.139499	1.20698	1.23466
PCON_06455	3.70027	9.37616	7.71054	2.58236	2.51257	1.13046	1.13017	0.46012	0.449806	SMAC_04087	92.1138	69.7334	33.8645	37.4459	1.8075	1.17229	0.689468	0.644131	0.746924	0.723803	1.08362	1.12369
PCON_06456	143.573	105.665	126.617	0.716236	0.725032	0.778112	0.794976	1.09026	1.09647	SMAC_00997	46.8539	60.5041	3.87416	4.21997	0.761809	0.715383	0.0611133	0.0470783	0.0658548	0.0508145	1.17886	1.07936
PCON_06457	33.141	53.0161	37.8125	1.55239	1.5646	1.29445	1.3071	0.83414	0.835422	SMAC_05129	63.4268	66.4962	30.9741	38.831	1.28018	0.802575	0.584686	0.214719	0.71737	0.275319	1.23989	1.28223
PCON_06459	37.4221	42.0269	49.8866	1.10246	1.08874	0.787185	0.788154	0.722132	0.723914	SMAC_02912	59.247	71.8276	48.6194	31.6881	0.910326	0.849762	0.744732	0.675603	0.477302	0.445784	0.691266	0.659831
PCON_06460	52.2493	55.3528	51.7666	1.0277	1.01262	0.987897	0.976707	0.961318	0.964534	SMAC_06169	26.5965	27.7691	13.8444	33.4749	0.966658	1.07359	0.479279	0.360405	1.14082	0.875152	2.40365	2.42825
PCON_06461	26.1406	34.4923	23.3625	1.28384	1.27116	1.3678	1.34249	1.06904	1.05611	SMAC_05342	130.913	46.2355	15.5497	43.3943	7.92666	3.40487	0.984507	0.756224	2.71932	2.08731	3.255	2.76017
PCON_06462	21.1485	16.5648	30.3478	0.765944	0.773832	0.504428	0.509629	0.663453	0.658579	SMAC_06997	91.56	57.1583	2.19764	5.01467	3.30094	1.81916	0.0818866	0.0700506	0.18561	0.163255	2.41071	2.33053
PCON_06463	172.273	156.182	194.652	0.879498	0.882784	0.740898	0.7419	0.84248	0.84041	SMAC_08297	337.022	402.997	86.3143	113.608	1.09521	0.597034	0.267963	0.0996502	0.3466	0.132464	1.29777	1.32929
PCON_06465	195.522	10.6884	45.3835	0.0532915	0.0523451	0.219135	0.216985	4.13071	4.14528	SMAC_05039	79.986	96.3987	9.96795	1.38764	0.798029	0.540597	0.100827	0.0825811	0.0138171	0.0118402	0.198214	0.143377
PCON_06467	259.229	329.872	227.148	1.2346	1.23788	1.34087	1.34144	1.08618	1.08366	SMAC_01158	43.0057	56.8511	108.04	50.6421	0.867536	0.715397	2.02707	0.992402	0.934541	0.468167	0.46986	0.471752
PCON_06468	116.608	110.194	115.009	0.916875	0.912134	0.887324	0.872265	0.96789	0.956291	SMAC_07343	15.6755	26.7553	59.1269	39.4474	0.940758	0.58191	3.17743	0.966267	2.08349	0.651296	0.656118	0.674034
PCON_06469	53.5631	37.3989	39.0211	0.677703	0.677204	0.886643	0.87926	1.30929	1.29837	SMAC_08190	17.7935	20.7512	3.12394	5.61195	0.848189	0.656878	0.145889	0.0913659	0.25785	0.166462	1.78287	1.82193
PCON_06470	1847.31	1434.68	1633.6	0.754032	0.756624	0.811366	0.810268	1.07679	1.0709	SMAC_01909	5679.33	6228.77	2347.89	5382.8	1.07721	1.14033	0.397927	0.197575	0.891064	0.463981	2.57604	2.34838
PCON_06484	25.9615	21.5252	19.9969	0.811964	0.792563	0.994186	0.97811	1.23692	1.23411	SMAC_05408	47.146	48.8133	281.282	134.502	1.13352	0.90438	6.92627	6.25203	3.23887	3.0423	0.520461	0.486609
PCON_06487	7.44809	13.3413	12.1682	1.77223	1.72684	1.05038	0.98131	0.605249	0.568269	SMAC_09068	0.939653	1.14751	0.75526	0.416502	0.913462	0.720942	0.669872	0.345532	0.426282	0.192593	0.802083	0.557383
PCON_06489	37.9045	58.3879	48.4545	1.5143	1.48424	1.11244	1.1072	0.745109	0.745968	SMAC_09063	161.529	147.871	50.0074	100.897	1.1394	1.31615	0.326665	0.210643	0.6464	0.430164	2.02696	2.04215
PCON_06490	290.047	225.431	271.201	0.753906	0.757163	0.79051	0.789802	1.04866	1.04311	SMAC_09066	56.5981	103.141	6.45801	10.9947	0.605415	0.75096	0.0617771	0.0364985	0.102645	0.0629296	1.95	1.72417
PCON_06495	19.8102	31.1143	17.7933	1.53174	1.51384	1.61829	1.62007	1.0625	1.07017	SMAC_04578	10.7354	8.23885	8.62704	6.94832	1.45789	1.20308	1.1885	1.06909	0.934951	0.87225	0.79572	0.81588
PCON_06497	15.8024	19.8964	14.5388	1.22193	1.22064	1.27045	1.24697	1.04013	1.02157	SMAC_08039	4.27624	5.42608	0.391568	0.733103	0.82493	0.802635	0.0766329	0.0660703	0.139742	0.124253	1.88214	1.88062
PCON_06498	41.6629	67.4642	63.9816	1.58377	1.56296	0.976384	0.962396	0.621981	0.615752	SMAC_03652	36.0507	34.8185	117.965	73.0048	1.07952	1.16915	3.26487	2.09742	1.9975	1.28963	0.727872	0.614865
PCON_06503	5.81106	6.80902	4.58799	1.14011	1.11613	1.37317	1.35074	1.20774	1.2102	SMAC_04828	7.42324	7.88505	2.99337	21.4515	3.18593	1.98644	1.29581	0.932071	9.22653	6.59632	8.34776	7.07706
PCON_06504	10.1695	18.3136	8.85168	1.74878	1.73987	1.95304	1.86105	1.11819	1.06965	SMAC_04827	30.8328	33.4742	1.72456	2.45938	1.2443	0.887232	0.0716827	0.0672436	0.100085	0.0972807	1.4514	1.44669
PCON_06509	1.39766	3.06609	2.15549	2.27767	2.14009	1.32064	1.33292	0.619414	0.622836	SMAC_08649	24.1637	26.8464	12.4032	34.9125	0.944253	1.09447	0.444198	0.287389	1.23152	0.812065	2.77255	2.82566
PCON_06516	48.1619	54.8529	45.7367	1.10751	1.11778	1.10711	1.11789	1.00225	1.0001	SMAC_01422	5.00709	8.69503	7.88821	3.27377	0.648148	1.05557	0.934539	0.79949	0.391904	0.334105	0.46806	0.417898
PCON_06517	20.9433	32.2601	20.7231	1.49535	1.4993	1.43751	1.44694	0.962128	0.965074	SMAC_08479	17.7791	24.3919	25.8776	17.7623	0.752327	0.501321	1.07356	0.592726	0.724032	0.409115	0.734874	0.690226
PCON_06518	12.8588	18.0929	12.6229	1.37529	1.37225	1.37261	1.37196	1.00633	0.99979	SMAC_02989	30.5449	48.7125	27.3271	38.8221	0.686251	0.676805	0.566778	0.312453	0.792342	0.444137	1.39913	1.42145
PCON_06531	46.4642	42.9093	50.5186	0.897871	0.898158	0.784259	0.786504	0.875272	0.875685	SMAC_04415	75.9016	52.6667	10.5137	16.2829	1.56722	1.51868	0.215833	0.193824	0.328611	0.296231	1.61827	1.52835
PCON_06532	54.9847	56.0121	75.6751	0.993524	0.991336	0.704337	0.703037	0.712932	0.709182	SMAC_06628	51.6943	55.8836	12.0921	21.8393	1.04142	0.814414	0.230554	0.111902	0.407399	0.20642	1.87375	1.84466
PCON_06533	195.268	202.043	235.686	1.0038	1.0185	0.809505	0.820088	0.806451	0.805192	SMAC_02352	58.56	116.959	53.2443	119.786	0.562359	0.667862	0.454594	0.258266	1.00333	0.589807	2.20723	2.28372
PCON_06534	44.6682	79.6288	49.776	1.73288	1.75161	1.48104	1.50699	0.856177	0.860348	SMAC_02532	48.4576	64.9405	12.3428	9.21932	0.716974	0.484138	0.187453	0.147193	0.137283	0.111847	0.771882	0.759867
PCON_06535	29.585	32.858	28.2292	1.08259	1.06849	1.08127	1.05174	1.00319	0.98432	SMAC_06618	25.6878	24.4537	2.78723	6.47666	1.45915	1.09837	0.16169	0.151847	0.37169	0.354924	2.38976	2.33738
PCON_06536	22.3773	38.806	20.8309	1.68681	1.70262	1.759	1.70579	1.04579	1.00186	SMAC_02320	70.1603	30.1932	1.71194	0.89842	3.49303	2.13245	0.0883214	0.0825379	0.0467584	0.042817	0.579545	0.518756
PCON_06537	30.642	46.4639	25.0069	1.48469	1.48374	1.72458	1.74458	1.17177	1.1758	SMAC_02319	27.9852	26.6029	109.926	47.4113	1.07142	1.22191	4.01263	3.18265	1.69871	1.39979	0.458857	0.439819
PCON_06542	803.685	495.203	386.45	0.606273	0.585411	1.21148	1.18788	2.02823	2.02914	SMAC_02315	165.2	93.965	3077.69	1471.81	2.8839	1.82649	47.6056	14.3117	22.3911	6.89018	0.479926	0.481437
PCON_06547	68.2816	51.2439	126.615	0.729511	0.742242	0.381535	0.373352	0.524201	0.503005	SMAC_03522	80.3866	48.7431	11.9757	17.319	1.73976	1.028	0.270913	0.24001	0.383219	0.348002	1.43045	1.44995
PCON_06550	2964.82	3121.61	3677.97	1.02245	1.02377	0.785694	0.791877	0.769425	0.773491	SMAC_08900	338.712	607.901	476.881	535.993	0.873553	0.547057	1.11026	0.342944	1.22161	0.392448	1.17555	1.14435
PCON_06552	43.5401	46.1093	50.2513	1.02772	1.03282	0.847323	0.849988	0.824792	0.822978	SMAC_03320	33.4779	39.7961	9.16815	6.74309	0.852853	0.536021	0.231539	0.130216	0.167546	0.0957836	0.74408	0.735575
PCON_06553	59.5259	52.8969	54.4213	0.869706	0.851702	0.897314	0.888731	1.04151	1.04348	SMAC_00614	23.8608	23.1519	0.605965	1.26233	1.18386	1.05355	0.0302361	0.0282177	0.0627981	0.0593803	2.12727	2.10436
PCON_06555	30.5538	32.6533	26.1947	1.04253	1.04352	1.1506	1.15276	1.10924	1.10468	SMAC_07539	22.9557	44.856	57.4755	59.8853	0.796383	1.01337	1.92539	1.78386	1.97017	1.86584	1.03648	1.04596
PCON_06556	37.6355	35.4116	27.6671	0.929	0.906598	1.18524	1.16768	1.2997	1.28798	SMAC_07534	4.99706	8.29863	19.7948	22.4575	0.626547	0.696088	2.30188	1.47565	2.56456	1.69076	1.11814	1.14577
PCON_06557	120.876	30.0226	39.9725	0.242413	0.241653	0.737819	0.718726	3.06097	2.97421	SMAC_06122	32.9333	47.3721	43.2367	61.1046	1.09581	0.693361	1.2887	0.403234	1.79088	0.573508	1.38996	1.42227
PCON_06559	1609.08	1282.22	1322.05	0.775368	0.769189	0.89534	0.891981	1.15866	1.15964	SMAC_06705	4790.29	3317.82	1350.21	2016.45	1.5918	1.98903	0.399924	0.239308	0.585785	0.362703	1.46867	1.51563
[truncated: 2,894 more rows]
